# Supplementary material for: Combination of anlotinib with immunotherapy enhanced both anti-angiogenesis and immune response in high-grade serous ovarian cancer
Source: Front Immunol. 2025 Apr 7;16:1539616. doi: 10.3389/fimmu.2025.1539616 (PMC12009696; doi:10.3389/fimmu.2025.1539616)
Supplement: Supplementary file 1 [file DataSheet1.zip]

Archive with 63 entries (57 files):
- Data for Peer Review Only/
- Data for Peer Review Only/Transcrpitional analysis of myeloid cell/
- __MACOSX/Data for Peer Review Only/._Transcrpitional analysis of myeloid cell
- Data for Peer Review Only/marker genes of endothelial cell subtype.xlsx
- __MACOSX/Data for Peer Review Only/._marker genes of endothelial cell subtype.xlsx
- Data for Peer Review Only/marker genes of T cell subtype.xlsx
- __MACOSX/Data for Peer Review Only/._marker genes of T cell subtype.xlsx
- Data for Peer Review Only/.DS_Store
- __MACOSX/Data for Peer Review Only/._.DS_Store
- Data for Peer Review Only/marker genes of CAF subtype.xlsx
- __MACOSX/Data for Peer Review Only/._marker genes of CAF subtype.xlsx
- Data for Peer Review Only/Transcrpitional analysis of epithelial cell/
- __MACOSX/Data for Peer Review Only/._Transcrpitional analysis of epithelial cell
- Data for Peer Review Only/code.R
- __MACOSX/Data for Peer Review Only/._code.R
- Data for Peer Review Only/README_important.txt
- __MACOSX/Data for Peer Review Only/._README_important.txt
- Data for Peer Review Only/DEG of all clusters.xlsx
- __MACOSX/Data for Peer Review Only/._DEG of all clusters.xlsx
- Data for Peer Review Only/DEG of epithelial subtype2.xlsx
- __MACOSX/Data for Peer Review Only/._DEG of epithelial subtype2.xlsx
- Data for Peer Review Only/Dysfunctional and cytotoxic score analysis/
- Data for Peer Review Only/DEG of epithelial subtype1.xlsx
- __MACOSX/Data for Peer Review Only/._DEG of epithelial subtype1.xlsx
- Data for Peer Review Only/marker gene of main cell type.xlsx
- __MACOSX/Data for Peer Review Only/._marker gene of main cell type.xlsx
- Data for Peer Review Only/DEG of myeloid subtype.xlsx
- __MACOSX/Data for Peer Review Only/._DEG of myeloid subtype.xlsx
- Data for Peer Review Only/inferCNV/
- Data for Peer Review Only/biological function analysis of epithelial cell/
- Data for Peer Review Only/Transcrpitional analysis of myeloid cell/.DS_Store
- __MACOSX/Data for Peer Review Only/Transcrpitional analysis of myeloid cell/._.DS_Store
- Data for Peer Review Only/Transcrpitional analysis of myeloid cell/MotifEnrichment of myeloid cell.xlsx
- __MACOSX/Data for Peer Review Only/Transcrpitional analysis of myeloid cell/._MotifEnrichment of myeloid cell.xlsx
- Data for Peer Review Only/Transcrpitional analysis of myeloid cell/regulonTargetsInfo of myeloid cell.xlsx
- __MACOSX/Data for Peer Review Only/Transcrpitional analysis of myeloid cell/._regulonTargetsInfo of myeloid cell.xlsx
- Data for Peer Review Only/Transcrpitional analysis of epithelial cell/regulonTargetsInfo of epithelial.xlsx
- __MACOSX/Data for Peer Review Only/Transcrpitional analysis of epithelial cell/._regulonTargetsInfo of epithelial.xlsx
- Data for Peer Review Only/Transcrpitional analysis of epithelial cell/.DS_Store
- __MACOSX/Data for Peer Review Only/Transcrpitional analysis of epithelial cell/._.DS_Store
- Data for Peer Review Only/Transcrpitional analysis of epithelial cell/MotifEnrichment of epithelial.xlsx
- __MACOSX/Data for Peer Review Only/Transcrpitional analysis of epithelial cell/._MotifEnrichment of epithelial.xlsx
- Data for Peer Review Only/Dysfunctional and cytotoxic score analysis/GNLY_score.xlsx
- __MACOSX/Data for Peer Review Only/Dysfunctional and cytotoxic score analysis/._GNLY_score.xlsx
- Data for Peer Review Only/Dysfunctional and cytotoxic score analysis/.DS_Store
- __MACOSX/Data for Peer Review Only/Dysfunctional and cytotoxic score analysis/._.DS_Store
- Data for Peer Review Only/Dysfunctional and cytotoxic score analysis/CTLA4_score.xlsx
- __MACOSX/Data for Peer Review Only/Dysfunctional and cytotoxic score analysis/._CTLA4_score.xlsx
- Data for Peer Review Only/inferCNV/gencode_v32_gene_pos_gene_name.txt
- __MACOSX/Data for Peer Review Only/inferCNV/._gencode_v32_gene_pos_gene_name.txt
- Data for Peer Review Only/inferCNV/geneFiles.txt
- Data for Peer Review Only/inferCNV/groupFiles.txt
- __MACOSX/Data for Peer Review Only/inferCNV/._groupFiles.txt
- Data for Peer Review Only/biological function analysis of epithelial cell/.DS_Store
- __MACOSX/Data for Peer Review Only/biological function analysis of epithelial cell/._.DS_Store
- Data for Peer Review Only/biological function analysis of epithelial cell/Apoptosis_OV.xlsx
- __MACOSX/Data for Peer Review Only/biological function analysis of epithelial cell/._Apoptosis_OV.xlsx
- Data for Peer Review Only/biological function analysis of epithelial cell/Angiogenesis_OV.xlsx
- __MACOSX/Data for Peer Review Only/biological function analysis of epithelial cell/._Angiogenesis_OV.xlsx
- Data for Peer Review Only/biological function analysis of epithelial cell/metastasis_OV.xlsx
- __MACOSX/Data for Peer Review Only/biological function analysis of epithelial cell/._metastasis_OV.xlsx
- Data for Peer Review Only/biological function analysis of epithelial cell/invasion_OV.xlsx
- __MACOSX/Data for Peer Review Only/biological function analysis of epithelial cell/._invasion_OV.xlsx
