# Supplementary material for: Combination of anlotinib with immunotherapy enhanced both anti-angiogenesis and immune response in high-grade serous ovarian cancer
Source: Front Immunol. 2025 Apr 7;16:1539616. doi: 10.3389/fimmu.2025.1539616 (PMC12009696; doi:10.3389/fimmu.2025.1539616)
Supplement: Supplementary file 1 [file DataSheet1.zip › Data for Peer Review Only/marker genes of endothelial cell subtype.xlsx]

## Sheet: marker
	p_val	avg_log2FC	pct.1	pct.2	p_val_adj	cluster	gene
C16orf87	9.30202e-12	1.31982	0.456	0.135	2.53322e-07	C1	C16orf87
BCR	2.32644e-12	1.3069	0.465	0.138	6.33559e-08	C1	BCR
MAP3K1	2.19343e-08	1.30648	0.254	0.062	0.000597336	C1	MAP3K1
MYO1C	2.12056e-08	1.26501	0.307	0.088	0.000577491	C1	MYO1C
SAP30L	1.58298e-08	1.25232	0.263	0.065	0.000431092	C1	SAP30L
ESM1	3.65061e-13	1.21682	0.658	0.255	9.94171e-09	C1	ESM1
KDR	8.53114e-18	1.21581	0.605	0.158	2.32328e-13	C1	KDR
OAF	3.13741e-13	1.20381	0.649	0.236	8.54411e-09	C1	OAF
MYO1E	2.67362e-08	1.20161	0.263	0.068	0.000728108	C1	MYO1E
CHD3	2.45003e-07	1.19953	0.254	0.073	0.00667217	C1	CHD3
MEIS2	8.59808e-08	1.19111	0.281	0.083	0.00234151	C1	MEIS2
ADGRL4	1.3041e-06	1.15678	0.298	0.106	0.0355146	C1	ADGRL4
ACVR1	4.38542e-12	1.15369	0.368	0.086	1.19428e-07	C1	ACVR1
USF2	1.59579e-07	1.13209	0.316	0.101	0.00434583	C1	USF2
2024-09-04	1.64197e-14	1.11701	0.605	0.19	4.47159e-10	C1	2024-09-04
SLC30A1	3.96646e-10	1.1167	0.342	0.091	1.08018e-05	C1	SLC30A1
AUTS2	5.70809e-09	1.11485	0.254	0.057	0.000155448	C1	AUTS2
CEMIP2	7.10597e-11	1.08424	0.43	0.122	1.93517e-06	C1	CEMIP2
DKK2	1.37014e-11	1.08306	0.588	0.21	3.73131e-07	C1	DKK2
DOK4	3.30507e-07	1.07406	0.272	0.081	0.00900069	C1	DOK4
TRIM37	3.90849e-07	1.064	0.263	0.078	0.010644	C1	TRIM37
R3HDM4	1.38251e-08	1.06141	0.281	0.073	0.0003765	C1	R3HDM4
PTN	1.06216e-10	1.06001	0.64	0.275	2.89257e-06	C1	PTN
PIK3R1	8.36237e-11	1.03689	0.386	0.104	2.27732e-06	C1	PIK3R1
PPP4R2	2.83198e-08	1.0357	0.281	0.075	0.000771233	C1	PPP4R2
BMP1	2.25154e-08	1.01818	0.325	0.096	0.000613162	C1	BMP1
KCNJ2	2.53373e-10	0.959481	0.421	0.125	6.90009e-06	C1	KCNJ2
ABHD2	8.13125e-13	0.948938	0.588	0.197	2.21438e-08	C1	ABHD2
CSRNP1	6.77085e-09	0.938298	0.684	0.335	0.000184391	C1	CSRNP1
ZSWIM6	5.37832e-12	0.927835	0.439	0.122	1.46468e-07	C1	ZSWIM6
LATS2	4.90291e-09	0.926893	0.351	0.101	0.000133521	C1	LATS2
SEMA7A	2.2832e-11	0.92621	0.772	0.377	6.21785e-07	C1	SEMA7A
COPS2	3.47402e-08	0.918455	0.36	0.114	0.000946079	C1	COPS2
CDK17	1.02198e-08	0.913034	0.298	0.078	0.000278315	C1	CDK17
GSK3A	2.62952e-08	0.905988	0.368	0.119	0.000716098	C1	GSK3A
SPRY4	1.14942e-11	0.900598	0.579	0.2	3.13021e-07	C1	SPRY4
CYB5R3	4.52981e-10	0.899084	0.64	0.262	1.2336e-05	C1	CYB5R3
CLPTM1	3.10235e-07	0.897478	0.342	0.119	0.00844862	C1	CLPTM1
ANKH	1.92103e-06	0.894363	0.368	0.145	0.0523155	C1	ANKH
MMRN2	4.30314e-07	0.894345	0.263	0.078	0.0117187	C1	MMRN2
TSPAN6	8.09734e-06	0.889029	0.333	0.138	0.220515	C1	TSPAN6
TMEM131	4.08013e-06	0.88647	0.272	0.094	0.111114	C1	TMEM131
PTPN9	1.44039e-08	0.878409	0.43	0.156	0.000392261	C1	PTPN9
SARS	1.2184e-08	0.871478	0.404	0.135	0.000331807	C1	SARS
LINC01877	6.55886e-09	0.869854	0.421	0.145	0.000178617	C1	LINC01877
HRAS	8.25788e-06	0.868077	0.272	0.096	0.224887	C1	HRAS
SPRY1	3.04434e-09	0.859991	0.623	0.286	8.29066e-05	C1	SPRY1
PODXL	9.69727e-09	0.857396	0.281	0.07	0.000264086	C1	PODXL
ADAM17	8.89995e-06	0.849415	0.272	0.099	0.242372	C1	ADAM17
GNAI1	5.66075e-08	0.846046	0.316	0.094	0.00154159	C1	GNAI1
NID2	4.08364e-09	0.844871	0.386	0.119	0.00011121	C1	NID2
CBX6	1.27052e-11	0.839129	0.553	0.184	3.46002e-07	C1	CBX6
DLL4	9.79811e-13	0.835102	0.868	0.395	2.66832e-08	C1	DLL4
CREM	4.98126e-07	0.832578	0.351	0.127	0.0135655	C1	CREM
APLN	8.02342e-09	0.827662	0.623	0.281	0.000218502	C1	APLN
PRDX2	8.85831e-10	0.820115	0.518	0.187	2.41238e-05	C1	PRDX2
AL713998.1	1.92267e-06	0.817815	0.272	0.088	0.0523602	C1	AL713998.1
AGFG1	7.94744e-09	0.816837	0.281	0.07	0.000216433	C1	AGFG1
MECOM	3.08866e-10	0.813299	0.605	0.229	8.41134e-06	C1	MECOM
RHBDF1	5.81842e-08	0.811926	0.342	0.112	0.00158453	C1	RHBDF1
SPNS2	1.39829e-11	0.806561	0.667	0.252	3.80796e-07	C1	SPNS2
FTX	9.29159e-05	0.80393	0.281	0.117	1	C1	FTX
TSPAN14	6.68206e-10	0.802059	0.649	0.273	1.81973e-05	C1	TSPAN14
LIMCH1	3.15834e-07	0.800624	0.333	0.114	0.0086011	C1	LIMCH1
FN1	6.34291e-10	0.793872	0.851	0.462	1.72737e-05	C1	FN1
CTDNEP1	1.73454e-08	0.792575	0.404	0.14	0.000472366	C1	CTDNEP1
USP21	1.83034e-07	0.782484	0.377	0.135	0.00498457	C1	USP21
TCEAL9	3.30189e-05	0.78017	0.316	0.132	0.899203	C1	TCEAL9
FOXN3	5.07186e-07	0.778775	0.254	0.073	0.0138122	C1	FOXN3
SIPA1L2	6.07503e-09	0.776219	0.351	0.104	0.000165441	C1	SIPA1L2
PTPRA	2.80649e-11	0.773614	0.561	0.195	7.64292e-07	C1	PTPRA
TET3	4.64933e-06	0.771001	0.254	0.083	0.126615	C1	TET3
TMEM44	4.75451e-08	0.767596	0.404	0.143	0.00129479	C1	TMEM44
ARL15	6.50259e-07	0.765025	0.333	0.114	0.0177085	C1	ARL15
ARHGEF7	6.12831e-08	0.762381	0.377	0.127	0.00166892	C1	ARHGEF7
SPRED2	1.70141e-07	0.756668	0.404	0.148	0.00463345	C1	SPRED2
RTRAF	1.12199e-08	0.754099	0.439	0.151	0.000305551	C1	RTRAF
PPP1R18	3.74111e-08	0.748557	0.456	0.169	0.00101882	C1	PPP1R18
RSU1	5.96167e-08	0.740899	0.43	0.156	0.00162354	C1	RSU1
SLK	3.04425e-06	0.738677	0.281	0.096	0.0829042	C1	SLK
RAPGEF4	1.59639e-06	0.735877	0.316	0.109	0.0434745	C1	RAPGEF4
LAMB1	4.44839e-11	0.734908	0.737	0.319	1.21143e-06	C1	LAMB1
LAMA4	1.47082e-09	0.734747	0.605	0.242	4.00548e-05	C1	LAMA4
FAM49B	5.37506e-05	0.733172	0.298	0.122	1	C1	FAM49B
EIF2S1	1.08784e-06	0.731537	0.263	0.081	0.0296252	C1	EIF2S1
UCK2	1.37939e-06	0.730058	0.377	0.148	0.0375648	C1	UCK2
2024-03-07	8.3166e-07	0.72991	0.36	0.135	0.0226486	C1	2024-03-07
HSPA14	5.28331e-06	0.729393	0.298	0.109	0.14388	C1	HSPA14
IER5L	0.000121328	0.722129	0.254	0.104	1	C1	IER5L
CNIH1	2.5318e-06	0.721552	0.333	0.125	0.0689485	C1	CNIH1
PGM2L1	6.80394e-07	0.718465	0.281	0.088	0.0185292	C1	PGM2L1
EIF4E3	3.81781e-05	0.714689	0.272	0.104	1	C1	EIF4E3
CD93	4.02852e-05	0.712413	0.325	0.138	1	C1	CD93
TMEM30A	1.98469e-06	0.711396	0.377	0.148	0.0540491	C1	TMEM30A
CHSY1	1.3691e-06	0.707242	0.386	0.151	0.0372846	C1	CHSY1
MAP1LC3A	8.55392e-07	0.704686	0.298	0.096	0.0232949	C1	MAP1LC3A
SOX4	1.39966e-10	0.701914	0.825	0.421	3.8117e-06	C1	SOX4
ACBD3	1.07019e-05	0.699497	0.289	0.106	0.291444	C1	ACBD3
RGS2	2.27145e-06	0.698185	0.368	0.148	0.0618583	C1	RGS2
PLK2	3.79616e-08	0.696206	0.596	0.275	0.00103381	C1	PLK2
FSCN1	1.49486e-07	0.693187	0.623	0.301	0.00407094	C1	FSCN1
RAB14	9.44753e-09	0.687398	0.649	0.283	0.000257285	C1	RAB14
SSR4	3.45027e-06	0.677756	0.395	0.166	0.0939613	C1	SSR4
UBE2K	4.73655e-07	0.673744	0.43	0.169	0.0128991	C1	UBE2K
CMPK1	8.53853e-06	0.673291	0.281	0.099	0.23253	C1	CMPK1
TSPAN13	1.63559e-06	0.673225	0.307	0.106	0.0445421	C1	TSPAN13
CTTNBP2NL	1.09823e-07	0.672898	0.342	0.109	0.00299082	C1	CTTNBP2NL
SURF4	5.84432e-06	0.666712	0.289	0.104	0.159158	C1	SURF4
SGCE	1.95739e-05	0.666169	0.342	0.14	0.533056	C1	SGCE
RHOJ	3.18839e-05	0.664331	0.254	0.094	0.868296	C1	RHOJ
FLRT1	1.4738e-07	0.663984	0.43	0.164	0.0040136	C1	FLRT1
RAB5C	9.70412e-08	0.6635	0.693	0.332	0.00264272	C1	RAB5C
PRDM1	5.19394e-06	0.65984	0.377	0.151	0.141447	C1	PRDM1
PTPRB	3.72555e-09	0.657319	0.868	0.457	0.000101458	C1	PTPRB
ACTR1A	6.78093e-06	0.655932	0.395	0.169	0.184665	C1	ACTR1A
METTL9	3.84966e-07	0.653349	0.421	0.158	0.0104838	C1	METTL9
SELENOS	3.56884e-07	0.648681	0.254	0.07	0.00971903	C1	SELENOS
LAMC1	8.13796e-10	0.648458	0.93	0.558	2.21621e-05	C1	LAMC1
CRTAP	0.00010435	0.647347	0.263	0.106	1	C1	CRTAP
BHLHE40	1.77761e-08	0.646925	0.693	0.343	0.000484097	C1	BHLHE40
MFNG	4.07678e-08	0.646133	0.298	0.083	0.00111023	C1	MFNG
PDGFB	3.10987e-08	0.645335	0.412	0.145	0.000846912	C1	PDGFB
ECM1	2.41103e-10	0.645093	0.518	0.174	6.56596e-06	C1	ECM1
PXDC1	6.02591e-07	0.644177	0.325	0.109	0.0164104	C1	PXDC1
NDEL1	2.59037e-05	0.643432	0.421	0.197	0.705436	C1	NDEL1
NDFIP1	3.15524e-07	0.643424	0.526	0.229	0.00859267	C1	NDFIP1
SNN	3.42759e-06	0.634255	0.368	0.143	0.0933435	C1	SNN
TP53I11	3.97037e-09	0.634082	0.5	0.182	0.000108125	C1	TP53I11
WBP2	3.85434e-06	0.633365	0.298	0.106	0.104965	C1	WBP2
LAMTOR1	2.86458e-05	0.631382	0.272	0.104	0.78011	C1	LAMTOR1
TTC9	0.000114661	0.631128	0.254	0.099	1	C1	TTC9
ARPC3	2.11351e-06	0.6295	0.254	0.078	0.0575573	C1	ARPC3
GNG11	1.37889e-06	0.628467	0.614	0.317	0.0375514	C1	GNG11
ELK3	9.41678e-05	0.628454	0.272	0.109	1	C1	ELK3
RBPMS	6.22829e-08	0.627954	0.649	0.314	0.00169615	C1	RBPMS
ADAMTS4	1.02023e-06	0.625478	0.316	0.109	0.027784	C1	ADAMTS4
UNC79	2.47533e-07	0.624809	0.588	0.27	0.00674106	C1	UNC79
PTPN12	1.40389e-09	0.623531	0.553	0.2	3.8232e-05	C1	PTPN12
NID1	1.91363e-07	0.622051	0.474	0.187	0.00521139	C1	NID1
NDST1	2.54805e-07	0.620138	0.456	0.182	0.0069391	C1	NDST1
MYCT1	0.000126385	0.62003	0.316	0.135	1	C1	MYCT1
CMTM8	1.87051e-07	0.61703	0.325	0.104	0.00509396	C1	CMTM8
CHD1	0.000142633	0.615573	0.263	0.106	1	C1	CHD1
PPT2	3.62983e-06	0.613375	0.272	0.091	0.0988513	C1	PPT2
SUGT1	3.50073e-07	0.612306	0.544	0.234	0.00953353	C1	SUGT1
RBM5	2.56302e-05	0.609207	0.263	0.096	0.697988	C1	RBM5
NREP	2.85292e-07	0.60911	0.316	0.101	0.00776936	C1	NREP
LEF1	6.95042e-07	0.60563	0.263	0.078	0.0189281	C1	LEF1
ARRDC3	6.09884e-09	0.604636	0.702	0.338	0.00016609	C1	ARRDC3
NFE2L2	0.000144362	0.603227	0.254	0.101	1	C1	NFE2L2
ADIPOR1	1.38298e-07	0.60078	0.728	0.374	0.00376628	C1	ADIPOR1
KALRN	1.43566e-08	0.595599	0.649	0.281	0.000390972	C1	KALRN
USP16	0.000135113	0.59382	0.263	0.106	1	C1	USP16
PLXNA2	7.30937e-07	0.592254	0.474	0.2	0.0199056	C1	PLXNA2
RAP2C	6.4144e-05	0.592142	0.281	0.112	1	C1	RAP2C
RAB1B	5.92947e-07	0.591375	0.526	0.229	0.0161477	C1	RAB1B
S1PR1	9.67395e-09	0.59078	0.728	0.34	0.000263451	C1	S1PR1
BECN1	0.00075063	0.588629	0.254	0.114	1	C1	BECN1
ATF3	4.51274e-08	0.587783	0.702	0.348	0.00122895	C1	ATF3
CDK13	1.60252e-08	0.584421	0.316	0.088	0.000436414	C1	CDK13
CPD	3.73334e-06	0.583619	0.421	0.177	0.10167	C1	CPD
RPS6KA3	7.87027e-06	0.578298	0.5	0.231	0.214331	C1	RPS6KA3
AMOTL2	1.96445e-06	0.577726	0.57	0.273	0.0534979	C1	AMOTL2
FYN	1.5799e-08	0.575976	0.825	0.431	0.000430253	C1	FYN
RAI14	1.66315e-08	0.575809	0.412	0.132	0.000452927	C1	RAI14
DDX50	9.19595e-06	0.574479	0.404	0.171	0.250433	C1	DDX50
DNAJB6	3.02874e-05	0.573769	0.289	0.114	0.824816	C1	DNAJB6
WSB2	1.37886e-06	0.570915	0.342	0.122	0.0375504	C1	WSB2
IGFBP3	8.29185e-08	0.569685	0.781	0.418	0.00225812	C1	IGFBP3
SLC39A1	1.90952e-06	0.567935	0.412	0.169	0.0520021	C1	SLC39A1
UBL3	5.41473e-06	0.566909	0.482	0.221	0.147459	C1	UBL3
INHBB	3.0541e-06	0.566302	0.456	0.2	0.0831723	C1	INHBB
NOTCH1	1.45599e-06	0.565082	0.254	0.075	0.039651	C1	NOTCH1
SPARC	2.02749e-11	0.564926	1	0.94	5.52146e-07	C1	SPARC
PSMA3	1.23004e-06	0.56279	0.509	0.223	0.0334978	C1	PSMA3
EPC1	1.44312e-05	0.562372	0.289	0.109	0.393005	C1	EPC1
HIF1A	2.14713e-06	0.553176	0.57	0.27	0.0584727	C1	HIF1A
DCUN1D5	6.52671e-05	0.552419	0.333	0.145	1	C1	DCUN1D5
WWTR1	1.1517e-06	0.549668	0.474	0.203	0.0313641	C1	WWTR1
ZDHHC5	9.04959e-06	0.548887	0.368	0.151	0.246447	C1	ZDHHC5
TSC22D1	1.42951e-07	0.545872	0.93	0.584	0.00389298	C1	TSC22D1
MARCKSL1	4.32646e-06	0.545603	0.825	0.558	0.117823	C1	MARCKSL1
SLC25A4	1.37413e-06	0.54545	0.579	0.265	0.0374216	C1	SLC25A4
CDH13	7.36598e-09	0.545264	0.974	0.668	0.000200598	C1	CDH13
MAN2B2	3.70578e-05	0.54485	0.298	0.117	1	C1	MAN2B2
GLRX3	1.82496e-06	0.543397	0.377	0.148	0.049699	C1	GLRX3
KBTBD2	2.81169e-05	0.543303	0.254	0.091	0.765708	C1	KBTBD2
SPARCL1	6.05311e-07	0.542307	0.412	0.158	0.0164844	C1	SPARCL1
PPP6C	5.41876e-05	0.541461	0.263	0.099	1	C1	PPP6C
MYO10	3.95445e-05	0.541098	0.289	0.114	1	C1	MYO10
HEXB	1.55008e-06	0.540948	0.351	0.13	0.0422133	C1	HEXB
MBD5	4.63759e-07	0.538498	0.877	0.566	0.0126296	C1	MBD5
PLXND1	6.97261e-07	0.538135	0.518	0.221	0.0189885	C1	PLXND1
KDM5C	1.60659e-06	0.536949	0.307	0.104	0.0437524	C1	KDM5C
VCL	6.62744e-06	0.534717	0.351	0.135	0.180485	C1	VCL
PPP2CB	7.5282e-06	0.534325	0.482	0.223	0.205016	C1	PPP2CB
G3BP2	5.2988e-06	0.533395	0.482	0.216	0.144302	C1	G3BP2
MGAT2	1.29351e-06	0.532801	0.474	0.205	0.0352263	C1	MGAT2
PMEPA1	1.54202e-07	0.531011	0.763	0.416	0.00419939	C1	PMEPA1
DDX6	1.18111e-06	0.529545	0.412	0.166	0.0321653	C1	DDX6
PPIC	2.59329e-07	0.529353	0.43	0.161	0.00706231	C1	PPIC
RRAGA	2.207e-06	0.52935	0.395	0.158	0.0601032	C1	RRAGA
GDI2	2.6949e-06	0.529219	0.5	0.218	0.0733901	C1	GDI2
VWF	4.41402e-05	0.528313	0.5	0.249	1	C1	VWF
KAT7	6.51618e-07	0.52775	0.325	0.109	0.0177455	C1	KAT7
ITM2C	3.41748e-09	0.526589	0.728	0.309	9.30682e-05	C1	ITM2C
JKAMP	0.0001014	0.52651	0.254	0.099	1	C1	JKAMP
STC1	6.84872e-06	0.52564	0.544	0.281	0.186511	C1	STC1
2024-09-02	0.000236599	0.525076	0.333	0.158	1	C1	2024-09-02
EHD3	2.07112e-07	0.524994	0.553	0.247	0.00564027	C1	EHD3
PAM	9.75138e-06	0.522241	0.675	0.345	0.265559	C1	PAM
CSNK1D	1.61885e-06	0.521854	0.272	0.086	0.0440862	C1	CSNK1D
HES1	1.92373e-07	0.521298	0.57	0.257	0.00523889	C1	HES1
PHLDA1	8.69489e-05	0.519379	0.254	0.096	1	C1	PHLDA1
DNAJC3	1.0093e-05	0.516951	0.675	0.387	0.274862	C1	DNAJC3
CXXC5	1.45345e-05	0.512403	0.272	0.096	0.395818	C1	CXXC5
PTPRG	8.63363e-07	0.512344	0.482	0.2	0.023512	C1	PTPRG
RBFOX2	3.93542e-07	0.511478	0.43	0.164	0.0107173	C1	RBFOX2
IGFBP7	5.9028e-12	0.510212	1	0.966	1.60751e-07	C1	IGFBP7
GRB10	1.91786e-07	0.509949	0.544	0.229	0.0052229	C1	GRB10
RAP1B	1.01497e-06	0.50973	0.807	0.47	0.0276406	C1	RAP1B
ATP6V1A	6.25429e-05	0.509707	0.263	0.101	1	C1	ATP6V1A
DUSP6	1.63906e-06	0.509425	0.719	0.4	0.0446364	C1	DUSP6
ERBIN	6.09003e-06	0.507805	0.307	0.112	0.16585	C1	ERBIN
ACTN4	3.35223e-07	0.506779	0.904	0.535	0.00912912	C1	ACTN4
SNRPA	0.000140044	0.503976	0.316	0.138	1	C1	SNRPA
DYNC1H1	3.17539e-05	0.503638	0.263	0.096	0.864753	C1	DYNC1H1
JAK1	2.35054e-06	0.503475	0.535	0.242	0.0640123	C1	JAK1
PCGF1	7.22717e-06	0.502168	0.456	0.208	0.196818	C1	PCGF1
SASH1	0.000122179	0.500887	0.289	0.119	1	C1	SASH1
TRIR	7.65336e-06	0.496976	0.325	0.125	0.208424	C1	TRIR
EXT1	4.60664e-06	0.496809	0.623	0.319	0.125453	C1	EXT1
ARID1A	1.68885e-09	0.496261	0.64	0.252	4.59925e-05	C1	ARID1A
IVNS1ABP	0.000117769	0.495205	0.307	0.135	1	C1	IVNS1ABP
ZHX1	0.000100882	0.493397	0.263	0.104	1	C1	ZHX1
PELI1	3.00807e-05	0.493157	0.342	0.143	0.819188	C1	PELI1
UBE2M	8.52917e-06	0.491565	0.439	0.19	0.232275	C1	UBE2M
RALY	1.00391e-05	0.487055	0.272	0.094	0.273396	C1	RALY
GNB1	7.75269e-07	0.485394	0.939	0.618	0.0211129	C1	GNB1
RBM26	7.23844e-05	0.482675	0.272	0.109	1	C1	RBM26
SKIL	7.35076e-05	0.480713	0.544	0.288	1	C1	SKIL
SOX17	0.000275894	0.478371	0.342	0.166	1	C1	SOX17
BTF3L4	9.54941e-05	0.477908	0.325	0.143	1	C1	BTF3L4
TXNL1	1.23218e-05	0.477746	0.474	0.213	0.335559	C1	TXNL1
KPNA3	2.88515e-05	0.477475	0.263	0.096	0.785713	C1	KPNA3
TMEM47	7.95399e-07	0.476787	0.36	0.127	0.0216611	C1	TMEM47
APP	8.19219e-09	0.473346	1	0.909	0.000223098	C1	APP
ARMC8	4.29613e-06	0.47334	0.342	0.127	0.116996	C1	ARMC8
RGCC	1.89288e-05	0.470397	0.281	0.104	0.515488	C1	RGCC
SMAD1	1.03823e-05	0.469767	0.43	0.187	0.282741	C1	SMAD1
XIAP	0.000490247	0.469705	0.272	0.122	1	C1	XIAP
ARHGAP23	1.79928e-06	0.467869	0.465	0.203	0.0489998	C1	ARHGAP23
SH3BGRL	0.000612304	0.467566	0.263	0.117	1	C1	SH3BGRL
CDKN1A	9.60304e-05	0.46752	0.342	0.156	1	C1	CDKN1A
MSN	1.70277e-05	0.465629	0.719	0.397	0.463717	C1	MSN
EDF1	2.73758e-05	0.465358	0.544	0.275	0.745524	C1	EDF1
ANKRD17	2.44698e-06	0.46512	0.412	0.166	0.0666387	C1	ANKRD17
MAP2K3	8.68983e-06	0.464867	0.588	0.288	0.23665	C1	MAP2K3
CCDC187	1.00617e-05	0.462342	0.605	0.317	0.274011	C1	CCDC187
MBD2	1.68208e-05	0.46127	0.614	0.314	0.458081	C1	MBD2
USP12	2.41382e-05	0.46125	0.281	0.104	0.657355	C1	USP12
B3GNT2	3.39378e-06	0.45873	0.719	0.379	0.0924228	C1	B3GNT2
SEC16A	1.62729e-07	0.458539	0.316	0.096	0.0044316	C1	SEC16A
SMARCD2	1.41302e-05	0.457118	0.272	0.096	0.384809	C1	SMARCD2
PPP2R5C	9.7339e-06	0.455937	0.456	0.197	0.265083	C1	PPP2R5C
ESD	2.5316e-06	0.455767	0.482	0.208	0.068943	C1	ESD
MSI2	1.0038e-08	0.454796	0.412	0.135	0.000273364	C1	MSI2
MYO1B	6.00797e-07	0.453928	0.465	0.19	0.0163615	C1	MYO1B
CALM1	1.52013e-07	0.450877	1	0.881	0.00413978	C1	CALM1
CDC42EP3	1.72953e-05	0.448879	0.289	0.106	0.471003	C1	CDC42EP3
YWHAG	6.99216e-05	0.447012	0.474	0.236	1	C1	YWHAG
EFNB2	1.24486e-07	0.445863	0.649	0.288	0.00339012	C1	EFNB2
COL4A1	3.55256e-09	0.44373	1	0.912	9.67469e-05	C1	COL4A1
ATF6B	7.60295e-05	0.44163	0.281	0.112	1	C1	ATF6B
VDAC2	0.00017044	0.43849	0.342	0.161	1	C1	VDAC2
APH1A	4.70922e-05	0.437834	0.325	0.135	1	C1	APH1A
PBX3	0.000765707	0.436123	0.281	0.127	1	C1	PBX3
ATXN7L3B	4.14799e-06	0.43498	0.412	0.169	0.112962	C1	ATXN7L3B
SLC23A2	1.70808e-08	0.43344	0.43	0.148	0.000465162	C1	SLC23A2
NFKBIA	5.85716e-05	0.432301	0.842	0.584	1	C1	NFKBIA
SAR1A	1.35162e-06	0.431895	0.439	0.171	0.0368087	C1	SAR1A
DYSF	4.40658e-07	0.431803	0.684	0.327	0.0120004	C1	DYSF
MEF2A	1.08971e-07	0.430491	0.719	0.332	0.00296762	C1	MEF2A
BNIP3L	1.88971e-05	0.429862	0.298	0.114	0.514626	C1	BNIP3L
TRAM1	9.99017e-05	0.428029	0.325	0.143	1	C1	TRAM1
PSMD12	4.47585e-05	0.426257	0.395	0.174	1	C1	PSMD12
CDC42	3.52797e-06	0.425613	0.93	0.579	0.0960773	C1	CDC42
RNPS1	3.10108e-05	0.425377	0.36	0.156	0.844516	C1	RNPS1
RAB12	6.05253e-06	0.424942	0.579	0.278	0.164829	C1	RAB12
BTG2	5.39631e-06	0.423731	0.737	0.413	0.146958	C1	BTG2
TNPO1	8.55788e-06	0.423572	0.439	0.197	0.233057	C1	TNPO1
SAT1	1.67121e-06	0.422901	1	0.766	0.0455119	C1	SAT1
RAB11A	6.63259e-06	0.422614	0.851	0.543	0.180625	C1	RAB11A
NAV1	2.25526e-05	0.422007	0.289	0.112	0.614174	C1	NAV1
CAPNS1	2.84946e-05	0.421158	0.482	0.231	0.775994	C1	CAPNS1
RHEB	8.22767e-05	0.41906	0.675	0.387	1	C1	RHEB
RTN4	8.25724e-06	0.417474	0.632	0.314	0.224869	C1	RTN4
TACC1	4.87851e-06	0.416918	0.368	0.148	0.132857	C1	TACC1
NRP1	3.16859e-08	0.416411	0.93	0.569	0.000862903	C1	NRP1
SKI	3.33233e-05	0.416125	0.386	0.169	0.907493	C1	SKI
TRIM47	0.000339806	0.415867	0.254	0.106	1	C1	TRIM47
ERLEC1	9.76091e-06	0.414595	0.263	0.088	0.265819	C1	ERLEC1
WTAP	1.12127e-05	0.4134	0.386	0.164	0.305356	C1	WTAP
YWHAE	1.09815e-05	0.411693	0.956	0.712	0.29906	C1	YWHAE
SEMA6D	5.48017e-10	0.410191	0.728	0.296	1.49242e-05	C1	SEMA6D
KREMEN1	1.35951e-05	0.410156	0.377	0.161	0.370235	C1	KREMEN1
FLT1	2.0873e-07	0.408473	0.912	0.527	0.00568433	C1	FLT1
RHOB	3.78722e-06	0.407604	0.93	0.603	0.103137	C1	RHOB
TSHZ2	5.74461e-06	0.407384	0.342	0.13	0.156443	C1	TSHZ2
ROCK1	7.07561e-07	0.405187	0.649	0.299	0.019269	C1	ROCK1
TM9SF3	2.18483e-05	0.405167	0.868	0.535	0.594995	C1	TM9SF3
NFKBIZ	0.00170139	0.404604	0.395	0.221	1	C1	NFKBIZ
CBX4	0.00180043	0.404519	0.263	0.127	1	C1	CBX4
ABI1	4.14959e-05	0.404512	0.386	0.166	1	C1	ABI1
PITPNA	1.96699e-06	0.401802	0.658	0.322	0.0535671	C1	PITPNA
NCKAP5L	3.53596e-06	0.400721	0.281	0.094	0.0962947	C1	NCKAP5L
TMEM151A	2.71e-06	0.400194	0.693	0.353	0.0738015	C1	TMEM151A
PPP2R5E	0.000260294	0.399972	0.272	0.117	1	C1	PPP2R5E
PSME4	1.57943e-05	0.39854	0.325	0.127	0.430126	C1	PSME4
SPOP	0.000242036	0.396764	0.386	0.182	1	C1	SPOP
NUS1	0.000361291	0.39513	0.298	0.132	1	C1	NUS1
CALM3	7.93661e-05	0.391103	0.737	0.426	1	C1	CALM3
MSL1	4.59647e-07	0.388622	0.544	0.236	0.0125176	C1	MSL1
EPAS1	1.27686e-06	0.388131	0.754	0.395	0.0347726	C1	EPAS1
GNAI2	5.12816e-06	0.387629	1	0.8	0.139655	C1	GNAI2
ZEB1	3.69454e-06	0.385844	0.465	0.2	0.100613	C1	ZEB1
PEA15	3.23595e-05	0.385774	0.333	0.138	0.881246	C1	PEA15
CARD19	0.000335905	0.385546	0.307	0.14	1	C1	CARD19
GARS	0.000191943	0.385512	0.281	0.119	1	C1	GARS
SDC3	6.12665e-07	0.384794	0.614	0.275	0.0166847	C1	SDC3
GALNT1	1.16986e-05	0.384657	0.579	0.291	0.318587	C1	GALNT1
DLG4	1.60936e-05	0.384283	0.439	0.203	0.438278	C1	DLG4
NR4A1	3.56196e-06	0.383947	0.763	0.439	0.0970028	C1	NR4A1
HMGXB4	0.000168054	0.383682	0.254	0.101	1	C1	HMGXB4
CDC5L	0.00105638	0.383603	0.289	0.138	1	C1	CDC5L
WASF2	2.29122e-05	0.383039	0.351	0.148	0.623968	C1	WASF2
TMED10	0.000230645	0.382403	0.614	0.332	1	C1	TMED10
ARIH1	0.000202708	0.381091	0.289	0.125	1	C1	ARIH1
SOCS3	6.56612e-06	0.378956	0.421	0.179	0.178815	C1	SOCS3
EIF4G2	5.56146e-05	0.378672	0.86	0.553	1	C1	EIF4G2
MARK2	9.981e-07	0.377179	0.404	0.153	0.0271812	C1	MARK2
YWHAH	1.79248e-05	0.37701	0.877	0.519	0.488147	C1	YWHAH
ITM2B	1.82331e-05	0.376355	0.904	0.564	0.496543	C1	ITM2B
LRRC8A	2.96038e-05	0.376091	0.535	0.265	0.8062	C1	LRRC8A
PHF12	3.60546e-05	0.376054	0.316	0.127	0.981875	C1	PHF12
RAB1A	0.000944756	0.375713	0.781	0.512	1	C1	RAB1A
SBF2	4.45598e-06	0.37558	0.368	0.14	0.12135	C1	SBF2
RER1	0.00119436	0.375529	0.263	0.122	1	C1	RER1
TSG101	4.9321e-05	0.374754	0.377	0.164	1	C1	TSG101
TPM4	1.7408e-06	0.3743	0.57	0.249	0.0474072	C1	TPM4
SNX3	0.000212523	0.373002	0.684	0.423	1	C1	SNX3
ARF4	4.53519e-05	0.371478	0.693	0.382	1	C1	ARF4
CCSER2	0.00138473	0.368241	0.342	0.177	1	C1	CCSER2
SH3BP5	0.000250831	0.36786	0.439	0.221	1	C1	SH3BP5
POMP	0.000851592	0.367646	0.272	0.125	1	C1	POMP
JUNB	4.25998e-05	0.367096	0.754	0.442	1	C1	JUNB
CKAP4	3.78578e-06	0.366706	0.623	0.301	0.103098	C1	CKAP4
MARCKS	5.15026e-05	0.365948	0.833	0.499	1	C1	MARCKS
FKBP1C	2.78125e-05	0.365319	0.737	0.4	0.757417	C1	FKBP1C
RARG	0.000342656	0.364946	0.298	0.135	1	C1	RARG
ELOVL5	0.000185176	0.36469	0.421	0.208	1	C1	ELOVL5
CTDSP1	0.000448801	0.364405	0.289	0.13	1	C1	CTDSP1
PSMB6	0.000272151	0.363149	0.307	0.135	1	C1	PSMB6
MAL	0.00434814	0.363083	0.316	0.174	1	C1	MAL
HECW2	5.19628e-06	0.361846	0.289	0.101	0.14151	C1	HECW2
RND1	2.60135e-07	0.361722	0.588	0.273	0.00708426	C1	RND1
MKL2	0.00293201	0.361613	0.263	0.13	1	C1	MKL2
CUL3	1.44268e-06	0.360775	0.474	0.197	0.0392885	C1	CUL3
FNDC3B	9.08338e-07	0.359487	0.614	0.275	0.0247368	C1	FNDC3B
FXR1	6.26925e-05	0.359366	0.368	0.161	1	C1	FXR1
SENP6	1.06132e-05	0.359179	0.368	0.148	0.28903	C1	SENP6
TMEM263	0.000187724	0.357137	0.254	0.104	1	C1	TMEM263
TAB2	3.97713e-05	0.356695	0.298	0.117	1	C1	TAB2
ZMYND11	4.58723e-06	0.355213	0.553	0.26	0.124924	C1	ZMYND11
GNB4	0.000245609	0.355005	0.281	0.119	1	C1	GNB4
ZMIZ1	2.03175e-06	0.354092	0.518	0.229	0.0553306	C1	ZMIZ1
ERG	5.70068e-07	0.353579	0.64	0.286	0.0155247	C1	ERG
BAZ2B	0.00405341	0.351452	0.298	0.158	1	C1	BAZ2B
FBXO11	9.15974e-06	0.34964	0.298	0.109	0.249447	C1	FBXO11
PSMC4	4.21749e-05	0.349258	0.447	0.21	1	C1	PSMC4
AC009501.1	0.000162019	0.347991	0.526	0.273	1	C1	AC009501.1
EIF3F	1.08994e-05	0.346924	0.404	0.166	0.296822	C1	EIF3F
PHF14	0.000111142	0.346649	0.377	0.174	1	C1	PHF14
FAM193A	0.000144763	0.345968	0.518	0.262	1	C1	FAM193A
SGMS1	0.000169918	0.344553	0.561	0.299	1	C1	SGMS1
MEF2C	0.000431656	0.343311	0.386	0.197	1	C1	MEF2C
JUND	0.000627302	0.341999	0.939	0.792	1	C1	JUND
SEC31A	2.12321e-06	0.341629	0.675	0.327	0.0578215	C1	SEC31A
CTGF	0.00171252	0.341353	0.395	0.223	1	C1	CTGF
ZFP36	0.000196941	0.340759	0.904	0.743	1	C1	ZFP36
CAPZB	5.53483e-05	0.340665	0.649	0.335	1	C1	CAPZB
VEZF1	0.000598723	0.337136	0.289	0.132	1	C1	VEZF1
GJA1	8.6563e-05	0.336091	0.728	0.403	1	C1	GJA1
YBX1	0.001441	0.335553	0.93	0.701	1	C1	YBX1
COX20	0.00118454	0.335321	0.263	0.122	1	C1	COX20
PLPP3	2.29609e-05	0.335232	0.728	0.423	0.625295	C1	PLPP3
CHIC2	2.08878e-06	0.334806	0.614	0.301	0.0568837	C1	CHIC2
RHOC	0.000106513	0.333565	0.307	0.127	1	C1	RHOC
MORF4L1	0.000170281	0.333231	0.912	0.678	1	C1	MORF4L1
GABARAPL1	9.44815e-06	0.332898	0.272	0.094	0.257302	C1	GABARAPL1
ATP1A1	0.00313137	0.331594	0.5	0.301	1	C1	ATP1A1
EFNA1	3.28554e-05	0.331464	0.307	0.119	0.89475	C1	EFNA1
AKR1A1	5.67307e-05	0.330426	0.798	0.462	1	C1	AKR1A1
RYBP	1.08312e-05	0.329576	0.456	0.197	0.294966	C1	RYBP
PLP2	0.000162171	0.326233	0.447	0.221	1	C1	PLP2
UBE2Q1	0.000314909	0.325913	0.544	0.304	1	C1	UBE2Q1
CCT2	0.000205101	0.325195	0.535	0.288	1	C1	CCT2
CALU	0.000303714	0.325109	0.772	0.46	1	C1	CALU
CTNNB1	0.000308527	0.323439	0.982	0.8	1	C1	CTNNB1
COX6B1	0.000437335	0.322958	0.439	0.229	1	C1	COX6B1
MGAT4B	0.000489975	0.322226	0.307	0.14	1	C1	MGAT4B
RPL36AL	0.000698861	0.321912	0.614	0.343	1	C1	RPL36AL
TMEM184B	1.54368e-06	0.321506	0.614	0.286	0.0420391	C1	TMEM184B
PLS3	0.000716605	0.321404	0.439	0.234	1	C1	PLS3
HNRNPR	1.60947e-05	0.32112	0.395	0.166	0.438308	C1	HNRNPR
ATOX1	2.39726e-05	0.321041	0.474	0.218	0.652847	C1	ATOX1
SPAG9	2.03735e-06	0.321026	0.412	0.164	0.0554833	C1	SPAG9
COPB1	1.31481e-05	0.32071	0.491	0.218	0.358061	C1	COPB1
UBE2R2	9.82605e-06	0.32046	0.684	0.364	0.267593	C1	UBE2R2
BRD2	0.000876113	0.318851	0.614	0.377	1	C1	BRD2
HIPK3	4.13313e-05	0.317511	0.482	0.226	1	C1	HIPK3
NDUFA8	0.00154141	0.317272	0.395	0.21	1	C1	NDUFA8
ARF6	0.000184617	0.3172	0.684	0.387	1	C1	ARF6
PRKACB	2.53257e-05	0.316795	0.518	0.247	0.689695	C1	PRKACB
FKBP1A	0.000473883	0.316422	0.711	0.4	1	C1	FKBP1A
TMBIM6	2.4241e-05	0.315481	0.825	0.483	0.660154	C1	TMBIM6
TUBB2A	0.000114661	0.315253	0.254	0.099	1	C1	TUBB2A
MAP4K4	3.15553e-05	0.31454	0.588	0.296	0.859345	C1	MAP4K4
OSTC	3.22691e-05	0.313738	0.395	0.171	0.878785	C1	OSTC
WDR1	4.86887e-06	0.312866	0.5	0.218	0.132594	C1	WDR1
NUFIP2	3.92499e-05	0.312547	0.43	0.197	1	C1	NUFIP2
RNF11	0.00107991	0.311166	0.307	0.145	1	C1	RNF11
ZNF148	1.57259e-05	0.309557	0.272	0.096	0.428262	C1	ZNF148
BMPR2	2.61102e-05	0.30885	0.754	0.429	0.711059	C1	BMPR2
CTBP1	1.31519e-05	0.307682	0.368	0.148	0.358165	C1	CTBP1
PPP1CA	0.000202725	0.307269	0.5	0.249	1	C1	PPP1CA
DNAJC7	0.000478934	0.303123	0.298	0.138	1	C1	DNAJC7
BRI3	0.00017886	0.303105	0.316	0.138	1	C1	BRI3
KIAA0355	5.56854e-06	0.302209	0.579	0.273	0.151648	C1	KIAA0355
CKS2	0.00338921	0.298643	0.272	0.14	1	C1	CKS2
RIPOR1	0.00107464	0.297426	0.298	0.145	1	C1	RIPOR1
ARHGAP29	4.43768e-05	0.296337	0.342	0.143	1	C1	ARHGAP29
OAZ2	0.00035318	0.296019	0.377	0.182	1	C1	OAZ2
UBALD1	1.3969e-05	0.296019	0.36	0.143	0.380418	C1	UBALD1
SMAD5	0.000135566	0.295373	0.272	0.109	1	C1	SMAD5
MMP14	6.31735e-06	0.293345	0.746	0.4	0.17204	C1	MMP14
EIF4E2	0.000298497	0.292847	0.412	0.2	1	C1	EIF4E2
CUL4B	0.000799654	0.292492	0.272	0.125	1	C1	CUL4B
DCHS1	0.000193987	0.291964	0.289	0.122	1	C1	DCHS1
EIF3L	0.00080811	0.291537	0.316	0.153	1	C1	EIF3L
MRPS21	0.000333422	0.289381	0.333	0.153	1	C1	MRPS21
PRSS23	1.02303e-05	0.287367	0.421	0.187	0.278602	C1	PRSS23
PDIA5	4.66854e-05	0.286536	0.333	0.138	1	C1	PDIA5
SPCS1	0.000100833	0.28647	0.368	0.169	1	C1	SPCS1
PPP4R3B	0.00011652	0.285015	0.342	0.151	1	C1	PPP4R3B
NRP2	0.001147	0.284655	0.482	0.268	1	C1	NRP2
FAM219A	4.94303e-07	0.284464	0.377	0.135	0.0134614	C1	FAM219A
NRIP1	1.73966e-05	0.28312	0.526	0.244	0.473762	C1	NRIP1
YBX3	7.64169e-05	0.281635	0.675	0.361	1	C1	YBX3
SPTBN1	0.0017233	0.281512	0.974	0.704	1	C1	SPTBN1
YTHDF1	0.000938172	0.281435	0.325	0.156	1	C1	YTHDF1
SRSF3	0.000870537	0.281382	0.43	0.229	1	C1	SRSF3
TSPAN3	0.00367801	0.280697	0.289	0.148	1	C1	TSPAN3
PDE4B	7.45871e-05	0.280626	0.693	0.387	1	C1	PDE4B
ZNF302	0.000256114	0.278434	0.351	0.161	1	C1	ZNF302
PRRC2B	5.74852e-06	0.27814	0.377	0.145	0.15655	C1	PRRC2B
YWHAB	5.78764e-05	0.277922	0.912	0.553	1	C1	YWHAB
ANP32A	1.23491e-05	0.27783	0.447	0.192	0.336302	C1	ANP32A
UBE2D2	0.00040705	0.277762	0.728	0.436	1	C1	UBE2D2
SPIN1	2.8341e-06	0.276905	0.395	0.151	0.0771811	C1	SPIN1
HERPUD1	0.000999407	0.276175	0.526	0.306	1	C1	HERPUD1
ARPC2	0.00200001	0.274831	0.939	0.748	1	C1	ARPC2
PAIP2	6.34983e-05	0.273975	0.684	0.366	1	C1	PAIP2
TTYH3	0.000169816	0.273699	0.272	0.112	1	C1	TTYH3
DLC1	4.87034e-07	0.273264	0.658	0.299	0.0132634	C1	DLC1
IER2	0.00043439	0.272487	0.272	0.117	1	C1	IER2
NTAN1	0.000713043	0.270987	0.36	0.174	1	C1	NTAN1
HNRNPK	0.00315707	0.270085	0.737	0.488	1	C1	HNRNPK
HNRNPM	2.23865e-06	0.270082	0.509	0.218	0.0609653	C1	HNRNPM
LEPROT	5.90266e-05	0.269891	0.509	0.252	1	C1	LEPROT
METAP2	0.000336281	0.269244	0.526	0.268	1	C1	METAP2
LUZP1	2.43046e-06	0.269083	0.272	0.086	0.0661887	C1	LUZP1
ADAM10	3.47491e-05	0.268923	0.719	0.392	0.946321	C1	ADAM10
PDCD6IP	1.54283e-05	0.267027	0.386	0.161	0.42016	C1	PDCD6IP
KMT2D	1.91958e-05	0.266575	0.325	0.127	0.522758	C1	KMT2D
CHST2	7.39158e-05	0.266027	0.395	0.184	1	C1	CHST2
CFL1	5.34122e-05	0.265598	1	0.961	1	C1	CFL1
EIF5B	0.000200458	0.264138	0.439	0.218	1	C1	EIF5B
HECTD1	0.00166259	0.263942	0.316	0.161	1	C1	HECTD1
HHEX	4.98457e-06	0.263577	0.254	0.081	0.135745	C1	HHEX
ASAP1	7.55512e-05	0.262368	0.307	0.13	1	C1	ASAP1
UBXN1	0.000337192	0.260277	0.377	0.177	1	C1	UBXN1
PIM1	0.000111248	0.259972	0.509	0.255	1	C1	PIM1
ATXN7L3	2.76557e-05	0.259295	0.289	0.106	0.753147	C1	ATXN7L3
CLTA	8.78699e-05	0.258765	0.404	0.182	1	C1	CLTA
DNAJB9	4.14118e-05	0.257829	0.43	0.2	1	C1	DNAJB9
LMO2	0.00142439	0.257217	0.289	0.138	1	C1	LMO2
YWHAQ	7.18002e-05	0.256715	0.596	0.322	1	C1	YWHAQ
SP3	7.04393e-05	0.256438	0.307	0.125	1	C1	SP3
PPP3CB	0.00235666	0.25629	0.333	0.174	1	C1	PPP3CB
PAFAH1B1	0.00222226	0.255984	0.596	0.369	1	C1	PAFAH1B1
LRP4	6.97177e-05	0.255878	0.281	0.109	1	C1	LRP4
DUSP1	0.000443455	0.255784	0.693	0.434	1	C1	DUSP1
SUMO1	0.00359155	0.253878	0.281	0.138	1	C1	SUMO1
EIF2S2	4.14727e-05	0.253457	0.658	0.34	1	C1	EIF2S2
LMAN1	0.00100757	0.252291	0.439	0.234	1	C1	LMAN1
TMEM59	0.00021756	0.251604	0.754	0.426	1	C1	TMEM59
PSMD14	0.000238546	1.04334	0.262	0.138	1	C2	PSMD14
SSBP3	0.00467905	0.963809	0.285	0.183	1	C2	SSBP3
CSNK2A2	0.00101852	0.892714	0.256	0.144	1	C2	CSNK2A2
PAK2	0.00185004	0.876099	0.279	0.171	1	C2	PAK2
BMP4	0.00579056	0.817776	0.291	0.19	1	C2	BMP4
PSMA4	1.47733e-05	0.73486	0.506	0.306	0.402321	C2	PSMA4
ZBTB20	0.0004305	0.729859	0.343	0.214	1	C2	ZBTB20
PRKAR1A	0.00131999	0.726798	0.36	0.232	1	C2	PRKAR1A
BNIP2	0.00655531	0.722366	0.267	0.168	1	C2	BNIP2
SRP72	0.000803076	0.709794	0.262	0.135	1	C2	SRP72
TCN2	0.00332393	0.703156	0.32	0.211	1	C2	TCN2
DYSF1	6.36856e-05	0.692148	0.529	0.346	1	C2	DYSF
STMN1	0.00451565	0.687678	0.314	0.202	1	C2	STMN1
TLNRD1	0.0041354	0.677524	0.291	0.18	1	C2	TLNRD1
ANKRD13A	0.00195922	0.671326	0.291	0.171	1	C2	ANKRD13A
EWSR1	1.82023e-06	0.670131	0.523	0.297	0.0495703	C2	EWSR1
PLS31	0.00069752	0.647164	0.372	0.232	1	C2	PLS3
PRMT1	0.000927084	0.634366	0.355	0.214	1	C2	PRMT1
FXYD5	0.000340079	0.634315	0.297	0.159	1	C2	FXYD5
SMC3	0.000100766	0.628078	0.25	0.107	1	C2	SMC3
KCMF1	0.0001583	0.627533	0.401	0.242	1	C2	KCMF1
NUCKS1	0.000185381	0.620854	0.36	0.208	1	C2	NUCKS1
PPP1CA1	0.00283914	0.616676	0.384	0.266	1	C2	PPP1CA
FSCN11	8.44209e-05	0.615995	0.5	0.309	1	C2	FSCN1
HNRNPA3	0.000196178	0.589398	0.576	0.413	1	C2	HNRNPA3
DKK21	0.00770158	0.585388	0.366	0.26	1	C2	DKK2
ETS1	4.24581e-05	0.584203	0.523	0.318	1	C2	ETS1
KLF13	0.00641906	0.570755	0.349	0.239	1	C2	KLF13
CALD1	0.00152674	0.558835	0.395	0.257	1	C2	CALD1
PHF20L1	0.00152695	0.556687	0.262	0.144	1	C2	PHF20L1
ZFAND3	0.00828213	0.556528	0.25	0.159	1	C2	ZFAND3
GNG111	0.00109391	0.551481	0.483	0.333	1	C2	GNG11
LEPROT1	0.000970735	0.544499	0.401	0.263	1	C2	LEPROT
HMGN2	0.00727887	0.540341	0.262	0.159	1	C2	HMGN2
SRSF1	0.00616905	0.532853	0.262	0.159	1	C2	SRSF1
GNB2	1.81649e-05	0.530453	0.57	0.355	0.494684	C2	GNB2
TUBA1A	0.000324425	0.528549	0.663	0.486	1	C2	TUBA1A
NSD3	0.00740895	0.525358	0.262	0.168	1	C2	NSD3
NDUFA81	0.00557534	0.52481	0.326	0.214	1	C2	NDUFA8
PLP21	0.00126268	0.514798	0.36	0.226	1	C2	PLP2
YWHAH1	3.3519e-05	0.494873	0.738	0.529	0.912824	C2	YWHAH
DYNLL1	6.08854e-05	0.494276	0.634	0.471	1	C2	DYNLL1
KHDRBS1	0.0026053	0.487811	0.36	0.229	1	C2	KHDRBS1
SPNS21	0.00732085	0.482534	0.419	0.309	1	C2	SPNS2
RPL36AL1	0.000417317	0.481941	0.512	0.349	1	C2	RPL36AL
MMP141	0.00290902	0.480056	0.57	0.431	1	C2	MMP14
EDF11	0.00710076	0.478619	0.413	0.297	1	C2	EDF1
RHOG	0.00568463	0.478207	0.424	0.291	1	C2	RHOG
EIF4H	0.00755175	0.462431	0.483	0.364	1	C2	EIF4H
H2AFZ	0.00558481	0.459678	0.645	0.535	1	C2	H2AFZ
RAP1A	0.00577532	0.455162	0.459	0.33	1	C2	RAP1A
KALRN1	0.0017842	0.450207	0.453	0.318	1	C2	KALRN
RAB1A1	3.2706e-05	0.44987	0.715	0.498	0.890683	C2	RAB1A
HNRNPA0	0.00272352	0.448228	0.541	0.407	1	C2	HNRNPA0
S100A6	7.14178e-05	0.443851	0.959	0.838	1	C2	S100A6
CNOT6	0.00591417	0.438733	0.349	0.239	1	C2	CNOT6
METAP21	0.00904865	0.438553	0.395	0.291	1	C2	METAP2
MARCKSL11	0.000107656	0.433091	0.756	0.547	1	C2	MARCKSL1
NDUFS5	0.0053472	0.42881	0.302	0.187	1	C2	NDUFS5
UBE2B	0.00802262	0.420821	0.512	0.382	1	C2	UBE2B
PSMB3	0.00232596	0.420674	0.297	0.174	1	C2	PSMB3
DNAJA2	0.00666683	0.415131	0.279	0.171	1	C2	DNAJA2
TMSB4X	2.83047e-05	0.410875	0.983	0.875	0.770821	C2	TMSB4X
MEF2C1	0.00672258	0.408184	0.314	0.202	1	C2	MEF2C
EIF5AL1	0.00196936	0.406395	0.68	0.541	1	C2	EIF5AL1
PLPP31	0.00367829	0.400695	0.599	0.437	1	C2	PLPP3
SOX41	0.00704056	0.397943	0.622	0.456	1	C2	SOX4
TMSB10	0.000510908	0.393479	0.942	0.829	1	C2	TMSB10
AL136454.1	0.00176159	0.392779	0.465	0.303	1	C2	AL136454.1
GNG5	0.000862378	0.391839	0.692	0.502	1	C2	GNG5
B3GNT21	0.00285667	0.389477	0.552	0.407	1	C2	B3GNT2
RPLP2	0.00206764	0.3886	0.674	0.532	1	C2	RPLP2
BACH1	0.00895889	0.386402	0.285	0.187	1	C2	BACH1
AKR1A11	0.000355732	0.38465	0.663	0.474	1	C2	AKR1A1
PSMB1	0.00209657	0.381966	0.628	0.456	1	C2	PSMB1
MORF4L2	0.00135069	0.379551	0.651	0.468	1	C2	MORF4L2
EIF5	0.0025121	0.374011	0.436	0.3	1	C2	EIF5
DPYSL3	0.00111683	0.372429	0.401	0.248	1	C2	DPYSL3
SNRPG	0.00507298	0.369698	0.343	0.22	1	C2	SNRPG
KLF7	0.00193751	0.368361	0.43	0.281	1	C2	KLF7
RSRC2	0.00333557	0.366579	0.477	0.33	1	C2	RSRC2
UQCRB	0.00680662	0.362688	0.535	0.401	1	C2	UQCRB
UBE2Q11	0.00456592	0.361925	0.448	0.312	1	C2	UBE2Q1
AC009501.11	0.00522978	0.356375	0.413	0.287	1	C2	AC009501.1
SEC61G	0.00405196	0.346514	0.657	0.517	1	C2	SEC61G
PCBP1	0.000397608	0.337579	0.872	0.688	1	C2	PCBP1
RAB7A	0.00423238	0.336924	0.587	0.446	1	C2	RAB7A
RBBP4	0.000490048	0.327478	0.442	0.278	1	C2	RBBP4
CWC15	0.00477565	0.3264	0.413	0.284	1	C2	CWC15
MTPN	0.00291418	0.325624	0.64	0.489	1	C2	MTPN
UBC	5.11581e-05	0.32502	0.948	0.829	1	C2	UBC
CTNNB11	0.000555769	0.324128	0.936	0.792	1	C2	CTNNB1
CALM11	0.000117163	0.322703	0.977	0.872	1	C2	CALM1
VAPA	0.00369879	0.320347	0.512	0.361	1	C2	VAPA
HNRNPU	0.00133941	0.316772	0.634	0.477	1	C2	HNRNPU
BRD21	0.00801102	0.316616	0.535	0.376	1	C2	BRD2
ACTR3	0.00240633	0.305362	0.75	0.609	1	C2	ACTR3
RPL35	0.00452485	0.301911	0.884	0.746	1	C2	RPL35
RALA	0.00733894	0.290279	0.378	0.26	1	C2	RALA
CALM31	0.00436088	0.285299	0.61	0.437	1	C2	CALM3
HMGB1	0.00779032	0.283759	0.698	0.535	1	C2	HMGB1
OST4	0.00628831	0.283497	0.61	0.456	1	C2	OST4
TTC39B	0.00496705	0.281246	0.279	0.168	1	C2	TTC39B
IGFBP71	0.000134798	0.280661	0.994	0.963	1	C2	IGFBP7
NHSL2	0.000736973	0.280304	0.849	0.688	1	C2	NHSL2
DHX15	0.00308637	0.276189	0.436	0.278	1	C2	DHX15
FKBP1C1	0.00914093	0.270975	0.558	0.434	1	C2	FKBP1C
MYL6	0.0092781	0.270157	0.878	0.691	1	C2	MYL6
SOD1	0.00096743	0.270093	0.75	0.535	1	C2	SOD1
SAP18	0.00987738	0.262695	0.413	0.294	1	C2	SAP18
AP2M1	0.00417198	0.259017	0.349	0.229	1	C2	AP2M1
EIF1	0.00366333	0.258867	0.82	0.706	1	C2	EIF1
PDIA3	0.00731186	0.258566	0.767	0.612	1	C2	PDIA3
VIM	0.00064738	0.257677	0.994	0.945	1	C2	VIM
2024-09-07	0.00203955	0.256398	0.686	0.508	1	C2	2024-09-07
ACTN41	0.0041314	0.255514	0.738	0.557	1	C2	ACTN4
RPL19	0.00381818	0.641923	0.566	0.505	1	C3	RPL19
MT.ND2	0.00202816	0.412718	0.858	0.876	1	C3	MT.ND2
NEAT1	0.00741382	2.35035	0.33	0.253	1	C4	NEAT1
HLA.DRA	0.00185636	1.89503	0.27	0.163	1	C4	HLA.DRA
RPS2	7.56275e-05	1.8055	0.48	0.393	1	C4	RPS2
MALAT1	1.10345e-05	1.67228	0.64	0.629	0.300501	C4	MALAT1
CD74	4.5746e-05	1.5364	0.48	0.376	1	C4	CD74
MT.CO2	2.55767e-13	1.41679	0.85	0.817	6.9653e-09	C4	MT.CO2
MT.ND5	2.17779e-05	1.36446	0.58	0.506	0.593078	C4	MT.ND5
HLA.B	0.000239665	1.36134	0.54	0.496	1	C4	HLA.B
MT.CYB	2.44399e-07	1.29785	0.7	0.664	0.0066557	C4	MT.CYB
MT.CO3	3.01809e-11	1.29523	0.89	0.902	8.21915e-07	C4	MT.CO3
MTRNR2L12	1.30759e-05	1.21662	0.67	0.679	0.356096	C4	MTRNR2L12
MT.ND4	1.88034e-11	1.16983	0.88	0.872	5.12072e-07	C4	MT.ND4
MT.ND1	1.30163e-14	1.16379	0.95	0.92	3.54474e-10	C4	MT.ND1
MT.ND21	5.39345e-10	1.11075	0.83	0.882	1.4688e-05	C4	MT.ND2
MT.ND3	1.57956e-05	1.00634	0.77	0.805	0.430162	C4	MT.ND3
MT.CO1	1.99267e-13	0.99518	0.98	0.985	5.42664e-09	C4	MT.CO1
MTRNR2L10	0.00200987	0.966494	0.71	0.774	1	C4	MTRNR2L10
MT.ATP6	5.42687e-09	0.885972	0.93	0.977	0.00014779	C4	MT.ATP6
YY1	0.00639661	0.642084	0.16	0.351	1	C4	YY1
RPL35A	0.00573304	0.472581	0.69	0.815	1	C4	RPL35A
AFDN	0.00876934	0.396825	0.16	0.336	1	C4	AFDN
DYNC1I2	0.00825629	0.394908	0.12	0.276	1	C4	DYNC1I2
FOXP1	0.00547199	0.374394	0.23	0.466	1	C4	FOXP1
ITSN2	0.00877614	0.373832	0.13	0.296	1	C4	ITSN2
XIST	0.0075544	0.363309	0.13	0.288	1	C4	XIST
FUBP1	0.0094726	0.344123	0.14	0.311	1	C4	FUBP1
HNRNPH1	0.000476047	0.332932	0.15	0.386	1	C4	HNRNPH1
SYNCRIP	0.00159046	0.297043	0.16	0.383	1	C4	SYNCRIP
ARID4B	0.00875308	0.294814	0.15	0.323	1	C4	ARID4B
CITED2	0.00668799	0.260114	0.13	0.298	1	C4	CITED2
UBQLN2	0.00101452	0.259345	0.08	0.251	1	C4	UBQLN2
PSENEN	0.000630891	0.25277	0.14	0.361	1	C4	PSENEN
