# Supplementary material for: Combination of anlotinib with immunotherapy enhanced both anti-angiogenesis and immune response in high-grade serous ovarian cancer
Source: Front Immunol. 2025 Apr 7;16:1539616. doi: 10.3389/fimmu.2025.1539616 (PMC12009696; doi:10.3389/fimmu.2025.1539616)
Supplement: Supplementary file 1 [file DataSheet1.zip › Data for Peer Review Only/marker genes of T cell subtype.xlsx]

## Sheet: marker
	p_val	avg_log2FC	pct.1	pct.2	p_val_adj	cluster	gene
CD8A	0	1.6421	0.748	0.272	0	Texh_CD8	CD8A
NKG7	0	1.30587	0.703	0.314	0	Texh_CD8	NKG7
GNLY	0	1.34743	0.841	0.533	0	Texh_CD8	GNLY
KLRC1	0	2.16622	0.417	0.127	0	Texh_CD8	KLRC1
CCL5	0	0.836623	0.974	0.805	0	Texh_CD8	CCL5
CTSW	1.55752e-288	1.93749	0.461	0.171	2.75931e-284	Texh_CD8	CTSW
GZMB	5.50182e-224	0.993136	0.766	0.477	9.74703e-220	Texh_CD8	GZMB
KLRD1	2.94974e-218	2.05263	0.344	0.118	5.22577e-214	Texh_CD8	KLRD1
AKAP5	5.18913e-100	1.56671	0.283	0.134	9.19306e-96	Texh_CD8	AKAP5
IL2RB	5.38807e-97	0.917874	0.583	0.446	9.5455e-93	Texh_CD8	IL2RB
PRF1	4.3318e-91	0.947499	0.445	0.275	7.67421e-87	Texh_CD8	PRF1
CCND2	1.32895e-84	0.755733	0.619	0.481	2.35436e-80	Texh_CD8	CCND2
TIGIT	1.12087e-82	0.940512	0.483	0.332	1.98574e-78	Texh_CD8	TIGIT
HAVCR2	7.05137e-67	0.958754	0.37	0.231	1.24922e-62	Texh_CD8	HAVCR2
CSF1	1.87752e-66	1.14656	0.328	0.195	3.32622e-62	Texh_CD8	CSF1
NR4A2	3.32691e-64	0.73975	0.557	0.429	5.89395e-60	Texh_CD8	NR4A2
CCL3	1.03075e-63	0.527942	0.599	0.427	1.82608e-59	Texh_CD8	CCL3
PHLDA1	2.0614e-63	0.650488	0.586	0.462	3.65197e-59	Texh_CD8	PHLDA1
ITGA1	5.90759e-57	0.832851	0.357	0.228	1.04659e-52	Texh_CD8	ITGA1
IKZF3	1.81893e-50	0.620988	0.539	0.427	3.22242e-46	Texh_CD8	IKZF3
FASLG	8.64625e-41	0.85178	0.333	0.229	1.53177e-36	Texh_CD8	FASLG
RGS2	1.6533e-40	0.508836	0.638	0.555	2.92898e-36	Texh_CD8	RGS2
HCST	2.19039e-39	0.610975	0.464	0.369	3.8805e-35	Texh_CD8	HCST
NDFIP2	6.1514e-39	0.846043	0.353	0.257	1.08978e-34	Texh_CD8	NDFIP2
RGS1	6.25985e-38	0.377039	0.794	0.732	1.10899e-33	Texh_CD8	RGS1
RUNX3	1.19784e-34	0.650593	0.455	0.369	2.1221e-30	Texh_CD8	RUNX3
APOBEC3C	2.05256e-33	0.452975	0.61	0.541	3.63632e-29	Texh_CD8	APOBEC3C
IVNS1ABP	1.00872e-31	0.701211	0.396	0.311	1.78704e-27	Texh_CD8	IVNS1ABP
CCL4	1.9284e-31	0.264885	0.76	0.632	3.41635e-27	Texh_CD8	CCL4
RHOB	6.56581e-31	0.83571	0.348	0.263	1.1632e-26	Texh_CD8	RHOB
APOBEC3G	1.72089e-30	0.422959	0.61	0.537	3.04873e-26	Texh_CD8	APOBEC3G
HOPX	1.99537e-30	0.852236	0.262	0.178	3.53499e-26	Texh_CD8	HOPX
CD63	1.11919e-29	0.681499	0.392	0.313	1.98276e-25	Texh_CD8	CD63
GALNT2	8.27348e-28	0.964149	0.255	0.181	1.46573e-23	Texh_CD8	GALNT2
RAB27A	5.20986e-26	0.539692	0.488	0.42	9.22978e-22	Texh_CD8	RAB27A
LAG3	6.15616e-26	0.571374	0.333	0.247	1.09063e-21	Texh_CD8	LAG3
GZMA	1.68328e-25	0.321728	0.734	0.678	2.9821e-21	Texh_CD8	GZMA
CST7	4.22113e-25	0.515641	0.394	0.311	7.47816e-21	Texh_CD8	CST7
PTPN22	7.4232e-23	0.65359	0.328	0.258	1.31509e-18	Texh_CD8	PTPN22
FOSL2	5.3094e-22	0.60854	0.386	0.322	9.40614e-18	Texh_CD8	FOSL2
CLEC2B	1.02296e-20	0.656117	0.314	0.248	1.81228e-16	Texh_CD8	CLEC2B
RPS15A	1.06934e-20	0.257032	0.777	0.75	1.89444e-16	Texh_CD8	RPS15A
PTMS	2.29692e-20	0.383601	0.523	0.458	4.06923e-16	Texh_CD8	PTMS
CD52	6.08602e-20	0.254354	0.769	0.734	1.0782e-15	Texh_CD8	CD52
ZFP36	6.58466e-18	0.336108	0.663	0.623	1.16654e-13	Texh_CD8	ZFP36
ZYX	1.08922e-17	0.475122	0.425	0.374	1.92966e-13	Texh_CD8	ZYX
DUSP5	6.93805e-17	0.454911	0.434	0.377	1.22914e-12	Texh_CD8	DUSP5
SIRPG	5.50744e-16	0.595556	0.251	0.192	9.75699e-12	Texh_CD8	SIRPG
STK17B	7.97922e-16	0.295532	0.677	0.658	1.4136e-11	Texh_CD8	STK17B
ARHGAP9	3.72129e-14	0.540255	0.265	0.211	6.59264e-10	Texh_CD8	ARHGAP9
CLEC2D	5.12777e-14	0.376309	0.503	0.467	9.08436e-10	Texh_CD8	CLEC2D
LYST	1.08421e-13	0.535812	0.25	0.196	1.92078e-09	Texh_CD8	LYST
ZFP36L2	2.86193e-13	0.261146	0.632	0.6	5.0702e-09	Texh_CD8	ZFP36L2
RBPJ	3.51495e-12	0.277177	0.598	0.571	6.22708e-08	Texh_CD8	RBPJ
CD82	1.58138e-10	0.353197	0.451	0.42	2.80158e-06	Texh_CD8	CD82
SEMA4D	3.42749e-10	0.425287	0.333	0.292	6.07214e-06	Texh_CD8	SEMA4D
CD96	4.35728e-10	0.253465	0.587	0.57	7.71936e-06	Texh_CD8	CD96
SLA2	9.7557e-10	0.539057	0.25	0.209	1.72832e-05	Texh_CD8	SLA2
ZNF331	3.68904e-09	0.448833	0.289	0.248	6.53551e-05	Texh_CD8	ZNF331
G3BP2	9.70358e-09	0.419582	0.351	0.319	0.000171909	Texh_CD8	G3BP2
ADGRE5	6.87816e-08	0.427135	0.33	0.302	0.00121854	Texh_CD8	ADGRE5
ZBTB7A	5.95155e-07	0.454538	0.28	0.25	0.0105438	Texh_CD8	ZBTB7A
NR4A1	1.62844e-06	0.370686	0.402	0.379	0.0288494	Texh_CD8	NR4A1
SLC7A5	1.64073e-06	0.330396	0.354	0.327	0.0290672	Texh_CD8	SLC7A5
CDK6	1.17458e-05	0.361766	0.29	0.264	0.208088	Texh_CD8	CDK6
TNFRSF1B	7.23957e-05	0.308248	0.327	0.307	1	Texh_CD8	TNFRSF1B
AKNA	0.000115939	0.316947	0.303	0.284	1	Texh_CD8	AKNA
ORMDL3	0.000519803	0.313094	0.288	0.273	1	Texh_CD8	ORMDL3
EVL	0.00064119	0.29306	0.318	0.303	1	Texh_CD8	EVL
GPI	0.0013402	0.258637	0.397	0.393	1	Texh_CD8	GPI
GALNT1	0.00214167	0.336763	0.293	0.282	1	Texh_CD8	GALNT1
LIMD2	0.00723167	0.289301	0.265	0.254	1	Texh_CD8	LIMD2
IL7R	0	3.60756	0.559	0.093	0	Tnaive/memory _CD4	IL7R
ANXA1	2.10386e-201	1.27491	0.668	0.408	3.7272e-197	Tnaive/memory _CD4	ANXA1
CD40LG	8.12537e-198	1.90346	0.358	0.123	1.43949e-193	Tnaive/memory _CD4	CD40LG
S100A4	1.98523e-178	0.802129	0.892	0.77	3.51703e-174	Tnaive/memory _CD4	S100A4
GPR183	2.02959e-152	2.23761	0.251	0.077	3.59561e-148	Tnaive/memory _CD4	GPR183
VIM	6.64858e-133	0.605953	0.926	0.837	1.17786e-128	Tnaive/memory _CD4	VIM
CD4	3.80454e-128	1.0126	0.494	0.254	6.74013e-124	Tnaive/memory _CD4	CD4
TPT1	3.98493e-127	0.463868	0.977	0.942	7.05971e-123	Tnaive/memory _CD4	TPT1
CXCR4	1.34353e-125	0.787269	0.838	0.711	2.38021e-121	Tnaive/memory _CD4	CXCR4
SPOCK2	2.20064e-102	1.22535	0.406	0.214	3.89866e-98	Tnaive/memory _CD4	SPOCK2
CD521	5.38646e-101	0.621122	0.836	0.723	9.54264e-97	Tnaive/memory _CD4	CD52
B2M	4.00463e-99	0.25056	0.999	0.996	7.0946e-95	Tnaive/memory _CD4	B2M
EMB	3.26182e-95	0.943093	0.591	0.431	5.77865e-91	Tnaive/memory _CD4	EMB
AHNAK	2.35871e-93	0.79132	0.657	0.5	4.1787e-89	Tnaive/memory _CD4	AHNAK
TMEM123	7.12603e-86	1.21461	0.414	0.251	1.26245e-81	Tnaive/memory _CD4	TMEM123
STAT1	3.68676e-82	0.81323	0.661	0.533	6.53146e-78	Tnaive/memory _CD4	STAT1
ARHGDIB	1.10753e-75	0.541176	0.809	0.71	1.96211e-71	Tnaive/memory _CD4	ARHGDIB
SH3BGRL3	1.29531e-74	0.400867	0.937	0.894	2.29477e-70	Tnaive/memory _CD4	SH3BGRL3
TMSB4X	2.15905e-74	0.29938	0.992	0.967	3.82497e-70	Tnaive/memory _CD4	TMSB4X
S100A10	9.29312e-71	0.961864	0.483	0.337	1.64637e-66	Tnaive/memory _CD4	S100A10
KDSR	1.67924e-68	1.45697	0.258	0.13	2.97494e-64	Tnaive/memory _CD4	KDSR
ANXA2	2.13911e-68	0.71453	0.633	0.512	3.78966e-64	Tnaive/memory _CD4	ANXA2
S100A11	1.71206e-60	0.547106	0.718	0.618	3.03308e-56	Tnaive/memory _CD4	S100A11
ALOX5AP	3.69029e-59	0.538978	0.707	0.573	6.53771e-55	Tnaive/memory _CD4	ALOX5AP
IFITM2	5.83273e-58	0.522288	0.748	0.671	1.03333e-53	Tnaive/memory _CD4	IFITM2
FYB1	2.34794e-56	0.539673	0.733	0.634	4.1596e-52	Tnaive/memory _CD4	FYB1
TAGLN2	2.74772e-56	0.662212	0.598	0.476	4.86786e-52	Tnaive/memory _CD4	TAGLN2
SLC2A3	6.71475e-55	0.692041	0.623	0.514	1.18959e-50	Tnaive/memory _CD4	SLC2A3
CAPG	5.48274e-49	1.08104	0.304	0.187	9.71323e-45	Tnaive/memory _CD4	CAPG
KLF6	5.02621e-48	0.483848	0.779	0.708	8.90443e-44	Tnaive/memory _CD4	KLF6
LAPTM5	5.09625e-48	0.633255	0.558	0.451	9.02852e-44	Tnaive/memory _CD4	LAPTM5
ISG15	4.6032e-46	0.924776	0.425	0.307	8.15502e-42	Tnaive/memory _CD4	ISG15
MYL12A	1.3852e-45	0.516262	0.687	0.609	2.45403e-41	Tnaive/memory _CD4	MYL12A
ACTB	2.53356e-43	0.262934	0.988	0.971	4.48846e-39	Tnaive/memory _CD4	ACTB
SARAF	1.1532e-42	0.736797	0.489	0.385	2.04301e-38	Tnaive/memory _CD4	SARAF
CD99	1.16764e-42	0.567455	0.594	0.498	2.0686e-38	Tnaive/memory _CD4	CD99
TNFAIP3	1.31218e-41	0.428182	0.827	0.787	2.32465e-37	Tnaive/memory _CD4	TNFAIP3
MYADM	2.5095e-41	1.00752	0.303	0.196	4.44582e-37	Tnaive/memory _CD4	MYADM
YWHAB	3.98504e-41	0.493422	0.693	0.634	7.0599e-37	Tnaive/memory _CD4	YWHAB
CD48	2.73207e-40	0.803903	0.387	0.275	4.84013e-36	Tnaive/memory _CD4	CD48
MYL12B	3.43308e-40	0.574871	0.606	0.534	6.08205e-36	Tnaive/memory _CD4	MYL12B
IL32	9.26281e-40	0.370234	0.834	0.77	1.641e-35	Tnaive/memory _CD4	IL32
RORA	5.3233e-39	1.12183	0.256	0.158	9.43075e-35	Tnaive/memory _CD4	RORA
LGALS1	2.53981e-36	0.513224	0.589	0.5	4.49952e-32	Tnaive/memory _CD4	LGALS1
SAMHD1	3.5244e-32	0.953332	0.276	0.186	6.24382e-28	Tnaive/memory _CD4	SAMHD1
GSTK1	5.08715e-31	0.888679	0.324	0.234	9.0124e-27	Tnaive/memory _CD4	GSTK1
HSPA1A	4.95137e-30	0.677255	0.65	0.597	8.77185e-26	Tnaive/memory _CD4	HSPA1A
ADAM19	1.03038e-29	0.809638	0.296	0.205	1.82542e-25	Tnaive/memory _CD4	ADAM19
ACTG1	3.74708e-27	0.272936	0.905	0.883	6.63833e-23	Tnaive/memory _CD4	ACTG1
ICOS	4.32497e-27	0.901682	0.267	0.184	7.66212e-23	Tnaive/memory _CD4	ICOS
SP110	1.14789e-26	0.644244	0.417	0.335	2.03359e-22	Tnaive/memory _CD4	SP110
BTG1	1.65296e-26	0.350238	0.737	0.689	2.92838e-22	Tnaive/memory _CD4	BTG1
CALM1	3.37961e-25	0.279394	0.852	0.794	5.98732e-21	Tnaive/memory _CD4	CALM1
CD69	6.92703e-25	0.525655	0.614	0.553	1.22719e-20	Tnaive/memory _CD4	CD69
CD3G	7.75637e-25	0.442619	0.573	0.506	1.37412e-20	Tnaive/memory _CD4	CD3G
CAPZB	8.05166e-25	0.442187	0.614	0.57	1.42643e-20	Tnaive/memory _CD4	CAPZB
BTG2	1.23955e-24	0.552683	0.557	0.493	2.19598e-20	Tnaive/memory _CD4	BTG2
GPR171	2.68466e-24	0.748615	0.334	0.254	4.75614e-20	Tnaive/memory _CD4	GPR171
TPM3	2.43435e-23	0.326256	0.749	0.717	4.3127e-19	Tnaive/memory _CD4	TPM3
CTSB	3.06053e-23	0.426624	0.501	0.424	5.42204e-19	Tnaive/memory _CD4	CTSB
TMSB10	5.50367e-23	0.275637	0.811	0.778	9.7503e-19	Tnaive/memory _CD4	TMSB10
HSPA1B	9.90029e-23	0.564026	0.606	0.555	1.75393e-18	Tnaive/memory _CD4	HSPA1B
CD44	2.62525e-22	0.478159	0.493	0.427	4.65089e-18	Tnaive/memory _CD4	CD44
FXYD5	7.65779e-22	0.758478	0.286	0.214	1.35665e-17	Tnaive/memory _CD4	FXYD5
PTGER4	8.52508e-22	0.705334	0.333	0.261	1.5103e-17	Tnaive/memory _CD4	PTGER4
TRIM22	1.86361e-21	0.697793	0.33	0.257	3.30157e-17	Tnaive/memory _CD4	TRIM22
GPSM3	4.03827e-21	0.696882	0.314	0.242	7.15421e-17	Tnaive/memory _CD4	GPSM3
ZFP36L21	5.18285e-21	0.423266	0.648	0.599	9.18194e-17	Tnaive/memory _CD4	ZFP36L2
JUNB	1.04175e-20	0.468792	0.6	0.554	1.84557e-16	Tnaive/memory _CD4	JUNB
RSAD2	4.34293e-20	0.836187	0.276	0.207	7.69393e-16	Tnaive/memory _CD4	RSAD2
PFKFB3	9.46116e-20	0.744467	0.266	0.196	1.67614e-15	Tnaive/memory _CD4	PFKFB3
YWHAZ	1.2402e-19	0.260105	0.779	0.752	2.19715e-15	Tnaive/memory _CD4	YWHAZ
LCP1	1.32312e-19	0.259646	0.787	0.745	2.34404e-15	Tnaive/memory _CD4	LCP1
LEPROTL1	1.82523e-18	0.715332	0.299	0.233	3.23358e-14	Tnaive/memory _CD4	LEPROTL1
CD961	1.833e-18	0.377984	0.605	0.568	3.24734e-14	Tnaive/memory _CD4	CD96
CAP1	3.65035e-18	0.350852	0.62	0.576	6.46696e-14	Tnaive/memory _CD4	CAP1
IRF2BP2	7.38803e-18	0.505365	0.429	0.369	1.30886e-13	Tnaive/memory _CD4	IRF2BP2
TNFSF10	1.39474e-17	0.726027	0.329	0.269	2.47092e-13	Tnaive/memory _CD4	TNFSF10
CD53	8.23781e-17	0.454986	0.491	0.444	1.45941e-12	Tnaive/memory _CD4	CD53
HSP90AA1	8.57046e-17	0.326494	0.89	0.883	1.51834e-12	Tnaive/memory _CD4	HSP90AA1
SAMD9L	3.98221e-16	0.541238	0.422	0.37	7.05488e-12	Tnaive/memory _CD4	SAMD9L
ATP2B4	9.26942e-16	0.627484	0.274	0.214	1.64217e-11	Tnaive/memory _CD4	ATP2B4
LPXN	1.41249e-15	0.529857	0.396	0.348	2.50236e-11	Tnaive/memory _CD4	LPXN
IKZF1	3.69352e-15	0.610791	0.339	0.284	6.54343e-11	Tnaive/memory _CD4	IKZF1
MYL6	2.80577e-14	0.285765	0.665	0.644	4.9707e-10	Tnaive/memory _CD4	MYL6
RPL28	3.7171e-13	0.280956	0.653	0.63	6.58521e-09	Tnaive/memory _CD4	RPL28
DNAJB1	9.21047e-13	0.510398	0.471	0.427	1.63173e-08	Tnaive/memory _CD4	DNAJB1
PPP2R5C	1.39064e-12	0.617477	0.322	0.274	2.46366e-08	Tnaive/memory _CD4	PPP2R5C
TXNIP	6.01282e-12	0.43428	0.419	0.365	1.06523e-07	Tnaive/memory _CD4	TXNIP
PPP1R18	6.68367e-12	0.424345	0.43	0.392	1.18408e-07	Tnaive/memory _CD4	PPP1R18
SLFN5	7.9948e-12	0.44838	0.378	0.328	1.41636e-07	Tnaive/memory _CD4	SLFN5
DNAJA1	1.01282e-11	0.337962	0.534	0.504	1.79431e-07	Tnaive/memory _CD4	DNAJA1
SAMD9	1.15238e-11	0.521197	0.356	0.309	2.04155e-07	Tnaive/memory _CD4	SAMD9
TAGAP	1.24516e-11	0.476421	0.306	0.254	2.20592e-07	Tnaive/memory _CD4	TAGAP
TPM4	1.4714e-11	0.271765	0.64	0.611	2.60673e-07	Tnaive/memory _CD4	TPM4
BIRC3	1.82554e-11	0.3679	0.485	0.439	3.23413e-07	Tnaive/memory _CD4	BIRC3
LRRFIP1	4.01896e-11	0.378326	0.462	0.425	7.11999e-07	Tnaive/memory _CD4	LRRFIP1
CAST	4.09266e-11	0.420206	0.407	0.368	7.25056e-07	Tnaive/memory _CD4	CAST
ANXA6	4.09762e-11	0.526164	0.309	0.263	7.25934e-07	Tnaive/memory _CD4	ANXA6
CYLD	8.99297e-11	0.446573	0.341	0.298	1.59319e-06	Tnaive/memory _CD4	CYLD
CNN2	1.3165e-10	0.319	0.557	0.527	2.33232e-06	Tnaive/memory _CD4	CNN2
UBE2L6	1.36742e-10	0.500277	0.296	0.249	2.42252e-06	Tnaive/memory _CD4	UBE2L6
HCLS1	3.06291e-10	0.387353	0.416	0.378	5.42624e-06	Tnaive/memory _CD4	HCLS1
NFKBIA	4.40041e-10	0.328466	0.467	0.424	7.79576e-06	Tnaive/memory _CD4	NFKBIA
XAF1	1.13076e-09	0.356178	0.502	0.477	2.00325e-05	Tnaive/memory _CD4	XAF1
NFKBIZ	1.19424e-09	0.428917	0.438	0.401	2.11572e-05	Tnaive/memory _CD4	NFKBIZ
MBP	1.2587e-09	0.536049	0.284	0.243	2.22991e-05	Tnaive/memory _CD4	MBP
SYNE2	2.24963e-09	0.411884	0.347	0.304	3.98545e-05	Tnaive/memory _CD4	SYNE2
CORO1A	4.19378e-09	0.303769	0.51	0.493	7.42969e-05	Tnaive/memory _CD4	CORO1A
LGALS3	4.85918e-09	0.399056	0.315	0.273	8.60852e-05	Tnaive/memory _CD4	LGALS3
EMP3	1.6307e-08	0.442396	0.364	0.331	0.000288895	Tnaive/memory _CD4	EMP3
EPSTI1	1.7605e-08	0.491652	0.303	0.267	0.00031189	Tnaive/memory _CD4	EPSTI1
FAM107B	1.81355e-08	0.366421	0.39	0.357	0.000321288	Tnaive/memory _CD4	FAM107B
PHF11	2.08349e-08	0.477514	0.279	0.24	0.000369111	Tnaive/memory _CD4	PHF11
OAS3	2.31028e-08	0.500021	0.337	0.303	0.00040929	Tnaive/memory _CD4	OAS3
ITM2A	2.31447e-08	0.406637	0.369	0.332	0.000410031	Tnaive/memory _CD4	ITM2A
IFI44L	3.5089e-08	0.418883	0.36	0.325	0.000621637	Tnaive/memory _CD4	IFI44L
IDS	4.06656e-08	0.433172	0.346	0.312	0.000720431	Tnaive/memory _CD4	IDS
APOL6	4.13882e-08	0.332175	0.448	0.425	0.000733233	Tnaive/memory _CD4	APOL6
ITGB1	4.65048e-08	0.289538	0.594	0.582	0.000823878	Tnaive/memory _CD4	ITGB1
RNF213	5.3103e-08	0.277273	0.528	0.514	0.000940774	Tnaive/memory _CD4	RNF213
STK24	5.68252e-08	0.386992	0.333	0.299	0.00100671	Tnaive/memory _CD4	STK24
MX1	1.90299e-07	0.373793	0.447	0.425	0.00337134	Tnaive/memory _CD4	MX1
ANKRD12	2.22243e-07	0.338644	0.432	0.405	0.00393725	Tnaive/memory _CD4	ANKRD12
GBP1	3.15039e-07	0.382755	0.442	0.425	0.00558123	Tnaive/memory _CD4	GBP1
FNBP1	5.37027e-07	0.366369	0.357	0.333	0.00951397	Tnaive/memory _CD4	FNBP1
CD37	6.69411e-07	0.393424	0.279	0.244	0.0118593	Tnaive/memory _CD4	CD37
BCL11B	9.25468e-07	0.42037	0.262	0.228	0.0163956	Tnaive/memory _CD4	BCL11B
ARL6IP5	9.87425e-07	0.281212	0.524	0.518	0.0174932	Tnaive/memory _CD4	ARL6IP5
STK4	1.24272e-06	0.371089	0.35	0.322	0.0220161	Tnaive/memory _CD4	STK4
TAPBP	1.37073e-06	0.417084	0.318	0.289	0.0242838	Tnaive/memory _CD4	TAPBP
RBM3	1.39075e-06	0.33276	0.4	0.38	0.0246386	Tnaive/memory _CD4	RBM3
OSBPL8	1.57964e-06	0.467705	0.317	0.294	0.0279849	Tnaive/memory _CD4	OSBPL8
PAG1	1.75737e-06	0.253864	0.49	0.471	0.0311335	Tnaive/memory _CD4	PAG1
ITM2B	1.2489e-05	0.300171	0.421	0.402	0.221255	Tnaive/memory _CD4	ITM2B
YPEL5	1.45023e-05	0.371469	0.344	0.322	0.256923	Tnaive/memory _CD4	YPEL5
CAPN2	1.47035e-05	0.361434	0.271	0.246	0.260487	Tnaive/memory _CD4	CAPN2
LY6E	2.0522e-05	0.277125	0.448	0.441	0.363568	Tnaive/memory _CD4	LY6E
SH3KBP1	2.34797e-05	0.348931	0.354	0.336	0.415966	Tnaive/memory _CD4	SH3KBP1
C9orf78	2.64117e-05	0.410913	0.258	0.234	0.46791	Tnaive/memory _CD4	C9orf78
NR3C1	3.19978e-05	0.359832	0.364	0.348	0.566872	Tnaive/memory _CD4	NR3C1
EVI2B	3.35316e-05	0.342997	0.267	0.239	0.594046	Tnaive/memory _CD4	EVI2B
KTN1	3.55526e-05	0.405768	0.3	0.281	0.629849	Tnaive/memory _CD4	KTN1
CREM	0.000103468	0.326788	0.372	0.355	1	Tnaive/memory _CD4	CREM
IFI44	0.000135165	0.350638	0.306	0.288	1	Tnaive/memory _CD4	IFI44
RHOG	0.000165715	0.374867	0.262	0.242	1	Tnaive/memory _CD4	RHOG
LCK	0.000167323	0.353084	0.298	0.28	1	Tnaive/memory _CD4	LCK
DIAPH1	0.000236965	0.315145	0.368	0.358	1	Tnaive/memory _CD4	DIAPH1
SETX	0.000300557	0.366033	0.266	0.244	1	Tnaive/memory _CD4	SETX
CSTB	0.000805016	0.320101	0.335	0.325	1	Tnaive/memory _CD4	CSTB
TSC22D3	0.0014049	0.32929	0.282	0.266	1	Tnaive/memory _CD4	TSC22D3
PDE4D	0.0023438	0.32159	0.32	0.312	1	Tnaive/memory _CD4	PDE4D
TMEM50A	0.00251536	0.328712	0.349	0.347	1	Tnaive/memory _CD4	TMEM50A
SUN2	0.00342881	0.250727	0.311	0.299	1	Tnaive/memory _CD4	SUN2
EEF2	0.00504536	0.260385	0.345	0.342	1	Tnaive/memory _CD4	EEF2
JAK1	0.00524631	0.331206	0.282	0.272	1	Tnaive/memory _CD4	JAK1
SPATS2L	0.0059496	0.403072	0.266	0.258	1	Tnaive/memory _CD4	SPATS2L
CAPNS1	0.00658891	0.29354	0.352	0.351	1	Tnaive/memory _CD4	CAPNS1
MAP1LC3B	0.00679523	0.296045	0.254	0.242	1	Tnaive/memory _CD4	MAP1LC3B
IRF1	0.00752147	0.300183	0.436	0.444	1	Tnaive/memory _CD4	IRF1
CD8A1	0	1.62871	0.835	0.324	0	Tnaive/effector_CD8	CD8A
NKG71	0	1.78721	0.837	0.349	0	Tnaive/effector_CD8	NKG7
GZMH	0	2.32709	0.564	0.144	0	Tnaive/effector_CD8	GZMH
GZMK	0	3.99368	0.425	0.037	0	Tnaive/effector_CD8	GZMK
SLAMF7	0	2.82983	0.393	0.071	0	Tnaive/effector_CD8	SLAMF7
PRF11	7.42609e-231	1.74447	0.649	0.274	1.31561e-226	Tnaive/effector_CD8	PRF1
CD38	1.20148e-154	2.49944	0.26	0.062	2.12854e-150	Tnaive/effector_CD8	CD38
GZMB1	9.12276e-149	1.00623	0.832	0.507	1.61619e-144	Tnaive/effector_CD8	GZMB
CST71	8.68667e-143	1.30521	0.598	0.298	1.53893e-138	Tnaive/effector_CD8	CST7
CD7	1.13982e-142	1.90831	0.327	0.101	2.01931e-138	Tnaive/effector_CD8	CD7
GZMA1	1.05315e-119	0.805848	0.888	0.668	1.86575e-115	Tnaive/effector_CD8	GZMA
CD8B	2.35288e-117	1.77596	0.316	0.107	4.16837e-113	Tnaive/effector_CD8	CD8B
FASLG1	9.32872e-114	1.38283	0.482	0.226	1.65268e-109	Tnaive/effector_CD8	FASLG
CCL4L2	1.81601e-111	1.08491	0.647	0.362	3.21724e-107	Tnaive/effector_CD8	CCL4L2
CCL51	5.3337e-107	0.509067	0.992	0.824	9.44919e-103	Tnaive/effector_CD8	CCL5
CD74	1.24703e-95	0.547357	0.974	0.904	2.20924e-91	Tnaive/effector_CD8	CD74
NR4A21	5.97661e-69	0.893623	0.634	0.437	1.05882e-64	Tnaive/effector_CD8	NR4A2
LAG31	8.2979e-69	1.03146	0.448	0.246	1.47006e-64	Tnaive/effector_CD8	LAG3
IKZF31	4.57102e-65	0.780114	0.629	0.431	8.09802e-61	Tnaive/effector_CD8	IKZF3
CCL41	3.45552e-60	0.516509	0.863	0.637	6.12179e-56	Tnaive/effector_CD8	CCL4
APOBEC3G1	1.25358e-57	0.655985	0.705	0.535	2.22083e-53	Tnaive/effector_CD8	APOBEC3G
GIMAP4	5.33123e-56	1.25125	0.281	0.132	9.4448e-52	Tnaive/effector_CD8	GIMAP4
IFIT3	9.26e-56	1.26572	0.332	0.173	1.6405e-51	Tnaive/effector_CD8	IFIT3
ARL4C	1.36095e-54	0.743572	0.622	0.443	2.41105e-50	Tnaive/effector_CD8	ARL4C
COTL1	4.44226e-54	0.733497	0.652	0.496	7.8699e-50	Tnaive/effector_CD8	COTL1
SERPINB9	1.40723e-51	1.04883	0.362	0.198	2.49304e-47	Tnaive/effector_CD8	SERPINB9
GNLY1	1.35421e-47	0.601007	0.758	0.582	2.39912e-43	Tnaive/effector_CD8	GNLY
KLRD11	5.43311e-47	0.971948	0.3	0.152	9.62529e-43	Tnaive/effector_CD8	KLRD1
GBP4	1.04502e-45	0.873133	0.47	0.308	1.85136e-41	Tnaive/effector_CD8	GBP4
KLRC11	1.9458e-45	0.857688	0.328	0.174	3.44718e-41	Tnaive/effector_CD8	KLRC1
TNFSF9	3.65982e-45	1.03598	0.316	0.171	6.48374e-41	Tnaive/effector_CD8	TNFSF9
HAVCR21	5.77799e-45	0.923322	0.405	0.245	1.02363e-40	Tnaive/effector_CD8	HAVCR2
ISG20	3.05473e-44	1.18201	0.275	0.141	5.41177e-40	Tnaive/effector_CD8	ISG20
SAMD91	9.08204e-41	0.85129	0.454	0.302	1.60897e-36	Tnaive/effector_CD8	SAMD9
LYST1	1.53057e-40	0.952033	0.336	0.193	2.71156e-36	Tnaive/effector_CD8	LYST
PTMS1	8.94322e-40	0.590115	0.613	0.456	1.58438e-35	Tnaive/effector_CD8	PTMS
RPS15A1	5.29226e-39	0.447155	0.849	0.745	9.37576e-35	Tnaive/effector_CD8	RPS15A
CCL31	2.14398e-38	0.357779	0.642	0.445	3.79828e-34	Tnaive/effector_CD8	CCL3
CCR5	7.01727e-38	0.915491	0.365	0.227	1.24318e-33	Tnaive/effector_CD8	CCR5
XAF11	7.03709e-36	0.593149	0.608	0.467	1.24669e-31	Tnaive/effector_CD8	XAF1
GBP5	1.79353e-34	0.621428	0.517	0.369	3.17742e-30	Tnaive/effector_CD8	GBP5
APOBEC3C1	6.29169e-34	0.514686	0.675	0.543	1.11464e-29	Tnaive/effector_CD8	APOBEC3C
TRIM221	1.84532e-32	0.809062	0.388	0.256	3.26917e-28	Tnaive/effector_CD8	TRIM22
SAMD9L1	3.19827e-32	0.699994	0.498	0.365	5.66606e-28	Tnaive/effector_CD8	SAMD9L
FYB11	5.74108e-32	0.431569	0.753	0.639	1.01709e-27	Tnaive/effector_CD8	FYB1
RNF2131	1.61913e-30	0.487977	0.635	0.503	2.86845e-26	Tnaive/effector_CD8	RNF213
OASL	2.90913e-30	0.827199	0.335	0.212	5.15381e-26	Tnaive/effector_CD8	OASL
HCST1	6.93336e-30	0.569001	0.514	0.376	1.22831e-25	Tnaive/effector_CD8	HCST
SP1101	3.93699e-29	0.701083	0.465	0.336	6.97477e-25	Tnaive/effector_CD8	SP110
RSAD21	7.43484e-29	0.91397	0.325	0.206	1.31716e-24	Tnaive/effector_CD8	RSAD2
STK17B1	3.37222e-28	0.385584	0.77	0.65	5.97423e-24	Tnaive/effector_CD8	STK17B
RAC2	4.54639e-28	0.31535	0.885	0.795	8.05438e-24	Tnaive/effector_CD8	RAC2
TENT5C	3.89594e-25	0.76023	0.351	0.238	6.90205e-21	Tnaive/effector_CD8	TENT5C
BCL11B1	5.37574e-25	0.680559	0.335	0.222	9.52366e-21	Tnaive/effector_CD8	BCL11B
FYN	3.56813e-24	0.647239	0.4	0.288	6.32129e-20	Tnaive/effector_CD8	FYN
CTSW1	3.66886e-24	0.541456	0.342	0.222	6.49975e-20	Tnaive/effector_CD8	CTSW
CD481	1.3881e-23	0.550938	0.4	0.282	2.45915e-19	Tnaive/effector_CD8	CD48
IFITM21	2.64478e-23	0.335718	0.782	0.673	4.68549e-19	Tnaive/effector_CD8	IFITM2
SRSF7	6.15377e-23	0.466764	0.575	0.469	1.0902e-18	Tnaive/effector_CD8	SRSF7
TIGIT1	1.98429e-22	0.537489	0.472	0.353	3.51538e-18	Tnaive/effector_CD8	TIGIT
MX11	2.09107e-22	0.623044	0.516	0.419	3.70455e-18	Tnaive/effector_CD8	MX1
WIPF1	2.65576e-22	0.442608	0.566	0.453	4.70495e-18	Tnaive/effector_CD8	WIPF1
DUSP2	1.35666e-21	0.44575	0.572	0.46	2.40346e-17	Tnaive/effector_CD8	DUSP2
IFI6	2.05266e-21	0.383157	0.786	0.708	3.63649e-17	Tnaive/effector_CD8	IFI6
ISG151	2.18709e-21	0.614257	0.423	0.316	3.87465e-17	Tnaive/effector_CD8	ISG15
PTPRC	4.53384e-21	0.298035	0.834	0.751	8.03216e-17	Tnaive/effector_CD8	PTPRC
DUSP51	1.47033e-20	0.550811	0.485	0.378	2.60483e-16	Tnaive/effector_CD8	DUSP5
LITAF	3.23026e-20	0.79005	0.303	0.209	5.72273e-16	Tnaive/effector_CD8	LITAF
MCL1	4.13665e-20	0.363753	0.684	0.598	7.32849e-16	Tnaive/effector_CD8	MCL1
APOL61	4.91287e-20	0.447107	0.529	0.417	8.70363e-16	Tnaive/effector_CD8	APOL6
CLEC2D1	4.95145e-20	0.479008	0.559	0.466	8.77199e-16	Tnaive/effector_CD8	CLEC2D
IFI16	3.84313e-19	0.400781	0.611	0.51	6.80849e-15	Tnaive/effector_CD8	IFI16
SIRPG1	7.40609e-19	0.656323	0.289	0.195	1.31206e-14	Tnaive/effector_CD8	SIRPG
GPRIN3	3.4783e-18	0.538031	0.39	0.293	6.16216e-14	Tnaive/effector_CD8	GPRIN3
TAP1	3.86069e-18	0.351475	0.711	0.63	6.83959e-14	Tnaive/effector_CD8	TAP1
RPL13A	3.24738e-17	0.261566	0.85	0.792	5.75306e-13	Tnaive/effector_CD8	RPL13A
SYNE21	4.58831e-17	0.528939	0.396	0.302	8.12864e-13	Tnaive/effector_CD8	SYNE2
GBP2	7.67608e-17	0.559424	0.369	0.28	1.35989e-12	Tnaive/effector_CD8	GBP2
SLFN51	1.02721e-16	0.502919	0.421	0.327	1.8198e-12	Tnaive/effector_CD8	SLFN5
PRKCH	1.34607e-16	0.669127	0.271	0.187	2.3847e-12	Tnaive/effector_CD8	PRKCH
XRN1	5.83743e-16	0.60719	0.312	0.226	1.03416e-11	Tnaive/effector_CD8	XRN1
GBP11	8.78781e-16	0.462937	0.51	0.419	1.55685e-11	Tnaive/effector_CD8	GBP1
OAS2	1.30788e-15	0.579364	0.328	0.242	2.31704e-11	Tnaive/effector_CD8	OAS2
LGALS9	1.8293e-15	0.644833	0.278	0.196	3.24079e-11	Tnaive/effector_CD8	LGALS9
AKAP13	9.96297e-15	0.424535	0.434	0.345	1.76504e-10	Tnaive/effector_CD8	AKAP13
CD3G1	2.55005e-14	0.349829	0.594	0.509	4.51766e-10	Tnaive/effector_CD8	CD3G
SH2D1A	5.6765e-14	0.692732	0.269	0.196	1.00565e-09	Tnaive/effector_CD8	SH2D1A
CCR1	6.85659e-14	0.626737	0.258	0.182	1.21471e-09	Tnaive/effector_CD8	CCR1
CD3E	1.11723e-13	0.300695	0.633	0.548	1.97928e-09	Tnaive/effector_CD8	CD3E
CTSS	2.21788e-13	0.328221	0.28	0.197	3.9292e-09	Tnaive/effector_CD8	CTSS
CLEC2B1	2.5249e-13	0.497521	0.337	0.254	4.47311e-09	Tnaive/effector_CD8	CLEC2B
PRDM1	6.29759e-13	0.315455	0.491	0.402	1.11568e-08	Tnaive/effector_CD8	PRDM1
RAB27A1	8.6477e-13	0.36575	0.503	0.427	1.53203e-08	Tnaive/effector_CD8	RAB27A
GPR1711	2.11295e-12	0.425082	0.338	0.26	3.74329e-08	Tnaive/effector_CD8	GPR171
ADGRE51	5.90242e-12	0.421974	0.378	0.3	1.04567e-07	Tnaive/effector_CD8	ADGRE5
PLSCR1	6.1432e-12	0.554471	0.341	0.272	1.08833e-07	Tnaive/effector_CD8	PLSCR1
CNN21	2.96307e-11	0.294039	0.593	0.525	5.24938e-07	Tnaive/effector_CD8	CNN2
CBLB	5.47963e-11	0.553565	0.25	0.183	9.70772e-07	Tnaive/effector_CD8	CBLB
SLA	9.9931e-11	0.284412	0.538	0.463	1.77038e-06	Tnaive/effector_CD8	SLA
DUSP16	1.09787e-10	0.441525	0.258	0.191	1.94498e-06	Tnaive/effector_CD8	DUSP16
ZYX1	1.39154e-10	0.400048	0.452	0.377	2.46526e-06	Tnaive/effector_CD8	ZYX
TAP2	1.64633e-10	0.469902	0.286	0.219	2.91664e-06	Tnaive/effector_CD8	TAP2
SP100	2.51143e-10	0.305711	0.501	0.431	4.44925e-06	Tnaive/effector_CD8	SP100
ITGAL	3.1069e-10	0.399939	0.339	0.266	5.50418e-06	Tnaive/effector_CD8	ITGAL
EVL1	4.5469e-10	0.398344	0.368	0.3	8.05528e-06	Tnaive/effector_CD8	EVL
NDFIP21	4.80518e-10	0.391289	0.343	0.271	8.51285e-06	Tnaive/effector_CD8	NDFIP2
OAS31	6.61237e-10	0.46296	0.365	0.302	1.17145e-05	Tnaive/effector_CD8	OAS3
NUB1	7.07895e-10	0.539546	0.25	0.188	1.25411e-05	Tnaive/effector_CD8	NUB1
LIMD21	9.5181e-10	0.421328	0.316	0.249	1.68623e-05	Tnaive/effector_CD8	LIMD2
PNRC1	1.64778e-09	0.286657	0.525	0.464	2.91921e-05	Tnaive/effector_CD8	PNRC1
IFNG	1.99511e-09	0.432493	0.449	0.383	3.53453e-05	Tnaive/effector_CD8	IFNG
CASP4	2.45121e-09	0.472182	0.27	0.209	4.34256e-05	Tnaive/effector_CD8	CASP4
SLA21	3.64579e-09	0.528935	0.271	0.212	6.45888e-05	Tnaive/effector_CD8	SLA2
PARP14	5.19597e-09	0.34962	0.35	0.285	9.20518e-05	Tnaive/effector_CD8	PARP14
GALNT11	6.84459e-09	0.430258	0.338	0.279	0.000121259	Tnaive/effector_CD8	GALNT1
CD3D	7.42436e-09	0.264948	0.478	0.411	0.00013153	Tnaive/effector_CD8	CD3D
STAT11	1.20482e-08	0.261494	0.613	0.548	0.000213447	Tnaive/effector_CD8	STAT1
NAMPT	1.31037e-08	0.296726	0.443	0.378	0.000232146	Tnaive/effector_CD8	NAMPT
ARHGAP91	1.88204e-08	0.409447	0.276	0.217	0.000333422	Tnaive/effector_CD8	ARHGAP9
THEMIS	2.35679e-08	0.456259	0.261	0.203	0.000417529	Tnaive/effector_CD8	THEMIS
ZNF3311	2.94893e-08	0.337267	0.316	0.251	0.000522432	Tnaive/effector_CD8	ZNF331
PSMB9	3.69636e-08	0.350664	0.403	0.347	0.000654846	Tnaive/effector_CD8	PSMB9
AKNA1	7.1926e-08	0.272831	0.344	0.282	0.00127424	Tnaive/effector_CD8	AKNA
GNG2	1.20328e-07	0.348191	0.43	0.375	0.00213173	Tnaive/effector_CD8	GNG2
SERPINB1	1.4669e-07	0.498391	0.26	0.208	0.00259876	Tnaive/effector_CD8	SERPINB1
EPSTI11	1.56055e-07	0.372959	0.326	0.267	0.00276468	Tnaive/effector_CD8	EPSTI1
ASXL2	2.37235e-07	0.375645	0.265	0.212	0.00420286	Tnaive/effector_CD8	ASXL2
SLC38A1	6.47364e-07	0.322915	0.354	0.3	0.0114687	Tnaive/effector_CD8	SLC38A1
ARHGAP30	9.22197e-07	0.274599	0.299	0.245	0.0163376	Tnaive/effector_CD8	ARHGAP30
RUNX31	9.61185e-07	0.269957	0.432	0.383	0.0170283	Tnaive/effector_CD8	RUNX3
ELF1	9.89948e-07	0.361675	0.328	0.278	0.0175379	Tnaive/effector_CD8	ELF1
PHF111	1.15553e-06	0.339573	0.294	0.241	0.0204713	Tnaive/effector_CD8	PHF11
PREX1	2.07811e-06	0.278669	0.305	0.252	0.0368158	Tnaive/effector_CD8	PREX1
DOCK8	2.23352e-06	0.252327	0.347	0.294	0.0395691	Tnaive/effector_CD8	DOCK8
CMIP	2.32363e-06	0.268836	0.383	0.333	0.0411654	Tnaive/effector_CD8	CMIP
PSME2	2.33393e-06	0.353818	0.264	0.218	0.0413479	Tnaive/effector_CD8	PSME2
LBR	3.15331e-06	0.316131	0.306	0.257	0.0558641	Tnaive/effector_CD8	LBR
ARID4B	3.42054e-06	0.388774	0.293	0.247	0.0605983	Tnaive/effector_CD8	ARID4B
SETX1	3.81273e-06	0.286958	0.292	0.243	0.0675464	Tnaive/effector_CD8	SETX
VAMP8	3.93663e-06	0.315008	0.312	0.264	0.0697414	Tnaive/effector_CD8	VAMP8
IFI44L1	4.30456e-06	0.310951	0.38	0.326	0.0762596	Tnaive/effector_CD8	IFI44L
DDX24	4.55314e-06	0.307199	0.369	0.322	0.0806634	Tnaive/effector_CD8	DDX24
CDC42SE2	5.38408e-06	0.303336	0.31	0.262	0.0953843	Tnaive/effector_CD8	CDC42SE2
G3BP21	6.87898e-06	0.301371	0.369	0.321	0.121868	Tnaive/effector_CD8	G3BP2
IRF11	7.39407e-06	0.28869	0.48	0.438	0.130993	Tnaive/effector_CD8	IRF1
ADAR	1.39979e-05	0.263875	0.437	0.397	0.247987	Tnaive/effector_CD8	ADAR
DRAP1	2.60972e-05	0.347995	0.303	0.264	0.462339	Tnaive/effector_CD8	DRAP1
EVI2B1	2.86449e-05	0.289259	0.286	0.239	0.507473	Tnaive/effector_CD8	EVI2B
ITM2A1	2.95525e-05	0.252581	0.379	0.334	0.523552	Tnaive/effector_CD8	ITM2A
CFLAR	3.2228e-05	0.269162	0.35	0.308	0.570951	Tnaive/effector_CD8	CFLAR
N4BP1	3.90352e-05	0.356392	0.258	0.219	0.691548	Tnaive/effector_CD8	N4BP1
CLDND1	4.33148e-05	0.420972	0.271	0.232	0.767365	Tnaive/effector_CD8	CLDND1
NOP58	5.71037e-05	0.345461	0.254	0.214	1	Tnaive/effector_CD8	NOP58
GPBP1	5.74647e-05	0.321158	0.271	0.231	1	Tnaive/effector_CD8	GPBP1
PRR13	5.95537e-05	0.325241	0.31	0.271	1	Tnaive/effector_CD8	PRR13
EIF2AK2	0.000129989	0.266109	0.375	0.339	1	Tnaive/effector_CD8	EIF2AK2
APBB1IP	0.000148411	0.319725	0.259	0.222	1	Tnaive/effector_CD8	APBB1IP
PPP1R12A	0.000221674	0.291923	0.3	0.264	1	Tnaive/effector_CD8	PPP1R12A
CD164	0.000331755	0.252726	0.42	0.393	1	Tnaive/effector_CD8	CD164
LEPROTL11	0.000560391	0.258477	0.276	0.241	1	Tnaive/effector_CD8	LEPROTL1
PARP9	0.000643662	0.261045	0.323	0.289	1	Tnaive/effector_CD8	PARP9
CNOT6L	0.000866812	0.276244	0.298	0.264	1	Tnaive/effector_CD8	CNOT6L
ORMDL31	0.00157475	0.318965	0.299	0.274	1	Tnaive/effector_CD8	ORMDL3
CD371	0.00223626	0.251141	0.278	0.247	1	Tnaive/effector_CD8	CD37
TNFSF101	0.00327219	0.283823	0.303	0.276	1	Tnaive/effector_CD8	TNFSF10
SLC25A6	0.00357999	0.263718	0.304	0.279	1	Tnaive/effector_CD8	SLC25A6
UBE2L61	0.00617397	0.252401	0.28	0.255	1	Tnaive/effector_CD8	UBE2L6
PTP4A1	0.00651	0.30894	0.25	0.228	1	Tnaive/effector_CD8	PTP4A1
MAF	0	2.224	0.711	0.306	0	Texh_CD4	MAF
CCL52	1.84043e-269	1.23438	0.975	0.827	3.2605e-265	Texh_CD4	CCL5
CCL4L21	4.37656e-174	1.76628	0.676	0.361	7.75352e-170	Texh_CD4	CCL4L2
GNLY2	6.90557e-112	0.980579	0.819	0.576	1.22339e-107	Texh_CD4	GNLY
TXNIP1	3.47159e-110	1.38815	0.587	0.351	6.15027e-106	Texh_CD4	TXNIP
CCL42	3.57066e-97	0.894527	0.838	0.64	6.32578e-93	Texh_CD4	CCL4
IL321	7.65131e-71	0.694795	0.86	0.772	1.35551e-66	Texh_CD4	IL32
CCL32	1.21562e-70	1.10165	0.637	0.446	2.1536e-66	Texh_CD4	CCL3
CD41	5.95306e-69	1.13724	0.469	0.275	1.05464e-64	Texh_CD4	CD4
SPOCK21	1.18668e-65	1.2616	0.409	0.229	2.10232e-61	Texh_CD4	SPOCK2
CSF11	1.4908e-51	1.15372	0.365	0.208	2.64111e-47	Texh_CD4	CSF1
CTLA4	4.20811e-51	1.16621	0.46	0.312	7.45509e-47	Texh_CD4	CTLA4
NAMPT1	1.5681e-40	1.0811	0.486	0.374	2.77805e-36	Texh_CD4	NAMPT
HSPA1A1	7.47385e-39	0.577095	0.711	0.595	1.32407e-34	Texh_CD4	HSPA1A
CD2	1.46128e-38	0.44263	0.844	0.82	2.5888e-34	Texh_CD4	CD2
PDCD1	3.73435e-38	1.37247	0.301	0.181	6.61577e-34	Texh_CD4	PDCD1
PRDM11	5.45933e-38	0.941525	0.51	0.4	9.67175e-34	Texh_CD4	PRDM1
ZFP36L1	2.52556e-36	0.5944	0.767	0.724	4.47429e-32	Texh_CD4	ZFP36L1
FTH1	1.19012e-28	0.413909	0.818	0.803	2.10841e-24	Texh_CD4	FTH1
HAVCR22	2.62435e-27	0.924457	0.357	0.251	4.6493e-23	Texh_CD4	HAVCR2
SLAMF1	1.14386e-26	1.21832	0.262	0.165	2.02646e-22	Texh_CD4	SLAMF1
RBPJ1	2.95334e-25	0.594326	0.628	0.571	5.23214e-21	Texh_CD4	RBPJ
CCND21	5.06022e-25	0.575435	0.585	0.503	8.96469e-21	Texh_CD4	CCND2
GZMB2	3.78995e-24	0.401336	0.658	0.528	6.71428e-20	Texh_CD4	GZMB
RASGRP1	5.34008e-24	0.732578	0.496	0.421	9.46048e-20	Texh_CD4	RASGRP1
IFNG1	6.99602e-24	0.741042	0.483	0.38	1.23941e-19	Texh_CD4	IFNG
CST72	1.57143e-22	0.767001	0.411	0.32	2.78395e-18	Texh_CD4	CST7
GZMA2	1.43699e-21	0.425881	0.76	0.683	2.54576e-17	Texh_CD4	GZMA
TNFSF91	1.98372e-21	1.12011	0.265	0.177	3.51435e-17	Texh_CD4	TNFSF9
SIRPG2	1.40426e-20	1.09485	0.282	0.197	2.48778e-16	Texh_CD4	SIRPG
CTSC	8.31992e-19	0.880016	0.408	0.345	1.47396e-14	Texh_CD4	CTSC
HSPA1B1	1.59686e-18	0.412097	0.635	0.556	2.829e-14	Texh_CD4	HSPA1B
SRGN	9.67157e-18	0.369074	0.762	0.763	1.71342e-13	Texh_CD4	SRGN
S100A111	1.5064e-17	0.473059	0.647	0.634	2.66873e-13	Texh_CD4	S100A11
BTG11	1.05014e-16	0.396384	0.714	0.695	1.86043e-12	Texh_CD4	BTG1
CFLAR1	5.13027e-16	0.736172	0.372	0.305	9.08878e-12	Texh_CD4	CFLAR
TNFRSF1B1	5.94811e-15	0.855901	0.364	0.306	1.05377e-10	Texh_CD4	TNFRSF1B
HSP90AA11	2.48845e-14	0.279314	0.877	0.885	4.40853e-10	Texh_CD4	HSP90AA1
RGS11	1.0433e-13	0.347481	0.753	0.745	1.84831e-09	Texh_CD4	RGS1
DNAJB11	1.67112e-13	0.544562	0.482	0.43	2.96055e-09	Texh_CD4	DNAJB1
JUN	2.80143e-12	0.349762	0.657	0.641	4.96301e-08	Texh_CD4	JUN
APOBEC3C2	4.50338e-11	0.454	0.565	0.555	7.97819e-07	Texh_CD4	APOBEC3C
LAG32	8.00825e-11	0.719601	0.315	0.261	1.41874e-06	Texh_CD4	LAG3
TMSB101	2.19014e-10	0.318125	0.759	0.786	3.88005e-06	Texh_CD4	TMSB10
SLA1	2.93106e-09	0.488736	0.493	0.469	5.19266e-05	Texh_CD4	SLA
ITGB2	4.11589e-09	0.542008	0.444	0.427	7.29172e-05	Texh_CD4	ITGB2
DUSP21	8.20967e-09	0.483651	0.489	0.469	0.000145442	Texh_CD4	DUSP2
GBP51	1.36761e-08	0.512878	0.414	0.381	0.000242286	Texh_CD4	GBP5
ITGA11	1.24084e-07	0.676557	0.293	0.252	0.00219828	Texh_CD4	ITGA1
ITGAL1	9.86639e-07	0.668624	0.3	0.271	0.0174793	Texh_CD4	ITGAL
SH2D2A	1.2234e-06	0.576033	0.369	0.347	0.0216737	Texh_CD4	SH2D2A
BHLHE40	1.66159e-06	0.409876	0.496	0.492	0.0294367	Texh_CD4	BHLHE40
MYO7A	2.48623e-06	0.809644	0.253	0.221	0.0440461	Texh_CD4	MYO7A
SAMSN1	5.34329e-06	0.476963	0.427	0.421	0.0946618	Texh_CD4	SAMSN1
ID2	6.20412e-06	0.313794	0.595	0.605	0.109912	Texh_CD4	ID2
GPRIN31	1.15795e-05	0.532674	0.325	0.3	0.205143	Texh_CD4	GPRIN3
TPI1	2.71543e-05	0.29678	0.659	0.676	0.481065	Texh_CD4	TPI1
C4orf3	0.000136052	0.539189	0.354	0.349	1	Texh_CD4	C4orf3
PHLDA11	0.000170306	0.349347	0.481	0.49	1	Texh_CD4	PHLDA1
PGAM1	0.000202846	0.459049	0.403	0.407	1	Texh_CD4	PGAM1
ETS1	0.000455376	0.295136	0.562	0.593	1	Texh_CD4	ETS1
MSN	0.000581978	0.263373	0.586	0.621	1	Texh_CD4	MSN
ANKRD121	0.00103774	0.328123	0.406	0.41	1	Texh_CD4	ANKRD12
CDK61	0.00161434	0.518823	0.282	0.268	1	Texh_CD4	CDK6
AKAP131	0.00287291	0.444033	0.353	0.355	1	Texh_CD4	AKAP13
CD3E1	0.00347854	0.280532	0.532	0.559	1	Texh_CD4	CD3E
EID1	0.00363178	0.466631	0.341	0.344	1	Texh_CD4	EID1
APOBEC3G2	0.00477919	0.313608	0.522	0.556	1	Texh_CD4	APOBEC3G
EVI2B2	0.00499194	0.501737	0.255	0.242	1	Texh_CD4	EVI2B
SMAP2	0.00704039	0.538776	0.286	0.285	1	Texh_CD4	SMAP2
ALOX5AP1	0.0077512	0.317167	0.559	0.599	1	Texh_CD4	ALOX5AP
LIMS1	0.00887857	0.577485	0.252	0.248	1	Texh_CD4	LIMS1
STMN1	0	2.45512	0.878	0.222	0	Tcycling_CD8	STMN1
MKI67	0	2.61011	0.744	0.156	0	Tcycling_CD8	MKI67
TOP2A	0	2.85586	0.672	0.11	0	Tcycling_CD8	TOP2A
TUBB	0	2.2739	0.87	0.324	0	Tcycling_CD8	TUBB
HMGB2	0	2.19626	0.938	0.402	0	Tcycling_CD8	HMGB2
TYMS	0	2.57444	0.649	0.118	0	Tcycling_CD8	TYMS
TUBA1B	0	2.00197	0.906	0.38	0	Tcycling_CD8	TUBA1B
NUSAP1	0	2.40145	0.613	0.12	0	Tcycling_CD8	NUSAP1
HMGN2	0	1.72415	0.876	0.39	0	Tcycling_CD8	HMGN2
ASPM	0	2.92983	0.499	0.066	0	Tcycling_CD8	ASPM
CENPF	0	2.23585	0.524	0.115	0	Tcycling_CD8	CENPF
TPX2	0	2.38612	0.486	0.092	0	Tcycling_CD8	TPX2
ZWINT	0	2.74982	0.398	0.056	0	Tcycling_CD8	ZWINT
NCAPG	0	2.92656	0.391	0.053	0	Tcycling_CD8	NCAPG
CDK1	0	2.53746	0.4	0.064	0	Tcycling_CD8	CDK1
RRM2	0	2.87118	0.381	0.048	0	Tcycling_CD8	RRM2
BIRC5	0	2.60129	0.356	0.051	0	Tcycling_CD8	BIRC5
CCNA2	0	2.96135	0.337	0.044	0	Tcycling_CD8	CCNA2
PCLAF	0	2.65681	0.331	0.048	0	Tcycling_CD8	PCLAF
NCAPH	0	2.68541	0.323	0.044	0	Tcycling_CD8	NCAPH
KIF11	0	2.80219	0.321	0.043	0	Tcycling_CD8	KIF11
DLGAP5	0	3.10709	0.284	0.032	0	Tcycling_CD8	DLGAP5
KIF15	0	3.3977	0.27	0.027	0	Tcycling_CD8	KIF15
KIFC1	1.30347e-300	2.62052	0.315	0.044	2.30922e-296	Tcycling_CD8	KIFC1
CKAP2L	6.50182e-300	2.64814	0.309	0.042	1.15186e-295	Tcycling_CD8	CKAP2L
TMPO	3.08275e-286	1.76553	0.605	0.177	5.4614e-282	Tcycling_CD8	TMPO
GTSE1	9.70337e-286	2.93256	0.253	0.028	1.71905e-281	Tcycling_CD8	GTSE1
KNL1	1.3763e-284	2.54396	0.312	0.046	2.43825e-280	Tcycling_CD8	KNL1
UBE2C	4.62904e-282	2.57728	0.317	0.048	8.20081e-278	Tcycling_CD8	UBE2C
PTMA	6.40475e-281	0.790093	0.999	0.96	1.13467e-276	Tcycling_CD8	PTMA
PCNA	2.24917e-277	1.80034	0.604	0.183	3.98463e-273	Tcycling_CD8	PCNA
KIF23	6.38791e-277	2.72079	0.266	0.033	1.13168e-272	Tcycling_CD8	KIF23
SMC4	2.53236e-273	1.58219	0.74	0.278	4.48633e-269	Tcycling_CD8	SMC4
HMGB1	6.37105e-266	1.18211	0.959	0.664	1.12869e-261	Tcycling_CD8	HMGB1
CENPE	1.46199e-264	2.39006	0.341	0.06	2.59006e-260	Tcycling_CD8	CENPE
SMC2	3.40454e-262	1.88755	0.498	0.128	6.03149e-258	Tcycling_CD8	SMC2
DUT	3.82859e-255	1.63376	0.636	0.213	6.78273e-251	Tcycling_CD8	DUT
CEP55	5.58891e-255	2.4036	0.317	0.054	9.90131e-251	Tcycling_CD8	CEP55
CD8A2	1.46622e-246	1.1065	0.848	0.326	2.59756e-242	Tcycling_CD8	CD8A
HMMR	5.03703e-234	2.66732	0.258	0.038	8.92361e-230	Tcycling_CD8	HMMR
FANCI	3.43355e-233	2.25287	0.328	0.063	6.08287e-229	Tcycling_CD8	FANCI
NKG72	5.50807e-231	1.0472	0.845	0.351	9.7581e-227	Tcycling_CD8	NKG7
CLSPN	6.92419e-230	2.34834	0.293	0.05	1.22669e-225	Tcycling_CD8	CLSPN
EZH2	8.95348e-229	1.77681	0.466	0.125	1.5862e-224	Tcycling_CD8	EZH2
ASF1B	3.62248e-227	2.57896	0.26	0.04	6.41759e-223	Tcycling_CD8	ASF1B
DHFR	3.05092e-220	2.13064	0.365	0.082	5.40501e-216	Tcycling_CD8	DHFR
ATAD2	1.2491e-213	1.79433	0.434	0.116	2.21291e-209	Tcycling_CD8	ATAD2
UBE2S	2.48819e-213	1.85847	0.44	0.12	4.40807e-209	Tcycling_CD8	UBE2S
NUCKS1	6.41125e-211	1.21078	0.837	0.438	1.13582e-206	Tcycling_CD8	NUCKS1
ANP32B	8.96727e-206	1.11265	0.903	0.522	1.58864e-201	Tcycling_CD8	ANP32B
NDC80	2.33138e-204	2.16568	0.289	0.055	4.13027e-200	Tcycling_CD8	NDC80
PRR11	2.10513e-198	2.13711	0.286	0.055	3.72944e-194	Tcycling_CD8	PRR11
FBXO5	4.66661e-196	2.05212	0.309	0.065	8.26736e-192	Tcycling_CD8	FBXO5
DNAJC9	1.1304e-187	1.50429	0.462	0.14	2.00262e-183	Tcycling_CD8	DNAJC9
CKS1B	7.68082e-186	1.71909	0.389	0.104	1.36073e-181	Tcycling_CD8	CKS1B
ANP32E	1.69697e-182	1.28614	0.678	0.285	3.00635e-178	Tcycling_CD8	ANP32E
KLRC12	5.03829e-180	1.15487	0.504	0.157	8.92583e-176	Tcycling_CD8	KLRC1
MAD2L1	1.2684e-176	1.941	0.274	0.056	2.2471e-172	Tcycling_CD8	MAD2L1
LMNB1	3.79978e-172	1.52062	0.44	0.136	6.73169e-168	Tcycling_CD8	LMNB1
NCAPD2	8.8774e-172	1.80838	0.319	0.076	1.57272e-167	Tcycling_CD8	NCAPD2
FEN1	1.56136e-165	1.98747	0.27	0.058	2.7661e-161	Tcycling_CD8	FEN1
RRM1	1.02656e-160	1.67471	0.362	0.102	1.81865e-156	Tcycling_CD8	RRM1
FABP5	1.24707e-160	1.41753	0.476	0.163	2.20932e-156	Tcycling_CD8	FABP5
RBBP8	2.56302e-159	1.92575	0.275	0.062	4.54064e-155	Tcycling_CD8	RBBP8
ATAD5	5.73052e-154	1.93737	0.269	0.061	1.01522e-149	Tcycling_CD8	ATAD5
DEK	1.60427e-149	1.03396	0.75	0.377	2.84212e-145	Tcycling_CD8	DEK
CHEK1	8.7162e-146	1.82212	0.272	0.065	1.54416e-141	Tcycling_CD8	CHEK1
KIF20B	4.70827e-141	1.29049	0.418	0.139	8.34117e-137	Tcycling_CD8	KIF20B
RAD21	4.91957e-132	0.974909	0.778	0.431	8.71551e-128	Tcycling_CD8	RAD21
USP1	1.81716e-128	1.24066	0.44	0.161	3.21928e-124	Tcycling_CD8	USP1
NSD2	2.88359e-128	1.42154	0.339	0.103	5.10856e-124	Tcycling_CD8	NSD2
PHF19	9.56036e-127	1.34643	0.35	0.11	1.69371e-122	Tcycling_CD8	PHF19
CKS2	1.02974e-125	1.15595	0.516	0.212	1.82429e-121	Tcycling_CD8	CKS2
CDK2	3.62389e-125	1.6042	0.293	0.083	6.42008e-121	Tcycling_CD8	CDK2
GZMB3	3.64258e-123	0.747946	0.876	0.505	6.45319e-119	Tcycling_CD8	GZMB
GMNN	1.51732e-118	1.65599	0.256	0.068	2.68808e-114	Tcycling_CD8	GMNN
NUCB2	1.57911e-118	1.43865	0.281	0.079	2.79755e-114	Tcycling_CD8	NUCB2
NASP	1.58444e-115	1.12202	0.483	0.199	2.807e-111	Tcycling_CD8	NASP
SMC3	2.27802e-115	1.03269	0.518	0.217	4.03574e-111	Tcycling_CD8	SMC3
MCM4	6.33919e-115	1.43423	0.332	0.109	1.12305e-110	Tcycling_CD8	MCM4
HNRNPAB	1.10029e-112	1.11555	0.49	0.205	1.94928e-108	Tcycling_CD8	HNRNPAB
LBR1	1.54904e-111	0.965164	0.536	0.233	2.74427e-107	Tcycling_CD8	LBR
CD8B1	5.66518e-111	0.97374	0.336	0.106	1.00364e-106	Tcycling_CD8	CD8B
DNMT1	5.56619e-110	1.03547	0.509	0.216	9.86106e-106	Tcycling_CD8	DNMT1
CKAP5	6.38744e-109	1.35768	0.328	0.109	1.1316e-104	Tcycling_CD8	CKAP5
ALYREF	9.94442e-108	1.05016	0.415	0.157	1.76175e-103	Tcycling_CD8	ALYREF
GZMH1	6.68189e-104	0.937408	0.422	0.161	1.18376e-99	Tcycling_CD8	GZMH
SAE1	1.49029e-100	1.35049	0.278	0.087	2.6402e-96	Tcycling_CD8	SAE1
HNRNPA2B1	1.73682e-100	0.623932	0.93	0.732	3.07695e-96	Tcycling_CD8	HNRNPA2B1
MCM3	1.72322e-97	1.13558	0.355	0.132	3.05285e-93	Tcycling_CD8	MCM3
RAN	2.53472e-97	0.776463	0.775	0.461	4.49052e-93	Tcycling_CD8	RAN
CCL33	5.27493e-96	0.5735	0.775	0.432	9.34507e-92	Tcycling_CD8	CCL3
ARL6IP1	7.21977e-95	1.05866	0.568	0.282	1.27906e-90	Tcycling_CD8	ARL6IP1
TFDP1	1.59083e-94	1.04748	0.387	0.152	2.81832e-90	Tcycling_CD8	TFDP1
BUB3	4.3554e-92	0.762149	0.589	0.286	7.71602e-88	Tcycling_CD8	BUB3
SUZ12	1.05008e-87	0.893671	0.441	0.189	1.86032e-83	Tcycling_CD8	SUZ12
SSRP1	1.0646e-87	0.893317	0.419	0.175	1.88604e-83	Tcycling_CD8	SSRP1
MAD2L2	1.60076e-85	1.13445	0.287	0.099	2.8359e-81	Tcycling_CD8	MAD2L2
ITM2C	2.11953e-85	1.15176	0.277	0.095	3.75497e-81	Tcycling_CD8	ITM2C
CTSW2	3.50781e-85	0.612319	0.482	0.208	6.21443e-81	Tcycling_CD8	CTSW
SET	1.7633e-83	0.635821	0.848	0.56	3.12387e-79	Tcycling_CD8	SET
RANBP1	3.22151e-83	0.914715	0.451	0.203	5.70723e-79	Tcycling_CD8	RANBP1
SMC1A	1.05112e-82	1.07962	0.328	0.126	1.86216e-78	Tcycling_CD8	SMC1A
AFAP1L2	1.45139e-82	1.00743	0.267	0.089	2.57128e-78	Tcycling_CD8	AFAP1L2
RBBP7	1.40418e-81	0.967987	0.352	0.14	2.48764e-77	Tcycling_CD8	RBBP7
DBF4	2.97577e-81	1.08146	0.258	0.086	5.27188e-77	Tcycling_CD8	DBF4
PPIA	6.78465e-80	0.565959	0.912	0.685	1.20197e-75	Tcycling_CD8	PPIA
SRSF10	1.27281e-79	0.870169	0.432	0.193	2.25491e-75	Tcycling_CD8	SRSF10
HNRNPR	3.65528e-79	0.739147	0.605	0.316	6.47569e-75	Tcycling_CD8	HNRNPR
SRSF2	1.44613e-78	0.625865	0.733	0.419	2.56197e-74	Tcycling_CD8	SRSF2
SKA2	1.16611e-77	1.0316	0.339	0.136	2.06588e-73	Tcycling_CD8	SKA2
KLRD12	1.83152e-77	0.665464	0.366	0.146	3.24472e-73	Tcycling_CD8	KLRD1
NUP50	1.03554e-76	0.894171	0.385	0.164	1.83456e-72	Tcycling_CD8	NUP50
PSIP1	3.79775e-75	0.778122	0.477	0.226	6.7281e-71	Tcycling_CD8	PSIP1
SLAMF71	7.55121e-71	0.834497	0.252	0.088	1.33777e-66	Tcycling_CD8	SLAMF7
MAZ	9.94236e-71	0.864564	0.374	0.164	1.76139e-66	Tcycling_CD8	MAZ
RPA3	1.73982e-70	0.97528	0.286	0.109	3.08226e-66	Tcycling_CD8	RPA3
NUDT21	1.09116e-68	0.870319	0.349	0.15	1.93311e-64	Tcycling_CD8	NUDT21
C12orf75	1.10355e-68	0.784958	0.436	0.204	1.95504e-64	Tcycling_CD8	C12orf75
SUPT16H	1.49272e-68	0.859428	0.347	0.147	2.64451e-64	Tcycling_CD8	SUPT16H
RBMX	1.41264e-67	0.690892	0.489	0.244	2.50262e-63	Tcycling_CD8	RBMX
PA2G4	2.07759e-66	0.646894	0.625	0.354	3.68065e-62	Tcycling_CD8	PA2G4
SNRPG	2.15422e-65	0.675403	0.535	0.284	3.81642e-61	Tcycling_CD8	SNRPG
MIS18BP1	1.62528e-64	0.829702	0.291	0.116	2.87934e-60	Tcycling_CD8	MIS18BP1
UBE2A	2.42122e-64	0.705253	0.408	0.188	4.28944e-60	Tcycling_CD8	UBE2A
PTBP1	3.4591e-64	0.581975	0.577	0.306	6.12814e-60	Tcycling_CD8	PTBP1
HNRNPD	2.88167e-63	0.596803	0.619	0.35	5.10516e-59	Tcycling_CD8	HNRNPD
HNRNPF	2.47808e-61	0.638419	0.533	0.282	4.39017e-57	Tcycling_CD8	HNRNPF
BAZ1B	9.13159e-61	0.678777	0.467	0.236	1.61775e-56	Tcycling_CD8	BAZ1B
BANF1	6.01479e-60	0.672968	0.494	0.259	1.06558e-55	Tcycling_CD8	BANF1
YWHAH	1.13072e-59	0.682656	0.404	0.193	2.00318e-55	Tcycling_CD8	YWHAH
TOPBP1	1.4332e-59	0.989101	0.272	0.111	2.53907e-55	Tcycling_CD8	TOPBP1
HDGF	1.05846e-58	0.557313	0.711	0.436	1.87517e-54	Tcycling_CD8	HDGF
CNTRL	1.79938e-57	0.722093	0.362	0.168	3.18778e-53	Tcycling_CD8	CNTRL
SRSF3	2.32862e-57	0.58621	0.606	0.35	4.12539e-53	Tcycling_CD8	SRSF3
CEP57	2.52479e-57	0.796471	0.282	0.117	4.47293e-53	Tcycling_CD8	CEP57
HP1BP3	5.93536e-57	0.598355	0.534	0.29	1.05151e-52	Tcycling_CD8	HP1BP3
LSM5	1.07364e-56	0.797987	0.289	0.123	1.90206e-52	Tcycling_CD8	LSM5
PMF1	2.81345e-56	0.72462	0.335	0.151	4.98431e-52	Tcycling_CD8	PMF1
NOP56	4.56896e-56	0.753476	0.313	0.139	8.09436e-52	Tcycling_CD8	NOP56
CBX5	5.10706e-56	0.864521	0.311	0.139	9.04767e-52	Tcycling_CD8	CBX5
HNRNPUL1	1.06074e-55	0.488929	0.625	0.359	1.8792e-51	Tcycling_CD8	HNRNPUL1
IFI161	1.15829e-55	0.461967	0.77	0.494	2.05203e-51	Tcycling_CD8	IFI16
SLC25A5	1.75689e-55	0.538018	0.53	0.288	3.11251e-51	Tcycling_CD8	SLC25A5
LSM3	6.8628e-55	0.785936	0.278	0.117	1.21581e-50	Tcycling_CD8	LSM3
RAB27A2	4.027e-54	0.509281	0.669	0.41	7.13423e-50	Tcycling_CD8	RAB27A
NONO	4.63351e-54	0.512429	0.586	0.329	8.20872e-50	Tcycling_CD8	NONO
KIF2A	8.9823e-54	0.639738	0.388	0.19	1.5913e-49	Tcycling_CD8	KIF2A
RCC2	2.6907e-53	0.643338	0.339	0.157	4.76684e-49	Tcycling_CD8	RCC2
CALM3	5.04276e-53	0.54363	0.577	0.328	8.93375e-49	Tcycling_CD8	CALM3
MT2A	6.61922e-53	0.506299	0.757	0.495	1.17266e-48	Tcycling_CD8	MT2A
HMGN1	1.14661e-52	0.482838	0.718	0.446	2.03133e-48	Tcycling_CD8	HMGN1
CBX3	1.87438e-52	0.481561	0.744	0.483	3.32066e-48	Tcycling_CD8	CBX3
KPNB1	3.00943e-52	0.505254	0.633	0.371	5.3315e-48	Tcycling_CD8	KPNB1
SNRPD1	5.86993e-52	0.643716	0.376	0.183	1.03992e-47	Tcycling_CD8	SNRPD1
COX8A	7.67099e-52	0.542166	0.556	0.31	1.35899e-47	Tcycling_CD8	COX8A
CALM2	9.94269e-52	0.559816	0.64	0.395	1.76145e-47	Tcycling_CD8	CALM2
NAP1L1	2.09042e-51	0.410508	0.843	0.597	3.70339e-47	Tcycling_CD8	NAP1L1
AKAP51	2.43293e-51	0.507224	0.329	0.149	4.31017e-47	Tcycling_CD8	AKAP5
TRA2B	7.26274e-51	0.518494	0.459	0.242	1.28667e-46	Tcycling_CD8	TRA2B
PTMS2	1.01678e-50	0.45367	0.725	0.446	1.80132e-46	Tcycling_CD8	PTMS
MCM6	1.3498e-50	0.911014	0.29	0.131	2.39131e-46	Tcycling_CD8	MCM6
TUBA1C	1.66726e-50	0.844306	0.27	0.118	2.95372e-46	Tcycling_CD8	TUBA1C
PTTG1	2.35588e-50	0.819813	0.293	0.134	4.17367e-46	Tcycling_CD8	PTTG1
PRF12	2.36429e-50	0.399848	0.532	0.288	4.18857e-46	Tcycling_CD8	PRF1
PPDPF	4.18486e-50	0.556887	0.572	0.334	7.4139e-46	Tcycling_CD8	PPDPF
HNRNPL	4.38102e-50	0.56384	0.436	0.226	7.76141e-46	Tcycling_CD8	HNRNPL
U2AF2	5.04403e-49	0.469619	0.465	0.245	8.936e-45	Tcycling_CD8	U2AF2
SAMD1	5.05305e-49	0.756787	0.306	0.143	8.95198e-45	Tcycling_CD8	SAMD1
SRSF4	8.46699e-49	0.641165	0.367	0.183	1.50001e-44	Tcycling_CD8	SRSF4
EIF4A3	9.77012e-49	0.750418	0.25	0.106	1.73088e-44	Tcycling_CD8	EIF4A3
XPO1	1.61283e-48	0.553183	0.414	0.214	2.85728e-44	Tcycling_CD8	XPO1
CD741	5.22929e-48	0.359321	0.987	0.904	9.26422e-44	Tcycling_CD8	CD74
TBC1D10B	1.953e-47	0.701726	0.271	0.12	3.45993e-43	Tcycling_CD8	TBC1D10B
JPT1	5.08727e-47	0.744734	0.258	0.113	9.01261e-43	Tcycling_CD8	JPT1
SNRPB	6.91998e-47	0.529595	0.425	0.222	1.22594e-42	Tcycling_CD8	SNRPB
RNPS1	9.62645e-47	0.559261	0.367	0.182	1.70542e-42	Tcycling_CD8	RNPS1
ERH	4.29784e-46	0.4995	0.437	0.232	7.61405e-42	Tcycling_CD8	ERH
NCL	1.46108e-45	0.477087	0.684	0.434	2.58845e-41	Tcycling_CD8	NCL
PRDX3	2.36404e-45	0.531052	0.416	0.22	4.18813e-41	Tcycling_CD8	PRDX3
SUMO2	2.63275e-45	0.414494	0.784	0.523	4.66419e-41	Tcycling_CD8	SUMO2
POLR2K	1.02293e-44	0.695331	0.281	0.13	1.81221e-40	Tcycling_CD8	POLR2K
SRSF71	3.00158e-44	0.42298	0.708	0.456	5.3176e-40	Tcycling_CD8	SRSF7
CHCHD2	3.85963e-44	0.456852	0.572	0.335	6.83773e-40	Tcycling_CD8	CHCHD2
IFNG2	5.51836e-44	0.34848	0.607	0.367	9.77634e-40	Tcycling_CD8	IFNG
KHDRBS1	9.02051e-44	0.426786	0.623	0.377	1.59807e-39	Tcycling_CD8	KHDRBS1
HAVCR23	1.16042e-43	0.359615	0.453	0.241	2.0558e-39	Tcycling_CD8	HAVCR2
SH2D1A1	4.5548e-43	0.491093	0.368	0.186	8.06928e-39	Tcycling_CD8	SH2D1A
RTN3	6.44743e-43	0.528652	0.361	0.185	1.14223e-38	Tcycling_CD8	RTN3
GGNBP2	1.05879e-42	0.484849	0.362	0.184	1.87575e-38	Tcycling_CD8	GGNBP2
TRIM28	1.31441e-42	0.586341	0.278	0.13	2.3286e-38	Tcycling_CD8	TRIM28
LAG33	2.05964e-42	0.319595	0.461	0.246	3.64886e-38	Tcycling_CD8	LAG3
TAF15	1.33496e-41	0.579129	0.273	0.127	2.36502e-37	Tcycling_CD8	TAF15
ARPC5L	2.47532e-41	0.518731	0.367	0.192	4.38528e-37	Tcycling_CD8	ARPC5L
KHSRP	1.74334e-40	0.559227	0.333	0.17	3.0885e-36	Tcycling_CD8	KHSRP
WBP11	2.87815e-40	0.428621	0.409	0.22	5.09893e-36	Tcycling_CD8	WBP11
EXOSC9	4.68395e-40	0.542024	0.261	0.12	8.29809e-36	Tcycling_CD8	EXOSC9
DHX9	4.78409e-40	0.568911	0.316	0.158	8.4755e-36	Tcycling_CD8	DHX9
RPA2	6.06025e-40	0.656263	0.261	0.121	1.07363e-35	Tcycling_CD8	RPA2
THRAP3	1.10009e-39	0.476842	0.357	0.186	1.94893e-35	Tcycling_CD8	THRAP3
GALNT12	2.31922e-39	0.447254	0.469	0.265	4.10874e-35	Tcycling_CD8	GALNT1
PLP2	3.64401e-39	0.395008	0.741	0.495	6.45573e-35	Tcycling_CD8	PLP2
RFC1	3.83778e-39	0.463736	0.339	0.174	6.79901e-35	Tcycling_CD8	RFC1
SNX5	1.15116e-38	0.563936	0.284	0.138	2.0394e-34	Tcycling_CD8	SNX5
ZFP91	1.15718e-38	0.5753	0.314	0.161	2.05007e-34	Tcycling_CD8	ZFP91
CTCF	2.45557e-38	0.599726	0.27	0.13	4.35029e-34	Tcycling_CD8	CTCF
CCR11	4.45454e-38	0.347268	0.342	0.174	7.89167e-34	Tcycling_CD8	CCR1
PTGES3	5.11816e-38	0.447697	0.474	0.273	9.06733e-34	Tcycling_CD8	PTGES3
CNOT9	5.35857e-38	0.528	0.303	0.152	9.49323e-34	Tcycling_CD8	CNOT9
TMX1	7.16224e-38	0.481681	0.311	0.156	1.26886e-33	Tcycling_CD8	TMX1
PRDX6	8.89078e-38	0.443617	0.352	0.183	1.57509e-33	Tcycling_CD8	PRDX6
XRCC5	1.43593e-37	0.395236	0.578	0.356	2.5439e-33	Tcycling_CD8	XRCC5
PHIP	5.25741e-37	0.4052	0.324	0.166	9.31403e-33	Tcycling_CD8	PHIP
SNX10	5.53392e-37	0.510586	0.313	0.16	9.8039e-33	Tcycling_CD8	SNX10
GNG5	7.71453e-37	0.424833	0.433	0.244	1.36671e-32	Tcycling_CD8	GNG5
PSMB2	7.85067e-37	0.374578	0.523	0.309	1.39082e-32	Tcycling_CD8	PSMB2
MTHFD2	1.4083e-36	0.487707	0.35	0.188	2.49495e-32	Tcycling_CD8	MTHFD2
HNRNPA3	3.64936e-36	0.363842	0.721	0.481	6.4652e-32	Tcycling_CD8	HNRNPA3
HNRNPH3	4.80376e-36	0.4164	0.276	0.134	8.51033e-32	Tcycling_CD8	HNRNPH3
APOBEC3C3	5.60606e-36	0.342162	0.766	0.534	9.93169e-32	Tcycling_CD8	APOBEC3C
RALY	1.27301e-35	0.535083	0.311	0.16	2.25526e-31	Tcycling_CD8	RALY
SNRPF	1.47694e-35	0.591571	0.267	0.132	2.61655e-31	Tcycling_CD8	SNRPF
METRNL	1.55013e-35	0.350681	0.255	0.12	2.74621e-31	Tcycling_CD8	METRNL
SIRPG3	2.0757e-35	0.333829	0.356	0.189	3.6773e-31	Tcycling_CD8	SIRPG
CACYBP	3.25618e-35	0.383898	0.406	0.224	5.76865e-31	Tcycling_CD8	CACYBP
SRRM1	3.479e-35	0.365088	0.511	0.307	6.1634e-31	Tcycling_CD8	SRRM1
UBE2I	4.95974e-35	0.447375	0.381	0.211	8.78668e-31	Tcycling_CD8	UBE2I
SERPINB91	9.36265e-35	0.457728	0.363	0.199	1.65869e-30	Tcycling_CD8	SERPINB9
ATP5IF1	9.51913e-35	0.290935	0.456	0.259	1.68641e-30	Tcycling_CD8	ATP5IF1
SLC20A1	1.21349e-34	0.555613	0.27	0.134	2.14982e-30	Tcycling_CD8	SLC20A1
CYB5B	1.8056e-34	0.443587	0.367	0.201	3.1988e-30	Tcycling_CD8	CYB5B
YBX1	3.23663e-34	0.361086	0.799	0.577	5.73402e-30	Tcycling_CD8	YBX1
ATP1B3	6.07238e-34	0.394821	0.399	0.225	1.07578e-29	Tcycling_CD8	ATP1B3
DHX15	7.19086e-34	0.514285	0.3	0.156	1.27393e-29	Tcycling_CD8	DHX15
PARK7	1.49367e-33	0.404315	0.434	0.25	2.64619e-29	Tcycling_CD8	PARK7
GSTP1	1.54829e-33	0.408634	0.399	0.226	2.74295e-29	Tcycling_CD8	GSTP1
APOBEC3G3	1.59963e-33	0.303161	0.767	0.53	2.83391e-29	Tcycling_CD8	APOBEC3G
RAD23A	1.65961e-33	0.45219	0.365	0.202	2.94017e-29	Tcycling_CD8	RAD23A
SF1	2.05663e-33	0.333387	0.514	0.31	3.64352e-29	Tcycling_CD8	SF1
PSMB91	2.76459e-33	0.345625	0.541	0.333	4.89775e-29	Tcycling_CD8	PSMB9
EIF2AK1	2.78757e-33	0.375306	0.342	0.185	4.93846e-29	Tcycling_CD8	EIF2AK1
ILF3	2.89845e-33	0.382704	0.374	0.207	5.13489e-29	Tcycling_CD8	ILF3
SURF4	3.9457e-33	0.350953	0.429	0.245	6.9902e-29	Tcycling_CD8	SURF4
MAPRE1	7.3422e-33	0.430085	0.372	0.208	1.30074e-28	Tcycling_CD8	MAPRE1
TXNDC17	2.37235e-32	0.4831	0.253	0.126	4.20286e-28	Tcycling_CD8	TXNDC17
PSMC3	2.48727e-32	0.451083	0.266	0.134	4.40645e-28	Tcycling_CD8	PSMC3
NR4A22	2.52695e-32	0.320799	0.651	0.437	4.47675e-28	Tcycling_CD8	NR4A2
EIF5A	2.60907e-32	0.311061	0.488	0.29	4.62223e-28	Tcycling_CD8	EIF5A
PSMD1	3.15303e-32	0.443428	0.256	0.128	5.58591e-28	Tcycling_CD8	PSMD1
SF3B2	3.24682e-32	0.35564	0.367	0.202	5.75206e-28	Tcycling_CD8	SF3B2
HMGA1	3.78612e-32	0.486595	0.307	0.164	6.70749e-28	Tcycling_CD8	HMGA1
EIF1AX	5.26634e-32	0.420419	0.351	0.194	9.32985e-28	Tcycling_CD8	EIF1AX
BAX	5.84273e-32	0.479623	0.285	0.148	1.0351e-27	Tcycling_CD8	BAX
FUBP1	6.20412e-32	0.414854	0.373	0.21	1.09912e-27	Tcycling_CD8	FUBP1
PCBP2	8.36581e-32	0.336307	0.66	0.439	1.48209e-27	Tcycling_CD8	PCBP2
MESD	1.32014e-31	0.330659	0.302	0.157	2.33876e-27	Tcycling_CD8	MESD
DNAJC8	1.32579e-31	0.446379	0.337	0.185	2.34876e-27	Tcycling_CD8	DNAJC8
RECQL	1.77118e-31	0.522908	0.272	0.141	3.13782e-27	Tcycling_CD8	RECQL
POLE3	1.79526e-31	0.430089	0.286	0.149	3.18049e-27	Tcycling_CD8	POLE3
LAP3	2.91353e-31	0.442743	0.281	0.146	5.16161e-27	Tcycling_CD8	LAP3
SF3B3	3.73915e-31	0.422604	0.25	0.125	6.62428e-27	Tcycling_CD8	SF3B3
PNN	7.05195e-31	0.404349	0.373	0.213	1.24932e-26	Tcycling_CD8	PNN
KCTD20	1.18152e-30	0.41507	0.269	0.137	2.09318e-26	Tcycling_CD8	KCTD20
ANXA5	1.57391e-30	0.310272	0.642	0.417	2.78834e-26	Tcycling_CD8	ANXA5
NOP581	1.61765e-30	0.354364	0.362	0.203	2.86583e-26	Tcycling_CD8	NOP58
RBM17	3.23126e-30	0.333453	0.35	0.194	5.7245e-26	Tcycling_CD8	RBM17
PARP1	3.26625e-30	0.348421	0.337	0.186	5.78649e-26	Tcycling_CD8	PARP1
SUMO3	3.58779e-30	0.321179	0.406	0.236	6.35612e-26	Tcycling_CD8	SUMO3
COX6A1	3.91995e-30	0.338203	0.445	0.263	6.94458e-26	Tcycling_CD8	COX6A1
CEBPZ	4.04066e-30	0.43778	0.267	0.138	7.15844e-26	Tcycling_CD8	CEBPZ
RAB8A	8.29997e-30	0.459951	0.26	0.134	1.47042e-25	Tcycling_CD8	RAB8A
EIF4EBP2	9.31214e-30	0.315557	0.324	0.176	1.64974e-25	Tcycling_CD8	EIF4EBP2
MRPL51	9.43411e-30	0.481039	0.272	0.144	1.67135e-25	Tcycling_CD8	MRPL51
PPIG	1.04477e-29	0.355219	0.382	0.221	1.85092e-25	Tcycling_CD8	PPIG
FUS	1.33028e-29	0.315578	0.534	0.338	2.35673e-25	Tcycling_CD8	FUS
SRP9	1.53188e-29	0.313544	0.408	0.238	2.71387e-25	Tcycling_CD8	SRP9
VDAC3	1.64246e-29	0.472525	0.268	0.141	2.90978e-25	Tcycling_CD8	VDAC3
UBB	1.68177e-29	0.282214	0.694	0.479	2.97943e-25	Tcycling_CD8	UBB
ARPC5	2.06263e-29	0.316904	0.692	0.471	3.65416e-25	Tcycling_CD8	ARPC5
ILF2	3.09531e-29	0.45025	0.284	0.152	5.48364e-25	Tcycling_CD8	ILF2
YWHAQ	3.32555e-29	0.265057	0.492	0.296	5.89154e-25	Tcycling_CD8	YWHAQ
NAMPT2	3.4622e-29	0.267651	0.571	0.365	6.13363e-25	Tcycling_CD8	NAMPT
HNRNPM	4.81502e-29	0.298452	0.466	0.28	8.5303e-25	Tcycling_CD8	HNRNPM
HNRNPC	7.16569e-29	0.303247	0.761	0.548	1.26947e-24	Tcycling_CD8	HNRNPC
PCMT1	7.64546e-29	0.407575	0.275	0.146	1.35447e-24	Tcycling_CD8	PCMT1
SNRPE	9.41407e-29	0.402718	0.278	0.149	1.6678e-24	Tcycling_CD8	SNRPE
STAG2	9.74981e-29	0.309118	0.335	0.187	1.72728e-24	Tcycling_CD8	STAG2
RNF167	1.09438e-28	0.32612	0.428	0.256	1.93881e-24	Tcycling_CD8	RNF167
CBFB	1.27707e-28	0.344601	0.325	0.181	2.26246e-24	Tcycling_CD8	CBFB
NAP1L4	1.43583e-28	0.343794	0.311	0.171	2.54371e-24	Tcycling_CD8	NAP1L4
CDK2AP2	1.56129e-28	0.339568	0.362	0.208	2.76599e-24	Tcycling_CD8	CDK2AP2
NFATC2IP	1.87866e-28	0.317678	0.256	0.132	3.32824e-24	Tcycling_CD8	NFATC2IP
COTL11	2.83954e-28	0.326999	0.695	0.492	5.03053e-24	Tcycling_CD8	COTL1
TRIR	3.37197e-28	0.284427	0.552	0.35	5.97378e-24	Tcycling_CD8	TRIR
NUP153	3.40896e-28	0.453153	0.264	0.14	6.03932e-24	Tcycling_CD8	NUP153
ISG20L2	5.27559e-28	0.280098	0.275	0.144	9.34623e-24	Tcycling_CD8	ISG20L2
ATXN2L	1.08804e-27	0.260412	0.454	0.273	1.92757e-23	Tcycling_CD8	ATXN2L
SNRPD3	1.12279e-27	0.438938	0.285	0.156	1.98913e-23	Tcycling_CD8	SNRPD3
PPM1G	2.00923e-27	0.354969	0.346	0.198	3.55956e-23	Tcycling_CD8	PPM1G
UQCRQ	2.13738e-27	0.295791	0.408	0.243	3.78657e-23	Tcycling_CD8	UQCRQ
RAB11B	2.73185e-27	0.272178	0.412	0.246	4.83975e-23	Tcycling_CD8	RAB11B
CHD4	3.40312e-27	0.287474	0.358	0.207	6.02896e-23	Tcycling_CD8	CHD4
SRRT	3.43855e-27	0.415556	0.268	0.144	6.09173e-23	Tcycling_CD8	SRRT
USP14	4.03662e-27	0.354268	0.299	0.166	7.15127e-23	Tcycling_CD8	USP14
YWHAE	4.75473e-27	0.259569	0.563	0.358	8.42348e-23	Tcycling_CD8	YWHAE
EZR	7.17236e-27	0.276569	0.634	0.417	1.27065e-22	Tcycling_CD8	EZR
YY1	9.22032e-27	0.272181	0.403	0.239	1.63347e-22	Tcycling_CD8	YY1
RASGEF1B	9.53264e-27	0.414139	0.256	0.136	1.6888e-22	Tcycling_CD8	RASGEF1B
SAP18	1.13671e-26	0.272903	0.46	0.283	2.01379e-22	Tcycling_CD8	SAP18
DDX46	1.14203e-26	0.31699	0.297	0.164	2.02322e-22	Tcycling_CD8	DDX46
SPCS2	2.11127e-26	0.25409	0.406	0.242	3.74033e-22	Tcycling_CD8	SPCS2
CCT8	3.19288e-26	0.300025	0.304	0.169	5.65651e-22	Tcycling_CD8	CCT8
SNRPC	3.45061e-26	0.413453	0.25	0.133	6.11311e-22	Tcycling_CD8	SNRPC
HNRNPA0	3.55585e-26	0.471424	0.333	0.195	6.29955e-22	Tcycling_CD8	HNRNPA0
PSMB8	5.12922e-26	0.332535	0.346	0.2	9.08693e-22	Tcycling_CD8	PSMB8
MBD2	5.58395e-26	0.307832	0.483	0.305	9.89253e-22	Tcycling_CD8	MBD2
TPI11	5.62052e-26	0.264212	0.851	0.655	9.95731e-22	Tcycling_CD8	TPI1
CNOT1	9.99263e-26	0.284945	0.308	0.173	1.77029e-21	Tcycling_CD8	CNOT1
UBE2D2	1.13773e-25	0.272663	0.579	0.377	2.0156e-21	Tcycling_CD8	UBE2D2
TCEA1	1.23725e-25	0.250019	0.435	0.263	2.19192e-21	Tcycling_CD8	TCEA1
PSMB3	2.32936e-25	0.303009	0.332	0.192	4.1267e-21	Tcycling_CD8	PSMB3
HNRNPU	3.15236e-25	0.301245	0.657	0.456	5.58472e-21	Tcycling_CD8	HNRNPU
GRK2	3.83737e-25	0.270915	0.469	0.293	6.79829e-21	Tcycling_CD8	GRK2
PPP2CA	3.85832e-25	0.250434	0.351	0.204	6.8354e-21	Tcycling_CD8	PPP2CA
GLO1	3.95611e-25	0.352739	0.305	0.174	7.00864e-21	Tcycling_CD8	GLO1
CD631	4.34754e-25	0.257356	0.493	0.313	7.7021e-21	Tcycling_CD8	CD63
RBX1	6.61535e-25	0.252375	0.433	0.266	1.17198e-20	Tcycling_CD8	RBX1
ARF6	9.2434e-25	0.255203	0.708	0.488	1.63756e-20	Tcycling_CD8	ARF6
EIF4H	1.3627e-24	0.265116	0.546	0.358	2.41416e-20	Tcycling_CD8	EIF4H
PLSCR11	1.62194e-24	0.251838	0.426	0.263	2.87342e-20	Tcycling_CD8	PLSCR1
PPP4C	1.74089e-24	0.254378	0.295	0.164	3.08416e-20	Tcycling_CD8	PPP4C
LDHB	1.84499e-24	0.262022	0.491	0.31	3.26859e-20	Tcycling_CD8	LDHB
TUBA4A	1.88989e-24	0.331316	0.264	0.146	3.34813e-20	Tcycling_CD8	TUBA4A
ARPP19	2.13138e-24	0.303759	0.295	0.166	3.77595e-20	Tcycling_CD8	ARPP19
TPR	2.9188e-24	0.263139	0.521	0.339	5.17094e-20	Tcycling_CD8	TPR
POMP	3.04619e-24	0.288317	0.525	0.341	5.39662e-20	Tcycling_CD8	POMP
SF3B4	4.07952e-24	0.300366	0.368	0.22	7.22728e-20	Tcycling_CD8	SF3B4
NDUFA2	4.9877e-24	0.322544	0.265	0.146	8.83621e-20	Tcycling_CD8	NDUFA2
HSPA9	5.08578e-24	0.281934	0.322	0.186	9.00997e-20	Tcycling_CD8	HSPA9
TUFM	7.03822e-24	0.308822	0.272	0.152	1.24689e-19	Tcycling_CD8	TUFM
DCAF7	1.93737e-23	0.301018	0.344	0.203	3.43224e-19	Tcycling_CD8	DCAF7
COX5A	1.97102e-23	0.257791	0.453	0.288	3.49186e-19	Tcycling_CD8	COX5A
GSTO1	2.19896e-23	0.327592	0.309	0.18	3.89568e-19	Tcycling_CD8	GSTO1
SLC3A2	2.33102e-23	0.261665	0.322	0.187	4.12963e-19	Tcycling_CD8	SLC3A2
CCNI	3.14441e-23	0.252534	0.729	0.515	5.57064e-19	Tcycling_CD8	CCNI
SNX1	4.59771e-23	0.279592	0.274	0.154	8.1453e-19	Tcycling_CD8	SNX1
MAPK1IP1L	5.07047e-23	0.286182	0.306	0.178	8.98284e-19	Tcycling_CD8	MAPK1IP1L
MDM2	7.67615e-23	0.431571	0.25	0.14	1.35991e-18	Tcycling_CD8	MDM2
NAA50	9.82517e-23	0.320668	0.303	0.178	1.74063e-18	Tcycling_CD8	NAA50
PHB2	1.00048e-22	0.318729	0.289	0.167	1.77245e-18	Tcycling_CD8	PHB2
CS	1.59019e-22	0.260615	0.343	0.206	2.81717e-18	Tcycling_CD8	CS
KCMF1	2.09108e-22	0.28321	0.25	0.139	3.70456e-18	Tcycling_CD8	KCMF1
ID21	3.26198e-22	0.256735	0.781	0.585	5.77892e-18	Tcycling_CD8	ID2
PSMD8	4.12401e-22	0.266406	0.295	0.17	7.3061e-18	Tcycling_CD8	PSMD8
NUTF2	6.08505e-22	0.273428	0.329	0.197	1.07803e-17	Tcycling_CD8	NUTF2
RBBP4	1.21108e-21	0.352167	0.287	0.168	2.14555e-17	Tcycling_CD8	RBBP4
API5	2.49134e-20	0.270435	0.258	0.148	4.41366e-16	Tcycling_CD8	API5
DOCK2	4.75524e-20	0.251733	0.264	0.153	8.42438e-16	Tcycling_CD8	DOCK2
PDS5A	7.89113e-20	0.251733	0.263	0.154	1.39799e-15	Tcycling_CD8	PDS5A
HADHA	8.91108e-20	0.257052	0.315	0.191	1.57869e-15	Tcycling_CD8	HADHA
MRPL52	1.24548e-19	0.318006	0.26	0.152	2.2065e-15	Tcycling_CD8	MRPL52
NDUFB3	2.02684e-19	0.308492	0.261	0.153	3.59075e-15	Tcycling_CD8	NDUFB3
AKT1	2.53164e-19	0.274555	0.286	0.172	4.48506e-15	Tcycling_CD8	AKT1
DNAJC21	5.04743e-19	0.25196	0.254	0.148	8.94203e-15	Tcycling_CD8	DNAJC21
SLC1A5	5.35976e-19	0.311398	0.278	0.167	9.49536e-15	Tcycling_CD8	SLC1A5
CDKN1B	8.28413e-19	0.25471	0.34	0.213	1.46762e-14	Tcycling_CD8	CDKN1B
CDKN1A	8.86403e-19	0.346084	0.278	0.17	1.57035e-14	Tcycling_CD8	CDKN1A
AP2B1	5.36733e-18	0.278028	0.27	0.163	9.50877e-14	Tcycling_CD8	AP2B1
CXCL13	0	3.03049	0.668	0.194	0	Treg	CXCL13
IL2RA	5.28832e-153	2.6693	0.266	0.054	9.36879e-149	Treg	IL2RA
CD42	1.4149e-108	1.25359	0.59	0.271	2.50663e-104	Treg	CD4
RBPJ2	2.15707e-105	0.992505	0.827	0.557	3.82146e-101	Treg	RBPJ
RGS16	2.9105e-104	1.85859	0.359	0.124	5.15624e-100	Treg	RGS16
DUSP4	7.46833e-100	0.936599	0.859	0.61	1.32309e-95	Treg	DUSP4
CD83	1.76828e-96	2.0051	0.283	0.085	3.13269e-92	Treg	CD83
VDR	4.33859e-94	1.81499	0.302	0.097	7.68624e-90	Treg	VDR
GEM	3.03926e-81	1.79252	0.292	0.099	5.38435e-77	Treg	GEM
MAF1	3.45918e-72	0.985164	0.59	0.326	6.12829e-68	Treg	MAF
RGCC	1.37099e-66	0.959138	0.684	0.456	2.42884e-62	Treg	RGCC
SNX9	9.75567e-54	1.49621	0.285	0.122	1.72832e-49	Treg	SNX9
BIRC31	2.75365e-53	0.994553	0.628	0.433	4.87837e-49	Treg	BIRC3
JUNB1	1.39537e-51	0.873382	0.727	0.549	2.47204e-47	Treg	JUNB
RHOB1	5.58041e-50	1.17948	0.462	0.267	9.88626e-46	Treg	RHOB
NR3C11	4.00827e-47	0.907398	0.534	0.337	7.10106e-43	Treg	NR3C1
UCP2	9.79125e-47	0.998588	0.536	0.348	1.73462e-42	Treg	UCP2
CDK62	3.78734e-42	1.01366	0.442	0.256	6.70966e-38	Treg	CDK6
MYO7A1	4.68155e-38	0.890767	0.378	0.212	8.29384e-34	Treg	MYO7A
CCND22	4.72601e-36	0.665564	0.675	0.498	8.37259e-32	Treg	CCND2
SLA3	1.26515e-35	0.691897	0.639	0.458	2.24133e-31	Treg	SLA
ZFP36L11	8.92326e-32	0.48842	0.849	0.719	1.58084e-27	Treg	ZFP36L1
CCDC50	2.73736e-30	1.112	0.271	0.143	4.8495e-26	Treg	CCDC50
CTSB1	5.80658e-29	0.632081	0.588	0.425	1.02869e-24	Treg	CTSB
TRIM8	1.27276e-28	0.957252	0.295	0.164	2.25483e-24	Treg	TRIM8
SH2D2A1	3.40059e-28	0.660844	0.492	0.338	6.02448e-24	Treg	SH2D2A
SLAMF11	5.75846e-28	0.865965	0.297	0.164	1.02017e-23	Treg	SLAMF1
HSPB1	2.95624e-27	0.786518	0.488	0.341	5.23727e-23	Treg	HSPB1
PKM	1.93444e-26	0.457663	0.801	0.685	3.42705e-22	Treg	PKM
CTLA41	4.66919e-26	0.659015	0.468	0.315	8.27194e-22	Treg	CTLA4
CMTM6	3.17293e-25	0.670292	0.473	0.324	5.62117e-21	Treg	CMTM6
DUSP22	5.41126e-25	0.57112	0.61	0.46	9.58659e-21	Treg	DUSP2
SMAP21	2.08269e-23	0.732935	0.412	0.275	3.68969e-19	Treg	SMAP2
DUSP52	6.5658e-23	0.531259	0.534	0.378	1.1632e-18	Treg	DUSP5
PRDM12	2.07944e-22	0.57636	0.546	0.4	3.68393e-18	Treg	PRDM1
BHLHE401	9.3726e-22	0.527432	0.611	0.483	1.66045e-17	Treg	BHLHE40
LMO4	3.84694e-21	0.696509	0.416	0.284	6.81524e-17	Treg	LMO4
HSP90AB1	2.71085e-20	0.336995	0.885	0.778	4.80255e-16	Treg	HSP90AB1
LBH	1.11729e-19	0.6189	0.423	0.299	1.97939e-15	Treg	LBH
PDCD11	1.46891e-19	0.621198	0.3	0.184	2.60232e-15	Treg	PDCD1
SMARCA2	1.11484e-18	0.751585	0.359	0.244	1.97506e-14	Treg	SMARCA2
AGFG1	2.39946e-18	0.684331	0.327	0.215	4.25088e-14	Treg	AGFG1
TMSB102	1.56467e-17	0.299097	0.859	0.778	2.77197e-13	Treg	TMSB10
HOPX1	1.79507e-17	0.767185	0.292	0.189	3.18015e-13	Treg	HOPX
IL2RB1	1.92783e-17	0.465016	0.594	0.466	3.41534e-13	Treg	IL2RB
SRGN1	2.58574e-17	0.327228	0.847	0.756	4.58091e-13	Treg	SRGN
MDFIC	4.96973e-17	0.646385	0.294	0.188	8.80437e-13	Treg	MDFIC
PGAM11	9.48323e-17	0.510707	0.516	0.398	1.68005e-12	Treg	PGAM1
ARID5B	1.20712e-16	0.686632	0.292	0.186	2.13854e-12	Treg	ARID5B
RGS12	5.78413e-16	0.337703	0.835	0.739	1.02472e-11	Treg	RGS1
IFNG3	3.69196e-15	0.389545	0.511	0.381	6.54067e-11	Treg	IFNG
MAP3K2	1.49362e-14	0.610081	0.328	0.229	2.64609e-10	Treg	MAP3K2
JUND	5.53819e-14	0.255383	0.894	0.829	9.81146e-10	Treg	JUND
ANXA51	7.39487e-14	0.435796	0.538	0.431	1.31008e-09	Treg	ANXA5
ITM2A2	1.2233e-13	0.514869	0.436	0.33	2.1672e-09	Treg	ITM2A
EID11	1.72818e-13	0.441311	0.444	0.336	3.06164e-09	Treg	EID1
FAM107B1	2.22259e-13	0.462485	0.459	0.355	3.93755e-09	Treg	FAM107B
SOD1	2.45159e-13	0.333876	0.607	0.496	4.34324e-09	Treg	SOD1
NDFIP1	5.56949e-13	0.581894	0.288	0.196	9.8669e-09	Treg	NDFIP1
SPTAN1	6.33024e-13	0.485008	0.395	0.295	1.12147e-08	Treg	SPTAN1
SLC7A51	7.28585e-12	0.472106	0.424	0.326	1.29076e-07	Treg	SLC7A5
SPEN	1.38985e-11	0.518646	0.293	0.207	2.46225e-07	Treg	SPEN
PTPN7	2.17566e-11	0.49404	0.272	0.187	3.85439e-07	Treg	PTPN7
GOLGA4	4.49169e-11	0.508332	0.295	0.209	7.95748e-07	Treg	GOLGA4
VOPP1	6.41929e-11	0.563275	0.306	0.224	1.13724e-06	Treg	VOPP1
FYN1	1.11664e-10	0.476197	0.384	0.293	1.97824e-06	Treg	FYN
2024-06-01	1.12949e-10	0.276365	0.726	0.636	2.001e-06	Treg	JUN
TFRC	1.27336e-10	0.533479	0.324	0.241	2.25589e-06	Treg	TFRC
SEC11A	1.60631e-10	0.526407	0.316	0.232	2.84574e-06	Treg	SEC11A
ALOX5AP2	3.54238e-10	0.275639	0.676	0.589	6.27569e-06	Treg	ALOX5AP
TNFAIP8	8.09319e-10	0.584748	0.251	0.178	1.43379e-05	Treg	TNFAIP8
ZC3H12A	8.36817e-10	0.487682	0.251	0.176	1.48251e-05	Treg	ZC3H12A
FKBP5	8.73112e-10	0.426695	0.27	0.191	1.5468e-05	Treg	FKBP5
RGS21	1.91689e-09	0.336	0.646	0.567	3.39597e-05	Treg	RGS2
ADAM191	4.73594e-09	0.468743	0.29	0.215	8.39019e-05	Treg	ADAM19
CCNI1	7.81376e-09	0.258452	0.61	0.53	0.000138429	Treg	CCNI
FKBP1A	8.32569e-09	0.454617	0.419	0.345	0.000147498	Treg	FKBP1A
LIMS11	2.10182e-08	0.401602	0.318	0.243	0.000372359	Treg	LIMS1
NFKBIA1	2.60762e-08	0.342564	0.506	0.425	0.000461967	Treg	NFKBIA
RYBP	2.95116e-08	0.494278	0.251	0.183	0.000522828	Treg	RYBP
CD81	6.23019e-08	0.382641	0.315	0.241	0.00110374	Treg	CD81
RANBP11	8.80147e-08	0.391781	0.292	0.221	0.00155927	Treg	RANBP1
TIGIT2	1.5681e-07	0.270454	0.442	0.359	0.00277805	Treg	TIGIT
TGOLN2	2.97512e-07	0.404379	0.338	0.268	0.00527072	Treg	TGOLN2
HIF1A	4.99447e-07	0.528259	0.291	0.23	0.0088482	Treg	HIF1A
ZNF3312	6.02139e-07	0.426899	0.32	0.252	0.0106675	Treg	ZNF331
PEBP1	6.49726e-07	0.308909	0.347	0.276	0.0115106	Treg	PEBP1
MSI2	7.71678e-07	0.385846	0.285	0.221	0.013671	Treg	MSI2
PDIA6	7.74155e-07	0.323195	0.406	0.337	0.0137149	Treg	PDIA6
EFHD2	8.22253e-07	0.290129	0.41	0.34	0.014567	Treg	EFHD2
MYCBP2	9.75825e-07	0.342914	0.282	0.217	0.0172877	Treg	MYCBP2
SLC25A3	9.88498e-07	0.28106	0.455	0.387	0.0175122	Treg	SLC25A3
FXYD51	1.79677e-06	0.352771	0.285	0.221	0.0318315	Treg	FXYD5
DUSP1	2.00718e-06	0.308625	0.421	0.356	0.0355591	Treg	DUSP1
MTHFD21	2.58621e-06	0.326974	0.26	0.199	0.0458172	Treg	MTHFD2
SUSD6	3.1334e-06	0.376161	0.256	0.197	0.0555113	Treg	SUSD6
RNF19A	5.89486e-06	0.31188	0.316	0.257	0.104433	Treg	RNF19A
SFXN1	7.9191e-06	0.425169	0.251	0.196	0.140295	Treg	SFXN1
SH2D1A2	8.6358e-06	0.399969	0.255	0.199	0.152992	Treg	SH2D1A
CNOT6L1	1.00876e-05	0.357789	0.323	0.263	0.178711	Treg	CNOT6L
BZW1	1.02743e-05	0.282986	0.392	0.329	0.182019	Treg	BZW1
VDAC1	1.28636e-05	0.340013	0.309	0.252	0.227892	Treg	VDAC1
SEMA4D1	1.76189e-05	0.298642	0.359	0.297	0.312136	Treg	SEMA4D
YWHAQ1	2.94099e-05	0.331037	0.361	0.311	0.521026	Treg	YWHAQ
VASP	5.07696e-05	0.32027	0.31	0.259	0.899434	Treg	VASP
SQSTM1	6.14984e-05	0.267745	0.272	0.22	1	Treg	SQSTM1
WDR26	6.37204e-05	0.292533	0.258	0.206	1	Treg	WDR26
FURIN	6.51415e-05	0.393958	0.262	0.211	1	Treg	FURIN
PRKAR1A	9.20099e-05	0.266236	0.377	0.328	1	Treg	PRKAR1A
LYST2	0.000144039	0.311815	0.252	0.204	1	Treg	LYST
NCOA4	0.000157383	0.326907	0.255	0.208	1	Treg	NCOA4
PARK71	0.000205622	0.262764	0.314	0.264	1	Treg	PARK7
NDUFA4	0.000213231	0.261862	0.376	0.328	1	Treg	NDUFA4
LMAN1	0.000226096	0.314345	0.252	0.205	1	Treg	LMAN1
C1orf43	0.000287155	0.288824	0.261	0.214	1	Treg	C1orf43
RAP1A	0.000311543	0.257582	0.356	0.305	1	Treg	RAP1A
CHD41	0.000377911	0.289192	0.264	0.218	1	Treg	CHD4
RAB11FIP1	0.000603325	0.308341	0.251	0.206	1	Treg	RAB11FIP1
STAT3	0.000992075	0.256203	0.283	0.24	1	Treg	STAT3
RPS6KA3	0.00112337	0.26226	0.25	0.209	1	Treg	RPS6KA3
RTN4	0.00147693	0.273836	0.254	0.212	1	Treg	RTN4
RASSF5	0.00188602	0.324787	0.303	0.268	1	Treg	RASSF5
CD40LG1	1.67286e-183	1.87794	0.494	0.138	2.96365e-179	Tactivated_CD4	CD40LG
CD43	6.47994e-144	1.1027	0.68	0.265	1.14799e-139	Tactivated_CD4	CD4
CD831	1.28068e-77	1.70779	0.27	0.087	2.26885e-73	Tactivated_CD4	CD83
VIM1	5.97498e-72	0.530687	0.965	0.844	1.05853e-67	Tactivated_CD4	VIM
SH3BGRL31	2.08901e-70	0.506658	0.989	0.894	3.70089e-66	Tactivated_CD4	SH3BGRL3
ALOX5AP3	1.76552e-64	0.647619	0.859	0.576	3.12779e-60	Tactivated_CD4	ALOX5AP
NFKBIZ1	4.26227e-63	0.845806	0.649	0.389	7.55104e-59	Tactivated_CD4	NFKBIZ
ICOS1	7.74847e-63	1.07888	0.407	0.182	1.37272e-58	Tactivated_CD4	ICOS
S100A41	6.6117e-60	0.529717	0.948	0.778	1.17133e-55	Tactivated_CD4	S100A4
PFN1	9.17706e-57	0.39392	0.992	0.939	1.62581e-52	Tactivated_CD4	PFN1
ACTB1	4.26497e-54	0.385042	0.996	0.972	7.55582e-50	Tactivated_CD4	ACTB
SLAMF12	2.17291e-52	0.952081	0.356	0.16	3.84953e-48	Tactivated_CD4	SLAMF1
TAGLN21	5.19821e-52	0.620374	0.738	0.479	9.20914e-48	Tactivated_CD4	TAGLN2
CKLF	2.89147e-51	0.911331	0.443	0.227	5.12253e-47	Tactivated_CD4	CKLF
CAPG1	9.7106e-51	0.958742	0.395	0.193	1.72033e-46	Tactivated_CD4	CAPG
EMB1	1.76055e-50	0.590933	0.705	0.44	3.11898e-46	Tactivated_CD4	EMB
RAB11FIP11	3.89131e-50	0.919316	0.398	0.195	6.89385e-46	Tactivated_CD4	RAB11FIP1
CDKN1A1	3.95865e-47	0.982465	0.352	0.167	7.01315e-43	Tactivated_CD4	CDKN1A
ANXA11	6.27424e-47	0.571114	0.68	0.435	1.11154e-42	Tactivated_CD4	ANXA1
TNFAIP31	2.9496e-43	0.491814	0.927	0.784	5.22552e-39	Tactivated_CD4	TNFAIP3
KDSR1	3.58683e-40	0.898997	0.301	0.14	6.35444e-36	Tactivated_CD4	KDSR
FRMD4B	9.0709e-40	0.922746	0.331	0.163	1.607e-35	Tactivated_CD4	FRMD4B
AHR	1.94295e-39	1.02532	0.267	0.119	3.44214e-35	Tactivated_CD4	AHR
ADAM192	3.97207e-39	0.801294	0.392	0.207	7.03692e-35	Tactivated_CD4	ADAM19
CD5	4.07736e-39	0.925249	0.311	0.15	7.22345e-35	Tactivated_CD4	CD5
PRNP	4.88028e-39	0.826165	0.392	0.208	8.6459e-35	Tactivated_CD4	PRNP
MFHAS1	2.58683e-38	0.878144	0.281	0.129	4.58282e-34	Tactivated_CD4	MFHAS1
CD21	3.64605e-38	0.35838	0.954	0.812	6.45934e-34	Tactivated_CD4	CD2
ANXA21	7.50579e-38	0.488833	0.739	0.517	1.32973e-33	Tactivated_CD4	ANXA2
PFKFB31	2.28108e-37	0.726669	0.374	0.195	4.04116e-33	Tactivated_CD4	PFKFB3
LCP11	2.3834e-37	0.435141	0.903	0.741	4.22244e-33	Tactivated_CD4	LCP1
RORA1	2.45773e-37	0.739815	0.329	0.163	4.35411e-33	Tactivated_CD4	RORA
YIPF5	6.72833e-36	0.809716	0.318	0.157	1.19199e-31	Tactivated_CD4	YIPF5
CD962	1.64775e-35	0.475092	0.774	0.559	2.91916e-31	Tactivated_CD4	CD96
CD691	5.9528e-35	0.589875	0.74	0.55	1.0546e-30	Tactivated_CD4	CD69
CXCR41	8.51203e-35	0.487609	0.868	0.723	1.50799e-30	Tactivated_CD4	CXCR4
STK17B2	2.04703e-34	0.437643	0.834	0.649	3.62652e-30	Tactivated_CD4	STK17B
PTGER41	2.11876e-34	0.657161	0.45	0.26	3.7536e-30	Tactivated_CD4	PTGER4
ARHGDIB1	3.23121e-34	0.374812	0.898	0.714	5.72441e-30	Tactivated_CD4	ARHGDIB
SLC2A31	8.97881e-34	0.533491	0.719	0.518	1.59069e-29	Tactivated_CD4	SLC2A3
LAPTM51	1.36998e-33	0.483814	0.673	0.454	2.42706e-29	Tactivated_CD4	LAPTM5
BTG12	1.90879e-33	0.451605	0.861	0.685	3.38161e-29	Tactivated_CD4	BTG1
CAPZB1	2.31982e-33	0.438357	0.774	0.563	4.10979e-29	Tactivated_CD4	CAPZB
CSTB1	1.07092e-32	0.546327	0.51	0.313	1.89725e-28	Tactivated_CD4	CSTB
LPXN1	1.25171e-32	0.546804	0.542	0.342	2.21754e-28	Tactivated_CD4	LPXN
SLC7A52	7.53605e-32	0.601579	0.515	0.319	1.33509e-27	Tactivated_CD4	SLC7A5
LTB	2.12245e-31	1.03691	0.303	0.158	3.76014e-27	Tactivated_CD4	LTB
CD522	6.75697e-30	0.357286	0.89	0.73	1.19707e-25	Tactivated_CD4	CD52
S100A101	2.15385e-29	0.46809	0.55	0.348	3.81576e-25	Tactivated_CD4	S100A10
MYL12B1	6.01653e-29	0.391918	0.74	0.531	1.06589e-24	Tactivated_CD4	MYL12B
MRPS6	1.85242e-28	0.694145	0.341	0.19	3.28174e-24	Tactivated_CD4	MRPS6
IL322	3.28183e-28	0.407449	0.896	0.772	5.81408e-24	Tactivated_CD4	IL32
PDCD12	3.71446e-28	0.63511	0.334	0.182	6.58053e-24	Tactivated_CD4	PDCD1
SAMSN11	4.62497e-28	0.467851	0.608	0.408	8.1936e-24	Tactivated_CD4	SAMSN1
BTG21	1.17554e-27	0.434844	0.688	0.49	2.08258e-23	Tactivated_CD4	BTG2
KLF61	1.60058e-27	0.453468	0.854	0.71	2.83558e-23	Tactivated_CD4	KLF6
CORO1A1	3.10337e-27	0.39436	0.693	0.481	5.49793e-23	Tactivated_CD4	CORO1A
CAP11	3.25908e-27	0.428826	0.763	0.57	5.77378e-23	Tactivated_CD4	CAP1
MCM31	3.44156e-27	0.813932	0.273	0.144	6.09707e-23	Tactivated_CD4	MCM3
PAG11	8.72104e-27	0.402247	0.664	0.46	1.54502e-22	Tactivated_CD4	PAG1
PLIN2	1.49094e-26	0.706688	0.277	0.146	2.64135e-22	Tactivated_CD4	PLIN2
S100A112	2.30073e-26	0.364556	0.814	0.621	4.07597e-22	Tactivated_CD4	S100A11
NEDD9	2.61344e-26	0.816232	0.257	0.132	4.62997e-22	Tactivated_CD4	NEDD9
CTSB2	3.58132e-26	0.385545	0.62	0.423	6.34467e-22	Tactivated_CD4	CTSB
MAF2	4.70055e-26	0.376467	0.512	0.333	8.32749e-22	Tactivated_CD4	MAF
PDE4D1	6.98688e-26	0.553371	0.47	0.301	1.23779e-21	Tactivated_CD4	PDE4D
CALCOCO2	1.3472e-25	0.555625	0.353	0.202	2.38669e-21	Tactivated_CD4	CALCOCO2
LGALS31	1.76167e-25	0.466433	0.437	0.269	3.12098e-21	Tactivated_CD4	LGALS3
IRF2BP21	1.94877e-25	0.447608	0.55	0.366	3.45244e-21	Tactivated_CD4	IRF2BP2
NR3C12	2.53109e-25	0.466849	0.519	0.338	4.48408e-21	Tactivated_CD4	NR3C1
TPM31	3.28933e-25	0.335774	0.87	0.712	5.82738e-21	Tactivated_CD4	TPM3
SKI	9.13414e-25	0.572792	0.353	0.206	1.6182e-20	Tactivated_CD4	SKI
CXCR6	2.33503e-24	0.626396	0.258	0.134	4.13674e-20	Tactivated_CD4	CXCR6
AGFG11	2.33078e-23	0.591053	0.354	0.213	4.12921e-19	Tactivated_CD4	AGFG1
CD6	3.16847e-23	0.555164	0.323	0.184	5.61326e-19	Tactivated_CD4	CD6
ANXA52	9.67823e-23	0.421699	0.604	0.426	1.71459e-18	Tactivated_CD4	ANXA5
YWHAB1	1.41342e-22	0.301606	0.812	0.631	2.50401e-18	Tactivated_CD4	YWHAB
MYADM1	1.97955e-22	0.450713	0.344	0.204	3.50696e-18	Tactivated_CD4	MYADM
CALM11	2.03098e-22	0.300666	0.931	0.795	3.59808e-18	Tactivated_CD4	CALM1
CD531	2.72745e-22	0.325811	0.636	0.438	4.83196e-18	Tactivated_CD4	CD53
LDHA	4.19343e-22	0.339107	0.849	0.7	7.42908e-18	Tactivated_CD4	LDHA
CMTM61	6.79528e-22	0.458086	0.486	0.323	1.20385e-17	Tactivated_CD4	CMTM6
CD3G2	9.95017e-22	0.335682	0.696	0.504	1.76277e-17	Tactivated_CD4	CD3G
SH3KBP11	1.50209e-21	0.497722	0.484	0.328	2.66111e-17	Tactivated_CD4	SH3KBP1
NFKBIA2	2.26791e-21	0.411934	0.589	0.419	4.01782e-17	Tactivated_CD4	NFKBIA
ATF3	3.21343e-21	0.830635	0.273	0.157	5.69292e-17	Tactivated_CD4	ATF3
FAM107B2	3.60715e-21	0.387813	0.518	0.351	6.39042e-17	Tactivated_CD4	FAM107B
MYL61	3.8009e-21	0.324938	0.806	0.635	6.73367e-17	Tactivated_CD4	MYL6
SRGN2	4.02257e-21	0.302057	0.919	0.751	7.12639e-17	Tactivated_CD4	SRGN
PREX11	5.72588e-21	0.397594	0.397	0.247	1.0144e-16	Tactivated_CD4	PREX1
CCDC501	9.7575e-21	0.49934	0.262	0.144	1.72864e-16	Tactivated_CD4	CCDC50
RAP1A1	4.50215e-20	0.406122	0.454	0.297	7.976e-16	Tactivated_CD4	RAP1A
LCP2	8.2219e-20	0.362312	0.56	0.393	1.45659e-15	Tactivated_CD4	LCP2
ZNRF1	1.02255e-19	0.579633	0.284	0.166	1.81155e-15	Tactivated_CD4	ZNRF1
CMTM3	1.38271e-19	0.4931	0.32	0.192	2.4496e-15	Tactivated_CD4	CMTM3
CREM1	7.60395e-19	0.443757	0.501	0.347	1.34712e-14	Tactivated_CD4	CREM
SARAF1	8.43146e-19	0.32063	0.557	0.391	1.49372e-14	Tactivated_CD4	SARAF
TACC1	1.41408e-18	0.395008	0.379	0.241	2.50518e-14	Tactivated_CD4	TACC1
MACF1	4.01416e-18	0.33166	0.492	0.338	7.11149e-14	Tactivated_CD4	MACF1
TPM41	4.55424e-18	0.303975	0.765	0.605	8.06829e-14	Tactivated_CD4	TPM4
ZFP36L12	4.94544e-18	0.440085	0.846	0.719	8.76134e-14	Tactivated_CD4	ZFP36L1
CDC42	5.01612e-18	0.288133	0.766	0.593	8.88655e-14	Tactivated_CD4	CDC42
ACTR3	5.47315e-18	0.285268	0.762	0.569	9.69623e-14	Tactivated_CD4	ACTR3
TMEM1231	5.54849e-18	0.371065	0.408	0.269	9.8297e-14	Tactivated_CD4	TMEM123
DUSP41	6.54594e-18	0.30824	0.782	0.617	1.15968e-13	Tactivated_CD4	DUSP4
MYO7A2	8.51443e-18	0.378148	0.344	0.215	1.50842e-13	Tactivated_CD4	MYO7A
GNG21	1.02342e-17	0.31497	0.532	0.369	1.81308e-13	Tactivated_CD4	GNG2
EFHD21	1.03376e-17	0.372904	0.482	0.334	1.83141e-13	Tactivated_CD4	EFHD2
VOPP11	1.06256e-17	0.406244	0.351	0.22	1.88243e-13	Tactivated_CD4	VOPP1
BIRC32	1.29793e-17	0.453994	0.58	0.437	2.29941e-13	Tactivated_CD4	BIRC3
LGALS11	1.62322e-17	0.290836	0.67	0.504	2.8757e-13	Tactivated_CD4	LGALS1
EML4	1.66668e-17	0.504308	0.278	0.165	2.95268e-13	Tactivated_CD4	EML4
ZFP36L22	1.69323e-17	0.34458	0.745	0.597	2.99973e-13	Tactivated_CD4	ZFP36L2
LCK1	2.04199e-17	0.373507	0.413	0.273	3.61759e-13	Tactivated_CD4	LCK
RIF1	3.37978e-17	0.454871	0.307	0.19	5.98762e-13	Tactivated_CD4	RIF1
CD821	3.53947e-17	0.293624	0.58	0.415	6.27052e-13	Tactivated_CD4	CD82
SEL1L3	3.68175e-17	0.449257	0.304	0.186	6.52258e-13	Tactivated_CD4	SEL1L3
NFATC2	3.84491e-17	0.56485	0.291	0.178	6.81164e-13	Tactivated_CD4	NFATC2
FURIN1	5.05812e-17	0.462964	0.327	0.207	8.96096e-13	Tactivated_CD4	FURIN
SFXN11	7.9254e-17	0.493457	0.307	0.192	1.40406e-12	Tactivated_CD4	SFXN1
TNFAIP81	1.12154e-16	0.440688	0.29	0.175	1.98692e-12	Tactivated_CD4	TNFAIP8
CAPNS11	1.26429e-16	0.323718	0.488	0.341	2.23982e-12	Tactivated_CD4	CAPNS1
ACTR2	2.03312e-16	0.26388	0.784	0.625	3.60188e-12	Tactivated_CD4	ACTR2
ARPC3	6.76498e-16	0.329024	0.483	0.338	1.19848e-11	Tactivated_CD4	ARPC3
STAT12	7.36111e-16	0.270027	0.706	0.544	1.30409e-11	Tactivated_CD4	STAT1
MDFIC1	7.79706e-16	0.454894	0.301	0.188	1.38133e-11	Tactivated_CD4	MDFIC
ANXA61	1.16021e-15	0.407418	0.391	0.262	2.05543e-11	Tactivated_CD4	ANXA6
PAK2	1.45849e-15	0.299108	0.477	0.336	2.58387e-11	Tactivated_CD4	PAK2
LIMS12	1.54902e-15	0.358757	0.363	0.24	2.74424e-11	Tactivated_CD4	LIMS1
ARHGEF6	2.05126e-15	0.452632	0.265	0.161	3.63402e-11	Tactivated_CD4	ARHGEF6
RASGRP11	2.09572e-15	0.254901	0.578	0.417	3.71278e-11	Tactivated_CD4	RASGRP1
DIAPH11	2.15945e-15	0.324065	0.492	0.35	3.82567e-11	Tactivated_CD4	DIAPH1
KTN11	2.60427e-15	0.350279	0.402	0.275	4.61372e-11	Tactivated_CD4	KTN1
SPOCK22	2.6403e-15	0.35182	0.364	0.238	4.67756e-11	Tactivated_CD4	SPOCK2
ITGB7	2.67976e-15	0.36471	0.282	0.172	4.74746e-11	Tactivated_CD4	ITGB7
RGS22	2.71723e-15	0.271184	0.723	0.561	4.81384e-11	Tactivated_CD4	RGS2
OSBPL81	3.255e-15	0.415215	0.415	0.289	5.76655e-11	Tactivated_CD4	OSBPL8
NFE2L2	4.31005e-15	0.4349	0.335	0.221	7.63568e-11	Tactivated_CD4	NFE2L2
SPN	5.10182e-15	0.284472	0.47	0.327	9.03838e-11	Tactivated_CD4	SPN
ZC3H12A1	8.26174e-15	0.528379	0.276	0.175	1.46365e-10	Tactivated_CD4	ZC3H12A
RASSF51	8.49253e-15	0.299057	0.392	0.262	1.50454e-10	Tactivated_CD4	RASSF5
TSPAN14	8.94615e-15	0.420224	0.337	0.222	1.5849e-10	Tactivated_CD4	TSPAN14
ARPC51	9.64598e-15	0.326413	0.636	0.481	1.70888e-10	Tactivated_CD4	ARPC5
CLIP1	1.07647e-14	0.473397	0.254	0.156	1.90707e-10	Tactivated_CD4	CLIP1
RBBP41	1.28769e-14	0.556424	0.271	0.172	2.28127e-10	Tactivated_CD4	RBBP4
PTBP3	1.63083e-14	0.276976	0.478	0.336	2.88917e-10	Tactivated_CD4	PTBP3
GLO11	1.91572e-14	0.498264	0.281	0.179	3.3939e-10	Tactivated_CD4	GLO1
VDAC11	2.98199e-14	0.363651	0.365	0.248	5.28289e-10	Tactivated_CD4	VDAC1
KDM5B	4.50946e-14	0.423152	0.293	0.187	7.98895e-10	Tactivated_CD4	KDM5B
IDS1	1.19133e-13	0.33584	0.434	0.309	2.11056e-09	Tactivated_CD4	IDS
PLP21	1.34063e-13	0.259591	0.661	0.508	2.37505e-09	Tactivated_CD4	PLP2
GNB1	1.37748e-13	0.259646	0.674	0.526	2.44035e-09	Tactivated_CD4	GNB1
CMIP1	1.52178e-13	0.289474	0.464	0.329	2.69599e-09	Tactivated_CD4	CMIP
WDR1	2.20032e-13	0.340629	0.396	0.276	3.89809e-09	Tactivated_CD4	WDR1
ADAM8	2.30012e-13	0.317333	0.264	0.164	4.07489e-09	Tactivated_CD4	ADAM8
UBE2N	3.39846e-13	0.419526	0.338	0.231	6.02071e-09	Tactivated_CD4	UBE2N
OCIAD1	4.14389e-13	0.445319	0.279	0.182	7.34132e-09	Tactivated_CD4	OCIAD1
HSPH1	4.37198e-13	0.301576	0.466	0.341	7.74541e-09	Tactivated_CD4	HSPH1
CD991	4.72628e-13	0.254652	0.651	0.504	8.37308e-09	Tactivated_CD4	CD99
ATP2A2	5.00741e-13	0.3252	0.366	0.253	8.87113e-09	Tactivated_CD4	ATP2A2
IFI441	6.36182e-13	0.26443	0.404	0.282	1.12706e-08	Tactivated_CD4	IFI44
HCLS11	7.4026e-13	0.259987	0.514	0.375	1.31144e-08	Tactivated_CD4	HCLS1
KCNAB2	8.25231e-13	0.320632	0.368	0.253	1.46198e-08	Tactivated_CD4	KCNAB2
CAST1	1.12041e-12	0.254755	0.503	0.365	1.98492e-08	Tactivated_CD4	CAST
PIM1	1.38207e-12	0.277733	0.311	0.206	2.44847e-08	Tactivated_CD4	PIM1
GTF2I	1.43821e-12	0.382251	0.326	0.221	2.54794e-08	Tactivated_CD4	GTF2I
YWHAQ2	2.23512e-12	0.304463	0.427	0.307	3.95975e-08	Tactivated_CD4	YWHAQ
CYTIP	2.49757e-12	0.309327	0.342	0.232	4.42469e-08	Tactivated_CD4	CYTIP
ARID5B1	2.86943e-12	0.317347	0.287	0.187	5.08349e-08	Tactivated_CD4	ARID5B
NDUFB2	2.99517e-12	0.319653	0.412	0.295	5.30624e-08	Tactivated_CD4	NDUFB2
SDCBP	3.0507e-12	0.387619	0.406	0.294	5.40462e-08	Tactivated_CD4	SDCBP
PRRC2B	3.60529e-12	0.298924	0.256	0.162	6.38713e-08	Tactivated_CD4	PRRC2B
FNBP11	3.69349e-12	0.258129	0.455	0.328	6.54338e-08	Tactivated_CD4	FNBP1
PCNA1	5.91398e-12	0.479716	0.314	0.217	1.04772e-07	Tactivated_CD4	PCNA
NDUFS5	6.03475e-12	0.299118	0.442	0.322	1.06912e-07	Tactivated_CD4	NDUFS5
DUT1	6.15476e-12	0.458441	0.349	0.247	1.09038e-07	Tactivated_CD4	DUT
C9orf781	7.96834e-12	0.321118	0.336	0.231	1.41167e-07	Tactivated_CD4	C9orf78
RBMS1	8.35209e-12	0.306735	0.348	0.242	1.47966e-07	Tactivated_CD4	RBMS1
HOPX2	1.03067e-11	0.329198	0.288	0.19	1.82594e-07	Tactivated_CD4	HOPX
ATP2B41	1.09604e-11	0.279556	0.322	0.217	1.94175e-07	Tactivated_CD4	ATP2B4
DDX3Y	1.22122e-11	0.388891	0.27	0.177	2.16351e-07	Tactivated_CD4	DDX3Y
SLC1A51	1.60398e-11	0.287042	0.263	0.171	2.8416e-07	Tactivated_CD4	SLC1A5
ITM2A3	1.61575e-11	0.254884	0.454	0.329	2.86247e-07	Tactivated_CD4	ITM2A
C21orf91	1.71962e-11	0.356531	0.279	0.185	3.04648e-07	Tactivated_CD4	C21orf91
GMFG	1.76357e-11	0.321989	0.292	0.196	3.12434e-07	Tactivated_CD4	GMFG
RAB8B	1.99193e-11	0.314266	0.302	0.204	3.52891e-07	Tactivated_CD4	RAB8B
ANKRD44	2.06448e-11	0.326385	0.289	0.193	3.65743e-07	Tactivated_CD4	ANKRD44
G3BP1	2.3704e-11	0.36295	0.335	0.235	4.1994e-07	Tactivated_CD4	G3BP1
SAMHD11	3.26945e-11	0.270253	0.293	0.194	5.79216e-07	Tactivated_CD4	SAMHD1
ARRB2	3.50746e-11	0.293128	0.341	0.237	6.21382e-07	Tactivated_CD4	ARRB2
TMOD3	3.76355e-11	0.406234	0.259	0.171	6.6675e-07	Tactivated_CD4	TMOD3
ARPP191	4.31316e-11	0.424357	0.259	0.172	7.6412e-07	Tactivated_CD4	ARPP19
C11orf58	8.88348e-11	0.320654	0.385	0.28	1.5738e-06	Tactivated_CD4	C11orf58
CYB5B1	9.69576e-11	0.361279	0.304	0.21	1.7177e-06	Tactivated_CD4	CYB5B
PSIP11	1.11663e-10	0.283052	0.344	0.243	1.97823e-06	Tactivated_CD4	PSIP1
HIPK1	1.53436e-10	0.314392	0.27	0.182	2.71828e-06	Tactivated_CD4	HIPK1
SPCS3	2.98791e-10	0.299671	0.362	0.262	5.29338e-06	Tactivated_CD4	SPCS3
PDE4B	3.09439e-10	0.36927	0.251	0.168	5.48203e-06	Tactivated_CD4	PDE4B
ATP1A1	3.12914e-10	0.338651	0.263	0.179	5.54358e-06	Tactivated_CD4	ATP1A1
RTN31	3.25597e-10	0.324659	0.285	0.195	5.76827e-06	Tactivated_CD4	RTN3
SNRPB1	3.28188e-10	0.284601	0.33	0.235	5.81417e-06	Tactivated_CD4	SNRPB
TAB2	4.12987e-10	0.361339	0.273	0.187	7.31648e-06	Tactivated_CD4	TAB2
BAZ1B1	5.54385e-10	0.314285	0.349	0.252	9.82149e-06	Tactivated_CD4	BAZ1B
DR1	5.78985e-10	0.283574	0.329	0.234	1.02573e-05	Tactivated_CD4	DR1
ZNF3313	6.352e-10	0.453928	0.341	0.251	1.12532e-05	Tactivated_CD4	ZNF331
PTPN71	9.76829e-10	0.254423	0.275	0.187	1.73055e-05	Tactivated_CD4	PTPN7
UBE2L3	1.28894e-09	0.262262	0.413	0.309	2.28349e-05	Tactivated_CD4	UBE2L3
SPTY2D1	1.71441e-09	0.383839	0.26	0.18	3.03725e-05	Tactivated_CD4	SPTY2D1
FXYD52	2.01777e-09	0.32171	0.307	0.22	3.57469e-05	Tactivated_CD4	FXYD5
DNMT11	2.46116e-09	0.267666	0.33	0.237	4.36019e-05	Tactivated_CD4	DNMT1
SUSD61	2.91608e-09	0.257989	0.282	0.195	5.16612e-05	Tactivated_CD4	SUSD6
CBFB1	4.27925e-09	0.313559	0.271	0.189	7.58112e-05	Tactivated_CD4	CBFB
VASP1	4.91543e-09	0.272512	0.349	0.256	8.70817e-05	Tactivated_CD4	VASP
CCND3	5.528e-09	0.253147	0.281	0.196	9.79341e-05	Tactivated_CD4	CCND3
DCAF71	1.16031e-08	0.253956	0.295	0.21	0.000205561	Tactivated_CD4	DCAF7
SNRPB2	1.36399e-08	0.281743	0.302	0.216	0.000241644	Tactivated_CD4	SNRPB2
PTP4A11	2.59169e-08	0.27059	0.308	0.225	0.000459144	Tactivated_CD4	PTP4A1
MAP4	2.66535e-08	0.287927	0.264	0.188	0.000472194	Tactivated_CD4	MAP4
EIF4EBP21	4.98584e-08	0.261215	0.261	0.185	0.000883292	Tactivated_CD4	EIF4EBP2
NAA501	8.36652e-08	0.279285	0.258	0.185	0.00148221	Tactivated_CD4	NAA50
HDLBP	7.04391e-07	0.288692	0.266	0.195	0.012479	Tactivated_CD4	HDLBP
CD24	3.1173e-116	1.89053	0.49	0.275	5.52261e-112	T cell	CD24
EPCAM	3.20473e-109	1.89241	0.299	0.102	5.67751e-105	T cell	EPCAM
FAM107A	7.1255e-95	1.859	0.362	0.16	1.26235e-90	T cell	FAM107A
KRT7	5.06997e-93	1.91775	0.316	0.127	8.98195e-89	T cell	KRT7
GPX3	9.48694e-88	1.80295	0.461	0.27	1.68071e-83	T cell	GPX3
RPS7	3.55541e-81	1.01215	0.707	0.755	6.29876e-77	T cell	RPS7
PDZK1IP1	1.87984e-80	1.73106	0.259	0.096	3.33033e-76	T cell	PDZK1IP1
MDK	1.61454e-71	1.74737	0.303	0.136	2.86031e-67	T cell	MDK
ITGB8	5.4613e-69	1.75709	0.255	0.103	9.67523e-65	T cell	ITGB8
TM4SF1	8.52682e-67	1.75406	0.251	0.102	1.51061e-62	T cell	TM4SF1
LAPTM4B	5.48758e-66	1.69808	0.263	0.11	9.7218e-62	T cell	LAPTM4B
C3	1.57356e-61	1.61416	0.287	0.132	2.78771e-57	T cell	C3
SLPI	6.12584e-54	1.59387	0.323	0.171	1.08525e-49	T cell	SLPI
RPL35A	2.6132e-51	0.810506	0.705	0.792	4.62954e-47	T cell	RPL35A
RPS18	9.24525e-48	0.633103	0.765	0.852	1.63789e-43	T cell	RPS18
RPS8	1.076e-46	0.602854	0.756	0.869	1.90623e-42	T cell	RPS8
APP	2.52647e-46	1.23194	0.255	0.12	4.4759e-42	T cell	APP
FTH11	2.23646e-38	0.558688	0.749	0.811	3.96212e-34	T cell	FTH1
NDRG1	1.07752e-36	1.26398	0.405	0.284	1.90893e-32	T cell	NDRG1
RPS27A	5.82545e-36	0.469947	0.781	0.894	1.03204e-31	T cell	RPS27A
CLU	1.10784e-34	1.44698	0.265	0.15	1.96265e-30	T cell	CLU
EGR1	1.65537e-33	1.09018	0.372	0.252	2.93266e-29	T cell	EGR1
FOS	1.64383e-32	0.905404	0.537	0.447	2.91222e-28	T cell	FOS
IFITM3	1.19794e-30	1.0694	0.391	0.279	2.12227e-26	T cell	IFITM3
CHCHD10	7.81244e-29	1.11086	0.253	0.145	1.38405e-24	T cell	CHCHD10
RPL39	1.57641e-27	0.506724	0.731	0.851	2.79277e-23	T cell	RPL39
ATP5PO	1.52656e-25	1.0874	0.257	0.153	2.70445e-21	T cell	ATP5PO
RPL36	6.87511e-25	0.743604	0.606	0.653	1.218e-20	T cell	RPL36
TNF	5.1352e-24	1.02372	0.267	0.165	9.09752e-20	T cell	TNF
NDUFB9	1.22909e-23	1.07783	0.265	0.165	2.17745e-19	T cell	NDUFB9
RPL31	5.08323e-23	0.3448	0.792	0.909	9.00546e-19	T cell	RPL31
TOMM20	1.38996e-22	1.067	0.334	0.238	2.46246e-18	T cell	TOMM20
SOD2	3.25045e-19	1.24711	0.264	0.178	5.7585e-15	T cell	SOD2
RPL5	3.86893e-18	0.630792	0.584	0.636	6.85419e-14	T cell	RPL5
CYCS	9.55896e-17	0.891451	0.397	0.339	1.69346e-12	T cell	CYCS
RPL37	1.84993e-16	0.331053	0.787	0.924	3.27734e-12	T cell	RPL37
RPL37A	7.02326e-16	0.392432	0.722	0.857	1.24424e-11	T cell	RPL37A
RPS21	1.65232e-15	0.50962	0.642	0.733	2.92724e-11	T cell	RPS21
RPL41	4.3728e-15	0.368108	0.735	0.862	7.74686e-11	T cell	RPL41
RPL30	2.28313e-14	0.384394	0.691	0.812	4.04479e-10	T cell	RPL30
S100A6	7.87675e-14	0.709383	0.537	0.558	1.39545e-09	T cell	S100A6
RPS28	9.34184e-13	0.417809	0.682	0.819	1.655e-08	T cell	RPS28
EIF3E	9.56338e-13	0.750365	0.292	0.22	1.69425e-08	T cell	EIF3E
UQCRH	3.18995e-12	0.738535	0.413	0.363	5.65132e-08	T cell	UQCRH
RPL24	7.16158e-12	0.674023	0.497	0.493	1.26875e-07	T cell	RPL24
VMP1	7.35957e-12	0.821932	0.409	0.35	1.30382e-07	T cell	VMP1
HSPB11	9.48536e-12	0.747164	0.398	0.346	1.68043e-07	T cell	HSPB1
RPL8	3.92541e-10	0.698459	0.485	0.495	6.95425e-06	T cell	RPL8
PPP1R14B	7.9433e-10	0.656914	0.269	0.202	1.40723e-05	T cell	PPP1R14B
RPL21	1.6305e-09	0.267776	0.753	0.902	2.88859e-05	T cell	RPL21
COX6C	1.7426e-09	0.688353	0.519	0.571	3.08719e-05	T cell	COX6C
ACP1	2.11801e-09	0.799498	0.253	0.191	3.75226e-05	T cell	ACP1
NPM1	1.31778e-08	0.454656	0.584	0.671	0.000233458	T cell	NPM1
RPS12	2.90437e-08	0.406177	0.648	0.764	0.000514539	T cell	RPS12
RPS2	6.68327e-08	0.403095	0.618	0.727	0.00118401	T cell	RPS2
RPL13	1.18164e-07	0.48659	0.594	0.681	0.0020934	T cell	RPL13
RPS26	3.39191e-07	0.588957	0.479	0.496	0.0060091	T cell	RPS26
UBE2H	5.29289e-07	0.68416	0.25	0.196	0.00937689	T cell	UBE2H
RPL10A	6.84459e-07	0.412902	0.589	0.695	0.0121259	T cell	RPL10A
PPA1	1.8065e-06	0.675579	0.302	0.256	0.0320039	T cell	PPA1
SYNE22	2.89256e-06	0.318958	0.251	0.319	0.0512446	T cell	SYNE2
ATP5PF	1.1987e-05	0.604466	0.338	0.3	0.212362	T cell	ATP5PF
RPL32	1.97084e-05	0.259494	0.691	0.84	0.349154	T cell	RPL32
TOMM7	3.57807e-05	0.594245	0.441	0.451	0.63389	T cell	TOMM7
RPL12	4.31978e-05	0.354528	0.608	0.712	0.765292	T cell	RPL12
RPS23	9.878e-05	0.380442	0.612	0.712	1	T cell	RPS23
RPL7	0.000154954	0.505846	0.475	0.496	1	T cell	RPL7
RPL11	0.000161065	0.333221	0.632	0.733	1	T cell	RPL11
RPL27	0.000191974	0.39428	0.591	0.701	1	T cell	RPL27
HDGF1	0.000337395	0.619938	0.443	0.464	1	T cell	HDGF
HNRNPH1	0.000782045	0.302485	0.29	0.341	1	T cell	HNRNPH1
COX7A2L	0.000904762	0.550368	0.261	0.221	1	T cell	COX7A2L
ENO1	0.00136125	0.267456	0.632	0.711	1	T cell	ENO1
RPL13A1	0.00147113	0.258114	0.669	0.813	1	T cell	RPL13A
SRSF11	0.00173125	0.283206	0.342	0.399	1	T cell	SRSF11
RPL18A	0.00231422	0.548923	0.422	0.424	1	T cell	RPL18A
FTL	0.00236433	0.422173	0.392	0.371	1	T cell	FTL
RGS10	0.00240461	0.508658	0.267	0.234	1	T cell	RGS10
NDUFA1	0.00249704	0.529321	0.443	0.464	1	T cell	NDUFA1
RPS5	0.00289025	0.446453	0.503	0.557	1	T cell	RPS5
WSB1	0.00289819	0.307001	0.233	0.273	1	T cell	WSB1
ATP5F1B	0.00354195	0.526721	0.358	0.343	1	T cell	ATP5F1B
HSPA1B2	0.00382653	0.317987	0.574	0.562	1	T cell	HSPA1B
SLC25A51	0.00456388	0.592579	0.329	0.309	1	T cell	SLC25A5
ATP5PD	0.00494101	0.500349	0.307	0.278	1	T cell	ATP5PD
PSAP	0.005163	0.518973	0.329	0.306	1	T cell	PSAP
ATP5F1A	0.00566437	0.456446	0.254	0.223	1	T cell	ATP5F1A
CCNL1	0.00574119	0.626203	0.288	0.262	1	T cell	CCNL1
COX7C	0.00717224	0.483972	0.421	0.429	1	T cell	COX7C
PPP1CB	0.00969852	0.524648	0.296	0.276	1	T cell	PPP1CB
TOP2A1	0	3.02819	0.817	0.127	0	Tcycling_CD4	TOP2A
STMN11	0	2.46095	0.923	0.248	0	Tcycling_CD4	STMN1
MKI671	0	2.47465	0.839	0.177	0	Tcycling_CD4	MKI67
TUBB1	0	2.40544	0.948	0.343	0	Tcycling_CD4	TUBB
NUSAP11	0	2.63824	0.732	0.135	0	Tcycling_CD4	NUSAP1
TUBA1B1	0	2.4014	0.963	0.4	0	Tcycling_CD4	TUBA1B
HMGB21	0	2.17511	0.973	0.423	0	Tcycling_CD4	HMGB2
CENPF1	0	2.59945	0.657	0.125	0	Tcycling_CD4	CENPF
ASPM1	0	2.98187	0.607	0.079	0	Tcycling_CD4	ASPM
CDK11	0	3.05217	0.571	0.07	0	Tcycling_CD4	CDK1
TPX21	0	2.54038	0.593	0.104	0	Tcycling_CD4	TPX2
NCAPG1	0	2.91817	0.496	0.062	0	Tcycling_CD4	NCAPG
BIRC51	0	3.01806	0.473	0.058	0	Tcycling_CD4	BIRC5
RRM21	0	3.09048	0.465	0.058	0	Tcycling_CD4	RRM2
CEP551	0	3.00086	0.462	0.057	0	Tcycling_CD4	CEP55
PRR111	0	2.89316	0.437	0.057	0	Tcycling_CD4	PRR11
CCNA21	0	2.8971	0.424	0.052	0	Tcycling_CD4	CCNA2
KNL11	1.23253e-297	2.77603	0.407	0.052	2.18355e-293	Tcycling_CD4	KNL1
TYMS1	3.79611e-295	2.40988	0.644	0.142	6.7252e-291	Tcycling_CD4	TYMS
DLGAP51	4.68439e-292	3.15774	0.351	0.039	8.29887e-288	Tcycling_CD4	DLGAP5
KIF111	1.23637e-285	2.88908	0.395	0.052	2.19035e-281	Tcycling_CD4	KIF11
KIFC11	3.1029e-285	2.76298	0.397	0.052	5.4971e-281	Tcycling_CD4	KIFC1
UBE2C1	4.24296e-284	2.80928	0.406	0.055	7.51684e-280	Tcycling_CD4	UBE2C
GTSE11	2.58694e-275	3.16155	0.321	0.034	4.58303e-271	Tcycling_CD4	GTSE1
CENPE1	1.8421e-255	2.56005	0.425	0.067	3.26347e-251	Tcycling_CD4	CENPE
AURKB	3.02654e-251	3.23762	0.291	0.031	5.36182e-247	Tcycling_CD4	AURKB
CKAP2L1	2.5148e-250	2.71926	0.368	0.051	4.45523e-246	Tcycling_CD4	CKAP2L
ZWINT1	1.67788e-247	2.55721	0.425	0.07	2.97253e-243	Tcycling_CD4	ZWINT
KIF2C	1.46303e-243	2.83613	0.325	0.04	2.59191e-239	Tcycling_CD4	KIF2C
KIF14	5.49248e-243	3.14358	0.289	0.032	9.73047e-239	Tcycling_CD4	KIF14
PLK1	2.30175e-241	3.26154	0.272	0.028	4.07777e-237	Tcycling_CD4	PLK1
CDCA8	1.44351e-238	2.85237	0.309	0.037	2.55732e-234	Tcycling_CD4	CDCA8
HJURP	1.66273e-233	3.25814	0.274	0.029	2.9457e-229	Tcycling_CD4	HJURP
NCAPH1	5.192e-224	2.56121	0.36	0.054	9.19815e-220	Tcycling_CD4	NCAPH
HMGB11	8.48882e-223	1.34334	0.98	0.676	1.50388e-218	Tcycling_CD4	HMGB1
KIF231	7.02621e-220	2.91563	0.309	0.041	1.24476e-215	Tcycling_CD4	KIF23
HMGN21	1.20511e-212	1.62265	0.89	0.411	2.13498e-208	Tcycling_CD4	HMGN2
KIF4A	1.35029e-212	2.92297	0.287	0.036	2.39217e-208	Tcycling_CD4	KIF4A
KIF151	1.15237e-206	2.76064	0.288	0.037	2.04153e-202	Tcycling_CD4	KIF15
NUF2	6.30412e-205	2.73922	0.283	0.036	1.11684e-200	Tcycling_CD4	NUF2
CDKN3	1.54399e-204	2.70727	0.272	0.033	2.73533e-200	Tcycling_CD4	CDKN3
CDCA5	2.32115e-200	2.95396	0.255	0.03	4.11215e-196	Tcycling_CD4	CDCA5
TMPO1	9.21782e-200	1.81711	0.657	0.193	1.63303e-195	Tcycling_CD4	TMPO
SMC41	1.5071e-194	1.64064	0.792	0.295	2.66998e-190	Tcycling_CD4	SMC4
BUB1B	5.99475e-193	2.64132	0.302	0.044	1.06203e-188	Tcycling_CD4	BUB1B
ANLN	1.31698e-192	2.71377	0.263	0.033	2.33317e-188	Tcycling_CD4	ANLN
UBE2S1	2.07565e-192	1.96388	0.529	0.129	3.67722e-188	Tcycling_CD4	UBE2S
RACGAP1	1.34287e-189	2.68871	0.266	0.034	2.37903e-185	Tcycling_CD4	RACGAP1
PTMA1	4.67139e-187	0.865544	0.999	0.962	8.27583e-183	Tcycling_CD4	PTMA
PKMYT1	1.16104e-184	2.7794	0.253	0.032	2.05689e-180	Tcycling_CD4	PKMYT1
SMC21	8.54333e-181	1.81741	0.542	0.142	1.51354e-176	Tcycling_CD4	SMC2
MELK	1.47626e-180	2.53853	0.274	0.038	2.61534e-176	Tcycling_CD4	MELK
HMMR1	1.72463e-180	2.5553	0.297	0.045	3.05535e-176	Tcycling_CD4	HMMR
UBE2T	7.63715e-177	2.49276	0.296	0.046	1.353e-172	Tcycling_CD4	UBE2T
RAD51AP1	2.82794e-175	2.45424	0.297	0.046	5.00998e-171	Tcycling_CD4	RAD51AP1
PLK4	1.86644e-174	2.53203	0.279	0.041	3.30658e-170	Tcycling_CD4	PLK4
PCLAF1	1.92756e-174	2.46853	0.336	0.06	3.41486e-170	Tcycling_CD4	PCLAF
NDC801	1.5815e-171	2.30893	0.342	0.062	2.80178e-167	Tcycling_CD4	NDC80
EZH21	1.15912e-168	1.87645	0.516	0.137	2.05349e-164	Tcycling_CD4	EZH2
FANCI1	4.29435e-163	2.07395	0.364	0.072	7.60787e-159	Tcycling_CD4	FANCI
CKS1B1	5.35705e-160	1.86923	0.457	0.113	9.49055e-156	Tcycling_CD4	CKS1B
ASF1B1	1.30597e-156	2.39591	0.287	0.048	2.31365e-152	Tcycling_CD4	ASF1B
FBXO51	1.17129e-147	2.23282	0.347	0.073	2.07505e-143	Tcycling_CD4	FBXO5
AURKA	5.46215e-144	2.24865	0.317	0.063	9.67674e-140	Tcycling_CD4	AURKA
DUT2	1.44929e-140	1.60686	0.628	0.233	2.56755e-136	Tcycling_CD4	DUT
PCNA2	1.82214e-139	1.6953	0.584	0.203	3.2281e-135	Tcycling_CD4	PCNA
DHFR1	6.94503e-139	1.91875	0.39	0.093	1.23038e-134	Tcycling_CD4	DHFR
TACC3	3.42364e-137	2.20444	0.266	0.046	6.06533e-133	Tcycling_CD4	TACC3
CDKN2D	5.18394e-135	2.41078	0.263	0.047	9.18387e-131	Tcycling_CD4	CDKN2D
ANP32B1	1.30163e-134	1.15762	0.899	0.539	2.30596e-130	Tcycling_CD4	ANP32B
HMGB3	2.14823e-133	2.31787	0.287	0.056	3.8058e-129	Tcycling_CD4	HMGB3
ANP32E1	1.0103e-128	1.291	0.719	0.3	1.78984e-124	Tcycling_CD4	ANP32E
ARHGAP11A	5.40712e-128	1.94183	0.313	0.066	9.57925e-124	Tcycling_CD4	ARHGAP11A
CKAP51	1.69898e-127	1.60558	0.423	0.114	3.00991e-123	Tcycling_CD4	CKAP5
KIF20B1	1.16575e-126	1.50862	0.491	0.147	2.06524e-122	Tcycling_CD4	KIF20B
MAD2L11	3.25996e-122	1.8454	0.301	0.064	5.77535e-118	Tcycling_CD4	MAD2L1
NUCKS11	1.49808e-119	1.06309	0.866	0.454	2.654e-115	Tcycling_CD4	NUCKS1
CDKN2C	5.18434e-116	2.06016	0.266	0.053	9.18458e-112	Tcycling_CD4	CDKN2C
NCAPD21	1.51064e-114	1.74951	0.343	0.085	2.67624e-110	Tcycling_CD4	NCAPD2
TUBA1C1	1.43723e-113	1.65067	0.408	0.117	2.54619e-109	Tcycling_CD4	TUBA1C
NCAPG2	4.49382e-112	2.00023	0.251	0.05	7.96126e-108	Tcycling_CD4	NCAPG2
PTTG11	3.59265e-108	1.5979	0.431	0.133	6.36474e-104	Tcycling_CD4	PTTG1
RRM11	8.33133e-108	1.59735	0.391	0.111	1.47598e-103	Tcycling_CD4	RRM1
TUBB4B	1.33818e-107	1.67378	0.338	0.087	2.37072e-103	Tcycling_CD4	TUBB4B
ATAD21	1.77329e-106	1.57756	0.423	0.13	3.14155e-102	Tcycling_CD4	ATAD2
PHF191	4.60367e-106	1.41662	0.406	0.117	8.15585e-102	Tcycling_CD4	PHF19
DEK1	5.48709e-101	0.992469	0.8	0.391	9.72094e-97	Tcycling_CD4	DEK
RAD211	4.77558e-97	0.977081	0.834	0.444	8.46042e-93	Tcycling_CD4	RAD21
RAN1	5.90904e-94	0.991253	0.834	0.472	1.04685e-89	Tcycling_CD4	RAN
DNAJC91	1.44434e-90	1.30089	0.449	0.155	2.5588e-86	Tcycling_CD4	DNAJC9
FEN11	2.91138e-90	1.7547	0.272	0.067	5.1578e-86	Tcycling_CD4	FEN1
USP11	1.49258e-89	1.26958	0.476	0.171	2.64426e-85	Tcycling_CD4	USP1
SAE11	1.266e-88	1.56149	0.326	0.092	2.24284e-84	Tcycling_CD4	SAE1
LMNB11	1.55038e-87	1.28661	0.436	0.15	2.74665e-83	Tcycling_CD4	LMNB1
KPNA2	2.25124e-85	1.66154	0.279	0.073	3.98829e-81	Tcycling_CD4	KPNA2
FAM111A	3.866e-85	1.46466	0.298	0.081	6.84901e-81	Tcycling_CD4	FAM111A
ARL6IP11	5.16168e-85	1.35942	0.626	0.292	9.14442e-81	Tcycling_CD4	ARL6IP1
CLSPN1	1.45993e-84	1.82555	0.254	0.063	2.58642e-80	Tcycling_CD4	CLSPN
WEE1	5.19414e-84	1.49858	0.298	0.082	9.20195e-80	Tcycling_CD4	WEE1
RFWD3	8.67139e-84	1.55706	0.257	0.064	1.53622e-79	Tcycling_CD4	RFWD3
NSD21	2.75674e-82	1.34185	0.359	0.112	4.88385e-78	Tcycling_CD4	NSD2
ACTB2	2.30111e-80	0.528335	0.997	0.973	4.07664e-76	Tcycling_CD4	ACTB
GMNN1	4.58928e-79	1.48263	0.276	0.075	8.13038e-75	Tcycling_CD4	GMNN
NUDT1	2.2154e-75	1.35475	0.266	0.072	3.9248e-71	Tcycling_CD4	NUDT1
CKS21	1.66582e-73	1.06029	0.529	0.225	2.95116e-69	Tcycling_CD4	CKS2
PPIA1	2.49964e-73	0.732471	0.933	0.694	4.42836e-69	Tcycling_CD4	PPIA
HNRNPAB1	3.10935e-73	1.05551	0.514	0.216	5.50853e-69	Tcycling_CD4	HNRNPAB
HP1BP31	8.19012e-68	0.946464	0.616	0.296	1.45096e-63	Tcycling_CD4	HP1BP3
JPT11	1.48821e-67	1.34904	0.335	0.115	2.63651e-63	Tcycling_CD4	JPT1
CKAP2	2.83318e-65	1.34845	0.288	0.09	5.01926e-61	Tcycling_CD4	CKAP2
CD45	3.72849e-64	0.632947	0.622	0.276	6.60539e-60	Tcycling_CD4	CD4
ANXA53	1.34789e-61	0.818028	0.741	0.422	2.38792e-57	Tcycling_CD4	ANXA5
SAMD11	1.61877e-61	1.05278	0.382	0.145	2.86781e-57	Tcycling_CD4	SAMD1
SKA21	2.63156e-61	1.14115	0.376	0.143	4.66207e-57	Tcycling_CD4	SKA2
DBF41	1.15359e-60	1.18659	0.284	0.092	2.0437e-56	Tcycling_CD4	DBF4
CBFB2	1.49905e-58	0.890254	0.437	0.181	2.65572e-54	Tcycling_CD4	CBFB
VIM2	2.27021e-58	0.566175	0.974	0.845	4.0219e-54	Tcycling_CD4	VIM
PFN11	1.14105e-57	0.467821	0.995	0.939	2.02148e-53	Tcycling_CD4	PFN1
SMC31	3.02872e-56	0.881822	0.507	0.231	5.36568e-52	Tcycling_CD4	SMC3
HNRNPA2B11	3.51407e-56	0.563512	0.948	0.74	6.22552e-52	Tcycling_CD4	HNRNPA2B1
MIS18BP11	3.35593e-55	0.989012	0.332	0.122	5.94537e-51	Tcycling_CD4	MIS18BP1
CDK21	1.97457e-54	1.24906	0.274	0.093	3.49814e-50	Tcycling_CD4	CDK2
HMGN11	6.2916e-54	0.678954	0.766	0.455	1.11462e-49	Tcycling_CD4	HMGN1
ALYREF1	8.99921e-53	0.996015	0.401	0.169	1.5943e-48	Tcycling_CD4	ALYREF
MAZ1	2.8914e-52	0.838629	0.408	0.171	5.1224e-48	Tcycling_CD4	MAZ
SLC25A52	5.75045e-52	0.75468	0.586	0.295	1.01875e-47	Tcycling_CD4	SLC25A5
SNRPG1	8.25597e-51	0.824461	0.572	0.293	1.46263e-46	Tcycling_CD4	SNRPG
SMC1A1	4.07489e-50	0.956975	0.34	0.134	7.21907e-46	Tcycling_CD4	SMC1A
TFDP11	1.26309e-49	0.949526	0.384	0.163	2.23769e-45	Tcycling_CD4	TFDP1
RBMX1	1.7039e-49	0.770907	0.526	0.253	3.01863e-45	Tcycling_CD4	RBMX
RANBP12	1.50063e-47	0.842106	0.459	0.213	2.65851e-43	Tcycling_CD4	RANBP1
SNRPD11	2.15684e-47	0.815678	0.423	0.189	3.82106e-43	Tcycling_CD4	SNRPD1
CBX51	2.77991e-47	0.833015	0.353	0.144	4.92488e-43	Tcycling_CD4	CBX5
MCM41	3.4371e-47	1.04928	0.309	0.12	6.08917e-43	Tcycling_CD4	MCM4
CALM21	3.67185e-47	0.688018	0.7	0.402	6.50506e-43	Tcycling_CD4	CALM2
NUP501	5.83313e-47	0.860553	0.399	0.172	1.0334e-42	Tcycling_CD4	NUP50
SUZ121	2.52879e-45	0.757341	0.438	0.2	4.48e-41	Tcycling_CD4	SUZ12
RBBP71	2.64485e-45	0.88274	0.355	0.149	4.68562e-41	Tcycling_CD4	RBBP7
PLP22	1.03033e-43	0.639586	0.785	0.503	1.82533e-39	Tcycling_CD4	PLP2
CDKN1A2	2.1519e-43	0.875047	0.381	0.169	3.81231e-39	Tcycling_CD4	CDKN1A
CCDC502	2.89303e-43	0.910224	0.338	0.142	5.1253e-39	Tcycling_CD4	CCDC50
NASP1	2.89792e-43	0.847911	0.446	0.214	5.13395e-39	Tcycling_CD4	NASP
YWHAH1	3.39961e-43	0.751128	0.432	0.201	6.02274e-39	Tcycling_CD4	YWHAH
ATF31	7.88423e-43	1.07023	0.351	0.155	1.39677e-38	Tcycling_CD4	ATF3
HDGF2	1.00562e-42	0.589957	0.74	0.446	1.78156e-38	Tcycling_CD4	HDGF
COX8A1	6.50679e-42	0.611361	0.598	0.319	1.15274e-37	Tcycling_CD4	COX8A
PSMG2	7.18508e-42	1.03575	0.279	0.109	1.27291e-37	Tcycling_CD4	PSMG2
SRSF101	9.20186e-42	0.754549	0.433	0.203	1.6302e-37	Tcycling_CD4	SRSF10
PTBP11	9.96241e-42	0.622901	0.59	0.317	1.76494e-37	Tcycling_CD4	PTBP1
TRA2B1	1.54752e-41	0.659356	0.504	0.249	2.74158e-37	Tcycling_CD4	TRA2B
MRPL511	1.8847e-41	0.754331	0.343	0.145	3.33893e-37	Tcycling_CD4	MRPL51
CACYBP1	2.70459e-40	0.604184	0.474	0.228	4.79146e-36	Tcycling_CD4	CACYBP
RDX	3.43252e-40	0.907485	0.287	0.115	6.08105e-36	Tcycling_CD4	RDX
RPA31	6.12766e-40	0.909497	0.289	0.117	1.08558e-35	Tcycling_CD4	RPA3
YWHAQ3	1.53351e-39	0.631633	0.56	0.301	2.71677e-35	Tcycling_CD4	YWHAQ
MCM32	2.04334e-39	0.981697	0.329	0.143	3.61997e-35	Tcycling_CD4	MCM3
LSM51	3.24644e-39	0.752048	0.31	0.129	5.75139e-35	Tcycling_CD4	LSM5
VDAC31	3.66656e-39	0.772741	0.332	0.143	6.49568e-35	Tcycling_CD4	VDAC3
ERH1	5.58561e-39	0.659674	0.476	0.238	9.89547e-35	Tcycling_CD4	ERH
CFL1	7.31982e-39	0.34729	0.992	0.918	1.29678e-34	Tcycling_CD4	CFL1
POLE31	4.14095e-38	0.755016	0.344	0.152	7.33611e-34	Tcycling_CD4	POLE3
YBX11	2.1603e-37	0.507625	0.856	0.584	3.82719e-33	Tcycling_CD4	YBX1
SET1	5.7033e-37	0.561971	0.818	0.574	1.0104e-32	Tcycling_CD4	SET
NFKBIA3	6.96981e-37	0.612045	0.679	0.417	1.23477e-32	Tcycling_CD4	NFKBIA
ATP1B31	1.34851e-36	0.651473	0.459	0.229	2.38903e-32	Tcycling_CD4	ATP1B3
TUBA4A1	1.49929e-36	0.694899	0.332	0.147	2.65614e-32	Tcycling_CD4	TUBA4A
XPO11	3.62914e-36	0.598354	0.445	0.221	6.42938e-32	Tcycling_CD4	XPO1
HNRNPR1	8.09078e-36	0.548907	0.589	0.33	1.43336e-31	Tcycling_CD4	HNRNPR
CD40LG2	1.86807e-35	0.601016	0.34	0.152	3.30948e-31	Tcycling_CD4	CD40LG
PSIP12	1.94802e-35	0.746081	0.459	0.238	3.45111e-31	Tcycling_CD4	PSIP1
ARPC52	2.50154e-35	0.553441	0.738	0.478	4.43172e-31	Tcycling_CD4	ARPC5
FKBP51	2.96392e-35	0.568504	0.391	0.186	5.25087e-31	Tcycling_CD4	FKBP5
NUDT211	3.26269e-35	0.669695	0.349	0.159	5.78018e-31	Tcycling_CD4	NUDT21
SMS	3.37276e-35	0.946372	0.259	0.106	5.97518e-31	Tcycling_CD4	SMS
SPATS2L1	1.29718e-34	0.596561	0.475	0.248	2.29808e-30	Tcycling_CD4	SPATS2L
PRDX31	1.66145e-34	0.583475	0.45	0.226	2.94342e-30	Tcycling_CD4	PRDX3
UBALD2	1.90565e-34	0.835663	0.275	0.116	3.37605e-30	Tcycling_CD4	UBALD2
LBR2	9.37736e-34	0.529604	0.482	0.25	1.66129e-29	Tcycling_CD4	LBR
TAGLN22	1.05578e-33	0.499151	0.743	0.483	1.87043e-29	Tcycling_CD4	TAGLN2
EIF4A31	1.76813e-33	0.77503	0.266	0.111	3.13243e-29	Tcycling_CD4	EIF4A3
BUB31	1.99746e-33	0.468682	0.555	0.302	3.5387e-29	Tcycling_CD4	BUB3
TPM32	3.41892e-33	0.430495	0.91	0.712	6.05696e-29	Tcycling_CD4	TPM3
PA2G41	6.68015e-33	0.547008	0.627	0.366	1.18346e-28	Tcycling_CD4	PA2G4
PDCD5	7.08039e-33	0.733536	0.279	0.12	1.25436e-28	Tcycling_CD4	PDCD5
PSMB31	1.16344e-32	0.558641	0.398	0.194	2.06116e-28	Tcycling_CD4	PSMB3
NOP561	2.39386e-32	0.683794	0.319	0.146	4.24096e-28	Tcycling_CD4	NOP56
BANF11	2.4068e-32	0.496715	0.507	0.268	4.2639e-28	Tcycling_CD4	BANF1
DNMT12	2.85219e-32	0.621331	0.444	0.232	5.05294e-28	Tcycling_CD4	DNMT1
MZT2B	3.25527e-32	0.681825	0.318	0.146	5.76704e-28	Tcycling_CD4	MZT2B
FABP51	3.38936e-32	0.774993	0.366	0.183	6.00458e-28	Tcycling_CD4	FABP5
RAC1	4.81523e-32	0.473384	0.682	0.409	8.53066e-28	Tcycling_CD4	RAC1
SUMO31	9.86162e-32	0.537391	0.461	0.24	1.74708e-27	Tcycling_CD4	SUMO3
KHDRBS11	5.08227e-31	0.512335	0.645	0.387	9.00374e-27	Tcycling_CD4	KHDRBS1
PMAIP1	5.96941e-31	0.726358	0.293	0.134	1.05754e-26	Tcycling_CD4	PMAIP1
DCAF72	1.94262e-30	0.491709	0.407	0.206	3.44154e-26	Tcycling_CD4	DCAF7
PCBP21	2.61782e-30	0.419053	0.711	0.446	4.63774e-26	Tcycling_CD4	PCBP2
CYB5B2	3.81619e-30	0.584553	0.404	0.206	6.76075e-26	Tcycling_CD4	CYB5B
CALM31	6.04412e-30	0.529947	0.582	0.338	1.07078e-25	Tcycling_CD4	CALM3
SRSF41	7.47462e-30	0.564872	0.381	0.191	1.3242e-25	Tcycling_CD4	SRSF4
RTN32	1.07866e-29	0.585096	0.381	0.191	1.91096e-25	Tcycling_CD4	RTN3
CXCL131	1.81726e-29	0.889605	0.395	0.219	3.21946e-25	Tcycling_CD4	CXCL13
CNTRL1	1.83392e-29	0.588305	0.357	0.176	3.24898e-25	Tcycling_CD4	CNTRL
SRSF31	1.8499e-29	0.497192	0.602	0.361	3.27728e-25	Tcycling_CD4	SRSF3
ANXA22	2.15927e-29	0.522871	0.751	0.52	3.82536e-25	Tcycling_CD4	ANXA2
ACTG11	3.17634e-29	0.366176	0.961	0.883	5.6272e-25	Tcycling_CD4	ACTG1
CHCHD21	3.57792e-29	0.514778	0.588	0.345	6.33863e-25	Tcycling_CD4	CHCHD2
SNRPF1	4.09499e-29	0.674422	0.295	0.136	7.25468e-25	Tcycling_CD4	SNRPF
HNRNPUL11	8.64876e-29	0.418217	0.628	0.371	1.53221e-24	Tcycling_CD4	HNRNPUL1
RPS27L	1.36642e-28	0.693334	0.284	0.13	2.42076e-24	Tcycling_CD4	RPS27L
IDH2	1.85717e-28	0.659154	0.262	0.115	3.29017e-24	Tcycling_CD4	IDH2
RBM171	3.24064e-28	0.53634	0.387	0.199	5.74112e-24	Tcycling_CD4	RBM17
TBC1D10B1	8.22231e-28	0.617265	0.276	0.126	1.45666e-23	Tcycling_CD4	TBC1D10B
ELOVL5	9.93201e-28	0.530913	0.309	0.146	1.75955e-23	Tcycling_CD4	ELOVL5
STK241	1.11134e-27	0.477716	0.518	0.293	1.96885e-23	Tcycling_CD4	STK24
YWHAE1	1.11302e-27	0.476894	0.598	0.365	1.97182e-23	Tcycling_CD4	YWHAE
CALM12	1.28379e-27	0.372165	0.946	0.796	2.27437e-23	Tcycling_CD4	CALM1
SSRP11	1.62187e-27	0.623812	0.368	0.188	2.8733e-23	Tcycling_CD4	SSRP1
SUPT16H1	2.52967e-27	0.663752	0.319	0.158	4.48157e-23	Tcycling_CD4	SUPT16H
MAPRE11	4.10355e-27	0.463716	0.41	0.213	7.26985e-23	Tcycling_CD4	MAPRE1
LDHA1	4.43353e-27	0.383615	0.919	0.699	7.85444e-23	Tcycling_CD4	LDHA
NONO1	5.87813e-27	0.357427	0.586	0.34	1.04137e-22	Tcycling_CD4	NONO
HNRNPD1	1.03433e-26	0.409898	0.61	0.362	1.83241e-22	Tcycling_CD4	HNRNPD
RALY1	1.31638e-26	0.582964	0.332	0.166	2.3321e-22	Tcycling_CD4	RALY
CLTA	1.34611e-26	0.529226	0.363	0.186	2.38477e-22	Tcycling_CD4	CLTA
HINT1	1.54761e-26	0.418654	0.713	0.462	2.74175e-22	Tcycling_CD4	HINT1
WBP111	1.5896e-26	0.432275	0.427	0.227	2.81614e-22	Tcycling_CD4	WBP11
BAZ1B2	1.93763e-26	0.540101	0.445	0.248	3.43271e-22	Tcycling_CD4	BAZ1B
KIF2A1	3.50027e-26	0.558498	0.377	0.199	6.20107e-22	Tcycling_CD4	KIF2A
CEP571	3.53198e-26	0.517836	0.271	0.125	6.25726e-22	Tcycling_CD4	CEP57
ILF21	4.95064e-26	0.622758	0.315	0.157	8.77056e-22	Tcycling_CD4	ILF2
RNPS11	5.9836e-26	0.525043	0.366	0.19	1.06006e-21	Tcycling_CD4	RNPS1
KBTBD2	6.29218e-26	0.614797	0.25	0.113	1.11472e-21	Tcycling_CD4	KBTBD2
MRPL57	8.58893e-26	0.665444	0.258	0.119	1.52161e-21	Tcycling_CD4	MRPL57
SUMO21	2.08481e-25	0.385594	0.798	0.534	3.69345e-21	Tcycling_CD4	SUMO2
HNRNPF1	2.46314e-25	0.470453	0.508	0.294	4.36369e-21	Tcycling_CD4	HNRNPF
CTCF1	2.48837e-25	0.53697	0.284	0.135	4.4084e-21	Tcycling_CD4	CTCF
VOPP12	3.54356e-25	0.461819	0.407	0.219	6.27777e-21	Tcycling_CD4	VOPP1
PSMD14	7.42562e-25	0.619525	0.259	0.121	1.31552e-20	Tcycling_CD4	PSMD14
PSMD12	9.89683e-25	0.543206	0.277	0.133	1.75332e-20	Tcycling_CD4	PSMD1
C12orf751	1.36222e-24	0.483431	0.399	0.216	2.41331e-20	Tcycling_CD4	C12orf75
PTGES31	1.65043e-24	0.387852	0.493	0.281	2.9239e-20	Tcycling_CD4	PTGES3
MDH1	2.89197e-24	0.456845	0.424	0.235	5.12342e-20	Tcycling_CD4	MDH1
PSMB21	4.29529e-24	0.377063	0.541	0.318	7.60954e-20	Tcycling_CD4	PSMB2
RAD23A1	5.69288e-24	0.478565	0.386	0.208	1.00855e-19	Tcycling_CD4	RAD23A
GNG51	7.42311e-24	0.450411	0.445	0.252	1.31508e-19	Tcycling_CD4	GNG5
NDUFA6	8.21791e-24	0.546013	0.255	0.12	1.45588e-19	Tcycling_CD4	NDUFA6
TOPBP11	9.45652e-24	0.584221	0.253	0.119	1.67532e-19	Tcycling_CD4	TOPBP1
CBX31	1.17855e-23	0.366402	0.747	0.494	2.08792e-19	Tcycling_CD4	CBX3
MCM61	1.20056e-23	0.694435	0.279	0.139	2.1269e-19	Tcycling_CD4	MCM6
SLC20A11	1.36564e-23	0.516911	0.284	0.139	2.41936e-19	Tcycling_CD4	SLC20A1
NDUFB1	1.45244e-23	0.557279	0.281	0.138	2.57314e-19	Tcycling_CD4	NDUFB1
NUP1531	1.68171e-23	0.546212	0.289	0.144	2.97932e-19	Tcycling_CD4	NUP153
ZFP911	1.74909e-23	0.403531	0.329	0.167	3.09868e-19	Tcycling_CD4	ZFP91
KPNB11	2.52108e-23	0.374701	0.618	0.383	4.46634e-19	Tcycling_CD4	KPNB1
PSMD11	2.62259e-23	0.449134	0.285	0.14	4.64617e-19	Tcycling_CD4	PSMD11
RGCC1	3.03841e-23	0.45381	0.691	0.461	5.38285e-19	Tcycling_CD4	RGCC
U2AF21	3.28124e-23	0.412404	0.45	0.256	5.81304e-19	Tcycling_CD4	U2AF2
CCT5	3.40536e-23	0.509193	0.291	0.145	6.03294e-19	Tcycling_CD4	CCT5
MRPS61	3.99751e-23	0.466761	0.36	0.191	7.08199e-19	Tcycling_CD4	MRPS6
TXN	5.78182e-23	0.389985	0.508	0.301	1.02431e-18	Tcycling_CD4	TXN
MYL12B2	6.44957e-23	0.383673	0.768	0.533	1.14261e-18	Tcycling_CD4	MYL12B
SNRPB3	8.89616e-23	0.464907	0.414	0.232	1.57604e-18	Tcycling_CD4	SNRPB
HNRNPL1	1.34586e-22	0.44993	0.42	0.236	2.38433e-18	Tcycling_CD4	HNRNPL
UBE2N1	1.43881e-22	0.386574	0.414	0.228	2.549e-18	Tcycling_CD4	UBE2N
SNRPC1	2.48767e-22	0.498898	0.276	0.137	4.40716e-18	Tcycling_CD4	SNRPC
SRSF21	3.30415e-22	0.367561	0.681	0.436	5.85362e-18	Tcycling_CD4	SRSF2
DBI	3.67163e-22	0.420176	0.441	0.251	6.50466e-18	Tcycling_CD4	DBI
UBE2A1	3.85333e-22	0.417993	0.37	0.2	6.82656e-18	Tcycling_CD4	UBE2A
RANBP9	4.03002e-22	0.555109	0.26	0.127	7.13959e-18	Tcycling_CD4	RANBP9
FDFT1	4.22638e-22	0.557271	0.25	0.121	7.48745e-18	Tcycling_CD4	FDFT1
GLO12	7.67425e-22	0.44062	0.336	0.178	1.35957e-17	Tcycling_CD4	GLO1
ARHGDIA	8.57904e-22	0.391574	0.509	0.307	1.51986e-17	Tcycling_CD4	ARHGDIA
KHSRP1	8.79409e-22	0.392714	0.335	0.177	1.55796e-17	Tcycling_CD4	KHSRP
HNRNPA01	9.48093e-22	0.411077	0.369	0.199	1.67964e-17	Tcycling_CD4	HNRNPA0
COX17	1.2967e-21	0.484302	0.263	0.129	2.29723e-17	Tcycling_CD4	COX17
PEA15	1.44732e-21	0.523275	0.267	0.133	2.56407e-17	Tcycling_CD4	PEA15
COX6A11	1.8758e-21	0.353899	0.47	0.27	3.32317e-17	Tcycling_CD4	COX6A1
UBE2D21	1.88294e-21	0.34945	0.615	0.383	3.33582e-17	Tcycling_CD4	UBE2D2
UQCRQ1	2.30901e-21	0.303481	0.442	0.248	4.09064e-17	Tcycling_CD4	UQCRQ
DHX151	3.50135e-21	0.422419	0.309	0.162	6.203e-17	Tcycling_CD4	DHX15
PSMC31	3.60083e-21	0.532723	0.275	0.14	6.37923e-17	Tcycling_CD4	PSMC3
UBE2I1	4.55164e-21	0.470336	0.389	0.218	8.06368e-17	Tcycling_CD4	UBE2I
CTSB3	9.0511e-21	0.340575	0.652	0.425	1.60349e-16	Tcycling_CD4	CTSB
PBRM1	1.04251e-20	0.481224	0.257	0.127	1.84692e-16	Tcycling_CD4	PBRM1
NUTF21	1.16409e-20	0.393107	0.363	0.201	2.06231e-16	Tcycling_CD4	NUTF2
GGNBP21	1.19469e-20	0.408609	0.351	0.193	2.11651e-16	Tcycling_CD4	GGNBP2
GSTO11	1.41897e-20	0.447189	0.339	0.184	2.51386e-16	Tcycling_CD4	GSTO1
PSMA3	1.87538e-20	0.376881	0.359	0.197	3.32242e-16	Tcycling_CD4	PSMA3
AKT11	1.90107e-20	0.486303	0.325	0.175	3.36793e-16	Tcycling_CD4	AKT1
SNRPD31	2.00322e-20	0.442395	0.304	0.16	3.54891e-16	Tcycling_CD4	SNRPD3
PCMT11	2.25109e-20	0.474029	0.291	0.151	3.98803e-16	Tcycling_CD4	PCMT1
GAPDH	2.64865e-20	0.256035	0.986	0.887	4.69234e-16	Tcycling_CD4	GAPDH
SFPQ	3.06283e-20	0.296237	0.685	0.444	5.42611e-16	Tcycling_CD4	SFPQ
TCP1	3.18789e-20	0.343218	0.352	0.192	5.64766e-16	Tcycling_CD4	TCP1
SEC11A1	8.57476e-20	0.338993	0.404	0.229	1.5191e-15	Tcycling_CD4	SEC11A
POLR2A	9.39865e-20	0.460614	0.264	0.134	1.66506e-15	Tcycling_CD4	POLR2A
PCNP	1.04192e-19	0.338436	0.387	0.219	1.84586e-15	Tcycling_CD4	PCNP
RBX11	1.26499e-19	0.357626	0.462	0.272	2.24105e-15	Tcycling_CD4	RBX1
GNAI3	1.50396e-19	0.302338	0.37	0.203	2.66441e-15	Tcycling_CD4	GNAI3
TACC11	1.6165e-19	0.354344	0.416	0.241	2.8638e-15	Tcycling_CD4	TACC1
NDUFB21	1.96502e-19	0.330251	0.487	0.293	3.48124e-15	Tcycling_CD4	NDUFB2
NDUFB11	2.01654e-19	0.417623	0.281	0.146	3.5725e-15	Tcycling_CD4	NDUFB11
AIDA	2.18521e-19	0.334946	0.339	0.185	3.87131e-15	Tcycling_CD4	AIDA
OLA1	2.23657e-19	0.318394	0.274	0.139	3.96231e-15	Tcycling_CD4	OLA1
GMFG1	2.39483e-19	0.257985	0.356	0.194	4.24268e-15	Tcycling_CD4	GMFG
NAP1L11	2.45945e-19	0.337992	0.832	0.609	4.35717e-15	Tcycling_CD4	NAP1L1
SF11	2.49254e-19	0.254849	0.526	0.319	4.41579e-15	Tcycling_CD4	SF1
MORF4L1	3.06917e-19	0.293027	0.619	0.393	5.43734e-15	Tcycling_CD4	MORF4L1
PSMB92	3.27022e-19	0.302086	0.551	0.341	5.79352e-15	Tcycling_CD4	PSMB9
PPP4C1	3.66672e-19	0.356138	0.313	0.169	6.49596e-15	Tcycling_CD4	PPP4C
MT2A1	3.96325e-19	0.39343	0.721	0.508	7.02129e-15	Tcycling_CD4	MT2A
NDUFA21	4.20007e-19	0.423779	0.284	0.15	7.44085e-15	Tcycling_CD4	NDUFA2
S100A102	5.16449e-19	0.292382	0.559	0.35	9.1494e-15	Tcycling_CD4	S100A10
RBM8A	7.6236e-19	0.314801	0.448	0.264	1.3506e-14	Tcycling_CD4	RBM8A
EIF2AK11	8.51593e-19	0.353797	0.343	0.192	1.50868e-14	Tcycling_CD4	EIF2AK1
HIF1A1	9.04122e-19	0.265414	0.397	0.225	1.60174e-14	Tcycling_CD4	HIF1A
CNOT91	9.78633e-19	0.34733	0.298	0.159	1.73375e-14	Tcycling_CD4	CNOT9
PPM1G1	1.01817e-18	0.302809	0.364	0.204	1.80379e-14	Tcycling_CD4	PPM1G
PPP1R15A	1.25154e-18	0.289806	0.495	0.303	2.21723e-14	Tcycling_CD4	PPP1R15A
ATP5MF	1.30693e-18	0.25501	0.611	0.382	2.31537e-14	Tcycling_CD4	ATP5MF
NFATC2IP1	1.75666e-18	0.425556	0.264	0.137	3.1121e-14	Tcycling_CD4	NFATC2IP
MEAF6	1.90569e-18	0.443238	0.258	0.134	3.37611e-14	Tcycling_CD4	MEAF6
SUB1	2.06259e-18	0.325907	0.615	0.401	3.65409e-14	Tcycling_CD4	SUB1
KCTD201	2.11517e-18	0.401107	0.275	0.143	3.74724e-14	Tcycling_CD4	KCTD20
PSMC5	2.34955e-18	0.498114	0.266	0.14	4.16247e-14	Tcycling_CD4	PSMC5
ANP32A	2.42894e-18	0.265815	0.453	0.267	4.3031e-14	Tcycling_CD4	ANP32A
XRCC51	2.57207e-18	0.297335	0.581	0.365	4.55668e-14	Tcycling_CD4	XRCC5
G3BP11	2.92208e-18	0.296744	0.403	0.233	5.17675e-14	Tcycling_CD4	G3BP1
TPI12	3.68347e-18	0.290367	0.868	0.663	6.52564e-14	Tcycling_CD4	TPI1
TIPRL	3.69315e-18	0.321931	0.277	0.145	6.54279e-14	Tcycling_CD4	TIPRL
PHB21	3.82904e-18	0.316687	0.314	0.171	6.78352e-14	Tcycling_CD4	PHB2
PMF11	3.8726e-18	0.395017	0.297	0.161	6.86069e-14	Tcycling_CD4	PMF1
ANAPC5	4.00591e-18	0.32606	0.26	0.134	7.09687e-14	Tcycling_CD4	ANAPC5
SF3B31	4.81317e-18	0.310039	0.255	0.131	8.527e-14	Tcycling_CD4	SF3B3
EIF2S2	4.84528e-18	0.284891	0.455	0.275	8.5839e-14	Tcycling_CD4	EIF2S2
NCL1	5.13841e-18	0.293937	0.673	0.446	9.10321e-14	Tcycling_CD4	NCL
PPP2CA1	5.43829e-18	0.323371	0.369	0.209	9.63447e-14	Tcycling_CD4	PPP2CA
ARHGAP15	5.90529e-18	0.36689	0.25	0.128	1.04618e-13	Tcycling_CD4	ARHGAP15
PTEN	6.13586e-18	0.294854	0.332	0.182	1.08703e-13	Tcycling_CD4	PTEN
NAP1L41	6.58746e-18	0.332199	0.322	0.177	1.16703e-13	Tcycling_CD4	NAP1L4
RAB8A1	6.70878e-18	0.414757	0.264	0.139	1.18853e-13	Tcycling_CD4	RAB8A
RWDD1	6.99093e-18	0.377904	0.284	0.151	1.23851e-13	Tcycling_CD4	RWDD1
SELENOT	8.10495e-18	0.259254	0.402	0.23	1.43587e-13	Tcycling_CD4	SELENOT
TMSB4X1	8.27404e-18	0.262753	0.995	0.97	1.46583e-13	Tcycling_CD4	TMSB4X
SEC11C	9.5375e-18	0.334038	0.264	0.138	1.68966e-13	Tcycling_CD4	SEC11C
EIF5A1	1.00029e-17	0.350493	0.482	0.299	1.77212e-13	Tcycling_CD4	EIF5A
VDAC12	1.31188e-17	0.266348	0.42	0.247	2.32412e-13	Tcycling_CD4	VDAC1
PSMD81	1.66541e-17	0.384014	0.313	0.174	2.95044e-13	Tcycling_CD4	PSMD8
GDI2	2.06849e-17	0.292992	0.452	0.272	3.66454e-13	Tcycling_CD4	GDI2
CS1	2.07518e-17	0.253354	0.368	0.21	3.67639e-13	Tcycling_CD4	CS
PPDPF1	2.3374e-17	0.348212	0.542	0.346	4.14094e-13	Tcycling_CD4	PPDPF
COX5A1	2.53875e-17	0.291697	0.483	0.293	4.49764e-13	Tcycling_CD4	COX5A
NDUFB4	2.84001e-17	0.270533	0.389	0.225	5.03136e-13	Tcycling_CD4	NDUFB4
YY11	3.87707e-17	0.292244	0.412	0.246	6.86861e-13	Tcycling_CD4	YY1
EIF3L	4.44806e-17	0.424286	0.25	0.131	7.88018e-13	Tcycling_CD4	EIF3L
MRPL521	4.71314e-17	0.324081	0.287	0.156	8.34981e-13	Tcycling_CD4	MRPL52
ELOC	5.24289e-17	0.335973	0.289	0.159	9.2883e-13	Tcycling_CD4	ELOC
TRIM281	5.53566e-17	0.33165	0.259	0.138	9.80697e-13	Tcycling_CD4	TRIM28
HADHA1	7.1155e-17	0.409246	0.339	0.195	1.26058e-12	Tcycling_CD4	HADHA
LRRFIP11	7.88283e-17	0.267892	0.634	0.42	1.39652e-12	Tcycling_CD4	LRRFIP1
XRCC6	8.29074e-17	0.287982	0.251	0.131	1.46879e-12	Tcycling_CD4	XRCC6
POLR2K1	8.30921e-17	0.395711	0.259	0.138	1.47206e-12	Tcycling_CD4	POLR2K
SSBP1	8.64616e-17	0.274851	0.407	0.243	1.53175e-12	Tcycling_CD4	SSBP1
PSMA4	1.01314e-16	0.348002	0.359	0.21	1.79488e-12	Tcycling_CD4	PSMA4
MAPK1IP1L1	1.11082e-16	0.30581	0.325	0.182	1.96793e-12	Tcycling_CD4	MAPK1IP1L
PSMA7	1.22267e-16	0.280856	0.492	0.306	2.16608e-12	Tcycling_CD4	PSMA7
COPE	1.48374e-16	0.319457	0.289	0.16	2.62859e-12	Tcycling_CD4	COPE
TPM42	1.66393e-16	0.299368	0.822	0.604	2.94782e-12	Tcycling_CD4	TPM4
YIPF51	1.78654e-16	0.284015	0.295	0.162	3.16504e-12	Tcycling_CD4	YIPF5
CHMP5	2.12423e-16	0.344069	0.283	0.155	3.76329e-12	Tcycling_CD4	CHMP5
SUCLG2	2.22324e-16	0.43574	0.255	0.137	3.93869e-12	Tcycling_CD4	SUCLG2
TAF151	2.35163e-16	0.433588	0.251	0.134	4.16614e-12	Tcycling_CD4	TAF15
PCM1	2.47637e-16	0.259258	0.334	0.19	4.38713e-12	Tcycling_CD4	PCM1
RCC21	2.71293e-16	0.373886	0.298	0.167	4.80622e-12	Tcycling_CD4	RCC2
TCERG1	3.04231e-16	0.373966	0.297	0.166	5.38975e-12	Tcycling_CD4	TCERG1
TRIR1	4.91048e-16	0.27217	0.552	0.359	8.69941e-12	Tcycling_CD4	TRIR
LDHB1	7.68803e-16	0.297581	0.499	0.318	1.36201e-11	Tcycling_CD4	LDHB
IER5	7.83944e-16	0.383479	0.26	0.143	1.38884e-11	Tcycling_CD4	IER5
MTHFD22	8.76644e-16	0.337019	0.335	0.196	1.55306e-11	Tcycling_CD4	MTHFD2
MTA2	9.57928e-16	0.294059	0.276	0.152	1.69707e-11	Tcycling_CD4	MTA2
DDX461	1.08013e-15	0.317516	0.301	0.17	1.91356e-11	Tcycling_CD4	DDX46
ANXA7	1.125e-15	0.315777	0.275	0.151	1.99306e-11	Tcycling_CD4	ANXA7
RALBP1	1.1339e-15	0.334439	0.257	0.139	2.00882e-11	Tcycling_CD4	RALBP1
HDAC1	1.26782e-15	0.336835	0.25	0.134	2.24607e-11	Tcycling_CD4	HDAC1
UBE2L31	1.27777e-15	0.297461	0.487	0.306	2.26369e-11	Tcycling_CD4	UBE2L3
SOD11	1.40474e-15	0.278656	0.709	0.493	2.48865e-11	Tcycling_CD4	SOD1
MTCH2	1.41433e-15	0.334222	0.255	0.138	2.50563e-11	Tcycling_CD4	MTCH2
LRRC8C	1.68794e-15	0.346105	0.271	0.15	2.99036e-11	Tcycling_CD4	LRRC8C
CCT6A	1.77981e-15	0.328949	0.266	0.146	3.15312e-11	Tcycling_CD4	CCT6A
PSMB6	1.82229e-15	0.418396	0.251	0.137	3.22836e-11	Tcycling_CD4	PSMB6
GNG22	2.07283e-15	0.258728	0.563	0.37	3.67223e-11	Tcycling_CD4	GNG2
SF3B41	2.26005e-15	0.254396	0.38	0.226	4.00391e-11	Tcycling_CD4	SF3B4
CCAR1	2.68121e-15	0.286303	0.312	0.179	4.75003e-11	Tcycling_CD4	CCAR1
DHX91	2.83095e-15	0.430003	0.289	0.166	5.0153e-11	Tcycling_CD4	DHX9
SRP91	2.8435e-15	0.2548	0.407	0.245	5.03755e-11	Tcycling_CD4	SRP9
DNAJC81	2.89751e-15	0.289745	0.329	0.193	5.13322e-11	Tcycling_CD4	DNAJC8
KLF62	3.43272e-15	0.273874	0.863	0.712	6.0814e-11	Tcycling_CD4	KLF6
SNRPE1	3.74272e-15	0.261543	0.277	0.155	6.63061e-11	Tcycling_CD4	SNRPE
CWC15	3.89271e-15	0.295401	0.27	0.15	6.89633e-11	Tcycling_CD4	CWC15
DNAJC211	6.25253e-15	0.362105	0.27	0.152	1.1077e-10	Tcycling_CD4	DNAJC21
NDUFA41	7.83516e-15	0.252285	0.503	0.322	1.38808e-10	Tcycling_CD4	NDUFA4
RBBP42	8.61009e-15	0.274607	0.301	0.172	1.52536e-10	Tcycling_CD4	RBBP4
HNRNPC1	1.69759e-14	0.266848	0.755	0.558	3.00745e-10	Tcycling_CD4	HNRNPC
SNX51	1.82958e-14	0.348576	0.26	0.146	3.24129e-10	Tcycling_CD4	SNX5
PSMD7	2.86449e-14	0.267787	0.288	0.164	5.07474e-10	Tcycling_CD4	PSMD7
PDS5A1	3.63975e-14	0.261147	0.277	0.158	6.44818e-10	Tcycling_CD4	PDS5A
NBN	4.21576e-14	0.261905	0.262	0.147	7.46864e-10	Tcycling_CD4	NBN
PTBP31	6.92587e-14	0.256877	0.51	0.336	1.22699e-09	Tcycling_CD4	PTBP3
HNRNPA31	7.27565e-14	0.255686	0.7	0.493	1.28895e-09	Tcycling_CD4	HNRNPA3
RSRC2	7.70581e-14	0.262146	0.34	0.206	1.36516e-09	Tcycling_CD4	RSRC2
FOS1	1.98764e-13	0.267343	0.63	0.447	3.52131e-09	Tcycling_CD4	FOS
MYADM2	2.01947e-13	0.296903	0.338	0.207	3.57769e-09	Tcycling_CD4	MYADM
EIF1AX1	5.93479e-13	0.250153	0.332	0.202	1.05141e-08	Tcycling_CD4	EIF1AX
LAP31	1.11145e-12	0.359504	0.262	0.153	1.96905e-08	Tcycling_CD4	LAP3
SNX11	3.92241e-12	0.262563	0.27	0.16	6.94895e-08	Tcycling_CD4	SNX1
POLR2G	4.20907e-12	0.303027	0.255	0.15	7.45679e-08	Tcycling_CD4	POLR2G
CAPG2	1.18279e-11	0.284849	0.318	0.201	2.09543e-07	Tcycling_CD4	CAPG
AP2B11	3.79806e-11	0.269006	0.274	0.168	6.72864e-07	Tcycling_CD4	AP2B1
TNF1	5.19213e-09	0.320238	0.26	0.171	9.19837e-05	Tcycling_CD4	TNF
NHSL2	0	5.09529	0.909	0.039	0	Mixed cell	NHSL2
CECR2	0	5.71267	0.86	0.019	0	Mixed cell	CECR2
BASP1	0	6.12796	0.864	0.03	0	Mixed cell	BASP1
APP1	0	3.76647	0.932	0.119	0	Mixed cell	APP
ZNF90	0	4.68717	0.833	0.038	0	Mixed cell	ZNF90
ARPC1B	0	3.67021	0.894	0.105	0	Mixed cell	ARPC1B
GATM	0	6.77843	0.78	0.017	0	Mixed cell	GATM
HEXB	0	4.68865	0.845	0.084	0	Mixed cell	HEXB
SDC3	0	6.31013	0.773	0.014	0	Mixed cell	SDC3
AKR1A1	0	3.489	0.848	0.099	0	Mixed cell	AKR1A1
PMEPA1	0	4.1879	0.758	0.066	0	Mixed cell	PMEPA1
MARCKSL1	0	3.86671	0.769	0.08	0	Mixed cell	MARCKSL1
C1QB	0	6.17548	0.686	0.009	0	Mixed cell	C1QB
RNF130	0	4.78834	0.693	0.026	0	Mixed cell	RNF130
PUS3	0	4.33019	0.64	0.031	0	Mixed cell	PUS3
AIFM3	0	6.71312	0.598	0.005	0	Mixed cell	AIFM3
MAFB	0	5.91186	0.602	0.01	0	Mixed cell	MAFB
TCF4	0	5.79534	0.598	0.009	0	Mixed cell	TCF4
PMP22	0	5.42973	0.591	0.012	0	Mixed cell	PMP22
TLR2	0	6.12132	0.587	0.008	0	Mixed cell	TLR2
CAMK1	0	3.45445	0.621	0.044	0	Mixed cell	CAMK1
MARCKS	0	3.74439	0.61	0.04	0	Mixed cell	MARCKS
COL14A1	0	7.00792	0.572	0.004	0	Mixed cell	COL14A1
CADM1	0	4.25804	0.576	0.022	0	Mixed cell	CADM1
CXCL14	0	5.54983	0.564	0.01	0	Mixed cell	CXCL14
KLF4	0	4.35115	0.583	0.035	0	Mixed cell	KLF4
AIF1	0	5.82161	0.553	0.01	0	Mixed cell	AIF1
CCL7	0	6.62346	0.553	0.014	0	Mixed cell	CCL7
ABCA1	0	5.56443	0.545	0.011	0	Mixed cell	ABCA1
MMP14	0	5.70857	0.545	0.011	0	Mixed cell	MMP14
TIMP2	0	4.66554	0.553	0.021	0	Mixed cell	TIMP2
BCL2A1	0	4.46701	0.553	0.023	0	Mixed cell	BCL2A1
CDC42BPG	0	5.54749	0.538	0.008	0	Mixed cell	CDC42BPG
TYROBP	0	5.85488	0.527	0.008	0	Mixed cell	TYROBP
HRCT1	0	4.63914	0.523	0.013	0	Mixed cell	HRCT1
TMEM37	0	6.45388	0.5	0.004	0	Mixed cell	TMEM37
TGFBI	0	4.27949	0.519	0.026	0	Mixed cell	TGFBI
UNC79	0	6.03924	0.496	0.006	0	Mixed cell	UNC79
GMEB2	0	5.05112	0.489	0.017	0	Mixed cell	GMEB2
FN1	0	6.03799	0.485	0.015	0	Mixed cell	FN1
NRP2	0	6.0494	0.47	0.005	0	Mixed cell	NRP2
MEF2C	0	6.67085	0.458	0.003	0	Mixed cell	MEF2C
DAB2	0	6.38186	0.455	0.004	0	Mixed cell	DAB2
LRFN4	0	3.76773	0.47	0.027	0	Mixed cell	LRFN4
SLC7A8	0	6.58857	0.436	0.003	0	Mixed cell	SLC7A8
APOE	0	6.1661	0.436	0.007	0	Mixed cell	APOE
ILDR1	0	4.74209	0.428	0.01	0	Mixed cell	ILDR1
SPP1	0	6.43832	0.413	0.005	0	Mixed cell	SPP1
TBKBP1	0	4.76724	0.409	0.009	0	Mixed cell	TBKBP1
SBF2	0	4.69844	0.405	0.009	0	Mixed cell	SBF2
MS4A7	0	7.21245	0.386	0.002	0	Mixed cell	MS4A7
NRP1	0	6.49436	0.386	0.004	0	Mixed cell	NRP1
LRP1	0	5.52665	0.386	0.006	0	Mixed cell	LRP1
TCN2	0	5.36209	0.386	0.006	0	Mixed cell	TCN2
FCER1G	0	4.84969	0.383	0.008	0	Mixed cell	FCER1G
PLAU	0	5.01765	0.371	0.011	0	Mixed cell	PLAU
ADCY5	0	6.1044	0.36	0.003	0	Mixed cell	ADCY5
C1QA	0	6.90248	0.356	0.002	0	Mixed cell	C1QA
CFP	0	6.3584	0.345	0.003	0	Mixed cell	CFP
MT1M	0	5.33056	0.345	0.006	0	Mixed cell	MT1M
LYZ	0	6.36953	0.337	0.003	0	Mixed cell	LYZ
F13A1	0	6.50056	0.337	0.004	0	Mixed cell	F13A1
CYBB	0	6.54497	0.33	0.003	0	Mixed cell	CYBB
SLITRK5	0	6.00698	0.33	0.003	0	Mixed cell	SLITRK5
SPRED1	0	5.64974	0.333	0.006	0	Mixed cell	SPRED1
KRT17	0	5.10967	0.326	0.005	0	Mixed cell	KRT17
PIANP	0	6.59797	0.322	0.002	0	Mixed cell	PIANP
STAB1	0	6.46029	0.314	0.003	0	Mixed cell	STAB1
POTEE	0	5.70445	0.314	0.004	0	Mixed cell	POTEE
ADCY1	0	6.27845	0.307	0.003	0	Mixed cell	ADCY1
CTSV	0	5.79296	0.303	0.004	0	Mixed cell	CTSV
ITGA6	0	4.4404	0.307	0.008	0	Mixed cell	ITGA6
ITIH5	0	6.05839	0.292	0.005	0	Mixed cell	ITIH5
PRUNE2	0	5.56645	0.288	0.004	0	Mixed cell	PRUNE2
B4GALNT1	0	5.34901	0.277	0.004	0	Mixed cell	B4GALNT1
COLEC12	0	6.27113	0.273	0.002	0	Mixed cell	COLEC12
EPB41L3	0	7.05027	0.273	0.002	0	Mixed cell	EPB41L3
CSF1R	0	6.07626	0.273	0.003	0	Mixed cell	CSF1R
ABCC2	0	5.36271	0.269	0.004	0	Mixed cell	ABCC2
C22orf15	0	6.1744	0.261	0.002	0	Mixed cell	C22orf15
CSPG4	0	6.84249	0.261	0.002	0	Mixed cell	CSPG4
ACTG2	0	5.16022	0.261	0.003	0	Mixed cell	ACTG2
ECM1	0	5.77734	0.261	0.004	0	Mixed cell	ECM1
LHFPL2	0	5.60719	0.254	0.004	0	Mixed cell	LHFPL2
SASH1	1.50222e-307	4.26412	0.269	0.008	2.66134e-303	Mixed cell	SASH1
ZNF8	4.00141e-298	3.86541	0.318	0.012	7.0889e-294	Mixed cell	ZNF8
LRRC69	1.78354e-297	4.50063	0.277	0.009	3.15972e-293	Mixed cell	LRRC69
CD72	3.31985e-297	3.81932	0.333	0.014	5.88144e-293	Mixed cell	CD72
SNX2	4.69253e-294	3.45868	0.53	0.039	8.31329e-290	Mixed cell	SNX2
LMO2	8.7939e-284	3.78072	0.311	0.012	1.55793e-279	Mixed cell	LMO2
CCDC88A	1.91098e-280	3.73578	0.356	0.017	3.38549e-276	Mixed cell	CCDC88A
CTSS1	4.40713e-278	3.62167	0.97	0.191	7.80767e-274	Mixed cell	CTSS
EIF4A1	1.15624e-273	3.0231	0.693	0.074	2.04839e-269	Mixed cell	EIF4A1
SLC25A4	2.43735e-272	3.94946	0.318	0.014	4.318e-268	Mixed cell	SLC25A4
HSPA1L	2.21967e-262	3.62767	0.292	0.012	3.93237e-258	Mixed cell	HSPA1L
EIF5AL1	2.29694e-251	2.95088	0.852	0.131	4.06925e-247	Mixed cell	EIF5AL1
EMP1	1.13501e-249	3.34037	0.625	0.067	2.01078e-245	Mixed cell	EMP1
HSPA6	3.58936e-248	3.27173	0.284	0.012	6.35891e-244	Mixed cell	HSPA6
SPARC	7.19751e-245	4.30203	0.254	0.009	1.27511e-240	Mixed cell	SPARC
UQCRHL	9.88179e-245	3.75865	0.288	0.013	1.75066e-240	Mixed cell	UQCRHL
SLC15A3	6.45972e-244	3.54099	0.322	0.016	1.1444e-239	Mixed cell	SLC15A3
KCTD12	1.12122e-239	4.0137	0.258	0.01	1.98636e-235	Mixed cell	KCTD12
PITPNA	1.63355e-237	2.91253	0.644	0.073	2.894e-233	Mixed cell	PITPNA
NFIX	1.64139e-235	3.71288	0.284	0.013	2.90789e-231	Mixed cell	NFIX
PDGFA	5.03588e-226	3.6077	0.341	0.02	8.92157e-222	Mixed cell	PDGFA
GRN	1.54563e-225	2.9497	0.655	0.08	2.73824e-221	Mixed cell	GRN
PICALM	4.48363e-221	2.93136	0.928	0.196	7.9432e-217	Mixed cell	PICALM
PPT2	3.88576e-215	3.74314	0.258	0.012	6.88402e-211	Mixed cell	PPT2
NPTN	4.26167e-215	2.71773	0.712	0.098	7.54997e-211	Mixed cell	NPTN
NMT1	1.46836e-213	2.83319	0.655	0.084	2.60135e-209	Mixed cell	NMT1
FOXP1	3.26464e-211	2.5326	0.659	0.083	5.78364e-207	Mixed cell	FOXP1
HEXA	1.01812e-204	3.22363	0.383	0.029	1.8037e-200	Mixed cell	HEXA
FTL1	2.31473e-196	3.71866	0.992	0.362	4.10077e-192	Mixed cell	FTL
ABCG1	2.04632e-187	2.54295	0.693	0.104	3.62526e-183	Mixed cell	ABCG1
ITGAV	1.02059e-184	3.19307	0.348	0.026	1.80808e-180	Mixed cell	ITGAV
ZFHX3	4.37566e-183	3.04148	0.314	0.021	7.75192e-179	Mixed cell	ZFHX3
FAM193A	4.84213e-181	2.53092	0.53	0.062	8.57833e-177	Mixed cell	FAM193A
IFRD1	1.30383e-178	2.81904	0.473	0.051	2.30986e-174	Mixed cell	IFRD1
RETREG1	1.00239e-177	2.8976	0.33	0.024	1.77584e-173	Mixed cell	RETREG1
ACTN1	4.00295e-177	2.79735	0.428	0.042	7.09163e-173	Mixed cell	ACTN1
CPD	1.1649e-175	2.65705	0.652	0.099	2.06373e-171	Mixed cell	CPD
RPS9	5.95044e-172	2.87377	0.966	0.382	1.05418e-167	Mixed cell	RPS9
ALCAM	4.82506e-169	3.04802	0.295	0.021	8.54808e-165	Mixed cell	ALCAM
ATP2B1	5.34289e-165	2.29283	0.705	0.118	9.46547e-161	Mixed cell	ATP2B1
MBD5	2.38059e-164	3.22584	0.375	0.035	4.21746e-160	Mixed cell	MBD5
ZEB2	8.6192e-164	2.34244	0.712	0.123	1.52698e-159	Mixed cell	ZEB2
GRPEL2	2.92097e-161	3.04016	0.383	0.037	5.17478e-157	Mixed cell	GRPEL2
ZSWIM6	2.12099e-160	2.61806	0.348	0.03	3.75755e-156	Mixed cell	ZSWIM6
CTNND1	5.21586e-160	2.9613	0.284	0.02	9.24042e-156	Mixed cell	CTNND1
SGK1	1.24282e-158	2.42477	0.606	0.091	2.20178e-154	Mixed cell	SGK1
GALNT7	1.7428e-157	2.80691	0.337	0.029	3.08755e-153	Mixed cell	GALNT7
TPD52	5.49531e-157	2.43724	0.458	0.053	9.7355e-153	Mixed cell	TPD52
PLK2	7.21976e-156	2.74581	0.462	0.055	1.27905e-151	Mixed cell	PLK2
PLK3	2.6962e-155	2.63681	0.432	0.048	4.77658e-151	Mixed cell	PLK3
TLE1	4.34242e-155	3.15393	0.261	0.018	7.69303e-151	Mixed cell	TLE1
ENO2	8.50974e-155	2.41618	0.58	0.086	1.50758e-150	Mixed cell	ENO2
UBL3	9.43391e-155	2.16498	0.549	0.075	1.67131e-150	Mixed cell	UBL3
HACD2	5.00321e-154	2.53612	0.455	0.053	8.86369e-150	Mixed cell	HACD2
EGR3	5.51171e-154	3.84734	0.288	0.022	9.76454e-150	Mixed cell	EGR3
MBNL2	1.13161e-152	2.26853	0.572	0.083	2.00475e-148	Mixed cell	MBNL2
ITGA5	7.93792e-151	2.89431	0.386	0.04	1.40628e-146	Mixed cell	ITGA5
RCAN1	4.9045e-150	3.07841	0.299	0.024	8.68881e-146	Mixed cell	RCAN1
CUX1	2.64369e-148	2.61048	0.39	0.041	4.68356e-144	Mixed cell	CUX1
RRBP1	1.08761e-147	2.26133	0.572	0.086	1.92681e-143	Mixed cell	RRBP1
GNAQ	1.67851e-147	2.78367	0.326	0.029	2.97364e-143	Mixed cell	GNAQ
MEF2A	2.72541e-145	2.17003	0.644	0.11	4.82834e-141	Mixed cell	MEF2A
DSTYK	1.27268e-141	2.20692	0.413	0.047	2.25467e-137	Mixed cell	DSTYK
UBB1	2.8945e-139	2.24655	0.996	0.49	5.1279e-135	Mixed cell	UBB
DNAJC3	4.23631e-139	2.4153	0.564	0.09	7.50505e-135	Mixed cell	DNAJC3
TSPAN3	5.68481e-138	2.8229	0.337	0.033	1.00712e-133	Mixed cell	TSPAN3
SLC6A6	4.19623e-137	2.089	0.777	0.169	7.43404e-133	Mixed cell	SLC6A6
MAFG	2.99847e-136	2.71273	0.314	0.029	5.31209e-132	Mixed cell	MAFG
CLTC	1.78361e-132	2.17444	0.837	0.212	3.15984e-128	Mixed cell	CLTC
QKI	3.33259e-132	2.14361	0.705	0.143	5.90401e-128	Mixed cell	QKI
SAT1	1.54365e-130	2.22267	0.909	0.272	2.73473e-126	Mixed cell	SAT1
FTH12	8.87866e-129	2.38199	1	0.801	1.57294e-124	Mixed cell	FTH1
CFL11	1.07922e-128	1.45693	1	0.92	1.91195e-124	Mixed cell	CFL1
MYLIP	8.96737e-125	2.26863	0.375	0.044	1.58866e-120	Mixed cell	MYLIP
TP53INP2	1.09917e-124	2.80019	0.269	0.023	1.9473e-120	Mixed cell	TP53INP2
RAB1A	1.20372e-123	1.98997	0.769	0.18	2.13251e-119	Mixed cell	RAB1A
CITED2	2.58668e-122	2.59799	0.64	0.132	4.58256e-118	Mixed cell	CITED2
LAMP2	2.83328e-121	2.06379	0.727	0.168	5.01943e-117	Mixed cell	LAMP2
CTNNB1	4.93248e-120	2.14988	0.723	0.166	8.73839e-116	Mixed cell	CTNNB1
UBC	1.04887e-119	1.82079	0.996	0.559	1.85818e-115	Mixed cell	UBC
CENPB	1.14667e-119	2.2816	0.489	0.077	2.03145e-115	Mixed cell	CENPB
GNB2	3.39711e-117	2.02068	0.549	0.096	6.01831e-113	Mixed cell	GNB2
CYFIP1	8.86476e-117	2.60423	0.284	0.028	1.57048e-112	Mixed cell	CYFIP1
CAPZA2	7.9938e-115	1.94711	0.652	0.136	1.41618e-110	Mixed cell	CAPZA2
ATP6V1A	6.41555e-114	1.92824	0.527	0.09	1.13658e-109	Mixed cell	ATP6V1A
RAB11A	4.27142e-113	2.07891	0.723	0.173	7.56725e-109	Mixed cell	RAB11A
RAB5C	5.69761e-113	2.00781	0.576	0.108	1.00939e-108	Mixed cell	RAB5C
HSPA5	3.15162e-111	2.29391	0.917	0.364	5.5834e-107	Mixed cell	HSPA5
NDUFV3	1.42439e-110	1.98863	0.375	0.049	2.52344e-106	Mixed cell	NDUFV3
DAG1	1.80915e-110	2.49813	0.303	0.033	3.20508e-106	Mixed cell	DAG1
RHOG1	6.01109e-110	1.87609	0.826	0.235	1.06492e-105	Mixed cell	RHOG
PSMA2	3.08676e-108	2.64364	0.295	0.032	5.46851e-104	Mixed cell	PSMA2
RBM33	7.35135e-107	2.3826	0.462	0.077	1.30236e-102	Mixed cell	RBM33
MORF4L2	1.90376e-106	1.91098	0.587	0.117	3.3727e-102	Mixed cell	MORF4L2
ITM2B1	1.70987e-105	1.87534	0.951	0.395	3.0292e-101	Mixed cell	ITM2B
ATP6V0B	2.05301e-104	1.91363	0.621	0.133	3.63711e-100	Mixed cell	ATP6V0B
PLEK	6.28069e-104	1.80393	0.53	0.097	1.11269e-99	Mixed cell	PLEK
EGR2	2.63107e-102	2.42908	0.549	0.114	4.6612e-98	Mixed cell	EGR2
RHEB	8.3087e-102	2.01165	0.492	0.088	1.47197e-97	Mixed cell	RHEB
MTSS1	2.53395e-100	2.45331	0.303	0.036	4.48915e-96	Mixed cell	MTSS1
APLP2	3.78583e-100	1.65117	0.614	0.13	6.70698e-96	Mixed cell	APLP2
EPN1	7.57355e-100	1.89737	0.462	0.079	1.34173e-95	Mixed cell	EPN1
ATOX1	2.02258e-99	2.37195	0.269	0.029	3.5832e-95	Mixed cell	ATOX1
IGSF8	3.00713e-97	2.16865	0.39	0.06	5.32743e-93	Mixed cell	IGSF8
LAPTM4A	7.25587e-97	1.74543	0.598	0.128	1.28545e-92	Mixed cell	LAPTM4A
SPTSSA	2.07123e-96	2.07445	0.394	0.061	3.66939e-92	Mixed cell	SPTSSA
EEF1A1	2.07915e-95	1.02686	1	0.961	3.68342e-91	Mixed cell	EEF1A1
CNOT3	4.34336e-95	2.43992	0.284	0.034	7.6947e-91	Mixed cell	CNOT3
STX7	3.24147e-94	2.20044	0.258	0.028	5.74259e-90	Mixed cell	STX7
ITM2C1	1.09683e-93	1.6302	0.53	0.104	1.94314e-89	Mixed cell	ITM2C
YWHAE2	6.92128e-93	1.68477	0.909	0.367	1.22617e-88	Mixed cell	YWHAE
TGFBR2	1.54868e-92	1.67758	0.659	0.158	2.74364e-88	Mixed cell	TGFBR2
RPL22L1	2.19924e-92	1.80613	0.47	0.086	3.89617e-88	Mixed cell	RPL22L1
RAP1B	2.89272e-92	1.61253	0.913	0.348	5.12475e-88	Mixed cell	RAP1B
SH3GLB1	5.86712e-91	1.714	0.777	0.227	1.03942e-86	Mixed cell	SH3GLB1
EMP31	2.47663e-90	1.77353	0.886	0.327	4.38759e-86	Mixed cell	EMP3
CTSZ	6.13214e-89	2.38452	0.28	0.035	1.08637e-84	Mixed cell	CTSZ
TNF2	5.1253e-87	1.96944	0.633	0.167	9.07998e-83	Mixed cell	TNF
DCUN1D5	7.41136e-87	2.13533	0.277	0.034	1.313e-82	Mixed cell	DCUN1D5
GNAI2	1.03208e-86	1.57802	0.958	0.492	1.82844e-82	Mixed cell	GNAI2
SNX3	3.75201e-86	1.44694	0.727	0.191	6.64706e-82	Mixed cell	SNX3
RAB14	1.71268e-84	1.58411	0.678	0.176	3.03419e-80	Mixed cell	RAB14
SGPL1	3.41976e-84	1.96692	0.356	0.056	6.05844e-80	Mixed cell	SGPL1
CTBP2	4.52242e-84	2.06474	0.25	0.029	8.01191e-80	Mixed cell	CTBP2
ZFP361	6.58338e-84	1.71945	0.992	0.625	1.16631e-79	Mixed cell	ZFP36
VIM3	1.5889e-83	1.52255	1	0.849	2.81489e-79	Mixed cell	VIM
PGLS	1.42507e-82	2.25211	0.254	0.031	2.52466e-78	Mixed cell	PGLS
IER51	1.98203e-82	1.64157	0.591	0.141	3.51137e-78	Mixed cell	IER5
ZFAND5	2.00471e-82	1.60642	0.837	0.278	3.55154e-78	Mixed cell	ZFAND5
ARPC1A	1.61052e-81	2.00423	0.367	0.062	2.8532e-77	Mixed cell	ARPC1A
RAB10	4.12408e-81	1.5541	0.705	0.198	7.30621e-77	Mixed cell	RAB10
NPC2	1.11808e-80	1.75404	0.352	0.057	1.98078e-76	Mixed cell	NPC2
MAVS	1.6887e-80	1.51898	0.432	0.08	2.99171e-76	Mixed cell	MAVS
ATF32	6.65438e-80	1.70987	0.606	0.157	1.17889e-75	Mixed cell	ATF3
MAPK6	7.01539e-80	1.65232	0.436	0.083	1.24285e-75	Mixed cell	MAPK6
UBE2B	1.70977e-79	1.49278	0.595	0.144	3.02903e-75	Mixed cell	UBE2B
PRDX1	3.91152e-79	1.83238	0.689	0.195	6.92965e-75	Mixed cell	PRDX1
LMNA	4.1497e-79	1.51408	0.564	0.132	7.35162e-75	Mixed cell	LMNA
PSENEN	8.29603e-79	1.60541	0.545	0.125	1.46972e-74	Mixed cell	PSENEN
RBMS11	1.83714e-78	1.55084	0.765	0.24	3.25468e-74	Mixed cell	RBMS1
ARL8A	2.80133e-78	1.83643	0.383	0.068	4.96283e-74	Mixed cell	ARL8A
ST13	5.6797e-78	1.52032	0.761	0.238	1.00621e-73	Mixed cell	ST13
SLC35E3	7.40147e-78	1.69121	0.311	0.046	1.31124e-73	Mixed cell	SLC35E3
CNBP	2.96238e-77	1.55453	0.837	0.304	5.24816e-73	Mixed cell	CNBP
ADAM10	1.77197e-75	1.57357	0.61	0.158	3.13922e-71	Mixed cell	ADAM10
PIM11	2.69742e-75	1.70367	0.682	0.205	4.77875e-71	Mixed cell	PIM1
PELI1	5.72265e-75	1.85355	0.398	0.075	1.01382e-70	Mixed cell	PELI1
YWHAH2	3.38264e-74	1.64739	0.682	0.205	5.99268e-70	Mixed cell	YWHAH
LGALS32	5.08746e-74	2.25723	0.75	0.272	9.01294e-70	Mixed cell	LGALS3
ESD	5.73089e-74	2.17652	0.477	0.109	1.01528e-69	Mixed cell	ESD
VCP	9.68266e-74	1.50027	0.625	0.165	1.71538e-69	Mixed cell	VCP
MGAT2	1.88845e-73	1.76055	0.326	0.053	3.34558e-69	Mixed cell	MGAT2
VAPA	1.41376e-72	1.46807	0.705	0.209	2.50462e-68	Mixed cell	VAPA
CEBPB	2.08954e-72	1.43009	0.727	0.224	3.70182e-68	Mixed cell	CEBPB
GRINA	2.09697e-72	1.60058	0.39	0.074	3.715e-68	Mixed cell	GRINA
RAB12	3.22744e-72	1.72493	0.314	0.05	5.71773e-68	Mixed cell	RAB12
SMOX	2.66044e-71	2.00784	0.258	0.036	4.71324e-67	Mixed cell	SMOX
CUL3	3.50239e-71	1.57755	0.489	0.112	6.20483e-67	Mixed cell	CUL3
GPR137B	7.66239e-71	1.57975	0.36	0.065	1.35747e-66	Mixed cell	GPR137B
RBBP43	4.98293e-70	1.46756	0.621	0.171	8.82776e-66	Mixed cell	RBBP4
TUBA1A	5.95009e-70	1.57138	0.477	0.108	1.05412e-65	Mixed cell	TUBA1A
CCP110	8.1471e-70	1.86584	0.322	0.055	1.44334e-65	Mixed cell	CCP110
LAMTOR4	9.29304e-70	1.53467	0.436	0.092	1.64635e-65	Mixed cell	LAMTOR4
LGALS12	1.15037e-69	1.54062	0.932	0.507	2.03799e-65	Mixed cell	LGALS1
UBAP2L	3.52033e-69	1.59427	0.481	0.111	6.23662e-65	Mixed cell	UBAP2L
FOS2	5.16398e-69	1.82363	0.913	0.448	9.14851e-65	Mixed cell	FOS
CARD19	1.65164e-68	1.63761	0.398	0.08	2.92604e-64	Mixed cell	CARD19
PDIA3	3.4653e-67	1.43196	0.86	0.349	6.13913e-63	Mixed cell	PDIA3
HSP90B1	5.80722e-67	1.56549	0.883	0.41	1.02881e-62	Mixed cell	HSP90B1
TXNL1	1.24152e-66	1.3531	0.439	0.095	2.19947e-62	Mixed cell	TXNL1
ARPC2	1.63245e-66	1.07789	0.992	0.806	2.89205e-62	Mixed cell	ARPC2
MORF4L11	2.52819e-66	1.25234	0.894	0.396	4.47894e-62	Mixed cell	MORF4L1
SEC11C1	2.9872e-66	1.45555	0.538	0.137	5.29212e-62	Mixed cell	SEC11C
PRKCD	9.02931e-66	1.60328	0.33	0.059	1.59963e-61	Mixed cell	PRKCD
S100A13	1.93036e-65	1.80024	0.265	0.041	3.41983e-61	Mixed cell	S100A13
ATP6V0E2	4.50571e-65	1.82064	0.314	0.055	7.98231e-61	Mixed cell	ATP6V0E2
FNIP1	4.70766e-65	1.63335	0.299	0.05	8.3401e-61	Mixed cell	FNIP1
SEC61G	1.62254e-64	1.43875	0.742	0.256	2.87449e-60	Mixed cell	SEC61G
ELMO1	2.69466e-64	1.6214	0.337	0.063	4.77386e-60	Mixed cell	ELMO1
ATP5MC3	9.96169e-64	1.3022	0.883	0.377	1.76481e-59	Mixed cell	ATP5MC3
SEC14L1	1.64822e-63	1.46046	0.451	0.104	2.91999e-59	Mixed cell	SEC14L1
DDX5	1.68065e-63	1.30234	0.932	0.521	2.97743e-59	Mixed cell	DDX5
RPS14	1.77856e-63	1.07439	0.992	0.697	3.15089e-59	Mixed cell	RPS14
BAX1	2.14409e-63	1.40181	0.564	0.153	3.79847e-59	Mixed cell	BAX
SNX18	3.79141e-63	1.81528	0.25	0.037	6.71686e-59	Mixed cell	SNX18
CD9	5.07782e-63	1.5284	0.492	0.123	8.99587e-59	Mixed cell	CD9
ACTR31	1.25148e-62	1.24747	0.943	0.575	2.21713e-58	Mixed cell	ACTR3
YBX3	2.29178e-62	1.57512	0.326	0.06	4.06012e-58	Mixed cell	YBX3
EIF4E	3.78311e-62	1.52362	0.458	0.11	6.70216e-58	Mixed cell	EIF4E
NAA20	6.31782e-62	1.74531	0.314	0.057	1.11926e-57	Mixed cell	NAA20
RRAGC	8.24742e-62	1.59923	0.33	0.062	1.46111e-57	Mixed cell	RRAGC
TM9SF3	1.12623e-61	1.36422	0.689	0.226	1.99523e-57	Mixed cell	TM9SF3
RHOQ	1.36507e-61	1.44906	0.318	0.058	2.41836e-57	Mixed cell	RHOQ
CREG1	3.6594e-61	2.08683	0.277	0.047	6.48299e-57	Mixed cell	CREG1
NAA15	3.79239e-61	1.6074	0.375	0.079	6.7186e-57	Mixed cell	NAA15
AAMP	4.69374e-61	1.25172	0.508	0.128	8.31543e-57	Mixed cell	AAMP
PTEN1	6.80741e-61	1.29949	0.617	0.182	1.206e-56	Mixed cell	PTEN
ELL2	9.62572e-61	1.92695	0.258	0.041	1.70529e-56	Mixed cell	ELL2
EIF4G1	1.02906e-60	1.37372	0.553	0.151	1.82308e-56	Mixed cell	EIF4G1
KLF7	1.30544e-60	1.49765	0.295	0.052	2.31272e-56	Mixed cell	KLF7
PSMD121	6.07031e-60	1.39243	0.432	0.101	1.07542e-55	Mixed cell	PSMD12
PPP3CA	6.42645e-60	1.23648	0.538	0.143	1.13851e-55	Mixed cell	PPP3CA
CSRNP1	7.41758e-60	1.44162	0.549	0.151	1.3141e-55	Mixed cell	CSRNP1
MYO5A	4.07637e-59	1.58325	0.356	0.073	7.22169e-55	Mixed cell	MYO5A
EGR11	7.80916e-59	1.57866	0.708	0.256	1.38347e-54	Mixed cell	EGR1
PURA	2.1723e-58	1.33052	0.439	0.105	3.84845e-54	Mixed cell	PURA
UBE2M	5.70553e-58	1.47469	0.394	0.088	1.01079e-53	Mixed cell	UBE2M
BMP2K	9.21599e-58	1.56329	0.307	0.058	1.6327e-53	Mixed cell	BMP2K
ABI1	1.22658e-57	1.14122	0.523	0.137	2.17301e-53	Mixed cell	ABI1
LAMTOR1	2.39303e-57	1.41917	0.405	0.093	4.23949e-53	Mixed cell	LAMTOR1
ITPR1	3.19352e-57	1.55842	0.383	0.085	5.65765e-53	Mixed cell	ITPR1
RPL18A1	8.79849e-57	1.23116	0.894	0.415	1.55874e-52	Mixed cell	RPL18A
ADIPOR1	2.01465e-56	1.33082	0.451	0.112	3.56916e-52	Mixed cell	ADIPOR1
MTPN	2.73628e-56	1.13305	0.807	0.305	4.8476e-52	Mixed cell	MTPN
PABPC1	5.78101e-56	1.01056	0.989	0.665	1.02416e-51	Mixed cell	PABPC1
RPL35	2.87259e-55	1.09674	0.947	0.517	5.08908e-51	Mixed cell	RPL35
EEA1	3.47607e-55	1.64103	0.295	0.056	6.15821e-51	Mixed cell	EEA1
CIC	1.59052e-54	1.29393	0.341	0.071	2.81776e-50	Mixed cell	CIC
GSK3B	1.71357e-54	1.26724	0.447	0.112	3.03576e-50	Mixed cell	GSK3B
RAB7A	1.88306e-54	1.20463	0.818	0.337	3.33604e-50	Mixed cell	RAB7A
BRI3	2.17061e-54	1.29703	0.496	0.134	3.84545e-50	Mixed cell	BRI3
ATP5MC1	3.21934e-54	1.19949	0.545	0.156	5.70339e-50	Mixed cell	ATP5MC1
STRN3	5.88708e-54	1.74494	0.25	0.043	1.04295e-49	Mixed cell	STRN3
[truncated: 546 more rows]
