# Supplementary material for: Combination of anlotinib with immunotherapy enhanced both anti-angiogenesis and immune response in high-grade serous ovarian cancer
Source: Front Immunol. 2025 Apr 7;16:1539616. doi: 10.3389/fimmu.2025.1539616 (PMC12009696; doi:10.3389/fimmu.2025.1539616)
Supplement: Supplementary file 1 [file DataSheet1.zip › Data for Peer Review Only/marker genes of CAF subtype.xlsx]

## Sheet: marker genes of CAF subtype
	p_val	avg_log2FC	pct.1	pct.2	p_val_adj	cluster	gene
SVEP1	4.66661e-22	1.58544	0.292	0.1	1.27086e-17	iCAF	SVEP1
SAA1	2.25523e-16	1.46011	0.517	0.327	6.14166e-12	iCAF	SAA1
RND1	5.93108e-19	1.42088	0.273	0.096	1.61521e-14	iCAF	RND1
CPXM1	5.89791e-15	1.25167	0.277	0.12	1.60618e-10	iCAF	CPXM1
CXCL12	3.75733e-34	1.21189	0.65	0.347	1.02323e-29	iCAF	CXCL12
ADM	6.06444e-37	1.20681	0.566	0.237	1.65153e-32	iCAF	ADM
ENC1	1.43735e-19	1.18847	0.45	0.238	3.91434e-15	iCAF	ENC1
MT1HL1	2.04838e-14	1.16541	0.283	0.126	5.57834e-10	iCAF	MT1HL1
TNFSF14	7.31343e-16	1.16249	0.314	0.143	1.99167e-11	iCAF	TNFSF14
ACE	1.51679e-24	1.09089	0.395	0.156	4.13068e-20	iCAF	ACE
HPR	2.46152e-12	1.05856	0.361	0.205	6.70345e-08	iCAF	HPR
TMEFF2	1.13757e-19	1.03268	0.392	0.183	3.09794e-15	iCAF	TMEFF2
LRRC69	2.38522e-12	1.02174	0.345	0.192	6.49566e-08	iCAF	LRRC69
IGHMBP2	1.14762e-32	1.02131	0.616	0.305	3.12531e-28	iCAF	IGHMBP2
APOE	3.98362e-40	0.991055	0.734	0.39	1.08486e-35	iCAF	APOE
MT1G	2.71046e-18	0.987858	0.372	0.171	7.38139e-14	iCAF	MT1G
FAM43A	8.74448e-12	0.987057	0.253	0.117	2.38138e-07	iCAF	FAM43A
IGF1	6.59104e-13	0.976949	0.289	0.136	1.79494e-08	iCAF	IGF1
AC011352.1	2.61627e-19	0.973466	0.416	0.2	7.12488e-15	iCAF	AC011352.1
NMI	3.1012e-35	0.960169	0.683	0.369	8.44549e-31	iCAF	NMI
IL6	9.28623e-15	0.954424	0.4	0.215	2.52892e-10	iCAF	IL6
MT2A	3.50725e-38	0.947503	0.97	0.832	9.55129e-34	iCAF	MT2A
MT1E	1.28985e-35	0.946571	0.811	0.515	3.51266e-31	iCAF	MT1E
MT1X	1.17961e-44	0.93661	0.892	0.59	3.21242e-40	iCAF	MT1X
GPC3	1.49071e-29	0.896586	0.753	0.478	4.05964e-25	iCAF	GPC3
GPM6B	6.41603e-12	0.885457	0.302	0.154	1.74728e-07	iCAF	GPM6B
MT1M	6.72537e-27	0.880799	0.706	0.441	1.83152e-22	iCAF	MT1M
OGN	3.21335e-15	0.868319	0.419	0.23	8.75093e-11	iCAF	OGN
SRPX	4.24499e-13	0.864712	0.309	0.153	1.15604e-08	iCAF	SRPX
BCO2	6.58727e-10	0.861692	0.266	0.141	1.79391e-05	iCAF	BCO2
MT1B	5.28447e-20	0.847603	0.453	0.223	1.43912e-15	iCAF	MT1B
PDGFRA	9.69389e-27	0.838657	0.659	0.372	2.63994e-22	iCAF	PDGFRA
C3	1.56582e-36	0.812523	0.883	0.606	4.26419e-32	iCAF	C3
ACSBG1	7.44036e-20	0.784006	0.527	0.29	2.02623e-15	iCAF	ACSBG1
ITIH5	3.74672e-26	0.769618	0.58	0.292	1.02035e-21	iCAF	ITIH5
PLPP3	5.71809e-31	0.758857	0.922	0.624	1.55721e-26	iCAF	PLPP3
SERPING1	4.08542e-41	0.758654	0.953	0.719	1.11258e-36	iCAF	SERPING1
SIRT2	1.86025e-09	0.749954	0.264	0.143	5.06603e-05	iCAF	SIRT2
MT1A	3.31042e-12	0.74972	0.306	0.155	9.01527e-08	iCAF	MT1A
C4A	1.9744e-10	0.742702	0.253	0.123	5.37689e-06	iCAF	C4A
CCDC187	1.03301e-25	0.713946	0.769	0.487	2.8132e-21	iCAF	CCDC187
SLIT3	5.4512e-19	0.710381	0.489	0.263	1.48453e-14	iCAF	SLIT3
DPT	3.58527e-16	0.708862	0.473	0.263	9.76377e-12	iCAF	DPT
C1R	9.66312e-29	0.708251	0.819	0.534	2.63156e-24	iCAF	C1R
CXCL14	2.44816e-15	0.703573	0.595	0.387	6.66708e-11	iCAF	CXCL14
PTPRK	3.41857e-11	0.699447	0.338	0.188	9.3098e-07	iCAF	PTPRK
CCL7	3.39226e-12	0.682078	0.688	0.532	9.23814e-08	iCAF	CCL7
RPS6KA3	1.29553e-09	0.680392	0.367	0.23	3.52813e-05	iCAF	RPS6KA3
PRELP	5.35082e-13	0.678874	0.433	0.251	1.45719e-08	iCAF	PRELP
SUSD6	6.94943e-08	0.678273	0.258	0.147	0.00189254	iCAF	SUSD6
BGN	1.63428e-15	0.675293	0.591	0.39	4.45064e-11	iCAF	BGN
GADD45G	2.21828e-09	0.66449	0.28	0.151	6.04105e-05	iCAF	GADD45G
EFEMP1	1.97306e-28	0.660382	0.898	0.534	5.37323e-24	iCAF	EFEMP1
DCN	5.86357e-30	0.65984	0.922	0.594	1.59683e-25	iCAF	DCN
LGI2	4.70171e-25	0.657508	0.741	0.426	1.28042e-20	iCAF	LGI2
CP	2.99941e-21	0.657083	0.62	0.377	8.1683e-17	iCAF	CP
NOVA1	6.10516e-18	0.653182	0.664	0.41	1.66262e-13	iCAF	NOVA1
SFRP1	3.10254e-26	0.650673	0.527	0.243	8.44915e-22	iCAF	SFRP1
LBP	1.83044e-12	0.650544	0.464	0.277	4.98485e-08	iCAF	LBP
AEBP1	4.45274e-26	0.647915	0.8	0.535	1.21261e-21	iCAF	AEBP1
ETFA	2.43315e-06	0.641737	0.344	0.245	0.0662619	iCAF	ETFA
PRG4	1.31299e-29	0.637949	0.911	0.607	3.57566e-25	iCAF	PRG4
MAPK6	1.20573e-06	0.633417	0.369	0.264	0.0328357	iCAF	MAPK6
TENT5A	1.06426e-05	0.615661	0.292	0.2	0.289831	iCAF	TENT5A
CSF1	1.59009e-07	0.612863	0.294	0.181	0.00433028	iCAF	CSF1
RAMP2	1.47303e-05	0.61285	0.275	0.185	0.401151	iCAF	RAMP2
TGFBR3	1.36646e-27	0.611113	0.82	0.506	3.72129e-23	iCAF	TGFBR3
HSPA6	3.035e-07	0.589713	0.305	0.194	0.00826522	iCAF	HSPA6
ACKR3	6.37332e-16	0.585036	0.719	0.477	1.73565e-11	iCAF	ACKR3
DPP4	2.02933e-11	0.573182	0.519	0.343	5.52647e-07	iCAF	DPP4
MYC	4.49599e-13	0.564743	0.486	0.293	1.22439e-08	iCAF	MYC
CEBPD	2.19525e-15	0.563319	0.864	0.695	5.97833e-11	iCAF	CEBPD
SOCS1	1.21594e-06	0.562982	0.302	0.192	0.0331138	iCAF	SOCS1
ANKRD17	3.21972e-05	0.561502	0.288	0.201	0.876828	iCAF	ANKRD17
ADAMTS1	2.03439e-09	0.560134	0.433	0.281	5.54027e-05	iCAF	ADAMTS1
NRP1	6.75639e-12	0.559249	0.4	0.237	1.83997e-07	iCAF	NRP1
AIDA	0.000288068	0.556659	0.281	0.209	1	iCAF	AIDA
WASL	9.04413e-09	0.556439	0.391	0.258	0.000246299	iCAF	WASL
CTSV	3.06635e-14	0.555767	0.594	0.393	8.35059e-10	iCAF	CTSV
GSN	3.16771e-21	0.553858	0.864	0.596	8.62662e-17	iCAF	GSN
MMP2	3.64911e-13	0.552945	0.559	0.363	9.93761e-09	iCAF	MMP2
EN1	4.895e-30	0.538787	0.983	0.731	1.33306e-25	iCAF	EN1
MAN2A1	3.07378e-07	0.533269	0.377	0.256	0.00837083	iCAF	MAN2A1
KDM6B	2.35832e-07	0.532412	0.441	0.322	0.00642242	iCAF	KDM6B
PCOLCE	1.60799e-15	0.524049	0.722	0.521	4.37903e-11	iCAF	PCOLCE
HIPK3	1.70601e-06	0.519311	0.389	0.282	0.0464596	iCAF	HIPK3
APOD	8.45255e-18	0.515432	0.473	0.242	2.30188e-13	iCAF	APOD
CASK	6.74834e-05	0.513133	0.317	0.229	1	iCAF	CASK
C1S	2.27806e-14	0.510565	0.53	0.319	6.20384e-10	iCAF	C1S
GNG12	4.71578e-07	0.508014	0.303	0.198	0.0128425	iCAF	GNG12
SPRY2	6.49555e-05	0.497953	0.334	0.243	1	iCAF	SPRY2
SGCE	1.22711e-09	0.493072	0.464	0.315	3.34179e-05	iCAF	SGCE
CEBPB	8.06103e-14	0.491967	0.686	0.5	2.19526e-09	iCAF	CEBPB
WASHC2A	8.03469e-06	0.489491	0.253	0.161	0.218809	iCAF	WASHC2A
GPRC5B	8.91627e-06	0.487674	0.295	0.195	0.242817	iCAF	GPRC5B
HSPA1L	3.66717e-05	0.485689	0.269	0.181	0.998681	iCAF	HSPA1L
PCOLCE2	5.49834e-08	0.485069	0.397	0.256	0.00149736	iCAF	PCOLCE2
MAN1A1	2.0469e-08	0.484108	0.384	0.25	0.000557433	iCAF	MAN1A1
PCSK5	2.50895e-05	0.477043	0.27	0.178	0.683261	iCAF	PCSK5
ZFHX4	1.09022e-05	0.475288	0.272	0.178	0.2969	iCAF	ZFHX4
CHI3L1	1.07494e-07	0.474914	0.378	0.249	0.00292738	iCAF	CHI3L1
LRP1	4.64238e-13	0.472957	0.67	0.453	1.26426e-08	iCAF	LRP1
PIM1	7.93588e-15	0.471055	0.691	0.484	2.16118e-10	iCAF	PIM1
NFIB	7.7258e-13	0.469049	0.547	0.35	2.10397e-08	iCAF	NFIB
SBF2	3.55648e-10	0.465558	0.558	0.392	9.68535e-06	iCAF	SBF2
IFRD1	3.15812e-11	0.465434	0.469	0.297	8.60052e-07	iCAF	IFRD1
DBI	3.14826e-06	0.461723	0.347	0.239	0.0857365	iCAF	DBI
ZFP36	7.40395e-16	0.460537	0.948	0.87	2.01632e-11	iCAF	ZFP36
LPGAT1	1.23507e-06	0.460536	0.339	0.223	0.0336348	iCAF	LPGAT1
ERRFI1	1.00542e-08	0.457566	0.586	0.438	0.000273807	iCAF	ERRFI1
NID1	9.45698e-10	0.456575	0.602	0.424	2.57542e-05	iCAF	NID1
NUFIP2	3.61334e-05	0.454743	0.341	0.245	0.98402	iCAF	NUFIP2
ENO4	4.52076e-15	0.454105	0.362	0.173	1.23114e-10	iCAF	ENO4
TMEM30A	0.00157042	0.451808	0.266	0.205	1	iCAF	TMEM30A
RRAGA	0.000256243	0.447004	0.28	0.201	1	iCAF	RRAGA
BTG2	4.16596e-10	0.445028	0.786	0.629	1.13451e-05	iCAF	BTG2
ADAMTS5	1.04633e-11	0.440851	0.667	0.453	2.84948e-07	iCAF	ADAMTS5
MED13L	3.58589e-08	0.434036	0.269	0.149	0.000976545	iCAF	MED13L
CUL3	2.7232e-09	0.431385	0.589	0.437	7.4161e-05	iCAF	CUL3
MC1R	1.33022e-06	0.429407	0.473	0.356	0.0362259	iCAF	MC1R
SFRP2	2.61161e-11	0.428986	0.614	0.412	7.11219e-07	iCAF	SFRP2
THRAP3	0.000998515	0.428327	0.252	0.187	1	iCAF	THRAP3
CD164	1.2553e-08	0.428237	0.505	0.358	0.000341855	iCAF	CD164
AGPS	7.76321e-07	0.425459	0.314	0.201	0.0211416	iCAF	AGPS
LAMP2	1.25226e-11	0.423053	0.719	0.539	3.41029e-07	iCAF	LAMP2
ZFP36L1	6.30988e-15	0.420272	0.952	0.793	1.71837e-10	iCAF	ZFP36L1
TNXB	2.43031e-16	0.415711	0.861	0.563	6.61847e-12	iCAF	TNXB
COL3A1	4.15222e-07	0.412801	0.906	0.856	0.0113077	iCAF	COL3A1
ITPR1	2.6444e-12	0.41018	0.653	0.462	7.20149e-08	iCAF	ITPR1
PHLDA1	8.9207e-06	0.406849	0.353	0.252	0.242937	iCAF	PHLDA1
YTHDC1	8.96099e-07	0.406061	0.312	0.2	0.0244035	iCAF	YTHDC1
DNAJB1	0.000239948	0.405987	0.436	0.35	1	iCAF	DNAJB1
SLC4A4	0.000142656	0.401335	0.292	0.21	1	iCAF	SLC4A4
SREBF2	2.06836e-06	0.399265	0.288	0.182	0.0563276	iCAF	SREBF2
IFITM2	2.03521e-08	0.398916	0.459	0.32	0.000554248	iCAF	IFITM2
SURF4	0.000184267	0.39802	0.284	0.204	1	iCAF	SURF4
CELF2	6.6257e-12	0.397514	0.616	0.414	1.80438e-07	iCAF	CELF2
MEG3	4.40725e-06	0.396272	0.344	0.238	0.120023	iCAF	MEG3
ZEB1	0.000145104	0.395845	0.258	0.176	1	iCAF	ZEB1
NPRL3	0.000631768	0.395158	0.256	0.187	1	iCAF	NPRL3
LOXL1	7.08124e-05	0.395078	0.33	0.238	1	iCAF	LOXL1
COL14A1	1.0756e-05	0.394848	0.403	0.298	0.292919	iCAF	COL14A1
KLF4	5.9532e-12	0.394539	0.887	0.721	1.62124e-07	iCAF	KLF4
ECM1	1.23574e-06	0.394141	0.455	0.335	0.0336529	iCAF	ECM1
SDC4	1.74361e-06	0.393132	0.333	0.219	0.0474838	iCAF	SDC4
ANKRD40	0.000983596	0.387358	0.269	0.2	1	iCAF	ANKRD40
TCN2	5.49234e-06	0.387281	0.412	0.3	0.149573	iCAF	TCN2
ARL4A	0.000432848	0.385028	0.256	0.182	1	iCAF	ARL4A
LAMA2	3.42478e-13	0.381419	0.611	0.397	9.32671e-09	iCAF	LAMA2
XBP1	3.92875e-06	0.378567	0.281	0.182	0.106992	iCAF	XBP1
SMC1A	0.000196025	0.378236	0.281	0.195	1	iCAF	SMC1A
IER5	2.35961e-09	0.375541	0.598	0.437	6.42592e-05	iCAF	IER5
FAM102B	0.00145752	0.373774	0.286	0.217	1	iCAF	FAM102B
KIRREL1	3.4538e-06	0.369212	0.375	0.255	0.0940574	iCAF	KIRREL1
UAP1	7.36161e-06	0.363598	0.448	0.329	0.200479	iCAF	UAP1
HSPA4	0.000429069	0.362195	0.309	0.232	1	iCAF	HSPA4
SLC39A14	0.000601581	0.359448	0.252	0.181	1	iCAF	SLC39A14
THRA	5.97345e-06	0.359328	0.455	0.347	0.162675	iCAF	THRA
CBX6	2.15789e-07	0.359011	0.386	0.259	0.00587658	iCAF	CBX6
LAMB1	1.34793e-07	0.357699	0.581	0.425	0.00367081	iCAF	LAMB1
RBPJ	0.00528597	0.356362	0.336	0.275	1	iCAF	RBPJ
PNP	0.00224108	0.351016	0.3	0.231	1	iCAF	PNP
EIF4E	0.000176942	0.348791	0.312	0.224	1	iCAF	EIF4E
SOCS3	1.12114e-08	0.348189	0.523	0.363	0.00030532	iCAF	SOCS3
IGFBP3	0.000335981	0.347196	0.416	0.325	1	iCAF	IGFBP3
EIF4A1	3.38093e-06	0.345939	0.517	0.392	0.0920729	iCAF	EIF4A1
KLF2	8.55339e-05	0.343983	0.491	0.388	1	iCAF	KLF2
SVIL	0.000707328	0.341955	0.28	0.207	1	iCAF	SVIL
SRSF5	1.65837e-08	0.341583	0.725	0.567	0.000451624	iCAF	SRSF5
ABI3BP	2.82672e-11	0.33744	0.652	0.438	7.698e-07	iCAF	ABI3BP
SERTAD2	2.45453e-05	0.334838	0.288	0.196	0.668441	iCAF	SERTAD2
BRD4	0.000182115	0.332147	0.353	0.264	1	iCAF	BRD4
DDX3X	5.39345e-10	0.331759	0.792	0.643	1.4688e-05	iCAF	DDX3X
FNDC1	3.87141e-08	0.330203	0.609	0.435	0.0010543	iCAF	FNDC1
FYN	9.36418e-08	0.32946	0.6	0.446	0.00255015	iCAF	FYN
GALNT1	0.000283125	0.328788	0.353	0.27	1	iCAF	GALNT1
CHL1	5.00599e-05	0.327779	0.309	0.218	1	iCAF	CHL1
UGDH	1.3698e-05	0.327492	0.409	0.3	0.373038	iCAF	UGDH
FBLN1	2.3799e-13	0.325634	0.556	0.342	6.48119e-09	iCAF	FBLN1
DCAF5	0.0050833	0.325181	0.255	0.195	1	iCAF	DCAF5
TCF12	3.348e-05	0.323515	0.286	0.196	0.91176	iCAF	TCF12
ST13	1.58006e-09	0.323436	0.73	0.581	4.30297e-05	iCAF	ST13
NEDD4	6.42992e-05	0.319881	0.42	0.324	1	iCAF	NEDD4
FAM193A	3.70959e-06	0.317394	0.509	0.392	0.101023	iCAF	FAM193A
UGCG	2.90799e-07	0.315866	0.272	0.162	0.00791933	iCAF	UGCG
RRAS2	0.00682765	0.31533	0.292	0.232	1	iCAF	RRAS2
NSA2	2.30945e-07	0.314734	0.469	0.336	0.00628933	iCAF	NSA2
UBQLN2	0.000135782	0.314578	0.283	0.197	1	iCAF	UBQLN2
TGFBR2	2.21335e-15	0.314475	0.977	0.748	6.02763e-11	iCAF	TGFBR2
EIF4G1	1.10061e-06	0.314358	0.575	0.435	0.0299729	iCAF	EIF4G1
CYGB	8.59244e-10	0.313334	0.653	0.469	2.33998e-05	iCAF	CYGB
TNFAIP6	1.4401e-05	0.313198	0.256	0.164	0.392183	iCAF	TNFAIP6
ABCC2	0.000231858	0.312586	0.35	0.266	1	iCAF	ABCC2
NFYC	3.27108e-07	0.307951	0.627	0.495	0.00890814	iCAF	NFYC
ZNF8	3.126e-05	0.307279	0.316	0.221	0.851304	iCAF	ZNF8
DAPK1	5.17648e-07	0.306816	0.345	0.227	0.0140971	iCAF	DAPK1
TRIP12	0.00121569	0.306578	0.281	0.211	1	iCAF	TRIP12
CPD	0.00036019	0.305992	0.302	0.221	1	iCAF	CPD
S100A13	1.42751e-05	0.30235	0.458	0.343	0.388754	iCAF	S100A13
EFEMP2	1.12766e-05	0.298059	0.406	0.288	0.307096	iCAF	EFEMP2
ZFP36L2	2.11952e-05	0.298016	0.552	0.433	0.577208	iCAF	ZFP36L2
ELN	1.61569e-06	0.297386	0.27	0.164	0.0440001	iCAF	ELN
PRRX1	3.29192e-06	0.297011	0.566	0.444	0.0896489	iCAF	PRRX1
ATF3	0.000965657	0.296078	0.514	0.438	1	iCAF	ATF3
SLCO3A1	0.000634382	0.295634	0.353	0.269	1	iCAF	SLCO3A1
DNAJA1	2.44382e-08	0.295291	0.694	0.515	0.000665527	iCAF	DNAJA1
NFIA	2.17549e-06	0.294253	0.494	0.37	0.0592452	iCAF	NFIA
ADAMTS2	3.09871e-05	0.293549	0.352	0.25	0.843872	iCAF	ADAMTS2
LMO4	2.16354e-06	0.292592	0.536	0.415	0.0589197	iCAF	LMO4
SMARCA5	0.000579489	0.291262	0.373	0.293	1	iCAF	SMARCA5
MTA2	0.00262304	0.291021	0.261	0.198	1	iCAF	MTA2
EGR1	7.44239e-09	0.289154	0.911	0.79	0.000202678	iCAF	EGR1
ADIPOR2	9.27698e-05	0.288832	0.258	0.175	1	iCAF	ADIPOR2
NHSL2	3.97151e-09	0.281994	0.948	0.791	0.000108156	iCAF	NHSL2
ADD3	6.86597e-08	0.2804	0.606	0.438	0.00186981	iCAF	ADD3
SSBP3	8.62631e-05	0.279369	0.397	0.297	1	iCAF	SSBP3
CSRNP1	6.00197e-05	0.279163	0.442	0.338	1	iCAF	CSRNP1
DDR2	9.9878e-05	0.278901	0.466	0.352	1	iCAF	DDR2
PNRC1	0.000125724	0.278368	0.47	0.37	1	iCAF	PNRC1
ZBTB20	1.27311e-06	0.270539	0.539	0.392	0.0346706	iCAF	ZBTB20
RAB11B	5.94246e-05	0.270474	0.4	0.299	1	iCAF	RAB11B
JAK1	3.85563e-06	0.268988	0.473	0.343	0.105	iCAF	JAK1
PAM	4.01851e-09	0.265915	0.88	0.671	0.000109436	iCAF	PAM
JUNB	1.19293e-07	0.265475	0.783	0.635	0.00324871	iCAF	JUNB
JUND	2.33452e-09	0.264632	0.978	0.892	6.35761e-05	iCAF	JUND
BRD2	2.13249e-05	0.264248	0.537	0.419	0.580742	iCAF	BRD2
RAB14	1.5679e-05	0.260758	0.438	0.327	0.426987	iCAF	RAB14
DUSP1	7.40709e-06	0.260128	0.728	0.588	0.201717	iCAF	DUSP1
GMEB2	3.05283e-05	0.260109	0.589	0.45	0.831376	iCAF	GMEB2
RPL4	1.36663e-06	0.25617	0.656	0.511	0.0372175	iCAF	RPL4
NFE2L2	8.31295e-05	0.253005	0.3	0.21	1	iCAF	NFE2L2
AL136454.1	1.15088e-07	0.252343	0.48	0.335	0.00313418	iCAF	AL136454.1
RPLP0	7.14342e-07	0.252337	0.8	0.649	0.0194537	iCAF	RPLP0
ZNF302	0.000474971	0.251778	0.302	0.223	1	iCAF	ZNF302
H3F3B	1.40015e-06	0.25163	0.869	0.75	0.0381304	iCAF	H3F3B
PRNP	6.44833e-06	0.251479	0.416	0.299	0.175607	iCAF	PRNP
NEAT1	0.00226382	1.64395	0.338	0.316	1	apCAF	NEAT1
ENO1	0.00131811	1.5591	0.331	0.312	1	apCAF	ENO1
HLA.C	0.000980674	1.48758	0.304	0.272	1	apCAF	HLA.C
CD24	0.00168401	1.48386	0.349	0.338	1	apCAF	CD24
MT.ND3	2.5772e-22	1.38812	0.781	0.842	7.01849e-18	apCAF	MT.ND3
RPS15A	0.00139819	1.3792	0.315	0.287	1	apCAF	RPS15A
HLA.A	0.00088444	1.32938	0.406	0.408	1	apCAF	HLA.A
MT.CO3	4.11957e-37	1.32864	0.893	0.928	1.12188e-32	apCAF	MT.CO3
CD74	0.00261978	1.32335	0.413	0.443	1	apCAF	CD74
HLA.B	2.88845e-08	1.26341	0.543	0.545	0.000786611	apCAF	HLA.B
MT.ND4L	0.0029018	1.25717	0.342	0.324	1	apCAF	MT.ND4L
MT.CO2	7.81263e-26	1.24322	0.808	0.851	2.12761e-21	apCAF	MT.CO2
MT.ND5	2.09271e-05	1.21213	0.525	0.554	0.569907	apCAF	MT.ND5
MT.CYB	6.84022e-13	1.19759	0.683	0.745	1.8628e-08	apCAF	MT.CYB
MT.ND2	1.92902e-27	1.1904	0.852	0.911	5.25331e-23	apCAF	MT.ND2
MT.ND4	3.05491e-23	1.15919	0.826	0.895	8.31943e-19	apCAF	MT.ND4
MT.ND1	1.25342e-33	1.13215	0.911	0.963	3.41345e-29	apCAF	MT.ND1
RPL41	4.39369e-05	1.10683	0.516	0.547	1	apCAF	RPL41
MT.CO1	5.61151e-33	1.014	0.97	0.991	1.52818e-28	apCAF	MT.CO1
RPL13A	0.00292693	0.98908	0.502	0.584	1	apCAF	RPL13A
MALAT1	9.25124e-07	0.967046	0.683	0.789	0.0251939	apCAF	MALAT1
RPS27A	2.61948e-07	0.938537	0.637	0.76	0.00713363	apCAF	RPS27A
B2M	0.00105723	0.913183	0.614	0.769	1	apCAF	B2M
ARPC5	0.00479028	0.739225	0.194	0.301	1	apCAF	ARPC5
VEGFA	0.00717866	0.654747	0.258	0.385	1	apCAF	VEGFA
TXN	0.00890037	0.637699	0.167	0.25	1	apCAF	TXN
SEM1	0.00137748	0.596815	0.187	0.303	1	apCAF	SEM1
MAP4K4	0.00311465	0.592937	0.194	0.297	1	apCAF	MAP4K4
MT.ATP6	2.13631e-11	0.550215	0.904	0.983	5.81782e-07	apCAF	MT.ATP6
PNISR	0.00182254	0.52714	0.224	0.345	1	apCAF	PNISR
SUB1	0.0047179	0.520906	0.187	0.281	1	apCAF	SUB1
RPL35A	0.000125296	0.513776	0.747	0.895	1	apCAF	RPL35A
BCLAF1	0.00792483	0.501518	0.183	0.271	1	apCAF	BCLAF1
TCP1	0.0024742	0.49374	0.158	0.251	1	apCAF	TCP1
LENG8	4.37507e-05	0.489369	0.185	0.322	1	apCAF	LENG8
ATP5F1A	0.00350239	0.486756	0.196	0.303	1	apCAF	ATP5F1A
KLF13	8.47351e-06	0.483868	0.135	0.263	0.230759	apCAF	KLF13
TOMM7	0.000645299	0.479382	0.295	0.471	1	apCAF	TOMM7
FOSL2	0.00108753	0.47666	0.158	0.255	1	apCAF	FOSL2
PA2G4	0.00152999	0.475308	0.228	0.358	1	apCAF	PA2G4
CELF1	0.000520944	0.473446	0.189	0.304	1	apCAF	CELF1
CITED2	0.00848968	0.470775	0.192	0.278	1	apCAF	CITED2
UBAP2L	0.000956975	0.449815	0.237	0.372	1	apCAF	UBAP2L
CD9	0.00153647	0.444556	0.221	0.343	1	apCAF	CD9
HEXB	0.00034562	0.444553	0.153	0.267	1	apCAF	HEXB
NOP58	0.00288081	0.443088	0.194	0.297	1	apCAF	NOP58
HNRNPH1	0.00175211	0.441337	0.306	0.466	1	apCAF	HNRNPH1
EIF3K	0.00170868	0.438864	0.176	0.273	1	apCAF	EIF3K
IRF1	0.00149072	0.434217	0.306	0.463	1	apCAF	IRF1
NACA	0.00706208	0.431109	0.288	0.429	1	apCAF	NACA
MRPL52	0.000509295	0.425341	0.158	0.257	1	apCAF	MRPL52
ROCK1	0.000162257	0.418496	0.212	0.351	1	apCAF	ROCK1
BTF3	0.00391249	0.409685	0.251	0.381	1	apCAF	BTF3
PTMA	1.7117e-07	0.409197	0.872	0.981	0.00466147	apCAF	PTMA
HDGF	0.000490061	0.407898	0.331	0.527	1	apCAF	HDGF
PPP1CB	0.000655354	0.404868	0.194	0.308	1	apCAF	PPP1CB
ARID4B	1.49624e-05	0.402205	0.199	0.348	0.407471	apCAF	ARID4B
ATP5MD	0.000855754	0.398859	0.21	0.328	1	apCAF	ATP5MD
FUS	0.00248862	0.397533	0.251	0.38	1	apCAF	FUS
ANP32B	0.00235188	0.396922	0.265	0.405	1	apCAF	ANP32B
SLC25A5	0.00102648	0.394181	0.231	0.365	1	apCAF	SLC25A5
LARP1	5.99241e-05	0.385244	0.187	0.321	1	apCAF	LARP1
WTAP	9.38643e-05	0.374739	0.144	0.254	1	apCAF	WTAP
ATP5F1B	0.000254928	0.37209	0.283	0.467	1	apCAF	ATP5F1B
WAC	0.000465119	0.371475	0.189	0.303	1	apCAF	WAC
CWC15	4.57349e-06	0.368425	0.164	0.306	0.12455	apCAF	CWC15
RPL7A	8.57792e-05	0.363447	0.196	0.326	1	apCAF	RPL7A
HBP1	0.00118121	0.363409	0.201	0.314	1	apCAF	HBP1
EIF3H	0.000112617	0.362238	0.301	0.498	1	apCAF	EIF3H
TMBIM6	0.00651536	0.359828	0.441	0.683	1	apCAF	TMBIM6
RPS26	0.00816542	0.359342	0.354	0.529	1	apCAF	RPS26
NCOR1	0.000179867	0.349684	0.148	0.258	1	apCAF	NCOR1
SNRPG	0.000585289	0.347583	0.16	0.264	1	apCAF	SNRPG
HP1BP3	0.000963509	0.346937	0.24	0.365	1	apCAF	HP1BP3
H1F0	0.00118262	0.34385	0.192	0.308	1	apCAF	H1F0
RHOQ	3.53804e-07	0.336994	0.183	0.35	0.00963515	apCAF	RHOQ
S100A11	6.62501e-06	0.336255	0.267	0.46	0.180419	apCAF	S100A11
ATP5MC1	0.00349773	0.335341	0.253	0.385	1	apCAF	ATP5MC1
NPM1	0.00807017	0.330309	0.457	0.702	1	apCAF	NPM1
RPS8	0.000866208	0.321106	0.811	0.956	1	apCAF	RPS8
ENY2	7.20477e-05	0.317316	0.167	0.293	1	apCAF	ENY2
HNRNPU	0.00535833	0.314813	0.402	0.612	1	apCAF	HNRNPU
SOX4	0.00212457	0.31402	0.237	0.355	1	apCAF	SOX4
APBB1IP	6.61819e-05	0.312827	0.139	0.25	1	apCAF	APBB1IP
TRA2B	3.36403e-05	0.304337	0.228	0.378	0.916125	apCAF	TRA2B
HSPA8	0.00331595	0.299083	0.422	0.641	1	apCAF	HSPA8
ARID1A	0.000325996	0.293921	0.153	0.254	1	apCAF	ARID1A
COX5A	0.000306118	0.292842	0.169	0.28	1	apCAF	COX5A
PSMA7	6.93616e-05	0.285157	0.231	0.38	1	apCAF	PSMA7
UQCRB	0.000160868	0.283844	0.274	0.441	1	apCAF	UQCRB
WNK1	0.000472094	0.283507	0.256	0.395	1	apCAF	WNK1
HNRNPD	0.00113256	0.282451	0.267	0.402	1	apCAF	HNRNPD
CDKN1B	5.11516e-06	0.281946	0.199	0.352	0.139301	apCAF	CDKN1B
NDUFAB1	1.82802e-05	0.28069	0.212	0.36	0.497825	apCAF	NDUFAB1
GRINA	0.00028741	0.280327	0.167	0.28	1	apCAF	GRINA
PSMD4	4.86869e-06	0.278782	0.128	0.252	0.132589	apCAF	PSMD4
SH3TC2.DT	4.98095e-06	0.277024	0.155	0.289	0.135646	apCAF	SH3TC2.DT
PDIA6	0.000604745	0.274361	0.292	0.456	1	apCAF	PDIA6
HNRNPDL	0.000133826	0.274229	0.189	0.317	1	apCAF	HNRNPDL
XIST	1.55606e-05	0.271968	0.201	0.351	0.423763	apCAF	XIST
RPL30	0.00247241	0.265838	0.795	0.948	1	apCAF	RPL30
BRI3	0.000304798	0.265742	0.16	0.267	1	apCAF	BRI3
SAT1	0.00232492	0.265651	0.452	0.658	1	apCAF	SAT1
RPL10	0.00167971	0.265359	0.454	0.702	1	apCAF	RPL10
CLK1	2.83907e-05	0.26293	0.217	0.37	0.773163	apCAF	CLK1
WDR1	4.59701e-05	0.261268	0.146	0.264	1	apCAF	WDR1
SRSF2	0.00136629	0.260818	0.361	0.561	1	apCAF	SRSF2
SF3B4	0.000145313	0.254653	0.158	0.271	1	apCAF	SF3B4
SBSN	8.52644e-45	2.46841	0.332	0.045	2.322e-40	eCAF	SBSN
IGFBP5	2.74745e-50	1.94929	0.561	0.137	7.48212e-46	eCAF	IGFBP5
TMEM100	4.72959e-31	1.77747	0.308	0.06	1.28801e-26	eCAF	TMEM100
PTGS1	3.266e-22	1.62614	0.253	0.057	8.89431e-18	eCAF	PTGS1
NOV	6.53976e-28	1.53159	0.352	0.089	1.78097e-23	eCAF	NOV
LINC01978	1.7255e-23	1.52783	0.328	0.09	4.69905e-19	eCAF	LINC01978
CD248	4.27125e-50	1.51213	0.727	0.236	1.16319e-45	eCAF	CD248
FBN1	2.34087e-69	1.51122	0.98	0.709	6.37488e-65	eCAF	FBN1
PCSK6	2.53481e-51	1.51098	0.704	0.203	6.90304e-47	eCAF	PCSK6
SEMA3C	6.52746e-43	1.50011	0.573	0.161	1.77762e-38	eCAF	SEMA3C
DACT1	1.88076e-32	1.46115	0.466	0.133	5.12188e-28	eCAF	DACT1
HEG1	9.68126e-47	1.44674	0.826	0.355	2.6365e-42	eCAF	HEG1
LURAP1L	2.13738e-30	1.41714	0.387	0.095	5.82074e-26	eCAF	LURAP1L
FSTL1	1.59518e-41	1.36556	0.767	0.327	4.34417e-37	eCAF	FSTL1
NDRG4	7.26307e-20	1.35792	0.277	0.074	1.97795e-15	eCAF	NDRG4
PLA1A	3.99634e-27	1.35496	0.431	0.132	1.08832e-22	eCAF	PLA1A
PTGIS	2.7644e-24	1.31423	0.36	0.102	7.5283e-20	eCAF	PTGIS
ST7	6.34607e-15	1.29939	0.253	0.082	1.72823e-10	eCAF	ST7
GAS7	9.58063e-30	1.28011	0.573	0.214	2.60909e-25	eCAF	GAS7
MFAP5	7.97036e-45	1.26638	0.917	0.498	2.17057e-40	eCAF	MFAP5
LAMA4	5.86425e-35	1.24619	0.711	0.286	1.59701e-30	eCAF	LAMA4
SERPINB3	8.27532e-18	1.20798	0.375	0.139	2.25362e-13	eCAF	SERPINB3
CADM3	3.18071e-37	1.19637	0.814	0.352	8.66203e-33	eCAF	CADM3
SULF1	3.63254e-26	1.19205	0.514	0.188	9.8925e-22	eCAF	SULF1
GALNT16	8.43972e-18	1.17606	0.336	0.114	2.29839e-13	eCAF	GALNT16
GPC6	8.53195e-19	1.17496	0.411	0.157	2.3235e-14	eCAF	GPC6
PRSS23	1.86023e-22	1.17379	0.403	0.135	5.06597e-18	eCAF	PRSS23
ASPN	3.7322e-24	1.1631	0.549	0.224	1.01639e-19	eCAF	ASPN
DLG4	2.3369e-34	1.14394	0.976	0.705	6.36409e-30	eCAF	DLG4
ZNF385A	1.29831e-38	1.14281	0.668	0.235	3.53569e-34	eCAF	ZNF385A
FN1	1.08227e-60	1.10726	1	0.887	2.94735e-56	eCAF	FN1
DCBLD2	2.94701e-14	1.09977	0.265	0.09	8.02559e-10	eCAF	DCBLD2
HTRA3	1.87668e-33	1.08801	0.862	0.462	5.11076e-29	eCAF	HTRA3
GOLIM4	1.75574e-19	1.08039	0.368	0.128	4.78141e-15	eCAF	GOLIM4
ATP2B4	6.54254e-25	1.06622	0.474	0.169	1.78173e-20	eCAF	ATP2B4
LTBP1	1.35821e-12	1.06031	0.324	0.135	3.69881e-08	eCAF	LTBP1
VCAN	4.75868e-22	1.04404	0.617	0.291	1.29593e-17	eCAF	VCAN
GFPT2	9.48494e-26	1.03748	0.609	0.26	2.58303e-21	eCAF	GFPT2
TACC2	8.77227e-14	1.02741	0.265	0.09	2.38895e-09	eCAF	TACC2
UGP2	4.33534e-18	1.02309	0.391	0.149	1.18064e-13	eCAF	UGP2
FBLN5	1.96176e-11	0.996619	0.285	0.115	5.34247e-07	eCAF	FBLN5
UAP11	5.33635e-28	0.995383	0.708	0.313	1.45325e-23	eCAF	UAP1
CREB5	2.13145e-26	0.992885	0.617	0.254	5.80457e-22	eCAF	CREB5
RRAS21	3.98235e-19	0.974074	0.49	0.211	1.08451e-14	eCAF	RRAS2
EMILIN2	7.54352e-19	0.971736	0.423	0.159	2.05433e-14	eCAF	EMILIN2
AXL	5.90323e-30	0.965163	0.755	0.345	1.60763e-25	eCAF	AXL
CAVIN1	9.83709e-20	0.958719	0.49	0.202	2.67893e-15	eCAF	CAVIN1
TPPP3	2.93475e-20	0.955385	0.569	0.258	7.99219e-16	eCAF	TPPP3
SLCO3A11	6.23237e-21	0.954158	0.577	0.249	1.69726e-16	eCAF	SLCO3A1
TRIO	2.00877e-20	0.952872	0.542	0.233	5.47048e-16	eCAF	TRIO
LSP1	1.14738e-19	0.945393	0.557	0.245	3.12467e-15	eCAF	LSP1
CCND3	3.40144e-09	0.931686	0.292	0.138	9.26315e-05	eCAF	CCND3
SULF2	4.09078e-22	0.931466	0.415	0.137	1.11404e-17	eCAF	SULF2
S100A10	1.60843e-24	0.916977	0.802	0.445	4.38024e-20	eCAF	S100A10
EMP3	7.8693e-23	0.916821	0.759	0.4	2.14305e-18	eCAF	EMP3
TMOD2	7.60975e-19	0.9145	0.514	0.224	2.07236e-14	eCAF	TMOD2
FCRL2	4.12016e-21	0.909376	0.451	0.166	1.12204e-16	eCAF	FCRL2
LGI21	7.05377e-28	0.905363	0.881	0.496	1.92095e-23	eCAF	LGI2
DBN1	3.17052e-24	0.904087	0.518	0.193	8.63428e-20	eCAF	DBN1
DPP41	1.65424e-28	0.896374	0.775	0.345	4.50499e-24	eCAF	DPP4
EXT1	2.38976e-20	0.894124	0.68	0.343	6.50802e-16	eCAF	EXT1
PTGFRN	1.06157e-14	0.891057	0.423	0.186	2.89096e-10	eCAF	PTGFRN
RAMP21	9.48761e-18	0.875733	0.451	0.178	2.58376e-13	eCAF	RAMP2
MYLIP	7.09938e-16	0.874101	0.403	0.16	1.93337e-11	eCAF	MYLIP
SMURF2	2.34889e-18	0.868762	0.49	0.207	6.39674e-14	eCAF	SMURF2
EFEMP11	1.97874e-33	0.860315	0.957	0.636	5.38871e-29	eCAF	EFEMP1
CNIH1	5.00541e-14	0.853875	0.364	0.151	1.36312e-09	eCAF	CNIH1
WWP1	1.4111e-13	0.850298	0.292	0.108	3.84285e-09	eCAF	WWP1
NID11	8.11898e-28	0.849873	0.85	0.429	2.21104e-23	eCAF	NID1
KIAA0100	1.86408e-14	0.848551	0.387	0.159	5.07645e-10	eCAF	KIAA0100
UGDH1	3.64771e-18	0.838595	0.613	0.293	9.93381e-14	eCAF	UGDH
COL14A11	1.25124e-21	0.836209	0.636	0.283	3.40751e-17	eCAF	COL14A1
ACKR31	4.60053e-29	0.829998	0.905	0.514	1.25286e-24	eCAF	ACKR3
S100A4	1.44273e-20	0.825993	0.644	0.31	3.92898e-16	eCAF	S100A4
VLDLR	4.67239e-09	0.823782	0.253	0.109	0.000127243	eCAF	VLDLR
SESTD1	4.18112e-13	0.817764	0.328	0.129	1.13865e-08	eCAF	SESTD1
ABI3BP1	8.72666e-24	0.815036	0.838	0.467	2.37653e-19	eCAF	ABI3BP
LAMC1	7.14428e-28	0.799146	0.945	0.688	1.9456e-23	eCAF	LAMC1
FYN1	1.63255e-24	0.790891	0.834	0.446	4.44593e-20	eCAF	FYN
SFRP21	2.76433e-21	0.787454	0.794	0.438	7.5281e-17	eCAF	SFRP2
TGFBR21	1.28665e-31	0.787047	0.992	0.816	3.50392e-27	eCAF	TGFBR2
NEDD41	8.16864e-19	0.786251	0.632	0.311	2.22456e-14	eCAF	NEDD4
PSD3	2.70301e-10	0.785725	0.296	0.128	7.36111e-06	eCAF	PSD3
MYOF	9.64111e-14	0.785593	0.34	0.134	2.62556e-09	eCAF	MYOF
FNDC11	9.64987e-29	0.783566	0.874	0.436	2.62795e-24	eCAF	FNDC1
ANTXR2	1.40517e-17	0.782736	0.435	0.169	3.8267e-13	eCAF	ANTXR2
SLC6A6	1.14694e-11	0.78199	0.399	0.184	3.12345e-07	eCAF	SLC6A6
CASK1	9.46622e-14	0.781195	0.474	0.224	2.57794e-09	eCAF	CASK
ZC3H14	8.31867e-14	0.77465	0.407	0.179	2.26542e-09	eCAF	ZC3H14
SLC4A41	1.02596e-17	0.767852	0.482	0.197	2.794e-13	eCAF	SLC4A4
MARCKS	5.89539e-23	0.767686	0.941	0.678	1.60549e-18	eCAF	MARCKS
CHL11	8.45468e-14	0.764202	0.462	0.215	2.30246e-09	eCAF	CHL1
GDF5OS	4.00882e-11	0.757377	0.273	0.108	1.09172e-06	eCAF	GDF5OS
LOXL11	1.00083e-15	0.75705	0.506	0.231	2.72556e-11	eCAF	LOXL1
PCOLCE21	2.14949e-16	0.749385	0.553	0.268	5.8537e-12	eCAF	PCOLCE2
GJA1	4.39374e-17	0.745387	0.553	0.257	1.19655e-12	eCAF	GJA1
WLS	1.60032e-08	0.743017	0.34	0.174	0.000435817	eCAF	WLS
OAF	5.13066e-13	0.740662	0.415	0.189	1.39723e-08	eCAF	OAF
LOXL2	6.09204e-15	0.739488	0.443	0.195	1.65904e-10	eCAF	LOXL2
SEC14L1	9.81213e-20	0.728816	0.514	0.203	2.67214e-15	eCAF	SEC14L1
KIF2A	1.05223e-12	0.727179	0.324	0.128	2.86555e-08	eCAF	KIF2A
FLRT2	5.08777e-11	0.725417	0.332	0.147	1.38555e-06	eCAF	FLRT2
MSI2	4.92444e-09	0.723879	0.3	0.14	0.000134107	eCAF	MSI2
DPYSL3	2.87081e-18	0.722621	0.767	0.43	7.81807e-14	eCAF	DPYSL3
RAB1B	5.24458e-13	0.71012	0.419	0.19	1.42826e-08	eCAF	RAB1B
TSHZ2	2.01605e-11	0.708596	0.379	0.176	5.4903e-07	eCAF	TSHZ2
BAG1	5.34221e-10	0.702488	0.273	0.113	1.45484e-05	eCAF	BAG1
OSR1	1.57548e-10	0.701741	0.352	0.163	4.2905e-06	eCAF	OSR1
THBS3	1.02865e-16	0.693418	0.656	0.341	2.80134e-12	eCAF	THBS3
ERLEC1	1.42638e-14	0.692158	0.474	0.22	3.88447e-10	eCAF	ERLEC1
DAG1	1.78294e-18	0.690652	0.763	0.415	4.85548e-14	eCAF	DAG1
THY1	1.65696e-16	0.686547	0.688	0.377	4.5124e-12	eCAF	THY1
ZYX	1.29478e-15	0.686121	0.644	0.333	3.52609e-11	eCAF	ZYX
PPP1R14B	3.25575e-21	0.680742	0.775	0.402	8.86639e-17	eCAF	PPP1R14B
SDC2	5.66737e-18	0.67947	0.862	0.556	1.5434e-13	eCAF	SDC2
PRELP1	1.38749e-14	0.678223	0.561	0.282	3.77855e-10	eCAF	PRELP
KMT5A	2.53466e-10	0.677932	0.32	0.144	6.90264e-06	eCAF	KMT5A
EFEMP21	1.23551e-10	0.677868	0.522	0.301	3.36468e-06	eCAF	EFEMP2
HACD2	2.35086e-12	0.677375	0.368	0.162	6.40209e-08	eCAF	HACD2
DLC1	1.47974e-11	0.672391	0.411	0.193	4.02977e-07	eCAF	DLC1
IK	7.17325e-09	0.672278	0.292	0.135	0.000195349	eCAF	IK
GRB10	6.76543e-15	0.669416	0.632	0.337	1.84243e-10	eCAF	GRB10
DPT1	1.93298e-13	0.667292	0.589	0.305	5.26409e-09	eCAF	DPT
KLF3	1.65262e-13	0.661108	0.383	0.158	4.50059e-09	eCAF	KLF3
ARHGAP5	2.0825e-09	0.654926	0.316	0.146	5.67127e-05	eCAF	ARHGAP5
TIMP2	3.27453e-17	0.654697	0.83	0.501	8.91752e-13	eCAF	TIMP2
NENF	6.79253e-07	0.649108	0.312	0.169	0.0184981	eCAF	NENF
NPEPPS	6.45132e-12	0.64449	0.435	0.208	1.75689e-07	eCAF	NPEPPS
FST	1.05561e-14	0.644005	0.577	0.3	2.87473e-10	eCAF	FST
MGAT2	2.09164e-10	0.638402	0.486	0.267	5.69616e-06	eCAF	MGAT2
TMEM263	1.21233e-07	0.637084	0.273	0.132	0.00330153	eCAF	TMEM263
JAK11	1.24254e-12	0.636831	0.632	0.351	3.38381e-08	eCAF	JAK1
SEC63	2.17244e-11	0.629988	0.352	0.157	5.9162e-07	eCAF	SEC63
TWIST1	1.97471e-09	0.627717	0.455	0.24	5.37774e-05	eCAF	TWIST1
AKT2	6.40592e-09	0.627412	0.273	0.121	0.000174453	eCAF	AKT2
SERPINB6	3.87012e-10	0.627395	0.419	0.215	1.05395e-05	eCAF	SERPINB6
ARHGAP29	7.63726e-12	0.626162	0.289	0.111	2.07985e-07	eCAF	ARHGAP29
RHBDF1	6.06821e-07	0.621131	0.269	0.135	0.0165256	eCAF	RHBDF1
RAP2C	4.9854e-08	0.620608	0.328	0.169	0.00135767	eCAF	RAP2C
ADAMTSL1	4.69125e-08	0.617006	0.308	0.153	0.00127757	eCAF	ADAMTSL1
CXXC5	3.70741e-09	0.612609	0.32	0.153	0.000100964	eCAF	CXXC5
TNXB1	1.63282e-22	0.608172	0.953	0.638	4.44665e-18	eCAF	TNXB
RHOA	1.43728e-17	0.608061	0.917	0.635	3.91414e-13	eCAF	RHOA
PCDH7	9.78566e-09	0.606813	0.277	0.127	0.000266493	eCAF	PCDH7
ADAMTS51	7.14373e-19	0.604613	0.846	0.483	1.94545e-14	eCAF	ADAMTS5
UBE2D1	1.59027e-09	0.601935	0.269	0.115	4.33079e-05	eCAF	UBE2D1
MAPK9	1.43652e-08	0.600285	0.3	0.143	0.000391208	eCAF	MAPK9
LAMB11	5.47881e-17	0.598441	0.767	0.436	1.49204e-12	eCAF	LAMB1
ECM11	2.77561e-17	0.597105	0.68	0.326	7.55882e-13	eCAF	ECM1
COL5A1	2.24801e-17	0.594012	0.747	0.425	6.122e-13	eCAF	COL5A1
DDR21	5.24412e-18	0.593064	0.68	0.344	1.42813e-13	eCAF	DDR2
KRAS	1.27287e-10	0.590338	0.352	0.161	3.46641e-06	eCAF	KRAS
KIF1B	3.43093e-09	0.589746	0.32	0.152	9.34344e-05	eCAF	KIF1B
ARCN1	1.74918e-08	0.588076	0.387	0.204	0.000476354	eCAF	ARCN1
STK38	9.0821e-07	0.584297	0.257	0.128	0.0247333	eCAF	STK38
UQCC2	7.63132e-13	0.581313	0.387	0.169	2.07824e-08	eCAF	UQCC2
RNF13	4.54144e-07	0.577218	0.253	0.123	0.0123677	eCAF	RNF13
COL2A1	2.14355e-05	0.570887	0.277	0.159	0.583753	eCAF	COL2A1
ADAM10	3.6092e-13	0.570838	0.474	0.224	9.82892e-09	eCAF	ADAM10
TNKS1BP1	5.88991e-13	0.567739	0.526	0.266	1.604e-08	eCAF	TNKS1BP1
KIF1C	2.14915e-09	0.565341	0.32	0.149	5.85278e-05	eCAF	KIF1C
ADD31	7.9038e-20	0.563552	0.834	0.444	2.15244e-15	eCAF	ADD3
SNX4	2.48755e-07	0.562143	0.312	0.158	0.00677434	eCAF	SNX4
ZDHHC3	9.97266e-10	0.562053	0.285	0.124	2.71585e-05	eCAF	ZDHHC3
IGSF8	2.34796e-08	0.560423	0.336	0.167	0.000639419	eCAF	IGSF8
MYH10	2.26884e-09	0.559435	0.281	0.123	6.17873e-05	eCAF	MYH10
CNOT6	6.21284e-13	0.558161	0.431	0.198	1.69194e-08	eCAF	CNOT6
DSEL	2.52065e-09	0.555261	0.289	0.129	6.8645e-05	eCAF	DSEL
EBF1	1.3852e-12	0.553935	0.735	0.452	3.77231e-08	eCAF	EBF1
HDAC2	8.21978e-08	0.553249	0.308	0.156	0.00223849	eCAF	HDAC2
GPX8	1.00193e-06	0.551746	0.253	0.125	0.0272857	eCAF	GPX8
MNT	2.16821e-09	0.550198	0.383	0.193	5.90469e-05	eCAF	MNT
PHF14	7.04386e-07	0.546651	0.269	0.139	0.0191825	eCAF	PHF14
HNRNPUL1	1.90681e-07	0.53865	0.269	0.129	0.00519282	eCAF	HNRNPUL1
PDCD6IP	1.18375e-10	0.534864	0.391	0.189	3.22371e-06	eCAF	PDCD6IP
KARS	5.6961e-07	0.534535	0.296	0.153	0.0155122	eCAF	KARS
RCAN2	4.35045e-10	0.534315	0.273	0.111	1.18476e-05	eCAF	RCAN2
ZNF148	7.19479e-07	0.533153	0.277	0.144	0.0195936	eCAF	ZNF148
TNS1	5.16613e-10	0.53229	0.399	0.198	1.40689e-05	eCAF	TNS1
COL3A11	1.59813e-14	0.530968	0.984	0.856	4.3522e-10	eCAF	COL3A1
PCF11	9.04525e-09	0.52801	0.372	0.19	0.000246329	eCAF	PCF11
AKIRIN2	6.77953e-08	0.525828	0.289	0.136	0.00184627	eCAF	AKIRIN2
SNX6	1.82902e-08	0.525724	0.265	0.118	0.000498097	eCAF	SNX6
LATS2	6.16019e-08	0.52565	0.3	0.145	0.0016776	eCAF	LATS2
ATP2B1	6.49813e-12	0.525346	0.573	0.313	1.76964e-07	eCAF	ATP2B1
NPTN	1.03991e-15	0.524231	0.83	0.5	2.832e-11	eCAF	NPTN
DNAJC25	2.06919e-06	0.522785	0.261	0.133	0.0563502	eCAF	DNAJC25
GPRC5B1	7.34791e-08	0.520895	0.383	0.208	0.00200106	eCAF	GPRC5B
SNX1	6.33461e-13	0.517351	0.557	0.287	1.7251e-08	eCAF	SNX1
MC1R1	6.28517e-12	0.516717	0.64	0.358	1.71164e-07	eCAF	MC1R
ACAT1	2.60577e-08	0.516598	0.269	0.121	0.000709629	eCAF	ACAT1
GLYR1	4.49292e-09	0.516596	0.308	0.141	0.000122356	eCAF	GLYR1
RAB2A	6.47822e-12	0.513776	0.684	0.405	1.76421e-07	eCAF	RAB2A
ZNF106	1.61133e-07	0.509781	0.273	0.13	0.00438814	eCAF	ZNF106
CCDC80	1.43912e-11	0.509085	0.609	0.339	3.91916e-07	eCAF	CCDC80
PLXDC2	4.05519e-12	0.507575	0.379	0.165	1.10435e-07	eCAF	PLXDC2
LBP1	5.73628e-11	0.506849	0.569	0.314	1.56216e-06	eCAF	LBP
TMEM184B	1.0872e-05	0.506391	0.273	0.152	0.296077	eCAF	TMEM184B
TUBB2B	6.26167e-08	0.506192	0.296	0.144	0.00170524	eCAF	TUBB2B
DYNC1I2	1.41528e-08	0.50515	0.399	0.211	0.000385423	eCAF	DYNC1I2
ACLY	1.64861e-10	0.501297	0.387	0.183	4.48965e-06	eCAF	ACLY
ADAM17	7.1594e-07	0.501085	0.316	0.169	0.0194972	eCAF	ADAM17
YBX3	6.65135e-12	0.499296	0.767	0.47	1.81136e-07	eCAF	YBX3
RAP1A	1.03852e-13	0.498894	0.668	0.379	2.82821e-09	eCAF	RAP1A
RTRAF	9.30579e-07	0.497978	0.32	0.173	0.0253424	eCAF	RTRAF
GNPNAT1	1.92209e-07	0.497553	0.269	0.128	0.00523441	eCAF	GNPNAT1
CENPB	7.55033e-08	0.49605	0.368	0.195	0.00205618	eCAF	CENPB
PTPRA	4.24577e-11	0.493918	0.498	0.253	1.15625e-06	eCAF	PTPRA
NUMBL	6.36344e-09	0.492534	0.324	0.151	0.000173295	eCAF	NUMBL
RALA	1.04824e-07	0.487224	0.427	0.241	0.00285467	eCAF	RALA
PSMD12	9.79367e-05	0.487124	0.292	0.174	1	eCAF	PSMD12
DENND5A	1.09498e-07	0.486088	0.273	0.129	0.00298196	eCAF	DENND5A
ATXN7L3B	2.45894e-08	0.48225	0.364	0.186	0.000669644	eCAF	ATXN7L3B
PRG41	1.56505e-08	0.479236	0.933	0.697	0.00042621	eCAF	PRG4
ANXA5	2.9749e-08	0.478401	0.447	0.25	0.000810155	eCAF	ANXA5
SAP30L	3.83625e-06	0.476359	0.257	0.132	0.104473	eCAF	SAP30L
MAN1A11	1.00917e-08	0.475934	0.486	0.271	0.000274828	eCAF	MAN1A1
SCN1B	4.22856e-08	0.471897	0.352	0.178	0.00115156	eCAF	SCN1B
OSR2	1.41603e-12	0.471783	0.522	0.253	3.85628e-08	eCAF	OSR2
NDEL1	2.74138e-08	0.470491	0.399	0.211	0.000746559	eCAF	NDEL1
CCDC88A	8.51075e-09	0.469244	0.277	0.126	0.000231773	eCAF	CCDC88A
FOXP1	4.84729e-13	0.46921	0.731	0.423	1.32006e-08	eCAF	FOXP1
KDELR1	2.46042e-08	0.467972	0.395	0.207	0.000670047	eCAF	KDELR1
SH3BP5	6.89896e-06	0.467752	0.269	0.145	0.187879	eCAF	SH3BP5
FBXL4	9.45398e-07	0.467523	0.32	0.169	0.025746	eCAF	FBXL4
LTA4H	1.40839e-10	0.465935	0.336	0.149	3.83548e-06	eCAF	LTA4H
PCSK51	2.39398e-08	0.465698	0.368	0.187	0.000651954	eCAF	PCSK5
ZMIZ1	1.8921e-07	0.465437	0.415	0.236	0.00515275	eCAF	ZMIZ1
PPP3CB	1.68218e-08	0.465148	0.49	0.279	0.000458109	eCAF	PPP3CB
WAPL	6.74059e-08	0.464627	0.257	0.118	0.00183567	eCAF	WAPL
BZW1	4.66894e-08	0.464432	0.439	0.245	0.00127149	eCAF	BZW1
SPRY21	7.87711e-09	0.463625	0.451	0.248	0.000214517	eCAF	SPRY2
PITPNA	7.01438e-09	0.461421	0.423	0.222	0.000191023	eCAF	PITPNA
MATR3	2.39933e-08	0.461148	0.435	0.242	0.00065341	eCAF	MATR3
CALU	4.12161e-12	0.46014	0.854	0.568	1.12244e-07	eCAF	CALU
FKBP1C	9.74326e-11	0.45976	0.439	0.215	2.65338e-06	eCAF	FKBP1C
MARK3	2.02299e-06	0.455845	0.285	0.15	0.0550921	eCAF	MARK3
PTP4A2	2.92968e-11	0.453891	0.731	0.455	7.97839e-07	eCAF	PTP4A2
TOP2B	1.2175e-09	0.452926	0.534	0.298	3.31562e-05	eCAF	TOP2B
ATF2	5.09734e-07	0.451535	0.277	0.137	0.0138816	eCAF	ATF2
PSMA2	1.10078e-06	0.451329	0.304	0.16	0.0299775	eCAF	PSMA2
PSMD7	2.02957e-08	0.450831	0.285	0.132	0.000552712	eCAF	PSMD7
PPM1A	1.33241e-05	0.447646	0.277	0.156	0.362855	eCAF	PPM1A
MLEC	2.39606e-06	0.446054	0.3	0.163	0.0652519	eCAF	MLEC
GLUD1	3.42929e-08	0.445703	0.269	0.123	0.000933898	eCAF	GLUD1
FILIP1L	3.35126e-11	0.444687	0.498	0.255	9.1265e-07	eCAF	FILIP1L
ZFAND3	1.88602e-09	0.443773	0.415	0.217	5.13619e-05	eCAF	ZFAND3
MMP21	8.55513e-11	0.443409	0.668	0.402	2.32982e-06	eCAF	MMP2
DIAPH1	4.61694e-09	0.441697	0.407	0.214	0.000125733	eCAF	DIAPH1
TCF7L1	1.46023e-07	0.441506	0.261	0.122	0.00397663	eCAF	TCF7L1
SMAD1	7.51981e-07	0.43947	0.273	0.135	0.0204787	eCAF	SMAD1
LAPTM4A	3.47864e-10	0.439136	0.826	0.577	9.47338e-06	eCAF	LAPTM4A
VDAC1	1.32956e-05	0.438803	0.261	0.142	0.36208	eCAF	VDAC1
LEPROT	1.50745e-09	0.434374	0.478	0.258	4.10523e-05	eCAF	LEPROT
DLGAP4	3.258e-07	0.433237	0.368	0.199	0.0088725	eCAF	DLGAP4
USP9X	9.22138e-07	0.432838	0.316	0.17	0.0251126	eCAF	USP9X
REXO2	8.35808e-07	0.430135	0.379	0.213	0.0227616	eCAF	REXO2
EMX2	8.56819e-07	0.429797	0.257	0.125	0.0233337	eCAF	EMX2
RPS6KA31	4.87812e-10	0.429393	0.486	0.249	1.32846e-05	eCAF	RPS6KA3
UBE2R2	2.12794e-08	0.428611	0.735	0.503	0.000579502	eCAF	UBE2R2
MBD2	5.88248e-09	0.425258	0.466	0.254	0.000160198	eCAF	MBD2
AHNAK	1.05115e-13	0.425129	0.98	0.742	2.86261e-09	eCAF	AHNAK
FERMT2	2.41989e-08	0.424971	0.419	0.222	0.000659008	eCAF	FERMT2
ELOVL5	2.17507e-08	0.423989	0.403	0.211	0.000592337	eCAF	ELOVL5
SSBP2	9.82839e-06	0.423609	0.253	0.132	0.267657	eCAF	SSBP2
THOC7	2.24427e-07	0.421026	0.265	0.125	0.00611182	eCAF	THOC7
PCDH19	4.46946e-10	0.420458	0.395	0.19	1.21717e-05	eCAF	PCDH19
SMAP1	7.78609e-10	0.419825	0.435	0.227	2.12038e-05	eCAF	SMAP1
PRNP1	1.15379e-09	0.418901	0.553	0.308	3.14212e-05	eCAF	PRNP
TXNL1	0.000445164	0.41853	0.304	0.196	1	eCAF	TXNL1
MACF1	7.90438e-09	0.418205	0.526	0.302	0.00021526	eCAF	MACF1
ADGRA2	9.16343e-08	0.418028	0.32	0.16	0.00249548	eCAF	ADGRA2
SAR1A	1.81908e-07	0.417505	0.518	0.316	0.00495391	eCAF	SAR1A
ANXA2	1.85211e-10	0.41564	0.407	0.196	5.04384e-06	eCAF	ANXA2
RWDD1	9.71506e-07	0.412514	0.312	0.165	0.026457	eCAF	RWDD1
CFL2	3.14386e-07	0.408698	0.292	0.147	0.00856168	eCAF	CFL2
KPNB1	3.53734e-10	0.408421	0.534	0.291	9.63323e-06	eCAF	KPNB1
GPATCH2L	5.84252e-07	0.408106	0.399	0.225	0.0159109	eCAF	GPATCH2L
IFT20	6.38393e-07	0.407398	0.324	0.171	0.0173854	eCAF	IFT20
TBRG1	5.08199e-07	0.407017	0.403	0.229	0.0138398	eCAF	TBRG1
VCL	3.71067e-07	0.406283	0.316	0.163	0.0101053	eCAF	VCL
S100A6	6.15865e-15	0.406078	1	0.935	1.67719e-10	eCAF	S100A6
BMP1	2.0236e-11	0.405481	0.514	0.254	5.51086e-07	eCAF	BMP1
DOCK7	2.96819e-08	0.40503	0.364	0.186	0.000808327	eCAF	DOCK7
MAP1B	8.91234e-05	0.403444	0.253	0.143	1	eCAF	MAP1B
CYB5R3	5.50701e-09	0.403444	0.506	0.287	0.000149972	eCAF	CYB5R3
2024-09-02	1.2043e-08	0.402242	0.435	0.236	0.000327966	eCAF	2024-09-02
ZCCHC24	2.12856e-09	0.402162	0.502	0.282	5.79671e-05	eCAF	ZCCHC24
CHMP4B	2.37931e-07	0.401086	0.577	0.365	0.00647957	eCAF	CHMP4B
RAP1B	8.33164e-09	0.401007	0.806	0.562	0.000226896	eCAF	RAP1B
PAM1	1.0394e-09	0.400752	0.925	0.727	2.83059e-05	eCAF	PAM
NDFIP1	1.38853e-10	0.398647	0.545	0.289	3.78139e-06	eCAF	NDFIP1
PLPP31	4.9254e-11	0.395708	0.949	0.712	1.34134e-06	eCAF	PLPP3
PTPN9	2.15431e-06	0.393848	0.431	0.263	0.0586684	eCAF	PTPN9
AGPS1	4.16384e-08	0.392959	0.403	0.218	0.00113394	eCAF	AGPS
YTHDF1	6.97159e-07	0.392402	0.277	0.137	0.0189857	eCAF	YTHDF1
NR3C1	7.10646e-05	0.387276	0.336	0.208	1	eCAF	NR3C1
ABI1	1.62534e-08	0.387114	0.458	0.253	0.000442628	eCAF	ABI1
NPRL31	8.15107e-09	0.385903	0.372	0.185	0.000221978	eCAF	NPRL3
ANKRD401	5.31686e-06	0.383844	0.356	0.203	0.144794	eCAF	ANKRD40
YWHAG	2.06796e-08	0.383123	0.534	0.313	0.000563168	eCAF	YWHAG
VAT1	6.26733e-07	0.382433	0.439	0.257	0.0170678	eCAF	VAT1
EIF4E2	2.59867e-08	0.382412	0.502	0.283	0.000707697	eCAF	EIF4E2
SELENOF	2.08456e-08	0.381233	0.498	0.283	0.00056769	eCAF	SELENOF
HES1	1.02993e-07	0.379757	0.379	0.211	0.00280482	eCAF	HES1
P4HB	4.10644e-06	0.379648	0.292	0.157	0.111831	eCAF	P4HB
PKN2	1.57885e-06	0.379622	0.281	0.144	0.0429967	eCAF	PKN2
RAB12	3.13974e-08	0.378477	0.494	0.278	0.000855045	eCAF	RAB12
PPP3R1	2.45058e-05	0.378135	0.312	0.183	0.667367	eCAF	PPP3R1
PSMD14	4.2436e-08	0.375536	0.332	0.163	0.00115566	eCAF	PSMD14
CCDC1871	9.09055e-09	0.372705	0.858	0.557	0.000247563	eCAF	CCDC187
GALNT11	7.54725e-09	0.372329	0.49	0.268	0.000205534	eCAF	GALNT1
CDON	3.88821e-07	0.371732	0.292	0.144	0.0105888	eCAF	CDON
LPGAT11	5.07365e-07	0.369796	0.423	0.242	0.0138171	eCAF	LPGAT1
FAM193A1	2.75041e-08	0.369386	0.652	0.4	0.00074902	eCAF	FAM193A
CAPRIN1	3.29795e-06	0.368484	0.395	0.233	0.089813	eCAF	CAPRIN1
ZEB2	1.76611e-10	0.365125	0.561	0.304	4.80966e-06	eCAF	ZEB2
BICD2	4.02405e-07	0.364672	0.253	0.12	0.0109587	eCAF	BICD2
SELENOS	1.59467e-07	0.36454	0.443	0.252	0.00434277	eCAF	SELENOS
PBX1	9.45784e-06	0.363989	0.352	0.207	0.257565	eCAF	PBX1
YWHAH	2.06665e-06	0.363816	0.601	0.396	0.056281	eCAF	YWHAH
RBPJ1	3.52539e-10	0.363054	0.498	0.261	9.60069e-06	eCAF	RBPJ
SMC6	1.28422e-07	0.362017	0.379	0.205	0.00349733	eCAF	SMC6
CDC42BPG	4.02236e-09	0.360493	0.656	0.391	0.000109541	eCAF	CDC42BPG
GSK3B	1.05728e-06	0.359435	0.427	0.253	0.028793	eCAF	GSK3B
PLS3	3.71019e-07	0.358134	0.352	0.186	0.010104	eCAF	PLS3
ERRFI11	1.83475e-08	0.358039	0.715	0.458	0.000499658	eCAF	ERRFI1
BASP1	2.81661e-08	0.357971	0.779	0.566	0.000767049	eCAF	BASP1
HDAC7	1.55795e-08	0.35606	0.387	0.198	0.000424277	eCAF	HDAC7
ETFA1	5.0493e-08	0.355704	0.458	0.253	0.00137508	eCAF	ETFA
CTDNEP1	2.43908e-05	0.354607	0.308	0.179	0.664234	eCAF	CTDNEP1
PAPOLA	1.7677e-07	0.353578	0.593	0.369	0.00481397	eCAF	PAPOLA
WASF2	4.06107e-06	0.35195	0.387	0.232	0.110595	eCAF	WASF2
LAMP1	4.4622e-05	0.350193	0.344	0.211	1	eCAF	LAMP1
SRSF1	7.96139e-06	0.349387	0.285	0.153	0.216813	eCAF	SRSF1
RER1	4.25364e-07	0.347147	0.36	0.197	0.0115839	eCAF	RER1
SPTLC2	6.00142e-06	0.346563	0.356	0.209	0.163437	eCAF	SPTLC2
PSMD1	0.000184313	0.343534	0.336	0.211	1	eCAF	PSMD1
NFIX	2.94227e-09	0.343533	0.885	0.66	8.01269e-05	eCAF	NFIX
HUWE1	6.07338e-08	0.34339	0.538	0.324	0.00165396	eCAF	HUWE1
COMMD1	1.85209e-06	0.342708	0.312	0.165	0.0504381	eCAF	COMMD1
ZNF207	3.94408e-06	0.342089	0.47	0.291	0.107409	eCAF	ZNF207
ANXA3	1.00331e-05	0.341865	0.261	0.139	0.273232	eCAF	ANXA3
2024-09-07	1.22761e-09	0.341496	0.826	0.563	3.34316e-05	eCAF	2024-09-07
SUGT1	3.3056e-08	0.340904	0.368	0.19	0.000900215	eCAF	SUGT1
ZMYM2	7.80686e-07	0.340043	0.257	0.125	0.0212604	eCAF	ZMYM2
MTRNR2L11	4.64961e-08	0.339029	0.375	0.197	0.00126623	eCAF	MTRNR2L11
AIDA1	1.14594e-05	0.338568	0.368	0.214	0.312074	eCAF	AIDA
MIER1	8.39809e-05	0.338446	0.277	0.16	1	eCAF	MIER1
YWHAB	3.71156e-07	0.338026	0.794	0.569	0.0101077	eCAF	YWHAB
EIF3I	1.44932e-05	0.336039	0.443	0.277	0.394693	eCAF	EIF3I
SKI	1.06604e-05	0.333374	0.383	0.23	0.290315	eCAF	SKI
CYR61	8.68886e-08	0.33226	0.704	0.469	0.00236624	eCAF	CYR61
AC010424.2	0.00012041	0.331476	0.34	0.211	1	eCAF	AC010424.2
ZC3H15	6.61185e-07	0.330576	0.423	0.245	0.0180061	eCAF	ZC3H15
MAGED1	8.72412e-08	0.329969	0.605	0.361	0.00237584	eCAF	MAGED1
EMP1	8.70241e-09	0.329099	0.85	0.583	0.000236993	eCAF	EMP1
AKAP13	2.28962e-05	0.328816	0.316	0.185	0.623533	eCAF	AKAP13
SNX9	1.55752e-07	0.328532	0.462	0.259	0.0042416	eCAF	SNX9
NOVA11	2.28937e-11	0.327496	0.775	0.467	6.23465e-07	eCAF	NOVA1
GNB2	2.15106e-08	0.327189	0.534	0.303	0.000585797	eCAF	GNB2
UQCRHL	2.397e-06	0.324225	0.403	0.237	0.0652776	eCAF	UQCRHL
RALBP1	8.81733e-08	0.321046	0.557	0.342	0.00240122	eCAF	RALBP1
SH3GLB1	1.43466e-08	0.318341	0.605	0.351	0.000390701	eCAF	SH3GLB1
DAPK11	2.87253e-08	0.318176	0.447	0.243	0.000782276	eCAF	DAPK1
ADD1	1.02e-08	0.316257	0.538	0.303	0.000277777	eCAF	ADD1
S100A131	5.05066e-07	0.316103	0.581	0.354	0.0137545	eCAF	S100A13
SPARC	2.85453e-09	0.314933	0.984	0.868	7.77374e-05	eCAF	SPARC
B4GALT1	9.20376e-06	0.313709	0.324	0.186	0.250646	eCAF	B4GALT1
STRN3	4.17106e-07	0.313462	0.47	0.272	0.011359	eCAF	STRN3
CUL31	1.27523e-07	0.312632	0.719	0.458	0.00347282	eCAF	CUL3
LPCAT3	6.10925e-05	0.311714	0.261	0.145	1	eCAF	LPCAT3
SAMD4B	3.45776e-09	0.310964	0.644	0.381	9.41651e-05	eCAF	SAMD4B
METAP2	1.24229e-06	0.31081	0.506	0.3	0.0338313	eCAF	METAP2
SPTBN1	3.03646e-08	0.309581	0.949	0.73	0.000826918	eCAF	SPTBN1
GLRX3	9.38118e-06	0.307782	0.3	0.169	0.255478	eCAF	GLRX3
BMPR2	6.87821e-05	0.307059	0.368	0.228	1	eCAF	BMPR2
PSME4	3.77603e-05	0.306417	0.289	0.165	1	eCAF	PSME4
VCP	1.53785e-07	0.304718	0.628	0.395	0.00418801	eCAF	VCP
CAMK1	2.8028e-06	0.304289	0.336	0.182	0.0763287	eCAF	CAMK1
GDA	5.79074e-07	0.303045	0.261	0.127	0.0157699	eCAF	GDA
SLC47A1	1.81655e-05	0.302199	0.415	0.257	0.4947	eCAF	SLC47A1
DCAF51	7.87126e-06	0.301311	0.344	0.195	0.214358	eCAF	DCAF5
ANXA1	6.80658e-09	0.300402	0.881	0.606	0.000185364	eCAF	ANXA1
ATP1B1	3.41307e-06	0.298979	0.285	0.148	0.0929481	eCAF	ATP1B1
RNPS1	0.000125742	0.298933	0.265	0.153	1	eCAF	RNPS1
DDX6	1.57231e-05	0.294686	0.344	0.199	0.428188	eCAF	DDX6
MORF4L2	5.82402e-07	0.294603	0.814	0.586	0.0158606	eCAF	MORF4L2
DDB1	2.916e-07	0.293761	0.435	0.248	0.00794115	eCAF	DDB1
DNMT3A	1.0613e-05	0.292956	0.257	0.134	0.289024	eCAF	DNMT3A
TRIP121	5.96223e-06	0.292732	0.372	0.215	0.162369	eCAF	TRIP12
DDOST	5.54561e-06	0.292393	0.439	0.265	0.151023	eCAF	DDOST
SPAG9	2.97044e-07	0.289793	0.427	0.245	0.00808939	eCAF	SPAG9
LRP11	4.67455e-07	0.289399	0.731	0.508	0.0127302	eCAF	LRP1
LIMK2	4.21693e-07	0.28888	0.257	0.123	0.011484	eCAF	LIMK2
SEC31A	5.05114e-06	0.288764	0.692	0.47	0.137558	eCAF	SEC31A
LIMS1	2.08861e-05	0.286139	0.261	0.144	0.56879	eCAF	LIMS1
TMEM30A1	8.81473e-05	0.285355	0.344	0.208	1	eCAF	TMEM30A
PRRX11	4.35638e-09	0.284897	0.731	0.448	0.000118637	eCAF	PRRX1
ARPC1B	4.68888e-08	0.284665	0.834	0.573	0.00127692	eCAF	ARPC1B
APBB1IP1	5.73089e-05	0.284087	0.324	0.196	1	eCAF	APBB1IP
RARG	5.6966e-07	0.283762	0.462	0.268	0.0155136	eCAF	RARG
ACTR10	5.21444e-05	0.28362	0.316	0.186	1	eCAF	ACTR10
LYSMD2	3.60837e-05	0.282123	0.277	0.152	0.982668	eCAF	LYSMD2
SPIN1	2.71003e-06	0.28016	0.336	0.183	0.0738024	eCAF	SPIN1
PPP4R3B	0.000281159	0.279243	0.281	0.17	1	eCAF	PPP4R3B
SEC62	2.90187e-08	0.278645	0.881	0.596	0.000790266	eCAF	SEC62
BIRC6	1.12811e-06	0.278205	0.391	0.221	0.0307219	eCAF	BIRC6
ARPC1A	2.18181e-06	0.277048	0.534	0.329	0.0594172	eCAF	ARPC1A
ABHD2	3.85185e-05	0.275844	0.344	0.208	1	eCAF	ABHD2
RHOJ	4.37305e-06	0.273085	0.423	0.252	0.119091	eCAF	RHOJ
SSB	5.94366e-05	0.272426	0.324	0.191	1	eCAF	SSB
RAB1A	6.7188e-07	0.27242	0.834	0.6	0.0182973	eCAF	RAB1A
RAC1	5.31841e-08	0.272349	0.708	0.454	0.00144836	eCAF	RAC1
XRN2	0.00206645	0.272188	0.36	0.249	1	eCAF	XRN2
CBWD6	1.92547e-07	0.271195	0.383	0.209	0.00524363	eCAF	CBWD6
SMARCA2	8.52395e-09	0.270742	0.545	0.309	0.000232133	eCAF	SMARCA2
LUM	0.000106682	0.27047	0.379	0.245	1	eCAF	LUM
CLIP1	3.75552e-05	0.27037	0.253	0.14	1	eCAF	CLIP1
ZNF3021	3.06225e-05	0.270077	0.379	0.232	0.833943	eCAF	ZNF302
SBF21	7.47264e-09	0.26816	0.7	0.415	0.000203502	eCAF	SBF2
QRICH1	3.24712e-05	0.267411	0.3	0.174	0.884289	eCAF	QRICH1
RNF130	8.8843e-07	0.267183	0.474	0.278	0.0241946	eCAF	RNF130
CTNND1	1.79139e-05	0.266454	0.356	0.208	0.48785	eCAF	CTNND1
NAV1	1.16524e-05	0.266422	0.312	0.177	0.31733	eCAF	NAV1
PSMA4	4.07861e-06	0.266288	0.597	0.391	0.111073	eCAF	PSMA4
C1S1	3.78684e-07	0.265792	0.597	0.371	0.0103127	eCAF	C1S
C12orf57	0.000125843	0.264157	0.285	0.167	1	eCAF	C12orf57
NIPBL	1.05594e-06	0.263335	0.458	0.271	0.0287563	eCAF	NIPBL
COPB2	1.6876e-07	0.262798	0.474	0.268	0.00459583	eCAF	COPB2
SAR1B	3.9248e-05	0.261896	0.289	0.165	1	eCAF	SAR1B
CAPNS1	0.000184557	0.261039	0.368	0.236	1	eCAF	CAPNS1
RHOQ1	2.85104e-10	0.260666	0.498	0.261	7.76423e-06	eCAF	RHOQ
CAPZA2	1.03715e-06	0.260651	0.427	0.243	0.0282447	eCAF	CAPZA2
TNFAIP61	2.95934e-07	0.260525	0.34	0.176	0.00805917	eCAF	TNFAIP6
KTN1	0.00052872	0.259986	0.277	0.172	1	eCAF	KTN1
EIF4G11	1.59508e-07	0.259973	0.692	0.455	0.00434387	eCAF	EIF4G1
RAB7A	1.75568e-08	0.257416	0.802	0.507	0.000478124	eCAF	RAB7A
RHOB	3.60888e-05	0.256891	0.715	0.532	0.982806	eCAF	RHOB
RAD23B	1.99444e-06	0.256253	0.407	0.232	0.0543147	eCAF	RAD23B
NFKBIA	1.95134e-06	0.253302	0.877	0.707	0.0531409	eCAF	NFKBIA
CAV1	0.000967735	0.253167	0.312	0.208	1	eCAF	CAV1
LMAN1	5.10209e-06	0.2529	0.557	0.365	0.138945	eCAF	LMAN1
NLGN2	0.00127963	0.252616	0.261	0.165	1	eCAF	NLGN2
CTBS	2.60975e-06	0.251934	0.34	0.189	0.0710713	eCAF	CTBS
OAZ2	3.23878e-06	0.251443	0.277	0.143	0.0882017	eCAF	OAZ2
VAMP2	0.00102304	0.251243	0.261	0.161	1	eCAF	VAMP2
HDLBP	2.47138e-06	0.251158	0.601	0.393	0.0673031	eCAF	HDLBP
ZEB11	1.5475e-05	0.250388	0.328	0.187	0.421432	eCAF	ZEB1
ACTA2	2.85557e-171	6.45317	0.739	0.032	7.77658e-167	MyCAF	ACTA2
NEXN	2.62517e-60	5.56331	0.261	0.008	7.14913e-56	MyCAF	NEXN
INHBA	9.27627e-86	5.5577	0.522	0.048	2.52621e-81	MyCAF	INHBA
HS6ST2	1.1159e-76	5.49523	0.311	0.008	3.03892e-72	MyCAF	HS6ST2
MLXIPL	1.11178e-68	5.33972	0.28	0.007	3.0277e-64	MyCAF	MLXIPL
TAGLN	3.02989e-66	4.8579	0.267	0.006	8.25129e-62	MyCAF	TAGLN
COL8A1	3.26472e-118	4.64543	0.783	0.098	8.89081e-114	MyCAF	COL8A1
KCNQ2	3.0871e-48	4.46256	0.273	0.019	8.40711e-44	MyCAF	KCNQ2
TNC	2.49744e-88	4.42618	0.547	0.05	6.80128e-84	MyCAF	TNC
MYLK	5.78282e-44	4.34484	0.317	0.035	1.57483e-39	MyCAF	MYLK
CTGF	5.87791e-63	4.27685	0.652	0.15	1.60073e-58	MyCAF	CTGF
COL12A1	9.25589e-85	4.02066	0.82	0.192	2.52066e-80	MyCAF	COL12A1
PDGFA	6.27687e-73	3.87109	0.466	0.043	1.70938e-68	MyCAF	PDGFA
TPM2	9.87041e-85	3.8459	0.59	0.069	2.68801e-80	MyCAF	TPM2
ACTG2	2.45957e-56	3.7175	0.491	0.076	6.69815e-52	MyCAF	ACTG2
ACTC1	7.64522e-39	3.67468	0.255	0.023	2.08202e-34	MyCAF	ACTC1
WNT5A	3.74118e-37	3.66898	0.255	0.025	1.01884e-32	MyCAF	WNT5A
POSTN	5.97281e-39	3.47739	0.478	0.109	1.62657e-34	MyCAF	POSTN
NCAM1	1.45656e-31	3.1244	0.292	0.045	3.96666e-27	MyCAF	NCAM1
KALRN	1.81447e-25	2.92727	0.28	0.053	4.94134e-21	MyCAF	KALRN
TPM1	7.00502e-50	2.86089	0.72	0.243	1.90768e-45	MyCAF	TPM1
CRYAB	3.00996e-30	2.79917	0.435	0.112	8.19702e-26	MyCAF	CRYAB
ACTN1	1.03764e-66	2.7672	0.764	0.204	2.82582e-62	MyCAF	ACTN1
CRIM1	3.21219e-22	2.69678	0.36	0.102	8.74777e-18	MyCAF	CRIM1
ITGA1	4.26267e-18	2.69582	0.292	0.081	1.16085e-13	MyCAF	ITGA1
CDH11	6.92208e-42	2.692	0.602	0.174	1.88509e-37	MyCAF	CDH11
GJC1	1.11708e-22	2.67966	0.298	0.067	3.04215e-18	MyCAF	GJC1
MFAP1	3.54112e-41	2.58937	0.602	0.176	9.64354e-37	MyCAF	MFAP1
MSRB3	7.46235e-32	2.56738	0.323	0.053	2.03222e-27	MyCAF	MSRB3
SERPINE2	1.19946e-21	2.54274	0.298	0.071	3.26648e-17	MyCAF	SERPINE2
GPC4	3.19091e-26	2.50464	0.273	0.047	8.6898e-22	MyCAF	GPC4
PALLD	5.41224e-34	2.49712	0.435	0.098	1.47391e-29	MyCAF	PALLD
PDGFRL	5.86491e-19	2.46954	0.261	0.06	1.59719e-14	MyCAF	PDGFRL
NDUFA4L2	6.91204e-23	2.46816	0.373	0.104	1.88236e-18	MyCAF	NDUFA4L2
NRP2	8.67242e-31	2.41143	0.323	0.056	2.36176e-26	MyCAF	NRP2
PTEN	5.37797e-42	2.36485	0.776	0.342	1.46458e-37	MyCAF	PTEN
LOXL3	4.16374e-21	2.25071	0.342	0.092	1.13391e-16	MyCAF	LOXL3
CALD1	2.53005e-54	2.23446	0.901	0.453	6.89008e-50	MyCAF	CALD1
PRKACB	8.55528e-19	2.19058	0.478	0.204	2.32986e-14	MyCAF	PRKACB
NT5DC2	2.43644e-15	2.18896	0.261	0.074	6.63515e-11	MyCAF	NT5DC2
TIMP3	1.97933e-09	2.17956	0.385	0.206	5.39031e-05	MyCAF	TIMP3
NR2F2	3.28137e-20	2.16152	0.342	0.098	8.93615e-16	MyCAF	NR2F2
LBH	3.14543e-27	2.02147	0.559	0.21	8.56594e-23	MyCAF	LBH
COL5A2	1.70453e-56	2.017	0.975	0.753	4.64194e-52	MyCAF	COL5A2
COL4A1	3.17211e-13	1.96603	0.714	0.557	8.6386e-09	MyCAF	COL4A1
PDGFRB	4.08805e-12	1.94747	0.28	0.099	1.1133e-07	MyCAF	PDGFRB
BMP11	1.66043e-18	1.89984	0.54	0.269	4.52186e-14	MyCAF	BMP1
IGFBP7	4.29509e-49	1.88164	1	0.921	1.16968e-44	MyCAF	IGFBP7
B3GNT2	1.432e-20	1.87188	0.348	0.095	3.89976e-16	MyCAF	B3GNT2
LOXL21	5.90176e-20	1.84271	0.503	0.205	1.60723e-15	MyCAF	LOXL2
PMEPA1	1.30903e-21	1.83817	0.671	0.391	3.56488e-17	MyCAF	PMEPA1
THBS2	9.975e-11	1.81231	0.41	0.224	2.71649e-06	MyCAF	THBS2
HOOK1	2.81163e-17	1.81164	0.323	0.096	7.65691e-13	MyCAF	HOOK1
FLRT1	5.32646e-16	1.79462	0.304	0.091	1.45056e-11	MyCAF	FLRT1
VCL1	7.03543e-19	1.75048	0.441	0.159	1.91596e-14	MyCAF	VCL
UCK2	7.52437e-12	1.74621	0.292	0.105	2.04911e-07	MyCAF	UCK2
COL6A3	1.59183e-13	1.70375	0.509	0.27	4.33503e-09	MyCAF	COL6A3
MYH9	2.50559e-14	1.67582	0.447	0.199	6.82348e-10	MyCAF	MYH9
FAT1	1.09606e-10	1.64467	0.311	0.128	2.98491e-06	MyCAF	FAT1
LGALS1	1.62384e-35	1.63138	0.925	0.773	4.4222e-31	MyCAF	LGALS1
CHSY1	1.63145e-17	1.62997	0.342	0.104	4.44293e-13	MyCAF	CHSY1
FLNA	6.88713e-23	1.6225	0.758	0.466	1.87557e-18	MyCAF	FLNA
COX17	1.21798e-11	1.59689	0.292	0.106	3.31693e-07	MyCAF	COX17
RSBN1L	1.41233e-17	1.54792	0.54	0.25	3.8462e-13	MyCAF	RSBN1L
LOX	5.20618e-07	1.53872	0.261	0.121	0.014178	MyCAF	LOX
THBS1	9.55164e-33	1.52853	0.894	0.467	2.6012e-28	MyCAF	THBS1
MYL12A	3.08663e-28	1.48329	0.826	0.522	8.40581e-24	MyCAF	MYL12A
KREMEN1	1.95711e-14	1.47126	0.584	0.321	5.3298e-10	MyCAF	KREMEN1
ODC1	1.74306e-13	1.45505	0.453	0.2	4.74688e-09	MyCAF	ODC1
SDC3	5.116e-13	1.42708	0.366	0.147	1.39324e-08	MyCAF	SDC3
PICALM	5.04713e-26	1.42269	0.82	0.558	1.37448e-21	MyCAF	PICALM
ENO2	5.01472e-07	1.4004	0.292	0.147	0.0136566	MyCAF	ENO2
CNN3	1.87611e-20	1.38689	0.54	0.222	5.10922e-16	MyCAF	CNN3
TEAD1	4.75828e-08	1.38234	0.273	0.121	0.00129582	MyCAF	TEAD1
ACTN4	1.34824e-13	1.37492	0.578	0.33	3.67166e-09	MyCAF	ACTN4
OLFML2B	2.56978e-18	1.36066	0.696	0.412	6.99828e-14	MyCAF	OLFML2B
COL1A1	2.3154e-30	1.34338	0.994	0.938	6.30553e-26	MyCAF	COL1A1
MYL6	2.0014e-21	1.30911	0.851	0.593	5.4504e-17	MyCAF	MYL6
RNF19B	3.10373e-08	1.299	0.292	0.134	0.000845238	MyCAF	RNF19B
TPM4	7.57565e-13	1.25713	0.441	0.2	2.06308e-08	MyCAF	TPM4
MARK1	1.46625e-06	1.24746	0.286	0.141	0.0399304	MyCAF	MARK1
2024-09-11	1.4873e-07	1.24104	0.311	0.155	0.00405037	MyCAF	2024-09-11
TP53INP2	1.85384e-05	1.22712	0.28	0.15	0.504856	MyCAF	TP53INP2
ACVR1	3.21458e-07	1.20155	0.292	0.138	0.00875427	MyCAF	ACVR1
LCMT2	3.44892e-12	1.1989	0.565	0.31	9.39243e-08	MyCAF	LCMT2
ITGB1	1.23028e-12	1.18885	0.683	0.47	3.35043e-08	MyCAF	ITGB1
SULF11	4.23243e-11	1.17241	0.447	0.219	1.15262e-06	MyCAF	SULF1
LMNA	2.09319e-11	1.16474	0.59	0.372	5.70038e-07	MyCAF	LMNA
TSC22D1	1.25549e-06	1.15579	0.429	0.272	0.0341908	MyCAF	TSC22D1
FERMT21	1.75658e-08	1.15453	0.422	0.235	0.00047837	MyCAF	FERMT2
AL713998.1	1.0081e-05	1.14592	0.255	0.129	0.274536	MyCAF	AL713998.1
NMT1	4.59614e-09	1.13483	0.435	0.232	0.000125167	MyCAF	NMT1
CKAP4	6.89327e-12	1.11577	0.602	0.379	1.87724e-07	MyCAF	CKAP4
TMSB4X	1.39378e-19	1.11502	0.876	0.771	3.79569e-15	MyCAF	TMSB4X
COL5A11	1.20189e-10	1.08619	0.671	0.457	3.27311e-06	MyCAF	COL5A1
SLC35E3	7.80434e-07	1.08388	0.311	0.156	0.0212536	MyCAF	SLC35E3
SPARC1	4.23924e-32	1.06605	0.988	0.875	1.15447e-27	MyCAF	SPARC
ADGRL1	1.37508e-06	1.05712	0.255	0.118	0.0374477	MyCAF	ADGRL1
SEC61B	3.01959e-07	1.05244	0.453	0.292	0.00822325	MyCAF	SEC61B
ASPN1	2.82888e-06	1.03242	0.429	0.261	0.0770388	MyCAF	ASPN
RUNX1	2.48611e-07	1.02744	0.317	0.154	0.00677041	MyCAF	RUNX1
PPP3R11	1.59028e-05	1.02021	0.329	0.19	0.433081	MyCAF	PPP3R1
VIM	4.30542e-25	1.00992	0.975	0.944	1.1725e-20	MyCAF	VIM
ATP1A1	4.98482e-08	1.00164	0.398	0.213	0.00135751	MyCAF	ATP1A1
SGMS1	1.22817e-07	1.00143	0.261	0.112	0.00334468	MyCAF	SGMS1
CUX1	5.85427e-07	0.99838	0.261	0.119	0.0159429	MyCAF	CUX1
CRISPLD2	1.63255e-07	0.984349	0.373	0.195	0.00444593	MyCAF	CRISPLD2
COL4A3BP	0.00873438	0.98426	0.255	0.169	1	MyCAF	COL4A3BP
TMEM167A	4.08093e-06	0.980919	0.28	0.14	0.111136	MyCAF	TMEM167A
PTMS	2.00214e-15	0.978029	0.795	0.573	5.45243e-11	MyCAF	PTMS
GNG5	8.55772e-10	0.968927	0.615	0.406	2.33052e-05	MyCAF	GNG5
PPIC	8.69822e-06	0.965094	0.292	0.152	0.236879	MyCAF	PPIC
DDIT4	6.7747e-05	0.958405	0.304	0.176	1	MyCAF	DDIT4
TNS11	1.59336e-07	0.952195	0.404	0.211	0.0043392	MyCAF	TNS1
COLEC12	1.43799e-06	0.951161	0.447	0.276	0.0391609	MyCAF	COLEC12
P4HA1	1.45919e-05	0.949066	0.261	0.133	0.39738	MyCAF	P4HA1
ITGA5	9.73811e-06	0.943677	0.453	0.3	0.265198	MyCAF	ITGA5
CYB5R31	1.99944e-08	0.941886	0.509	0.302	0.000544508	MyCAF	CYB5R3
CALM3	1.4044e-08	0.935215	0.54	0.328	0.00038246	MyCAF	CALM3
PLOD2	8.4158e-07	0.93423	0.255	0.115	0.0229188	MyCAF	PLOD2
FILIP1L1	1.60449e-06	0.932218	0.46	0.276	0.0436951	MyCAF	FILIP1L
RPS27L	4.63669e-07	0.932014	0.435	0.268	0.0126271	MyCAF	RPS27L
TMEM44	2.77044e-08	0.930508	0.422	0.222	0.000754474	MyCAF	TMEM44
RBX1	2.25549e-06	0.926116	0.385	0.228	0.0614238	MyCAF	RBX1
SGK1	3.34808e-06	0.912681	0.441	0.27	0.0911782	MyCAF	SGK1
RHEB	8.31535e-10	0.909124	0.64	0.418	2.26452e-05	MyCAF	RHEB
SEC61G	1.35021e-12	0.908896	0.733	0.582	3.67703e-08	MyCAF	SEC61G
LHFPL6	0.000932859	0.90229	0.286	0.183	1	MyCAF	LHFPL6
MDK	2.69297e-05	0.901746	0.435	0.284	0.733376	MyCAF	MDK
PSMB5	7.12591e-06	0.896101	0.261	0.129	0.19406	MyCAF	PSMB5
PPP1CA	1.08173e-07	0.887165	0.422	0.233	0.00294587	MyCAF	PPP1CA
SERF2	7.54889e-18	0.868111	0.888	0.718	2.05579e-13	MyCAF	SERF2
CALM1	3.04733e-16	0.867946	0.863	0.713	8.29878e-12	MyCAF	CALM1
TRAPPC2L	7.61452e-06	0.861726	0.255	0.124	0.207366	MyCAF	TRAPPC2L
DYNLL1	1.0214e-11	0.856165	0.689	0.434	2.78157e-07	MyCAF	DYNLL1
SH3PXD2A	0.000122354	0.851756	0.267	0.152	1	MyCAF	SH3PXD2A
IFT201	5.15979e-05	0.846396	0.317	0.183	1	MyCAF	IFT20
COL1A2	6.5345e-18	0.842361	0.975	0.958	1.77954e-13	MyCAF	COL1A2
THY11	1.54343e-06	0.84193	0.571	0.412	0.0420322	MyCAF	THY1
FURIN	0.00037112	0.835696	0.286	0.173	1	MyCAF	FURIN
PPP1R12A	0.000306393	0.826647	0.373	0.242	1	MyCAF	PPP1R12A
AMOTL2	3.34405e-05	0.819159	0.478	0.316	0.910684	MyCAF	AMOTL2
PFN1	1.7531e-16	0.81839	0.888	0.779	4.77421e-12	MyCAF	PFN1
ITGAV	0.00090029	0.814105	0.323	0.216	1	MyCAF	ITGAV
TLN1	1.62792e-05	0.811307	0.522	0.358	0.443331	MyCAF	TLN1
ZCRB1	1.58951e-05	0.810781	0.323	0.183	0.432872	MyCAF	ZCRB1
ADAMTS21	9.05271e-06	0.789092	0.435	0.276	0.246533	MyCAF	ADAMTS2
ABRACL	0.000793527	0.779779	0.261	0.159	1	MyCAF	ABRACL
1971-09-01	2.2219e-10	0.772478	0.795	0.585	6.05089e-06	MyCAF	2024-09-07
FLCN	9.44984e-05	0.77105	0.28	0.161	1	MyCAF	FLCN
TUBA4A	6.60876e-06	0.767771	0.447	0.282	0.179976	MyCAF	TUBA4A
PLS31	6.12822e-06	0.760248	0.348	0.198	0.16689	MyCAF	PLS3
LSM12	0.000492743	0.751449	0.255	0.15	1	MyCAF	LSM12
HIPK1	0.00229191	0.746241	0.323	0.22	1	MyCAF	HIPK1
RNF11	4.9972e-06	0.743003	0.317	0.165	0.136089	MyCAF	RNF11
H2AFZ	2.4956e-06	0.739694	0.646	0.479	0.0679626	MyCAF	H2AFZ
PSMC3	0.00431013	0.73149	0.261	0.172	1	MyCAF	PSMC3
PPP2CB	0.00968644	0.730545	0.261	0.18	1	MyCAF	PPP2CB
PDIA5	4.03498e-07	0.730223	0.261	0.114	0.0109884	MyCAF	PDIA5
NDUFS5	1.30425e-05	0.727371	0.348	0.203	0.355188	MyCAF	NDUFS5
MAP2K3	3.67929e-05	0.72673	0.255	0.133	1	MyCAF	MAP2K3
TMSB10	3.2638e-10	0.726245	0.901	0.816	8.88832e-06	MyCAF	TMSB10
SERP1	3.55032e-05	0.722762	0.429	0.279	0.966859	MyCAF	SERP1
ACTB	2.90213e-13	0.720209	0.919	0.835	7.90336e-09	MyCAF	ACTB
BAX	1.37e-05	0.720135	0.416	0.263	0.373093	MyCAF	BAX
CFL1	4.9221e-21	0.717479	0.981	0.934	1.34043e-16	MyCAF	CFL1
MAP7D1	0.00123718	0.714255	0.261	0.159	1	MyCAF	MAP7D1
OST4	4.34297e-08	0.713769	0.708	0.538	0.00118272	MyCAF	OST4
ILK	3.47286e-05	0.706797	0.342	0.197	0.945763	MyCAF	ILK
MAP2K1	0.000206207	0.706163	0.354	0.223	1	MyCAF	MAP2K1
RSRC2	9.23406e-06	0.698535	0.416	0.253	0.251471	MyCAF	RSRC2
NDUFA12	7.82924e-05	0.686798	0.503	0.358	1	MyCAF	NDUFA12
TUBA1C	0.000511457	0.681447	0.304	0.19	1	MyCAF	TUBA1C
TMEM59	9.61298e-09	0.68009	0.658	0.44	0.00026179	MyCAF	TMEM59
ELOB	2.55077e-05	0.67911	0.466	0.307	0.694652	MyCAF	ELOB
PLP2	0.00100444	0.678853	0.28	0.174	1	MyCAF	PLP2
PRKAR1A	7.89007e-05	0.676999	0.304	0.172	1	MyCAF	PRKAR1A
PRDX4	0.00686481	0.670473	0.292	0.202	1	MyCAF	PRDX4
ELOC	5.8206e-05	0.667844	0.373	0.224	1	MyCAF	ELOC
SELENOK	3.7937e-05	0.662374	0.453	0.3	1	MyCAF	SELENOK
FKBP1A	1.29104e-05	0.657806	0.373	0.214	0.351588	MyCAF	FKBP1A
CD91	1.54106e-07	0.656897	0.497	0.285	0.00419676	MyCAF	CD9
ATP5MD1	0.00021389	0.653829	0.41	0.279	1	MyCAF	ATP5MD
PSMB3	0.000201542	0.645795	0.286	0.164	1	MyCAF	PSMB3
PAIP2	1.32612e-05	0.641322	0.578	0.419	0.361142	MyCAF	PAIP2
EGR2	5.40159e-05	0.63856	0.298	0.167	1	MyCAF	EGR2
SLC25A4	5.12701e-05	0.637418	0.565	0.43	1	MyCAF	SLC25A4
BTF3L4	0.00863815	0.636104	0.267	0.182	1	MyCAF	BTF3L4
TUBB	0.00040902	0.634722	0.416	0.282	1	MyCAF	TUBB
COX8A	1.27172e-08	0.626093	0.708	0.501	0.000346328	MyCAF	COX8A
BHLHE40	8.15215e-05	0.62529	0.484	0.325	1	MyCAF	BHLHE40
SPCS1	3.45812e-06	0.624053	0.46	0.282	0.094175	MyCAF	SPCS1
MARCKSL1	0.000695553	0.619656	0.348	0.228	1	MyCAF	MARCKSL1
PRDX2	1.32436e-05	0.619018	0.354	0.202	0.360662	MyCAF	PRDX2
RAB11A	7.78116e-06	0.5976	0.689	0.519	0.211904	MyCAF	RAB11A
MAGED11	0.000357514	0.596774	0.516	0.388	1	MyCAF	MAGED1
PPP1R9B	0.000618952	0.595865	0.28	0.168	1	MyCAF	PPP1R9B
ARPC2	3.01571e-09	0.587421	0.851	0.769	8.21268e-05	MyCAF	ARPC2
AKR1A1	5.11314e-05	0.585861	0.621	0.471	1	MyCAF	AKR1A1
HSPB1	3.7945e-06	0.585499	0.584	0.406	0.103336	MyCAF	HSPB1
TSPAN3	2.52976e-05	0.584855	0.509	0.361	0.688929	MyCAF	TSPAN3
UBE2L3	0.00728384	0.577315	0.416	0.331	1	MyCAF	UBE2L3
KIF5B	0.00202116	0.568968	0.441	0.33	1	MyCAF	KIF5B
RAB5C	3.23311e-05	0.568542	0.435	0.265	0.880473	MyCAF	RAB5C
RAN	0.000457845	0.561561	0.46	0.346	1	MyCAF	RAN
TSG101	0.0031915	0.542865	0.255	0.162	1	MyCAF	TSG101
PRMT1	0.000362681	0.540525	0.335	0.21	1	MyCAF	PRMT1
CCDC801	0.00513636	0.534637	0.472	0.374	1	MyCAF	CCDC80
TIMP1	0.00439515	0.523963	0.267	0.174	1	MyCAF	TIMP1
PSMA3	4.12943e-05	0.523146	0.416	0.254	1	MyCAF	PSMA3
KIRREL11	0.000908884	0.523053	0.416	0.293	1	MyCAF	KIRREL1
RHOG	0.000334665	0.514206	0.398	0.262	1	MyCAF	RHOG
EMP11	0.000112904	0.510337	0.739	0.615	1	MyCAF	EMP1
YBX1	2.06232e-05	0.509261	0.82	0.678	0.561632	MyCAF	YBX1
UBE2N	0.0004708	0.505305	0.385	0.255	1	MyCAF	UBE2N
ACTR1A	0.00533008	0.503086	0.311	0.208	1	MyCAF	ACTR1A
TUBB4B	0.0042335	0.5007	0.317	0.216	1	MyCAF	TUBB4B
COPS6	0.000220905	0.499148	0.46	0.313	1	MyCAF	COPS6
PSMA71	0.00405165	0.498477	0.429	0.325	1	MyCAF	PSMA7
MRPL521	1.93345e-05	0.490365	0.366	0.211	0.526538	MyCAF	MRPL52
PSMD8	0.0080646	0.487533	0.255	0.163	1	MyCAF	PSMD8
COX5A1	0.000447719	0.487389	0.366	0.233	1	MyCAF	COX5A
HERPUD1	0.000941937	0.487133	0.435	0.301	1	MyCAF	HERPUD1
MMP14	4.86399e-05	0.48573	0.857	0.812	1	MyCAF	MMP14
ARID5B	0.00218	0.478792	0.404	0.292	1	MyCAF	ARID5B
S100A61	2.27672e-05	0.478025	0.957	0.944	0.620018	MyCAF	S100A6
SAP18	0.00141517	0.471699	0.484	0.361	1	MyCAF	SAP18
TUBA1A	0.000152052	0.471471	0.814	0.71	1	MyCAF	TUBA1A
SEC31A1	2.04082e-05	0.471356	0.652	0.49	0.555777	MyCAF	SEC31A
ACTR3	9.54476e-06	0.470015	0.758	0.597	0.259933	MyCAF	ACTR3
PSME2	0.000214681	0.465912	0.317	0.183	1	MyCAF	PSME2
PUM2	0.00713462	0.46541	0.354	0.254	1	MyCAF	PUM2
GAPDH	0.00288948	0.465095	0.621	0.513	1	MyCAF	GAPDH
HNRNPAB	0.000313832	0.464111	0.59	0.462	1	MyCAF	HNRNPAB
UBE2B	0.00315797	0.449576	0.54	0.431	1	MyCAF	UBE2B
KMT2E	0.00439632	0.445593	0.534	0.42	1	MyCAF	KMT2E
PSMB1	5.18075e-06	0.44472	0.677	0.502	0.141087	MyCAF	PSMB1
GSPT1	0.000357733	0.439075	0.466	0.323	1	MyCAF	GSPT1
YWHAG1	0.00148974	0.43636	0.453	0.338	1	MyCAF	YWHAG
C10orf25	0.000224572	0.434834	0.571	0.418	1	MyCAF	C10orf25
ROCK11	0.00498214	0.431566	0.41	0.298	1	MyCAF	ROCK1
GNB1	7.06226e-05	0.425814	0.739	0.602	1	MyCAF	GNB1
EIF5AL1	1.33964e-05	0.424997	0.814	0.64	0.364823	MyCAF	EIF5AL1
CALR	0.00102692	0.42394	0.826	0.764	1	MyCAF	CALR
CALU1	0.000613622	0.413758	0.739	0.602	1	MyCAF	CALU
ATP5F1B1	0.00645601	0.406828	0.503	0.402	1	MyCAF	ATP5F1B
TM9SF3	0.000681979	0.405902	0.714	0.583	1	MyCAF	TM9SF3
MTPN	0.000316664	0.400631	0.602	0.481	1	MyCAF	MTPN
COX6B1	0.000754919	0.397769	0.416	0.276	1	MyCAF	COX6B1
FAM168B	0.00994271	0.396825	0.261	0.172	1	MyCAF	FAM168B
PTPN91	0.00463562	0.39285	0.385	0.28	1	MyCAF	PTPN9
YWHAZ	0.000887662	0.390864	0.615	0.484	1	MyCAF	YWHAZ
GNAS	1.63592e-09	0.387333	0.988	0.956	4.4551e-05	MyCAF	GNAS
ARF1	1.25141e-05	0.385447	0.851	0.771	0.340796	MyCAF	ARF1
RPL22L1	0.00182995	0.382799	0.559	0.429	1	MyCAF	RPL22L1
TCF4	0.0010032	0.37959	0.634	0.503	1	MyCAF	TCF4
APP	9.01956e-06	0.378587	0.963	0.89	0.24563	MyCAF	APP
PKM	0.00060886	0.377031	0.516	0.373	1	MyCAF	PKM
ESD	0.00123845	0.376927	0.404	0.276	1	MyCAF	ESD
FNDC3B	0.00742126	0.373715	0.609	0.509	1	MyCAF	FNDC3B
STK39	0.00432207	0.36962	0.261	0.167	1	MyCAF	STK39
NDUFAB11	0.00196562	0.367162	0.429	0.303	1	MyCAF	NDUFAB1
SH3GLB11	0.00706531	0.367129	0.472	0.385	1	MyCAF	SH3GLB1
NDUFA6	0.00700602	0.366511	0.273	0.185	1	MyCAF	NDUFA6
PSMB4	0.00250924	0.362652	0.398	0.273	1	MyCAF	PSMB4
ATP5MC3	0.00345499	0.358049	0.776	0.69	1	MyCAF	ATP5MC3
ATP5MG	3.06641e-05	0.357965	0.758	0.582	0.835074	MyCAF	ATP5MG
LMAN11	0.00682934	0.353996	0.491	0.386	1	MyCAF	LMAN1
VAPA	0.000262534	0.352601	0.584	0.425	1	MyCAF	VAPA
CTNND11	0.007588	0.352305	0.317	0.223	1	MyCAF	CTNND1
SUMO2	0.00205291	0.348658	0.665	0.585	1	MyCAF	SUMO2
EIF2S2	0.00858601	0.346797	0.522	0.424	1	MyCAF	EIF2S2
S100A111	0.00288725	0.345675	0.509	0.391	1	MyCAF	S100A11
CECR2	0.0012712	0.339913	0.826	0.714	1	MyCAF	CECR2
PSMB2	0.00466484	0.33346	0.503	0.389	1	MyCAF	PSMB2
PDIA3	0.00150766	0.331194	0.776	0.699	1	MyCAF	PDIA3
RBPMS	0.00814772	0.32486	0.373	0.268	1	MyCAF	RBPMS
CALM2	0.0026635	0.324401	0.696	0.618	1	MyCAF	CALM2
MAP4K41	0.000202774	0.305975	0.391	0.252	1	MyCAF	MAP4K4
YWHAE	0.00126231	0.302082	0.82	0.741	1	MyCAF	YWHAE
ADIPOR1	0.00231814	0.300212	0.379	0.258	1	MyCAF	ADIPOR1
RAB1A1	0.000671238	0.299819	0.745	0.627	1	MyCAF	RAB1A
MAPRE1	0.00819837	0.299294	0.503	0.393	1	MyCAF	MAPRE1
UQCRB1	0.00131991	0.289102	0.516	0.377	1	MyCAF	UQCRB
SERBP1	0.00305783	0.272573	0.64	0.524	1	MyCAF	SERBP1
CCT2	0.00221523	0.266015	0.497	0.35	1	MyCAF	CCT2
TOMM71	0.00117572	0.265787	0.534	0.405	1	MyCAF	TOMM7
GNAI2	0.000761585	0.262368	0.801	0.667	1	MyCAF	GNAI2
HDGF1	0.00425707	0.259285	0.59	0.455	1	MyCAF	HDGF
