# Supplementary material for: Combination of anlotinib with immunotherapy enhanced both anti-angiogenesis and immune response in high-grade serous ovarian cancer
Source: Front Immunol. 2025 Apr 7;16:1539616. doi: 10.3389/fimmu.2025.1539616 (PMC12009696; doi:10.3389/fimmu.2025.1539616)
Supplement: Supplementary file 1 [file DataSheet1.zip › Data for Peer Review Only/code.R]

library(dplyr)
library(Seurat)
library(patchwork)
library(Seurat)
library(SeuratData)
library(SeuratWrappers)
library(ggplot2)
library(patchwork)
options(future.globals.maxSize = 1e9)
options(Seurat.object.assay.version = "v5")


mat <- list.files(pattern = "*.csv")

sceList <- lapply(mat,function(x){ 
  sce = CreateSeuratObject(counts = as.data.frame(t(read.csv(x, header = TRUE,skip = 6,row.names = 1))),
                           min.cells = 3,
                           min.features = 200,
                           assay = "RNA",project = substr(x, 1, 5))
})

names(sceList) <- c("Ctrl_1","Ctrl_1","AL_1","AL_2","AL_aPDL1_1","AL_aPDL1_2","AL_aPD1_1","AL_aPD1_2")


for (i in names(sceList)) {sceList[[i]][["percent.mt"]]<- PercentageFeatureSet(sceList[[i]], pattern ="^MT.")}
setwd("../2_mergedata/")
save(sceList,file = "sceList.rdata")

sceList1 <- lapply(sceList, function(x) {
  x <- subset(x, subset = nCount_RNA > 500 & nFeature_RNA > 200 & percent.mt < 25)
  return(x)
})

combined = merge(sceList1[[1]],y = sceList1[-1])

combined <- NormalizeData(combined)
combined <- FindVariableFeatures(combined)
combined <- ScaleData(combined)
combined <- RunPCA(combined)

combined <- FindNeighbors(combined, dims = 1:50, reduction = "pca")
combined <- FindClusters(combined, resolution = 0.6, cluster.name = "unintegrated_clusters")
combined <- RunTSNE(combined, dims = 1:50, reduction = "pca", reduction.name = "tsne.unintegrated")
DimPlot(combined, reduction = "tsne.unintegrated", group.by = c("orig.ident","unintegrated_clusters"),
        combine = F)
setwd("../2_mergedata/")
saveRDS(combined,file = "combined1.rds")

combined1 <- readRDS("IntegrateLayers_CCA2.rds")
combined1 <- FindNeighbors(combined1, reduction = "integrated.cca", dims = 1:50)
combined1 <- FindClusters(combined1, resolution = 0.6, cluster.name = "cca_clusters")
combined1 <- RunUMAP(combined1, reduction = "integrated.cca", dims = 1:50, reduction.name = "umap.cca")
combined1 <- RunTSNE(combined1, reduction = "integrated.cca", dims = 1:50, reduction.name = "tsne.cca")
p1 <- DimPlot(combined1,reduction = "tsne.cca",group.by = c("orig.ident", "cca_clusters"),combine = FALSE,
              label.size = 2,label = T,label.box = T)
p1
p2 <- DimPlot(combined1,reduction = "umap.cca",group.by = c("orig.ident", "cca_clusters"),combine = FALSE,
              label.size = 2,label = T,label.box = T)
p2
FeaturePlot(combined1,features = "EPCAM",reduction = "umap.cca")
FeaturePlot(combined1,features = "COL1A2",reduction = "umap.cca")
combined2 <-subset(combined1,idents = c("0","1","2","3","10","11","12")) 


dt1 <- table(combined2$orig.ident)
dt2 <- table(combined1$orig.ident)
dt1/dt2

dt1 <- table(combined2$group)
dt2 <- table(combined1$group)
dt1/dt2


combined1 <- IntegrateLayers(
  object = combined1, 
  method = HarmonyIntegration,
  orig.reduction = "pca", 
  new.reduction = "harmony",
  verbose = FALSE)
combined1 <- FindNeighbors(combined1, reduction = "harmony", dims = 1:50)
combined1 <- FindClusters(combined1, resolution = 0.6, cluster.name = "cca_clusters")
combined1 <- RunUMAP(combined1, reduction = "harmony", dims = 1:50, reduction.name = "umap.cca")
combined1 <- RunTSNE(combined1, reduction = "harmony", dims = 1:50, reduction.name = "tsne.cca")
p1 <- DimPlot(combined1,reduction = "tsne.cca",group.by = c("orig.ident", "cca_clusters"),combine = FALSE,
              label.size = 2,label = T,label.box = T)
p1
p2 <- DimPlot(combined1,reduction = "umap.cca",group.by = c("orig.ident", "cca_clusters"),combine = FALSE,
              label.size = 2,label = T,label.box = T)
p2
saveRDS(combined1,file = ("IntegrateLayers_harm.rds")
#######
combined1 <- JoinLayers(combined1)
markers <- FindAllMarkers(combined1, only.pos = TRUE, min.pct = 0.25, logfc.threshold = 0.25)
markers <- markers[order(markers$cluster, -markers$avg_log2FC), ]
#####

combined1[["RNA"]] <- as(combined1[["RNA"]], "Assay")
DefaultAssay(seu) <- "RNA"
SaveH5Seurat(seu, filename = "hgsc.h5Seurat", overwrite = TRUE)
Convert("hgsc.h5Seurat", dest = "h5ad", overwrite = TRUE)
import scanpy as sc
import pandas as pd
import matplotlib.pyplot as plt
from matplotlib.pyplot import rc_context
sc.set_figure_params(dpi=1000, color_map='viridis_r')
sc.settings.verbosity = 1
sc.logging.print_header()
adata = sc.read_h5ad('hgsc.h5ad')
print(adata.obs['seurat_clusters'].dtype)
# 
print(adata.obs['seurat_clusters'].dtype)


if adata.obs['seurat_clusters'].dtype != 'category':
    adata.obs['seurat_clusters'] = adata.obs['seurat_clusters'].astype('category')


print(adata.obs['seurat_clusters'].dtype)
print(adata.obs['seurat_clusters'].unique())
if 'seurat_clusters' in adata.obs:
    adata.obs['seurat_clusters'] = adata.obs['seurat_clusters'].astype('category')
else:
    raise ValueError("'CellType' column not found in adata.obs")

sc.tl.dendrogram(adata, groupby='seurat_clusters')

sc.pl.correlation_matrix(adata, 'seurat_clusters', figsize=(10, 10))

plt.savefig("anlot-correlation_matrix.pdf", bbox_inches='tight')
#plt.savefig("anlot-correlation_matrix.png", dpi=300, bbox_inches='tight')

#####
pbmc <- readRDS("IntegrateLayers_harm.rds")
pbmc$CellType <- recode(pbmc$harm_clusters,
                        `0` = "Epithelial cell", `1` = "Epithelial cell", `2` = "Myeloid cell",
                        `3` = "Epithelial cell", `4` = "T cell", `5` = "Myeloid cell", `6` = "T cell", `7` = "Myeloid cell", `8` = "Myeloid cell", `9` = "Epithelial cell",
                        `10` = "T cell", `11` = "Epithelial cell", `12` = "Myeloid cell", `13` = "Fibroblast", `14` = "Epithelial cell", `15` = "Enothelial cell",
                        `16` = "Epithelial cell",`17` = "T cell",`18` = "Myeloid cell")
table(pbmc$CellType)
library(Seurat)
library(tidyverse)
library(magrittr)
library(ComplexHeatmap)
library(circlize)
library(RColorBrewer)
table(pbmc$harm_clusters)
work.wd <- "D:/Desktop/"
object <- readRDS("Combined.rds")
object <- pbmc
Idents(object) <- "seurat_clusters"
DefaultAssay(object) <- "RNA"
DotPlot(pbmc,features = c("PPARG","FABP4","TNFSF14"))
FeaturePlot(pbmc,features = "APOE")
# 
object <- JoinLayers(pbmc)
marker <- FindAllMarkers(object,only.pos = FALSE, min.pct = 0.25, logfc.threshold = 0.25)
markers <- marker[order(marker$cluster, -marker$avg_log2FC), ]
write.csv(marker,file = "DEG.csv")
#
row.cluster.df <- read.csv("row.cluster.df1.csv")
# 
col.cluster.df <- read.csv("col.cluster.df1.csv")

# 
select_celltype <- col.cluster.df$colcluster
col.cluster.df$colcluster %<>% factor(levels = select_celltype)

select_gene <- row.cluster.df$gene %>% as.vector %>% unique
dotplot <- DotPlot(object = object, features = select_gene)+
  theme(axis.text.x = element_text(angle = 90, hjust = 1, vjust = 1))
print(dotplot)
dotplot.df <- dotplot$data

dotplot.df.sub <- subset(dotplot.df, id %in% select_celltype)
dotplot.df.sub$id %<>% factor(levels = select_celltype)
# 
# anno row color

row.split.df <- row.cluster.df$rowcluster %>% unique
row.cluster.df$rowcluster %<>% factor(levels = row.split.df)

row.anno.color <- c("#58CDD9","#984ea3","#11AA4D","#FFD121","#D20A13","#223D6C") %>%
  setNames(row.split.df)

module.anno = rowAnnotation(foo = anno_block(
  gp = gpar(fill = row.anno.color, col = NA), 
  width = unit(3, "mm"))) 

# 
exp_mat <- dotplot.df.sub %>%
  dplyr::select(-pct.exp, -avg.exp) %>%
  pivot_wider(names_from = id, values_from = avg.exp.scaled) %>%
  as.data.frame
row.names(exp_mat) <- exp_mat$features.plot
exp_mat %<>% select(col.cluster.df$colcluster, -features.plot) %>% 
  as.matrix %<>% .[row.cluster.df$gene, col.cluster.df$colcluster]
#exp_mat <- as.matrix(exp_mat[-1])
#colnames(exp_mat) <- factor(colnames(exp_mat),levels = select_celltype)
max(exp_mat)
min(exp_mat)

col_fun = circlize::colorRamp2(breaks = c(-1, 0, 2), colors = c("#0685ae","#fdfeb5","#e53442"))

hp.rect <- Heatmap(matrix = exp_mat,
                   cluster_columns = F,
                   cluster_rows = F,
                   col = col_fun,
                   rect_gp = gpar(col = "gray"),
                   row_names_gp = gpar(fontsize = 8),
                   row_names_side = "right",
                   row_title = NULL,
                   row_split = row.cluster.df$rowcluster,
                   row_gap = unit(2, "mm"), 
                   column_split = col.cluster.df$group,
                   column_names_rot = 45,
                   column_names_gp = gpar(fontsize = 8),
                   column_names_side = "top",
                   column_title = NULL,
                   column_gap = unit(2, "mm"), 
                   border = "black", 
                   left_annotation = module.anno,
                   show_heatmap_legend = F)

lgd.row = Legend(title = "Marker", labels = row.split.df,
                 legend_gp = gpar(fill = row.anno.color),
                 labels_gp = gpar(fontsize = 8),
                 title_gp = gpar(fontsize = 8, fontface = "bold"))
lgd.exp = Legend(col_fun = col_fun, title = "Scaled Expression", 
                 at = c(-1, 0, 1, 2), 
                 labels_gp = gpar(fontsize = 8),
                 title_gp = gpar(fontsize = 8, fontface = "bold"))
lgd = packLegend(list = list(lgd.row, lgd.exp))

draw(hp.rect, annotation_legend_list = lgd)

percent_mat <- dotplot.df %>%
  dplyr::select(-avg.exp, -avg.exp.scaled) %>%
  pivot_wider(names_from = id, values_from = pct.exp) %>%
  as.data.frame
row.names(percent_mat) <- percent_mat$features.plot
percent_mat %<>% select(col.cluster.df$colcluster, -features.plot) %>% 
  as.matrix %<>% .[row.cluster.df$gene, col.cluster.df$colcluster]

dot.size = 2

cell_fun <- function(j, i, x, y, w, h, fill) {
  grid.rect(x = x, y = y, width = w, height = h,
            gp = gpar(col = "gray", fill = NA))
  grid.circle(x = x, y = y, 
              r = pindex(percent_mat, i, j) / 100 * unit(dot.size, "mm"),
              gp = gpar(fill = col_fun(pindex(exp_mat, i, j)), col = NA))
}

hp.dot <- Heatmap(matrix = exp_mat,
                  cluster_columns = F,
                  cluster_rows = F,
                  col = col_fun,
                  rect_gp = gpar(type = "none"),
                  cell_fun = cell_fun,
                  row_names_gp = gpar(fontsize = 8),
                  row_names_side = "right",
                  row_title = NULL,
                  row_split = row.cluster.df$rowcluster,
                  row_gap = unit(2, "mm"),
                  column_split = col.cluster.df$group,
                  column_names_rot = 45,
                  column_names_gp = gpar(fontsize = 8),
                  column_names_side = "top",
                  column_title = NULL,
                  column_gap = unit(2, "mm"),
                  border = "black",
                  left_annotation = module.anno,
                  show_heatmap_legend = F)


lgd.row = Legend(title = "Marker", labels = row.split.df,
                 legend_gp = gpar(fill = row.anno.color),
                 labels_gp = gpar(fontsize = 8),
                 title_gp = gpar(fontsize = 8, fontface = "bold"))

lgd.exp = Legend(col_fun = col_fun, title = "Scaled Expression", 
                 at = c(-1, 0, 1, 2), 
                 labels_gp = gpar(fontsize = 8),
                 title_gp = gpar(fontsize = 8, fontface = "bold"))

lgd.avg = Legend(
  labels = c(25, 50 , 75, 100), title = "Percent",
  graphics = list(
    function(x, y, w, h) grid.circle(x = x, y = y, r = 0.25 * unit(dot.size, "mm"),
                                     gp = gpar(col = "black", fill = NA)),
    function(x, y, w, h) grid.circle(x = x, y = y, r = 0.5 * unit(dot.size, "mm"),
                                     gp = gpar(col = "black", fill = NA)),
    function(x, y, w, h) grid.circle(x = x, y = y, r = 0.75 * unit(dot.size, "mm"),
                                     gp = gpar(col = "black", fill = NA)),
    function(x, y, w, h) grid.circle(x = x, y = y, r = 1 * unit(dot.size, "mm"),
                                     gp = gpar(col = "black", fill = NA)))
)
lgd = packLegend(list = list(lgd.row, lgd.exp, lgd.avg))

draw(hp.dot, annotation_legend_list = lgd)


combined1 <- readRDS("IntegrateLayers_harm.rds")

combined2 <-subset(combined1,idents = c("0","1","3","9","11","14","16"))

saveRDS(combined2,file = "epi.rds")
library(tibble)
dt1 <- table(combined2$orig.ident)
dt2 <- table(combined1$orig.ident)
dt1/dt2

dt1 <- table(combined2$group)
dt2 <- table(combined1$group)
dt1/dt2

combined3 <-subset(combined1,idents = c("4","6","10","17")) 
saveRDS(combined3,file = "t.rds")

combined4 <-subset(combined1,idents = c("2","5","7","8","12","18"))

saveRDS(combined4,file = "mye.rds")

combined5 <-subset(combined1,idents = c("13")) 
saveRDS(combined5,file = "fibro.rds")
#####infercnv
library(Seurat)
library(infercnv)
library(magrittr)
combined <- readRDS("epi_coding.rds")
Idents(combined) <- "CellType1"
sce <- combined
dat=GetAssayData(sce, assay = "RNA",slot = 'counts')
class(dat)

groupinfo=data.frame(v1=colnames(dat),
                     v2= Idents(sce) )

kp=sample(1:nrow(groupinfo),5000)
groupinfo=groupinfo[kp,]
dat1=dat[,kp] %>% as.matrix

groupFiles='groupFiles.txt'
write.table(groupinfo, file = groupFiles, sep = '\t',
            quote = F, col.names = F, row.names = F)

geneFiles='gencode_v32_gene_pos_gene_name.txt'  
gene.file <- read.csv(geneFiles, sep = "\t", header = F)

write.table(gene.file, file = "geneFiles.txt", sep = '\t',
            quote = F, col.names = F, row.names = F)

options(scipen = 100)
infercnv_obj = CreateInfercnvObject(raw_counts_matrix = dat ,
                                    annotations_file = groupFiles,
                                    gene_order_file = "geneFiles.txt",
                                    delim="\t",
                                    ref_group_names=NULL)

infercnv_obj2 = infercnv::run(infercnv_obj,
                              cutoff=0.1, # cutoff=1 works well for Smart-seq2, and cutoff=0.1 works well for 10x Genomics
                              out_dir= "infercnv_output",  # dir is auto-created for storing outputs
                              cluster_by_groups = T,
                              png_res = 300,                           
                              hclust_method="ward.D2", plot_steps=F,
                              write_expr_matrix = T ,#
                              denoise = T,
                             output_format = "pdf",
                              HMM = F)
#######epi
library(dplyr)
library(Seurat)
library(patchwork)
library(Seurat)
library(SeuratData)
library(SeuratWrappers)
library(ggplot2)
library(patchwork)
options(future.globals.maxSize = 1e9)
options(Seurat.object.assay.version = "v5")
combined1 <- readRDS("/epi.rds")
combined1 <- IntegrateLayers(
  object = combined1, 
  method = HarmonyIntegration,
  orig.reduction = "pca", 
  new.reduction = "epi.pca",
  verbose = FALSE)
combined1 <- FindNeighbors(combined1, reduction = "epi.pca", dims = 1:50)
combined1 <- FindClusters(combined1, resolution = 0.6,cluster.name = "epi.clusters") 
combined1 <- RunUMAP(combined1, reduction = "epi.pca", dims = 1:50)
combined1 <- RunTSNE(combined1, reduction = "epi.pca", dims = 1:50)
DimPlot(combined1, reduction = "umap",label = T, repel = TRUE,label.box = T,group.by = c("orig.ident","epi.clusters"),combine = F)
DimPlot(combined1, reduction = "tsne",label = T, repel = TRUE,label.box = T,group.by = c("orig.ident","epi.clusters"),combine = F)
VlnPlot(combined1,features = "EPCAM",pt.size = 0)
saveRDS(combined1,file = "/epi.rds")
table(combined1$group)

combined1$CellType <- recode(combined1$epi.clusters,
                          "5" = "EC1",
                          "2" = "EC2",
                          "11" = "EC2",
                          "7" = "EC3",
                          "0" = "EC4",
                          "1" = "EC5",
                          "6" = "EC6",
                          "4" = "EC6",
                          "3" = "EC7",
                          "9" = "EC8",
                          "8" = "EC9",
                          "10" = "EC9")
Idents(combined1) <- "CellType"
DimPlot(combined1, reduction = "umap",label = T, repel = TRUE,label.box = T,group.by = "CellType",combine = F)
DimPlot(combined1, reduction = "tsne",label = T, repel = TRUE,label.box = T,group.by = "CellType",combine = F)

library(dplyr)
cell_counts <- combined1@meta.data %>%
  group_by(group, CellType) %>%
  summarise(Count = n(), .groups = 'drop')
group_totals <- table(combined1$group)

group_totals_df <- as.data.frame(group_totals)
names(group_totals_df) <- c("group", "TotalCount")

cell_counts <- cell_counts %>%
  left_join(group_totals_df, by = "group") %>%
  mutate(Proportion = Count / TotalCount)

library(dplyr)

cell_counts <- cell_counts %>%
  mutate(CellType = factor(CellType, levels = paste("EC", 1:9, sep="")))

cell_counts<- cell_counts%>%
  arrange(group, desc(CellType)) %>%
  group_by(group) %>%
  mutate(start_position = lag(cumsum(Proportion), default = 0),
         end_position = cumsum(Proportion),
         label_position = (start_position + end_position) / 2) %>%
  ungroup()

print(head(cell_counts_by_type))


print(head(cell_counts))
p <- ggplot(cell_counts, aes(x = group, y = Proportion, fill = CellType)) +
  geom_bar(stat = "identity", position = "stack") +
  geom_text(aes(label = sprintf("%.2f", Proportion), y = label_position),
            size = 3, color = "black") +  # vjust=0.5 
  theme_minimal() +
  labs(title = "Stacked Bar Plot of Cell Proportions by Group with Labels",
       x = "Group",
       y = "Proportion",
       fill = "Cell Type") +
  theme(axis.text.x = element_text(angle = 45, hjust = 1))
print(p)

library(Seurat)
library(msigdbr)
library(GSVA)
library(tidyverse)
library(clusterProfiler)
library(patchwork)
scRNA <- readRDS("epi.rds")
table(scRNA$clusters)
######
scRNA <- readRDS("epi.rds")
DefaultAssay(scRNA) <- "RNA"
scRNA <- NormalizeData(scRNA)
scRNA <- JoinLayers(scRNA)
expr <- as.matrix(GetAssayData(scRNA,assays = "RNA",layer = "data"))
expr[1:4,1:4]
#set.seed(seed = 123)
#expr <- expr[,sample(colnames(expr), 1000)] 
expr <- expr[rowSums(expr)>0,]   
genesets <- msigdbr(species = "Homo sapiens", category = "C2") 
genesets <- subset(genesets, gs_subcat=="CP:KEGG", select = c("gs_name", "gene_symbol")) %>% as.data.frame()
genesets <- split(genesets$gene_symbol, genesets$gs_name)
gsva.res <- gsva(expr, genesets, method="ssgsea", parallel.sz=8) 
 saveRDS(gsva.res, "gsva_singlecell_kegg.rds")
scRNA[["gsva"]] <- CreateAssayObject(gsva.res)
library(RColorBrewer)
DefaultAssay(scRNA)<-"gsva"
nam <- rownames(scRNA@assays$gsva)
DefaultAssay(scRNA)<-"gsva"
for (i in nam) {
  pdf(paste0(i,".pdf"),width = 6.5,height = 5)
  my_colors <- colorRampPalette(rev(brewer.pal(n = 11, name ="RdYlBu")))(100)
  p <- FeaturePlot(scRNA,features = i,
                   reduction = "umap",alpha = 1,pt.size = 0.6)+
    theme(aspect.ratio = 1)
  p1 <- p+scale_colour_gradientn(colours = my_colors)
  print(p1)
  dev.off()
}
genesets <- msigdbr(species = "Homo sapiens", category = "H") 
genesets <- subset(genesets, select = c("gs_name","gene_symbol")) %>% as.data.frame()
genesets <- split(genesets$gene_symbol, genesets$gs_name)

gsva.res <- gsva(expr, genesets, method="ssgsea", parallel.sz=8) 

scRNA <- JoinLayers(scRNA)
gsva.res <-readRDS("gsva.singlecell.hallmark.rds")
head(rownames(gsva.res))

scRNA[["gsva"]] <- CreateAssayObject(gsva.res)
library(RColorBrewer)
nam <- rownames(scRNA@assays$gsva)

DefaultAssay(scRNA)<-"gsva"
for (i in nam) {
  pdf(paste0(i,".pdf"),width = 6.5,height = 5)
  my_colors <- colorRampPalette(rev(brewer.pal(n = 11, name ="RdYlBu")))(100)
  p <- FeaturePlot(scRNA,features = i,
                   reduction = "umap",alpha = 1,pt.size = 0.6)+
    theme(aspect.ratio = 1)
  p1 <- p+scale_colour_gradientn(colours = my_colors)
  print(p1)
  dev.off()
}

scRNA$CellType2 <- recode(scRNA$CellType,
                             "EC1" = "C1",
                             "EC2" = "C1",
                             "EC3" = "C1",
                             "EC4" = "C2",
                             "EC9" = "C2",
                             "EC5" = "C3",
                             "EC6" = "C3",
                             "EC7" = "C3",
                             "EC8" = "C3")

saveRDS(scRNA,file = "epi.rds")
table(scRNA$CellType2)
# 
DefaultAssay(scRNA) <- "RNA"
scRNA <- NormalizeData(scRNA)
setwd("./")
table(scRNA$group)
Idents(scRNA) <- "CellType1" 
expr <- AverageExpression(scRNA, assays = "RNA", layer = "data")[[1]]
expr <- expr[rowSums(expr)>0,]
expr <- as.matrix(expr)
#####
# hallmark
hall <- read.csv("EMT.csv",header = F)
genesets <- msigdbr(species = "Homo sapiens", category = "H") 
genesets <- subset(genesets, select = c("gs_name","gene_symbol")) %>% as.data.frame()
genesets1 <- msigdbr(species = "Homo sapiens", category = "C2") 
table(genesets1$gs_subcat)
genesets1 <- subset(genesets1, gs_subcat=="CP:KEGG",select = c("gs_name","gene_symbol")) %>% as.data.frame()
genesets2 <- rbind(genesets,genesets1)

genesets2<- subset(genesets2,gs_name %in% hall$V1)
genesets2$gs_name <- factor(genesets2$gs_name,levels = hall$V1)
genesets2 <- split(genesets2$gene_symbol, genesets2$gs_name)
########
gsva.res <- gsva(expr, genesets2) 
##saveRDS(gsva.res, "gsva.hallmark.rds")
#gsva.df <- data.frame(Genesets=rownames(gsva.res), gsva.res, check.names = F)
#write.csv(gsva.df, "gsva_hallmark.csv", row.names = F)
pheatmap::pheatmap(gsva.res, show_colnames = T, scale = "row", cluster_rows = F,
                   cluster_cols = F)


#####
desired_order <- c("C1", "C2", "C3")
desired_order <- desired_order[desired_order %in% colnames(gsva.res)]

gsva.res <- gsva.res[, match(desired_order, colnames(gsva.res))]
pheatmap::pheatmap(gsva.res, show_colnames = TRUE, scale = "row", 
                   cluster_rows = FALSE, cluster_cols = FALSE)

#######CHPF
pbmc <- readRDS("epi.rds")
genes <- read.csv("test_highconfi.csv")
pbmc <- JoinLayers(pbmc)
##
pbmc1 <- AddModuleScore(
  object = pbmc,
    features = list(genes$X),
  name = "HypoxiaScore")

######
emt <- read.csv("EMT_OV.csv")
pbmc1 <- AddModuleScore(
  object = pbmc1,
  features = list(emt$Symbol),
  name = "EMTScore")
invasion <-read.csv("invasion_OV.csv")
pbmc1 <- AddModuleScore(
  object = pbmc1,
  features = list(invasion$Symbol),
  name = "INVASIONScore")

#####
met <-read.csv("metastasis_OV.csv")
pbmc1 <- AddModuleScore(
  object = pbmc1,
  features = list(met$Symbol),
  name = "METScore")
####
angio <-read.csv("Angiogenesis_OV.csv")
pbmc1 <- AddModuleScore(
  object = pbmc1,
  features = list(angio$Symbol),
  name = "ANGIOScore")
######
apopt <-read.csv("Apoptosis_OV.csv")
pbmc1 <- AddModuleScore(
  object = pbmc1,
  features = list(apopt$Symbol),
  name = "APOPTScore")

###
#saveRDS(pbmc1,file = "epi_score.rds")
hypoxia_scores <- pbmc1@meta.data$HypoxiaScore1
emt_scores <- pbmc1@meta.data$EMTScore1
invasion_scores <- pbmc1@meta.data$INVASIONScore1
met_scores <- pbmc1@meta.data$METScore1
angio_scores <- pbmc1@meta.data$ANGIOScore1
apopt_scores <- pbmc1@meta.data$APOPTScore1

correlation_test <- cor.test(hypoxia_scores, apopt_scores)
correlation <- correlation_test$estimate
correlation
p_value <- correlation_test$p.value
p_value
data <- data.frame(HypoxiaScore = hypoxia_scores, otherScore = stemn_scores)

ggplot(data, aes(x = HypoxiaScore, y = otherScore)) +
  geom_point(color = 'orange', alpha = 0.7, size = 0.5) +  
  geom_smooth(method = 'lm', col = 'blue', size = 1, se = TRUE) +  
  labs(title = paste("Correlation:", round(correlation, 2), "P-value:", format.pval(p_value, digits = 2)),
       x = "Hypoxia Score",
       y = "STEM Score") +
  theme_minimal(base_size = 15) +  
  theme(
    plot.title = element_text(hjust = 0.5, face = "bold"),  
    axis.title = element_text(face = "bold"),  
    axis.text = element_text(color = "black"),  
    panel.grid.major = element_line(),  
    panel.grid.minor = element_blank()   
  )
###
 
library(Seurat)
library(ggplot2)
library(ggsignif)
hypoxia_scores <- pbmc1@meta.data$APOPTScore1
cell_types <- pbmc1@meta.data$group
levels(cell_types)
data_for_plot <- data.frame(
  HypoxiaScore = hypoxia_scores,
  CellType = cell_types
)

p <- ggplot(data_for_plot, aes(x = CellType, y = HypoxiaScore, fill = CellType)) +
  geom_boxplot(alpha = 0.7, outlier.shape = NA) +
  scale_y_continuous(name = "Apoptosis Score") +
  scale_x_discrete(name = "Cell Type") +
  theme_bw() +
  theme(legend.position = "none",
        axis.text.x = element_text(angle = 45, hjust = 1)) +
  stat_signif(comparisons = list(c("G8", "G1"), c("G7", "G1"),c("G9", "G1")),
              test = "t.test",
              label = "p.format",
              y_position = c(0.35,0.25,0.45),
              map_signif_level = TRUE)
p

########epithelial cell
library(tidyverse)
library(magrittr)
library(RColorBrewer)
library(reshape2)
library(Biobase)
library(ggsci)
library(ggpubr)
library(data.table)
library(Seurat)
#BiocManager::install("monocle")
#install.packages("/Users/vincent/Downloads/monocle_2.24.0.tar(1).gz", repos = NULL, type = "source")
 
seurat <- readRDS("/Users/vincent/bioinformatic/AL_new/scRNA/3_subpopulation/epi/annotation_epi_harmony_res0.6_2.rds")
 
seurat <- JoinLayers(seurat)
DimPlot(seurat,reduction = "umap",group.by = "CellType2")

set.seed(12345)
setwd("/Users/vincent/bioinformatic/AL")
Idents(seurat) <- "CellType2" 
DimPlot(seurat,reduction = "umap")

unique(sce$CellType)
 
table(seurat$CellType2)
seurat=subset(seurat,downsample=5000) 
unique(seurat$CellType)
table(seurat$CellType)
 
expr_matrix=seurat@assays$RNA@layers$counts# 
sample_sheet<-seurat@meta.data 
gene_annotation=data.frame(gene_short_name=rownames(seurat)) 
rownames(gene_annotation)=rownames(seurat)# 
pd <- new("AnnotatedDataFrame", data = sample_sheet)# 
fd <- new("AnnotatedDataFrame", data = gene_annotation)# 
cds <- newCellDataSet(expr_matrix, phenoData = pd, featureData = fd,expressionFamily=negbinomial.size()) 
cds  
 
cds <- estimateSizeFactors(cds) 
cds <- estimateDispersions(cds) 
 
cds <- detectGenes(cds, min_expr = 0.1) 
expressed_genes <- row.names(subset(fData(cds),num_cells_expressed >= 10))# 
 
diff_CellType <- differentialGeneTest(cds[expressed_genes,],fullModelFormulaStr = "~CellType2",cores=8) 
head(diff_CellType) 
write.csv(diff_CellType,'degForCellOrdering.csv')
diff_CellType<- diff_CellType[order(diff_CellType$qval),] 
ordering_genes <- row.names (subset(diff_CellType, qval < 0.01))
cds <- setOrderingFilter(cds,ordering_genes)
plot_ordering_genes(cds)# 
ggsave(filename = 'monocle2_ordering_gene.pdf') 
cds <- reduceDimension(cds,method = 'DDRTree') 
cds <- orderCells(cds) 
getwd()
saveRDS(cds,file = "cds.rds")
cds <- readRDS("cds.rds")
 save.image(file = "orderCells_cds_done.RData") 
 load("orderCells_cds_done.RData")

p1=plot_cell_trajectory(cds, color_by = "State") + 
  theme(text = element_text(size = 18))  
p1
ggsave(p1,filename = 'monocle2_state_trajectory.pdf', width = 12, height = 9)
p1=plot_cell_trajectory(cds, color_by = "CellType2") + 
  theme(text = element_text(size = 18))   
p1
ggsave(p1,filename = 'monocle2_CellType_trajectory.pdf', width = 12, height = 9)

p2=plot_cell_trajectory(cds, color_by = "Pseudotime")+
  theme(text = element_text(size = 18)) 
p2
ggsave(p2,filename = 'monocle2_Pseudotime.pdf', width = 12, height = 9) 

GM_state <- function(cds){
  if (length(unique(pData(cds)$State)) > 1){
    T0_counts <- table(pData(cds)$State, pData(cds)$CellType)[,"eCAF"]
    return(as.numeric(names(T0_counts)[which(T0_counts == max(T0_counts))]))
  } else {return (1)}
}
cds <- orderCells(cds, root_state = GM_state(cds)) 
p2=plot_cell_trajectory(cds, color_by = "Pseudotime") 
p2
ggsave(p2,filename = 'monocle2_Pseudotime.pdf', width = 12, height = 9) 

p1+p2
ggsave('monocle2_CellType_Pseudotime.pdf', width = 20, height = 9)

plot_cell_trajectory(cds, color_by = "State")+
  facet_wrap(~State, nrow = 2) 
ggsave(filename = 'monocle2_facet_CellType.pdf') 
p3=plot_cell_trajectory(cds, color_by = "CellType2")+
  facet_wrap(~CellType2, nrow = 5) +
  theme(text = element_text(size = 25)) 
p3
ggsave(p3,file='monocle2_CellType分开.pdf', width = 12, height = 20)
blast_genes <- row.names(subset(fData(cds),gene_short_name %in% c("CCL5", "TCEA1", "RB1CC1"))) 
plot_genes_jitter(cds[blast_genes,],grouping = "State",min_expr = 0.1) 
ggsave(filename = 'monocle2_specific_gene_state.pdf') 
plot_genes_jitter(cds[blast_genes,],grouping = "CellType2",min_expr = 0.1) 
ggsave(filename = 'monocle2_specific_gene_CellType.pdf') 
diff_test_res=differentialGeneTest(cds,fullModelFormulaStr = "~sm.ns(Pseudotime)",cores=8) 
write.csv(diff_test_res,file='diff_test_res.csv') 
diff_test_res <- read.csv("diff_test_res.csv",header = T,row.names = 1)
top5g=rownames(diff_test_res[order(diff_test_res$qval),])[1:5]  
plot_genes_in_pseudotime(cds[top5g,], color_by="CellType2", ncol = 1) + 
  theme(text = element_text(size = 15))   
ggsave(filename = 'monocle2_significant_gene.pdf') 
write.csv(top5g,file='monocle_deg_top5.csv')  

library(viridis)
 
diff_test_res = diff_test_res[order(diff_test_res$qval),]
diff_test_res = diff_test_res[1:20,]

plot_pseudotime_heatmap(cds[rownames(diff_test_res),], 
                        num_clusters = 3,
                        cores = 8,  
                        show_rownames = T) 
ggsave(filename = 'monocle2_gene_pheatmap.pdf') 
plot_pseudotime_heatmap(cds[rownames(diff_test_res),],
                        num_clusters = 3,
                        cores = 8,
                        show_rownames = T,
                        hmcols = colorRampPalette(viridis(4))(1000)) 

library(dplyr)
BEAM_res <- BEAM(cds[expressed_genes[1:1000],], branch_point = 1, cores = 1)
BEAM_res = BEAM_res[order(diff_test_res$qval),]
BEAM_res = BEAM_res[1:20,]
plot_genes_branched_heatmap(cds[rownames(BEAM_res),],
                            branch_point = 1,
                            num_clusters = 3,
                            cores = 1,
                            use_gene_short_name = T,
                            show_rownames = T
) 
ggsave(filename = 'monocle2_beam_heatmap.pdf') 

plot_genes_branched_pseudotime(cds[rownames(BEAM_res),][7:10],
                               branch_point = 1,
                               color_by = "CellType",ncol = 1) 
ggsave(filename = 'monocle2_beam_gene.pdf') 
plot_genes_branched_pseudotime(cds[rownames(BEAM_res)[1:5],],
                               branch_point = 1,
                               color_by = "State",ncol = 1) 
####cytotrace
library(CytoTRACE)
library(Seurat)
BiocManager::install("CytoTRACE")
setwd("/cytotrace2/")
Idents(combined1) <- "CellType1"
mouse_data <- subset(combined1,downsample=500)
mouse_data <- JoinLayers(mouse_data)
exp1 <- as.matrix(GetAssayData(mouse_data,slot = "counts"))
exp1 <- exp1[apply(exp1 > 0,1,sum) >= 5,]
results <- CytoTRACE(exp1,ncores = 8)
phenot <- mouse_data$CellType1
phenot <- as.character(phenot)
names(phenot) <- rownames(mouse_data@meta.data)
emb <- mouse_data@reductions[["tsne"]]@cell.embeddings
plotCytoTRACE(results, phenotype = phenot, emb = emb, outputDir = './')
plotCytoGenes(results, numOfGenes = 100, outputDir = './')
library(monocle)
mouse_monocle <- readRDS("cds.rds")
p1=plot_cell_trajectory(mouse_monocle,color_by='Pseudotime')
p2=plot_cell_trajectory(mouse_monocle,color_by='CellType2')
p1+p2
monocle_meta <- data.frame(t(mouse_monocle@reducedDimS), 
                           mouse_monocle$Pseudotime, 
                           mouse_monocle$State, 
                           mouse_monocle$CellType2)
colnames(monocle_meta) <- c("C1", "C2", "Pseudotime", "State", "celltype")

phenot1 <- monocle_meta$celltype
phenot1 <- as.character(phenot1)
names(phenot1) <- rownames(monocle_meta)
emb_monocle <- monocle_meta[,1:2]
plotCytoTRACE(results, phenotype = phenot, emb = emb_monocle, outputDir = './')
######
combined1 <- readRDS("fibro.rds")
combined1 <- IntegrateLayers(
  object = combined1, 
  method = HarmonyIntegration,
  orig.reduction = "pca", 
  new.reduction = "fib.pca",
  verbose = FALSE)
combined1 <- FindNeighbors(combined1, reduction = "fib.pca", dims = 1:50)
combined1 <- FindClusters(combined1, resolution = 0.6,cluster.name = "fib.clusters") 
combined1 <- RunUMAP(combined1, reduction = "fib.pca", dims = 1:50)
combined1 <- RunTSNE(combined1, reduction = "fib.pca", dims = 1:50)
DimPlot(combined1, reduction = "umap",label = T, repel = TRUE,label.box = T,group.by = c("orig.ident","fib.clusters"),combine = F)
DimPlot(combined1, reduction = "tsne",label = T, repel = TRUE,label.box = T,group.by = c("orig.ident","fib.clusters"),combine = F)
VlnPlot(combined1,features = c("COL1A1","COL1A2"),pt.size = 0)
saveRDS(combined1,file = "/Users/vincent/bioinformatic/AL_new/scRNA/3_subpopulation/fibro/fibro_harmony_res0.6.rds")
table(combined1$group)
combined$CellType <- recode(combined$fib.clusters,
                        "0" = "iCAF",
                        "1" = "apCAF",
                        "2" = "iCAF",
                        "3" = "eCAF",
                        "4" = "MyCAF",
                        "5" = "apCAF"
                      )
DimPlot(combined, reduction = "tsne",label = F, repel = TRUE,label.box = T,group.by = "CellType",combine = F)
saveRDS(combined,file = "./再分组/anno_fibro_harmony_res0.6.rds")
desired_order <- c("iCAF", "eCAF", "MyCAF", "apCAF")
combined$CellType <- factor(combined$CellType, levels = desired_order)
gene <- read.csv("gene_vlnplot.csv",header = T)
p <- DotPlot(combined, features = gene$gene ,
             assay='RNA',group.by = "CellType" ) + 
  coord_flip() +  
  theme(panel.grid = element_blank(), 
        axis.text.x=element_text(angle = 45, hjust = 0.5,vjust=0.5))+  
  labs(x=NULL,y=NULL) + 
  guides(size = guide_legend("Percent Expression") )+ #legend
  scale_color_gradientn(colours = c('#330066','#336699','#FFCC33',"red")) 
p
#######

combined1 <- JoinLayers(combined)
all.genes <- rownames(combined1)
combined1 <- ScaleData(combined1, features = all.genes)
Idents(combined1) <- "CellType"
table(combined1$CellType)
markers1 <- FindAllMarkers(combined1, only.pos = TRUE, min.pct = 0.25, logfc.threshold = 0.25)
markers1 <- markers1[order(markers1$cluster, -markers1$avg_log2FC), ]
write.csv(markers1,file = "./anno.csv")
markers1 %>%
  group_by(cluster) %>%
  dplyr::filter(avg_log2FC > 1) %>%
  slice_head(n = 15) %>%
  ungroup() -> top10
DoHeatmap(combined1, features = top10$gene) + NoLegend()
###enrichment
scRNA <- readRDS("/fibro.rds")
DefaultAssay(scRNA) <- "RNA"
scRNA <- NormalizeData(scRNA)
table(scRNA$group)
Idents(scRNA) <- "CellType" 
expr <- AverageExpression(scRNA, assays = "RNA", layer = "data")[[1]]
expr <- expr[rowSums(expr)>0,]  
expr <- as.matrix(expr)
#####
# hallmark
hall <- read.csv("kegg.csv",header = F)
genesets <- msigdbr(species = "Homo sapiens", category = "H") 
genesets <- subset(genesets, select = c("gs_name","gene_symbol")) %>% as.data.frame()
genesets1 <- msigdbr(species = "Homo sapiens", category = "C2") 
table(genesets1$gs_subcat)
genesets1 <- subset(genesets1, gs_subcat=="CP:KEGG",select = c("gs_name","gene_symbol")) %>% as.data.frame()
genesets2 <- rbind(genesets,genesets1)

genesets2<- subset(genesets2,gs_name %in% hall$V1)
genesets2$gs_name <- factor(genesets2$gs_name,levels = hall$V1)
genesets2 <- split(genesets2$gene_symbol, genesets2$gs_name)
########
gsva.res <- gsva(expr, genesets2) 
##saveRDS(gsva.res, "gsva.hallmark.rds")
#gsva.df <- data.frame(Genesets=rownames(gsva.res), gsva.res, check.names = F)
#write.csv(gsva.df, "gsva_hallmark.csv", row.names = F)
pheatmap::pheatmap(gsva.res, show_colnames = T, scale = "row", cluster_rows = F,
                   cluster_cols = F)


#####kegg
desiredorder <- c("M-SPP1", "M-ARG1", "M-LYVE1", "M-EGR3","M-SLPI",
                   "M-THBS1","M-CDK1","M-S100A9","M-Conventional") 
 
gsva.res_ordered <- gsva.res[, desiredorder]
 
pheatmap::pheatmap(gsva.res_ordered, show_colnames = TRUE, scale = "row", 
                   cluster_rows = FALSE, cluster_cols = FALSE)


library(Seurat)
library(dplyr)

setwd("/Users/vincent/bioinformatic/AL_new/spatial_RNA/GSE211956_RAW")
path <- "/Users/vincent/bioinformatic/AL_new/spatial_RNA/GSE211956_RAW"
sample_paths <- paste0(path, "/", c("SP1", "SP7", "SP8", "SP4", "SP6", "SP2", "SP3", "SP5"))
sample_names <- c("SP1", "SP7", "SP8", "SP4", "SP6", "SP2", "SP3", "SP5")
ov <- list()
 
for (i in 1:length(sample_paths)) {
  setwd(sample_paths[i])
  
 
  spe <- Read10X(data.dir = "./")
  
 
  image <- Read10X_Image(image.dir = file.path("./spatial/"), filter.matrix = T)
 
  spe <- CreateSeuratObject(counts = spe, assay = "Spatial", project = sample_names[i])
 
  image <- image[Cells(x = spe)]
  DefaultAssay(spe = image) <- "Spatial"
  spe[["slice1"]] <- image
 
  for (j in colnames(spe@images$slice1@coordinates)) {
    spe@images$slice1@coordinates[[j]] <- as.integer(spe@images$slice1@coordinates[[j]])
  }
 
  ov[[i]] <- spe
}
for (i in 1:8) {
  ov[[i]]$Sample <- c(paste0('bad',1:3),paste0('partial',1:2),paste0('good',1:3))[i]
  ov[[i]]$Group <- c(rep('bad',3),rep('partial',2),rep('good',3))[i]
}
 
combined_ov <- merge(x = ov[[1]], y = ov[2:8])

combined_ov$Percent.Mito = PercentageFeatureSet(combined_ov, pattern = "^MT-" ) 
hist( combined_ov$Percent.Mito )
 
combined_ov$Percent.Ercc = PercentageFeatureSet(combined_ov, pattern = "^ERCC" ) 
hist( combined_ov$Percent.Ercc )
 
combined_ov$Percent.Ribo = PercentageFeatureSet(combined_ov, pattern = "^RP[SL]" ) 
hist( combined_ov$Percent.Ribo )
 
VlnPlot(combined_ov, features = "nFeature_Spatial", group.by = "orig.ident", 
        alpha = 0.5, pt.size = 0 ) 
VlnPlot(combined_ov, features = "nCount_Spatial", group.by = "orig.ident" ) +
  geom_hline( yintercept = 5000 )
VlnPlot(combined_ov, features = "Percent.Mito", group.by = "orig.ident" ) +
  geom_hline( yintercept = 20, color = "red" )
VlnPlot(combined_ov, features = "Percent.Ribo", group.by = "orig.ident" )
VlnPlot(combined_ov, features = "Percent.Mito", group.by = "Group" )
 
combined_ov <- SCTransform(combined_ov, assay = "Spatial", verbose = T)
setwd("/Users/vincent/bioinformatic/AL_new/spatial_RNA/GSE211956_RAW")
saveRDS(combined_ov,file = "combined_ov_v5.rds")
getwd()
#####
combined_ov <- RunPCA(combined_ov, assay = "SCT", verbose = FALSE)
combined_ov <- FindNeighbors(combined_ov, reduction = "pca", dims = 1:30)
combined_ov <- FindClusters(combined_ov, resolution = 0.6,cluster.name = "unintegrated_clusters")
combined_ov <- RunUMAP(combined_ov, reduction = "pca", dims = 1:30,reduction.name = "umap.unintegrated")
DimPlot(combined_ov, reduction = "umap.unintegrated", label = TRUE,group.by = "Sample")
 
library(harmony)
DefaultAssay( combined_ov ) = "SCT" 
#
combined_ov = RunHarmony(combined_ov,
                               group.by.vars = "Sample",  
                               assay.use="SCT", 
                               plot_convergence = TRUE,
                               max.iter = 50 )
ElbowPlot(combined_ov, ndims = 50, reduction = "harmony" )  
combined_ov <- FindNeighbors(combined_ov, reduction = "harmony", dims = 1:30)
combined_ov <- FindClusters(combined_ov, resolution = 1, cluster.name = "harmony_clusters")
combined_ov <- RunUMAP(combined_ov, reduction = "harmony", dims = 1:30, reduction.name = "umap.harmony")
DimPlot(combined_ov, reduction = "umap.harmony", label = TRUE,group.by = "Sample")
DimPlot(combined_ov, reduction = "umap.harmony", label = TRUE,group.by = "harmony_clusters")
saveRDS(combined_ov,file = "combined_ov_v5_harmony.rds")
 
#install.packages("clustree")
library(clustree)
combined_ov <- FindClusters(
  object = combined_ov,
  resolution = c( seq( 0.1, 1.0, 0.1) )  
)
 
colnames(combined_ov@meta.data)
clustree(combined_ov@meta.data, prefix = "SCT_snn_res.")  
ggsave( filename = "combined_ov_clustree.pdf", width = 12, height = 9 )
 
head( combined_ov@meta.data )
p1 = SpatialDimPlot( combined_ov, group.by = "SCT_snn_res.0.4",
                     # ncol = 3,
                     label = F,
                     alpha = 0,
                     crop = T,
                     pt.size.factor = 1,
                     images = c("slice1"),
                     repel = F )

p2 = SpatialDimPlot( combined_ov, group.by = "SCT_snn_res.0.4",
                     # ncol = 3,
                     label = F,
                     image.alpha = 0,
                     crop = T,
                     pt.size.factor = 2,
                     images = c("slice1"),
                     repel = F )

#
p1 + p2 + plot_layout( guides='collect' )
 
hypoxia_genes <- read.csv("hypoxia_gene.csv") 
seurat_obj <- combined_ov
 
seurat_obj <- AddModuleScore(seurat_obj, features = list(hypoxia_genes$gene), name = "HypoxiaScore")
seurat_obj@images$slice1.SP5
 
SpatialFeaturePlot(seurat_obj, features = "HypoxiaScore1",images = "slice1.SP4")
SpatialFeaturePlot(seurat_obj, features = "EPCAM",images = "slice1.SP4")
SpatialFeaturePlot(seurat_obj, features = "COL1A1",images = "slice1.SP4")

#########Figure6
combined1 <- readRDS("t.rds")
combined1 <- IntegrateLayers(
  object = combined1, 
  method = HarmonyIntegration,
  orig.reduction = "pca", 
  new.reduction = "t.pca",
  verbose = FALSE)
combined1 <- FindNeighbors(combined1, reduction = "t.pca", dims = 1:50)
combined1 <- FindClusters(combined1, resolution = 0.6,cluster.name = "t.clusters") 
combined1 <- RunUMAP(combined1, reduction = "t.pca", dims = 1:50)
combined1 <- RunTSNE(combined1, reduction = "t.pca", dims = 1:50)
DimPlot(combined1, reduction = "umap",label = T, repel = TRUE,label.box = T,group.by = c("orig.ident","t.clusters"),combine = F)
DimPlot(combined1, reduction = "tsne",label = T, repel = TRUE,label.box = T,group.by = c("orig.ident","t.clusters"),combine = F)
VlnPlot(combined1,features = c("CD2","CD3E","CD3D","CD3G","TRAC"),pt.size = 0)
saveRDS(combined1,file = "/Users/vincent/bioinformatic/AL_new/scRNA/3_subpopulation/T/t_harmony_res0.6.rds")
table(combined1$group)

combined1 <- readRDS("/Users/vincent/bioinformatic/AL_new/scRNA/3_subpopulation/T/t_harmony_res0.6.rds")
combined1 <- JoinLayers(combined1)
markers <- FindAllMarkers(combined1, only.pos = TRUE, min.pct = 0.25, logfc.threshold = 0.25)
markers <- markers[order(markers$cluster, -markers$avg_log2FC), ]
write.csv(markers,file = "/Users/vincent/bioinformatic/AL_new/scRNA/3_subpopulation/T/DEG_R0.6.csv")
VlnPlot(combined1,features = c("KLRC1","KLRC3","NCR1","NCAM","NKG7","CD8A","CD4"))
DotPlot(combined1,features =c("KLRC1","KLRC3","NCR1","NCAM","NKG7","CD8A","CD4",
                              "PDCD1","LAG3"))

markers.to.plot1 <- c("CD4","CD8A","CD8B","IL7R","SELL","PDCD1","GZMK","IFNG",
                      "LAG3","CXCL13","GZMB","NKG7")

DotPlot(combined1, features = markers.to.plot1, cols = c("blue", "red"),dot.scale = 3, col.min = -1.5,
        col.max = 1.5 ) +
  RotatedAxis()


##############
library(dplyr)
 
cell_counts <- combined1@meta.data %>%
  group_by(group, t.clusters) %>%
  summarise(Count = n(), .groups = 'drop')
 
group_totals <- table(combined1$group)
 
group_totals_df <- as.data.frame(group_totals)
names(group_totals_df) <- c("group", "TotalCount")
 
cell_counts <- cell_counts %>%
  left_join(group_totals_df, by = "group") %>%
  mutate(Proportion = Count / TotalCount)
 
library(dplyr)

cell_counts <- cell_counts %>%
  mutate(CellType = factor(CellType, levels = paste("EC", 1:9, sep="")))
 
cell_counts<- cell_counts%>%
  arrange(group, desc(CellType)) %>%
  group_by(group) %>%
  mutate(start_position = lag(cumsum(Proportion), default = 0),
         end_position = cumsum(Proportion),
         label_position = (start_position + end_position) / 2) %>%
  ungroup()
 
print(head(cell_counts_by_type))
print(head(cell_counts))
p <- ggplot(cell_counts, aes(x = group, y = Proportion, fill = t.clusters)) +
  geom_bar(stat = "identity", position = "stack") +
  theme_minimal() +
  labs(title = "Stacked Bar Plot of Cell Proportions by Group with Labels",
       x = "Group",
       y = "Proportion",
       fill = "Cell Type") +
  theme(axis.text.x = element_text(angle = 45, hjust = 1))
 
print(p)

######
library(dplyr)
library(Seurat)
library(ggplot2)
library(msigdbr)
library(GSVA)
library(tidyverse)
library(clusterProfiler)
library(patchwork)
setwd("/Users/vincent/bioinformatic/AL_new/scRNA/3_subpopulation/T/")
combined1 <- readRDS("/Users/vincent/bioinformatic/AL_new/scRNA/3_subpopulation/T/res1/t_harmony_res1.rds")
DimPlot(combined1, reduction = "tsne",group.by = "CellType",label = T, repel = TRUE,label.box = T,combine = F)
combined1$CellType <- recode(combined1$t.clusters,
                             "5" = "Texh_CD8",
                             "2" = "Teffector_CD8",
                             "7" = "Texh_CD4",
                             "0" = "Texh_CD8",
                             "1" = "Tcm _CD4",
                             "6" = "Treg",
                             "4" = "Tcycling_CD8",
                             "3" = "Tactivated_CD4",
                             "9" = "Tcm _CD4",
                             "8" = "T_CD8/CD4",
                             "10" = "Tcycling_CD4",
                             "11" ="T_CD8/CD4",
                             "12" = "Mixed cell" )
DotPlot(combined1,feature=c("GZMK"))
FeaturePlot(combined1,feature=c("CD4"),reduction = "tsne")
FeaturePlot(combined1,feature=c("CD8A"),reduction = "tsne")
saveRDS(combined1,file = "t_harmony_res1_anno.rds")
VlnPlot(combined1,features = c("LYZ","CD8A","C1QB","C1QA"),pt.size = 0)
Idents(combined1) <- "t.clusters"
DimPlot(subset(combined1,ident="11"), reduction = "umap",label = T, repel = TRUE,label.box = T,combine = F)
table(combined1$t.clusters)
rm(combined)
getwd()
 
library(Seurat)
library(tidyverse)
library(magrittr)
library(RColorBrewer)  
library(grid)
library(cowplot)

setwd("/score/")
object <- readRDS("t.rds")
Idents(object) <- "CellType"
DefaultAssay(object) <- "RNA"
#work.wd <- "t/"
table(object$CellType)
 
sel.celltype <- c("Texh_CD8", "Tnaive/effector_CD8", "Tcycling_CD8")
sub.object <- subset(object, CellType %in% sel.celltype)
 
sub.object <- JoinLayers(sub.object)
sub.object[["RNA"]] <- as(sub.object[["RNA"]], "Assay")
DefaultAssay(sub.object) <- "RNA"
Idents(sub.object) <- "group"
sub.object <- FindVariableFeatures(sub.object, selection.method = "vst",
                                   nfeatures = 17716,
                                   mean.cutoff = c(0.05, 8),
                                   dispersion.cutoff = c(0.5, Inf))
hvg.list <- VariableFeatures(sub.object)
table("CTLA4" %in% hvg.list)
sub.object <- ScaleData(sub.object, features = c(hvg.list, "CTLA4"))
sub.object <- ScaleData(sub.object, features = c(hvg.list, "GNLY"))
scale.exp <- sub.object@assays$RNA@scale.data
head(scale.exp)
getCorValue <- function(ref.gene) {
  cor.df.all <- NULL
  for (sel.gene in hvg.list) {
    cor.value <- cor.test(x = scale.exp[ref.gene, ], 
                          y = scale.exp[sel.gene, ], 
                          method = "pearson")
    cor.df <- data.frame(genename = sel.gene, 
                         cor.value = cor.value$estimate, row.names = NULL)
    cor.df.all %<>% rbind(cor.df)
  }
  return(cor.df.all)
}
library(dplyr)
cor.df <- getCorValue(ref.gene = "GNLY")
cor.df %<>% arrange(desc(cor.value))
#write.csv(cor.df,file = "CTLA4_score.csv")

#cor.df <- read.csv("CTLA4_score.csv",row.names = 1)
#df %<>% arrange(desc(cor.value))
sig.gene <- head(cor.df, n = 50)$genename %>% as.vector
object1 <- AddModuleScore(object = sub.object, 
                          features = list(sig.gene), 
                          name = 'CTLA4_sig')

plot.df1 <- scale.exp %>% 
  t %>% as.data.frame %>% 
  mutate(barcode = rownames(.)) %>%
  full_join(object1@meta.data %>% 
              select(paste0("CTLA4_sig", 1), CellType) %>% 
              mutate(barcode = rownames(.)), 
            by = "barcode")
plot.df1 [1:4,1:4]
table(sub.object$CellType)
CellType <- c("Texh_CD8", "Tnaive/effector_CD8",  "Tcycling_CD8")
dim(plot.df1)
plot.df1$CellType %<>% factor(levels = CellType)
plot.theme <- function() {
  theme_bw() +
    theme(panel.grid.minor = element_blank(),
          panel.grid.major = element_blank(),
          axis.text = element_text(size = 8, colour = "black"),
          axis.text.y = element_text(size = 8, colour = "black"),
          axis.title = element_text(size = 8, colour = "black"),
          panel.border = element_rect(size = 0.5, linetype = "solid", colour = "black")) + 
    theme(aspect.ratio = 1.25) +
    theme(legend.position = 'none') +
    theme(plot.title = element_text(size = 8,hjust = 0.5))
}
group.color = colorRampPalette(brewer.pal(4, "Paired"))(n = length(plot.df1$CellType %>% unique))

p <- ggplot(plot.df1, aes(CellType, CTLA4_sig1)) +
  geom_violin(aes(fill = CellType), position = position_dodge(width = .75),
              colour = NA,scale = "width",size = 0.4,alpha = 1,trim = T,width = 0.4) +
  scale_fill_manual(values = group.color)


gg.df <- ggplot_build(p)$data[[1]]

box.num <- 6

for (i in 1:box.num) {
  gg.df.sub <- subset(gg.df, group == i) %>% .[,c("xmin", "xmax")] %>% .[!duplicated(.),]
  assign(paste0("gg.df", i), gg.df.sub)
}

dfgroup <- plot.df1 %>%
  group_by(CellType) %>%
  summarise(mean = mean(CTLA4_sig1),
            median = median(CTLA4_sig1),
            sd = sd(CTLA4_sig1),
            IQR = IQR(CTLA4_sig1),
            num = n())
dfgroup %<>% cbind(rbind(gg.df1, gg.df2, gg.df3, gg.df4, gg.df5, gg.df6))
data_summary <- function(x) {
  med <- median(x)
  ymin <- med - sd(x)
  ymax <- med + sd(x)
  return(c(y = med, ymin = ymin, ymax = ymax))
}
group <- c("G1", "G7",  "G8",
           "G9")
point.size = 0.8
p1 <- p + 
  geom_segment(data = subset(dfgroup, group == group[1]), aes(x = xmin, xend = xmax, y = median, yend = median),
               color = "black", size = point.size) +
  geom_segment(data = subset(dfgroup, group == group[2]), aes(x = xmin, xend = xmax, y = median, yend = median),
               color = "black", size = point.size) +
  geom_segment(data = subset(dfgroup, group == group[3]), aes(x = xmin, xend = xmax, y = median, yend = median),
               color = "black", size = point.size) +
  geom_segment(data = subset(dfgroup, group == group[4]), aes(x = xmin, xend = xmax, y = median, yend = median),
               color = "black", size = point.size) +
  geom_segment(data = subset(dfgroup, group == group[5]), aes(x = xmin, xend = xmax, y = median, yend = median),
               color = "black", size = point.size) +
  geom_segment(data = subset(dfgroup, group == group[6]), aes(x = xmin, xend = xmax, y = median, yend = median),
               color = "black", size = point.size)

p2 <- p1 + 
  stat_summary(fun.data = data_summary, geom = "pointrange", shape = 19,
               size = 0.5, color = "white") +
  labs(y = "Cytotoxic score", x = "") +
  plot.theme()
p2 <- p1 + 
  stat_summary(fun.data = data_summary, geom = "pointrange", shape = 19,
               size = 0.5, color = "white") +
  labs(y = "Cytotoxic score", x = "") +
  plot.theme()


library(ggpubr)
my_comparisons <- list(c("Ctrl", "AL"),
                       c("AL", "AL+aPD-L1"),
                       c("Ctrl", "AL+aPD-L1"),
                       c("Ctrl", "AL+aPD-1"))  

p3 <- p2 + 
  stat_compare_means(label = "p.format", method = "wilcox.test",
                     comparisons = my_comparisons,
                     y.position = c(1.5, 1.6, 1.7, 1.8))

#pdf(paste0(work.wd, "GNLY_dysfunscore_cor.pdf"), height = 4, width = 6, bg = "transparent")  
p3
dev.off()
library(magrittr)
library(dplyr)
library(ggplot2)

work.wd <- "/score/"

df <- read.csv(paste0(work.wd, "GNLY_score.csv"))
df <- read.csv(paste0(work.wd, "LAG3_score.csv"))

df %<>% arrange(desc(cor.value))

plot.df <- df[1:50,]
plot.df$genename %<>% factor(., levels = .)

df_lable <- plot.df %>%
  distinct(genename, .keep_all = T) %>%
  mutate(
    rate = 1 / n(),
    cu_rate = cumsum(rate),
    angle = 360 * (cu_rate - rate / 2),
    hjust = if_else(angle <= 180, 0, 1),
    angle = if_else(angle > 180, 270 - angle, 90 - angle)
  )
p <- plot.df %>%
  ggplot(aes(x = genename, y = cor.value)) +
  geom_bar(position = position_dodge(), stat = "identity", width = 0.8, fill = "#8d6598") +  #51aab7
  coord_polar(theta = 'x') +
  ylim(-0.3, NA) +
  geom_text(
    data = df_lable,
    aes(y = 1.05, label = genename, angle = angle, hjust = hjust), 
    size = 3, color = "black") + 
  theme(axis.text = element_blank()) 
ggsave(filename = paste0(work.wd, "LAG3_dysfunctionalscore.pdf"),
       plot = p, width = 5, height = 5)
#########Figure7
library(dplyr)
library(Seurat)
library(ggplot2)
library(msigdbr)
library(GSVA)
library(tidyverse)
library(clusterProfiler)
library(patchwork)

combined <- readRDS("mye.rds")
combined1 <- IntegrateLayers(
  object = combined, 
  method = HarmonyIntegration,
  orig.reduction = "pca", 
  new.reduction = "mye.pca",
  verbose = FALSE)
combined1 <- FindNeighbors(combined1, reduction = "mye.pca", dims = 1:50)
combined1 <- FindClusters(combined1, resolution = 1,cluster.name = "mye.clusters") 
combined1 <- RunUMAP(combined1, reduction = "mye.pca", dims = 1:50)
combined1 <- RunTSNE(combined1, reduction = "mye.pca", dims = 1:50)
DimPlot(combined1, reduction = "umap",label = T, repel = TRUE,label.box = T,group.by = c("mye.clusters"),combine = F)
DimPlot(combined1, reduction = "tsne",label = T, repel = TRUE,label.box = T,group.by = c("mye.clusters"),combine = F)
DimPlot(subset(combined1,idents = c("10")), reduction = "tsne",label = T, repel = TRUE,label.box = T,group.by = c("mye.clusters"),combine = F)
VlnPlot(combined1,features = c("S100A9","C1QB","MRC1","AIF1","CD68","F13A1","CD163","CD14"),pt.size = 0)
saveRDS(combined1,file = "mye.rds")
table(combined1$group)
combined <- JoinLayers(combined)
#####
all.genes <- rownames(combined)
combined1 <- ScaleData(combined, features = all.genes)
######
Idents(combined1) <- "CellType"
markers <- FindAllMarkers(combined1, only.pos = TRUE, min.pct = 0.25, logfc.threshold = 0.25)
markers <- markers[order(markers$cluster, -markers$avg_log2FC), ]
write.csv(markers,file = "/Users/vincent/bioinformatic/AL_new/scRNA/3_subpopulation/mye/2_去掉原c18/test3/DEG_R1_anno_rescale.csv")
markers %>%
  group_by(cluster) %>%
  dplyr::filter(avg_log2FC > 1) %>%
  slice_head(n = 10) %>%
  ungroup() -> top10

combined <- readRDS("mye.rds")
pbmc <- combined
pbmc$CellType <- recode(pbmc$mye.clusters,
                        "5" = "M_EGR3",
                        "2" = "M_S100A9",
                        "11" = "M_THBS1",
                        "7" = "M_Conventional",
                        "0" = "M_ SPP1",
                        "1" = "M_ SPP1",
                        "6" = "M_S100A9",
                        "4" = "M_LYVE1",
                        "3" = "M_ARG1",
                        "9" = "M_CDK1",
                        "8" = "M_S100A9",
                        "10" = "M_SLPI")

all.genes <- rownames(pbmc)
pbmc <- ScaleData(pbmc, features = all.genes)
table(pbmc$CellType)
Idents(pbmc) <- "CellType"
markers1 <- FindAllMarkers(pbmc, only.pos = TRUE, min.pct = 0.25, logfc.threshold = 0.25)
markers1 <- markers1[order(markers1$cluster, -markers1$avg_log2FC), ]
write.csv(markers1,file = "DEG.csv")
markers1 %>%
  group_by(cluster) %>%
  dplyr::filter(avg_log2FC > 1) %>%
  slice_head(n = 15) %>%
  ungroup() -> top10
Idents(pbmc) <- "CellType"
table(pbmc$CellType)
pbmc1 <- subset(pbmc,downsample=766)
desired_order <- c("M_ SPP1", "M_ARG1", "M_LYVE1", "M_EGR3","M_SLPI",
                   "M_THBS1","M_CDK1","M_S100A9","M_Conventional")   

pbmc1$CellType <- factor(pbmc1$CellType, levels = desired_order)
top10$cluster<- factor(top10$cluster, levels = desired_order)
top10 <- top10[order(top10$cluster),]
DoHeatmap(pbmc1, features = top10$gene,group.by = "CellType") + NoLegend()
saveRDS(combined,file = "/mye.rds")
DotPlot(pbmc1, features = "PI3" ,group.by = "CellType")
DoHeatmap(pbmc1, features = c("SYNGR1", "TREM2", "SPP1","ARG1",
                                  "SERPINB3", "EPB41L3", "CSPG4", "PAM",
                                  "RBM33","FABP5","APOE","S100A4"),group.by = "CellType") + NoLegend()

DimPlot(pbmc, reduction = "tsne",label = F, repel = TRUE,label.box = T,group.by = "CellType",combine = F)

table(combined21$CellType1)
combined2 <-pbmc

combined<-combined2@meta.data %>%
  group_by(group,CellType)%>%
  summarise(Count = n(), .groups = "drop")
 
total_per_group <- combined2@meta.data %>%
  group_by(group) %>%
  summarise(Total = n(), .groups = "drop")
 
combined <- combined%>%
  left_join(total_per_group, by = "group") %>%
  mutate(Percentage = Count / Total * 100)
 
library(dplyr)

group_order <- c("Ctrl", "AL", "AL+aPD-L1", "AL+aPD-1")
CellType_order <- c("M_ SPP1", "M_ARG1", "M_LYVE1", "M_EGR3","M_SLPI",
                    "M_THBS1","M_CDK1","M_S100A9","M_Conventional") 
 
combined <- combined %>%
  mutate(group = factor(group, levels = group_order),
         CellType = factor(CellType, levels = CellType_order))
 
combined <- arrange(combined, group, CellType)
 
print(combined2)

library(dplyr)
cell_counts_by_type <- combined %>%
  arrange(group, desc(CellType)) %>%
  group_by(group) %>%
  mutate(start_position = lag(cumsum(Percentage), default = 0),
         end_position = cumsum(Percentage),
         label_position = (start_position + end_position) / 2) %>%
  ungroup()
 
print(head(cell_counts_by_type))

p <- ggplot(cell_counts_by_type, aes(x = group, y = Percentage, fill = CellType)) +
  geom_bar(stat = "identity", position = "stack") +
  geom_text(aes(label = sprintf("%.2f", Percentage), y = label_position), 
            size = 3, color = "black", vjust = 0.5) +   
  theme_minimal() +
  labs(title = "Stacked Bar Plot of Cell Proportions by Group",
       x = "Group",
       y = "Proportion",
       fill = "Cell Type") +
  theme(axis.text.x = element_text(angle = 45, hjust = 1))
 
print(p)
library(ClusterGVis)
library(org.Hs.eg.db)
pbmc <- scrna
table(pbmc$CellType)
 
cluster.order <- c("M_SPP1", "M_ARG1", "M_LYVE1", "M_EGR3", "M_CDK1", "M_SLPI", "M_THBS1", "M_S100A9", "M_Conventional")
pbmc$CellType <- factor(pbmc$CellType, levels = cluster.order)
Idents(pbmc) <- "CellType"
pbmc.markers.all <- Seurat::FindAllMarkers(pbmc,
                                           only.pos = TRUE,
                                           min.pct = 0.25,
                                           logfc.threshold = 0.25)
pbmc.markers <- pbmc.markers.all %>%
  dplyr::group_by(cluster) %>%
  dplyr::top_n(n = 40, wt = avg_log2FC)

table(pbmc.markers$cluster)
# check
head(pbmc.markers)

st.data <- prepareDataFromscRNA(object = pbmc,
                                diffData = pbmc.markers,
                                showAverage = TRUE)
# check
str(st.data)
enrich <- enrichCluster(object = st.data,
                        OrgDb = org.Hs.eg.db,
                        type = "BP",
                        organism = "hsa",
                        pvalueCutoff = 0.05,
                        topn = 5,
                        seed = 5201314)

# check
head(enrich)
markGenes = unique(pbmc.markers$gene)[sample(1:length(unique(pbmc.markers$gene)),80,
                                             replace = F)]

# line plot
visCluster(object = st.data,
           plot.type = "line")
st.data$Cluster <- factor(st.data$Cluster, levels = cluster.order)
print(levels(st.data$Cluster))
print(cluster.order)

visCluster(object = st.data,
           plot.type = "heatmap",
           column_names_rot = 45,
           markGenes = markGenes,
           cluster.order =  c(1:13))
pdf('sc7.pdf',height = 12,width = 14,onefile = F)
visCluster(object = st.data,
           plot.type = "both",
           column_names_rot = 45,
           show_row_dend = F,
           markGenes = markGenes,
           markGenes.side = "left",
           annoTerm.data = enrich,
           line.side = "left",
           cluster.order =  c(1:13),
           go.col = rep(jjAnno::useMyCol("stallion",n = 9),each = 5),
           add.bar = F)
dev.off()

#####enrichment
library(Seurat)
library(msigdbr)
library(GSVA)
library(tidyverse)
library(clusterProfiler)
library(patchwork)
setwd("/enrichment/")
scRNA <- readRDS("mye.rds")

DefaultAssay(scRNA) <- "RNA"
scRNA <- NormalizeData(scRNA)
table(scRNA$group)
Idents(scRNA) <- "CellType" 
expr <- AverageExpression(scRNA, assays = "RNA", layer = "data")[[1]]
expr <- expr[rowSums(expr)>0,]  
expr <- as.matrix(expr)
#####

hall <- read.csv("pathway.csv",header = F)
genesets <- msigdbr(species = "Homo sapiens", category = "H") 
genesets <- subset(genesets, select = c("gs_name","gene_symbol")) %>% as.data.frame()
genesets1 <- msigdbr(species = "Homo sapiens", category = "C2") 
table(genesets1$gs_subcat)
genesets1 <- subset(genesets1, gs_subcat=="CP:KEGG",select = c("gs_name","gene_symbol")) %>% as.data.frame()
genesets2 <- rbind(genesets,genesets1)

genesets2<- subset(genesets2,gs_name %in% hall$V1)
genesets2$gs_name <- factor(genesets2$gs_name,levels = hall$V1)
genesets2 <- split(genesets2$gene_symbol, genesets2$gs_name)
########
gsva.res <- gsva(expr, genesets2) 
##saveRDS(gsva.res, "gsva.hallmark.rds")
#gsva.df <- data.frame(Genesets=rownames(gsva.res), gsva.res, check.names = F)
#write.csv(gsva.df, "gsva_hallmark.csv", row.names = F)
pheatmap::pheatmap(gsva.res, show_colnames = T, scale = "row", cluster_rows = F,
                   cluster_cols = F)


#####kegg
desiredorder <- c("M-SPP1", "M-ARG1", "M-LYVE1", "M-EGR3","M-SLPI",
                   "M-THBS1","M-CDK1","M-S100A9","M-Conventional") 
 
gsva.res_ordered <- gsva.res[, desiredorder]
 
pheatmap::pheatmap(gsva.res_ordered, show_colnames = TRUE, scale = "row", 
                   cluster_rows = FALSE, cluster_cols = FALSE)

####Go enrichment
library(Seurat)
library(clusterProfiler)
library(dplyr)
library(org.Hs.eg.db)
mye <- readRDS("/mye.rds")
# find markers for every cluster compared to all remaining cells, report only the positive
# ones
table(mye$CellType)
Idents(mye) <- "CellType"
pbmc.markers <- FindAllMarkers(mye, only.pos = TRUE)
pbmc.markers %>%
  group_by(cluster) %>%
  dplyr::filter(avg_log2FC > 1)
markers<- pbmc.markers
gid <- bitr(unique(markers$gene), 'SYMBOL', 'ENTREZID', OrgDb = 'org.Hs.eg.db')
markers <- full_join(markers, gid, by = c('gene' = 'SYMBOL'))
######
clusters <- unique(mye$CellType)
go_results <- list()
rm(go_results)
for (cluster in clusters) {
  cluster_markers <- markers[markers$cluster == cluster, ]
  go <- enrichGO(
    gene = cluster_markers$ENTREZID,
    OrgDb = 'org.Hs.eg.db',
    keyType = "ENTREZID",
    ont = "BP",  
    pvalueCutoff = 0.01,
    pAdjustMethod = "BH",
    qvalueCutoff = 0.05,
    minGSSize = 50,
    maxGSSize = 500,
    readable = TRUE
  )
  go_results[[cluster]] <- go
}
 
for (cluster in names(go_results)) {
  go <- go_results[[cluster]]
  print(dotplot(go) + ggtitle(paste("GO Enrichment for Cluster", cluster)))
}
 
save(go_results, file = "go_results.RData")
 
for (cluster in names(go_results)) {
  go <- go_results[[cluster]]
  pdf(file = paste0("GO_Enrichment_Cluster_", cluster, ".pdf"))
  print(dotplot(go) + ggtitle(paste("GO Enrichment for Cluster", cluster)))
  dev.off()
}
 
genesets3 <- msigdbr(species = "Homo sapiens", category = "C7") 
table(genesets3$gs_subcat)
genesets3 <- subset(genesets3, select = c("gs_name","gene_symbol")) %>% as.data.frame()
m1 <-genesets2[["GSE5099_CLASSICAL_M1_VS_ALTERNATIVE_M2_MACROPHAGE_UP"]]
m2 <-genesets2[["GSE5099_CLASSICAL_M1_VS_ALTERNATIVE_M2_MACROPHAGE_DN"]]
rm(pbmc)
pbmc <- AddModuleScore(
  object = scRNA,
  features = list(m1),
  name = "M1")
pbmc <- AddModuleScore(
  object = pbmc,
  features = list(m2),
  name = "M2")
 
M1_scores <- pbmc@meta.data$M11
M2_scores <- pbmc@meta.data$M21
cell_types <- pbmc@meta.data$CellType2
group <- pbmc@meta.data$group

data_for_plot1 <- data.frame(
  HypoxiaScore = M1_scores,
  CellType = group
)
data_for_plot2 <- data.frame(
  HypoxiaScore = M2_scores,
  CellType = group
)

ggplot(data_for_plot2, aes(x = CellType, y = HypoxiaScore, fill = CellType)) +
  geom_boxplot(alpha = 0.7, outlier.shape = NA) +
  scale_y_continuous(name = "ANGIOScore", limits = c(-0.1,0.15)) +
  scale_x_discrete(name = "Cell Type") +
  theme_bw() +
  theme(legend.position = "none",
        axis.text.x = element_text(angle = 45, hjust = 1)) +
  stat_signif(comparisons = list(c("G7", "G1"), c("G8", "G1"),c("G9", "G1")),
              test = "t.test",
              label = "p.format",
              y_position = c(0.11,0.13,0.15),
              map_signif_level = TRUE)

####scenic
setwd("/home/vincent_lan/scenic/anlo_mye/")
library(Seurat)
library(SCopeLoomR)
library(AUCell)
library(SCENIC)
library(dplyr)
library(KernSmooth)
library(RColorBrewer)
library(plotly)
library(BiocParallel)
library(grid)
library(ComplexHeatmap)
library(data.table)
library(scRNAseq)
library(patchwork)
library(ggplot2)
library(stringr)
library(circlize)
library(RcisTarget)  
library(GENIE3)
library(reticulate)
 
scrna <- readRDS("/mye.rds")
#Idents(singleCellMatrix) <- "CellType"
#scrna <- subset(singleCellMatrix, downsample=50)
rm(exprMat_filtered_log)
exprMat <- as.matrix(scrna@assays$RNA@counts)
cellInfo <- as.data.frame(scrna@meta.data)
cellInfo$group <- as.factor(cellInfo$group)  
 
saveRDS(cellInfo, 'int/cellInfo.rds')
 
data(package = "RcisTarget", list = "motifAnnotations_hgnc")
motifAnnotations_hgnc <- motifAnnotations
scenicOptions <- initializeScenic(org="hgnc", dbDir="/home/vincent_lan/scenic/cisTarget_databases/r/", nCores=10)
 
scenicOptions@inputDatasetInfo$cellInfo <- "int/cellInfo.Rds"
saveRDS(scenicOptions, file="int/scenicOptions.Rds")
 
genesKept <- geneFiltering(exprMat, scenicOptions=scenicOptions,
                           minCountsPerGene=3*.01*ncol(exprMat),
                           minSamples=ncol(exprMat)*.01)
exprMat_filtered <- exprMat[genesKept, ]
saveRDS(exprMat_filtered,"int/exprMat_filtered.rds")
runCorrelation(exprMat_filtered, scenicOptions)
# Optional: add log (if it is not logged/normalized already)
exprMat_filtered <- log2(exprMat_filtered + 1)

# Python
scenicOptions@settings$verbose <- TRUE
scenicOptions@settings$nCores <- 10
scenicOptions@settings$seed <- 2023
use_virtualenv("/home/vincent_lan/.virtualenvs/r-reticulate", required = TRUE)
#py_install("arboreto", pip = TRUE)
arb_algo <- import('arboreto.algo')
tf_names <- getDbTfs(scenicOptions)
tf_names <- Seurat::CaseMatch(search = tf_names, match = rownames(exprMat_filtered))
adj <- arb_algo$grnboost2(as.data.frame(t(as.matrix(exprMat_filtered))), tf_names = tf_names, seed = 2023L)
colnames(adj) <- c('TF', 'Target', 'weight')
saveRDS(adj, file = getIntName(scenicOptions, 'genie3ll'))
 
scenicOptions <- runSCENIC_1_coexNetwork2modules(scenicOptions)
scenicOptions <- runSCENIC_2_createRegulons(scenicOptions, coexMethod=c("top50perTarget"))
scenicOptions <- runSCENIC_3_scoreCells(scenicOptions, exprMat_filtered)
scenicOptions <- runSCENIC_4_aucell_binarize(scenicOptions)
 
scenicOptions <- readRDS("int/scenicOptions.Rds")
regulons <- loadInt(scenicOptions, "regulons")
 
length(regulons)
 
tsneAUC(scenicOptions, aucType="AUC")  
 
nPcs <- c(5,15,50) 
nperpl <- c(5,15,50)
scenicOptions@settings$seed <- 123  
fileNames <- tsneAUC(scenicOptions, aucType="AUC", #填'AUC' 或 "Binary"
                     nPcs=nPcs,  
                     perpl=nperpl) 
 
fileNames
 
fileNames <- paste0("int/",grep(".Rds", grep("tSNE_AUC", list.files("int"), value=T, perl = T), value=T))
plotTsne_compareSettings("int/tSNE_AUC_05pcs_05perpl.Rds", scenicOptions, showLegend=FALSE, varName="CellType", cex=.5)
colnames(cellInfo)

fileNames2 <- tsneAUC(scenicOptions, aucType="AUC", 
                      nPcs=nPcs, perpl=nperpl, 
                      onlyHighConf=TRUE,  
                      filePrefix="int/tSNE_oHC" 
)
 
fileNames2

fileNames3 <- tsneAUC(scenicOptions, aucType="Binary", 
                      nPcs=nPcs, perpl=nperpl, 
                      onlyHighConf=TRUE,  
                      filePrefix="int/tSNE_oHC 
)
 
fileNames3
fileNames <- paste0("int/",grep(".Rds", grep("tSNE_", list.files("int"), value=T), value=T)) 
length(fileNames)
par(mfrow=c(length(nPcs), length(nperpl)))
fileNames <- paste0("int/",grep(".Rds", grep("tSNE_AUC", list.files("int"), value=T, perl = T), value=T))
plotTsne_compareSettings(fileNames, scenicOptions, showLegend=FALSE, varName="group", cex=.5)


scenicOptions@settings$defaultTsne$aucType <- "AUC"
scenicOptions@settings$defaultTsne$dims <- 5
scenicOptions@settings$defaultTsne$perpl <- 15

#if(!file.exists('output/scenic.loom')){export2loom(scenicOptions, exprMat)}
saveRDS(scenicOptions, file="int/scenicOptions.Rds") 

motifEnrichment_selfMotifs_wGenes <- loadInt(scenicOptions, "motifEnrichment_selfMotifs_wGenes")
tableSubset <- motifEnrichment_selfMotifs_wGenes[highlightedTFs=="AFT3"] 
viewMotifs(tableSubset) 
 
regulonAUC <- loadInt(scenicOptions, "aucell_regulonAUC")
rss <- calcRSS(AUC=getAUC(regulonAUC), cellAnnotation=cellInfo[colnames(regulonAUC), "group"], )
rssPlot <- plotRSS(rss)
plotly::ggplotly(rssPlot$plot)
 
exprMat_log <- exprMat # Better if it is logged/normalized
aucellApp <- plotTsne_AUCellApp(scenicOptions, exprMat_log) # default t-SNE
savedSelections <- shiny::runApp(aucellApp)
AUCell_plotTSNE() 
print(tsneFileName(scenicOptions))
## [1] "int/tSNE_AUC_05pcs_15perpl.Rds"
tSNE_scenic <- readRDS(tsneFileName(scenicOptions))
aucell_regulonAUC <- loadInt(scenicOptions, "aucell_regulonAUC")
 
par(mfrow=c(2,3))
 
AUCell::AUCell_plotTSNE(tSNE_scenic$Y, exprMat, aucell_regulonAUC[onlyNonDuplicatedExtended(rownames(aucell_regulonAUC))[c("ATF3","IRF1")],], plots="Expression")
 
par(mfrow=c(2,3))
AUCell::AUCell_plotTSNE(tSNE_scenic$Y, exprMat, aucell_regulonAUC[onlyNonDuplicatedExtended(rownames(aucell_regulonAUC))[c("ATF3","IRF1")],], plots="Expression",exprCols = colorRampPalette(c('skyblue','orange'))(50)) 
 
Cairo::CairoPDF("output/Step4_BinaryRegulonActivity_tSNE_colByAUC.pdf", width=20, height=15)
par(mfrow=c(4,6))
AUCell::AUCell_plotTSNE(tSNE_scenic$Y, cellsAUC=aucell_regulonAUC, plots="AUC")
dev.off()
 
par(mfrow=c(1,2))
regulonNames <- c( "ATF3","IRF1")
SCENIC::plotEmb_rgb(scenicOptions,regulonNames = regulonNames,aucType = "AUC",aucMaxContrast = 0.6,offColor = "lightgray")  
regulonNames <- list(red=c("ATF3","IRF1"),
                     green=c("ETV4"),
                     blue=c( "ETV5"))
SCENIC::plotEmb_rgb(scenicOptions,regulonNames = regulonNames,aucType = "Binary",aucMaxContrast = 0.6,offColor = "lightgray")
library(KernSmooth)
library(RColorBrewer)
dens2d <- bkde2D(tSNE_scenic$Y, 1)$fhat
image(dens2d, col=brewer.pal(9, "YlOrBr"), axes=FALSE)
contour(dens2d, add=TRUE, nlevels=5, drawlabels=FALSE)
 
regulons <- loadInt(scenicOptions, "regulons")
regulonsAUC <- loadInt(scenicOptions, "aucell_regulons")
regulonTargetsInfo <- loadInt(scenicOptions, "regulonTargetsInfo") 
tableSubset <- regulonTargetsInfo[TF=="AEBP2" & highConfAnnot==TRUE]
viewMotifs(tableSubset, options=list(pageLength=5))  
 
motifEnrichment_selfMotifs_wGenes <- loadInt(scenicOptions, "motifEnrichment_selfMotifs_wGenes")
tableSubset <- motifEnrichment_selfMotifs_wGenes[highlightedTFs=="IRF1"]
viewMotifs(tableSubset) 

 
#cellInfo <- data.frame(group=Idents(scrna))
regulonAUC <- loadInt(scenicOptions, "aucell_regulonAUC")
#cellInfo <- cellInfo[colnames(regulonAUC),]
regulonAUC <- regulonAUC[onlyNonDuplicatedExtended(rownames(regulonAUC)),]
regulonActivity_byCellType <- sapply(split(rownames(cellInfo), cellInfo$group),
                                     function(cells) rowMeans(getAUC(regulonAUC)[,as.character(cells)])) 
regulonActivity_byCellType_Scaled <- t(scale(t(regulonActivity_byCellType), center = T, scale=T)) 
getwd()
pdf("regulonActivity_byCellType_Scaled.pdf",width = 8,height = 15)
#ComplexHeatmap::Heatmap(regulonActivity_byCellType_Scaled, name="Regulon activity") 
ComplexHeatmap::Heatmap(regulonActivity_byCellType_Scaled, name="Regulon activity",column_order=c("G1", "G7", "G8", "G9")) 
dev.off()

topRegulators <- reshape2::melt(regulonActivity_byCellType_Scaled) 
colnames(topRegulators) <- c("Regulon", "CellType", "RelativeActivity")
topRegulators <- topRegulators[which(topRegulators$RelativeActivity>0),] 
viewTable(topRegulators) 
minPerc <- 0.4
binaryRegulonActivity <- loadInt(scenicOptions, "aucell_binary_nonDupl")
cellInfo_binarizedCells <- cellInfo[which(rownames(cellInfo)%in% colnames(binaryRegulonActivity)),, drop=FALSE]
regulonActivity_byCellType_Binarized <- sapply(split(rownames(cellInfo_binarizedCells), cellInfo_binarizedCells$group), 
                                               function(cells) rowMeans(binaryRegulonActivity[,cells, drop=FALSE]))
binaryActPerc_subset <- regulonActivity_byCellType_Binarized[which(rowSums(regulonActivity_byCellType_Binarized>minPerc)>0),] 
pdf("Regulon activity.pdf")
ComplexHeatmap::Heatmap(binaryActPerc_subset, name="Regulon activity (%)", col = c("white","pink","red")) 
dev.off()
 
library(AUCell)
library(ComplexHeatmap)
library(circlize)
 
regulonAUC <- loadInt(scenicOptions, "aucell_regulonAUC")
aucell_scores <- regulonAUC@assays@data@listData[["AUC"]]
class(aucell_scores)
aucell_scores[1:4,1:4]
 
aucell_scores_matrix <- as.matrix(aucell_scores)
#  
cellInfo <- as.data.frame(scrna@meta.data)
cellInfo$Group <- as.factor(cellInfo$group)
#  
threshold <- quantile(apply(aucell_scores_matrix, 1, max), 0.90)
selected_regulons <- rownames(aucell_scores_matrix)[apply(aucell_scores_matrix, 1, max) > threshold]
selected_regulonAUC <- aucell_scores_matrix[selected_regulons, ]
#  
regulonActivity_byGroup <- sapply(split(rownames(cellInfo), cellInfo$Group), 
                                  function(cells) rowMeans(selected_regulonAUC[, cells, drop = FALSE]))
regulonActivity_byGroup_matrix <- as.matrix(regulonActivity_byGroup)
regulonActivity_byGroup_scaled <- t(scale(t(regulonActivity_byGroup_matrix)))
desired_order <- c("Ctrl", "AL", "AL+aPD-L1", "AL+aPD-1")

pdf("test.pdf")
Heatmap(regulonActivity_byGroup_scaled[, desired_order], name = "Regulon activity", 
        col = colorRamp2(c(-2, 0, 2), c("blue", "white", "red")))
dev.off()
 
# regulonAUC <- loadInt(scenicOptions, "aucell_regulonAUC")
rss <- calcRSS(AUC=getAUC(regulonAUC), cellAnnotation=cellInfo[colnames(regulonAUC), "group"])
rssPlot <- plotRSS(rss)
 
plotly::ggplotly(rssPlot$plot)
availableSets <- colnames(rss)
print(availableSets)
plotRSS_oneSet(rss, setName = "Ctrl")
 
rss <- calcRSS(AUC=getAUC(regulonAUC), cellAnnotation=cellInfo[colnames(regulonAUC), "group"])
rssPlot <- plotRSS(rss)

p <- rssPlot$plot
p
 
ggsave("rss_plot.pdf", plot = p, device = "pdf")
 
scenicOptions <- readRDS("int/scenicOptions.Rds")
regulonAUC <- loadInt(scenicOptions, "aucell_regulonAUC")
cellInfo <- readRDS("int/cellInfo.rds")
#rss <- calcRSS(AUC=getAUC(regulonAUC), cellAnnotation=cellInfo[colnames(regulonAUC), "CellType"], )
core_regulons <- rownames(getAUC(regulonAUC))[!grepl("_extended", rownames(getAUC(regulonAUC)))]
rss <- calcRSS(AUC=getAUC(regulonAUC)[core_regulons, ], cellAnnotation=cellInfo[colnames(regulonAUC), "group"])
rssPlot <- plotRSS(rss)
p <- rssPlot$plot
p
#ggsave("./output/rss_plot_noextend.pdf", plot = p, device = "pdf",width = 3,height = 6)

####cellchat
library(RColorBrewer)
library(dplyr)
library(magrittr)
library(CellChat)
library(patchwork)
library(tidydr)
library(Seurat)

immune.combined <-  readRDS("/forcellchat.rds")
immune.combined <- JoinLayers(immune.combined)
table(immune.combined$t)
 
table(immune.combined$group)
Idents(immune.combined) <- "group"
stim.object <- subset(immune.combined,group=="G8") 
stim.data.input <- GetAssayData(stim.object, assay = "RNA", slot = "data") 
stim.meta <- stim.object@meta.data[,c("t", "group")]  
 
new_order <- c("C1","C2", "C3","iCAF", "eCAF", "MyCAF", "apCAF","T_CD8", "T_CD4", "M_SPP1", "M_ARG1",
               "M_LYVE1", "M_EGR3",  "M_CDK1", "M_SLPI", 
               "M_THBS1",  "M_S100A9", "M_Conventional",
               "Enothelial cell")
stim.meta$t <- factor(stim.meta$t, levels = new_order)
stim.meta <- stim.meta[order(stim.meta$t), ]
 
stim.meta$SubCellType %<>% as.vector(.)
 
stim.cellchat <- createCellChat(object = stim.data.input) 
stim.cellchat <- addMeta(stim.cellchat, meta = stim.meta) 
stim.cellchat <- setIdent(stim.cellchat, ident.use = "t") 

levels(stim.cellchat@idents) 
groupSize <- as.numeric(table(stim.cellchat@idents))  
groupSize
 
stim.cellchat@DB <- CellChatDB.human  
stim.cellchat <- subsetData(stim.cellchat, features = NULL)  
future::plan("multisession", workers = 10)  
stim.cellchat <- identifyOverExpressedGenes(stim.cellchat) 
stim.cellchat <- identifyOverExpressedInteractions(stim.cellchat) 
stim.cellchat <- projectData(stim.cellchat, PPI.human) 
 
stim.cellchat <- computeCommunProb(stim.cellchat,raw.use=T,population.size = F)
stim.cellchat <- computeCommunProbPathway(stim.cellchat)
stim.cellchat <- aggregateNet(stim.cellchat) 
stim.cellchat <- netAnalysis_computeCentrality(stim.cellchat, slot.name = "netP") 

group1.net <- subsetCommunication(stim.cellchat)  
saveRDS(stim.cellchat,"G7.rds")
stim.cellchat <-readRDS("stim.cellchat.rds")
getwd()
par(mfrow = c(1,2))
netVisual_circle(stim.cellchat@net$count, 
                 vertex.weight = groupSize, 
                 weight.scale = T, 
                 label.edge= F, 
                 title.name = "Number of interactions")

netVisual_circle(stim.cellchat@net$weight, 
                 vertex.weight = groupSize, 
                 weight.scale = T, 
                 label.edge= F, 
                 title.name = "Interaction weights/strength")
mat <- stim.cellchat@net$weight 
par(mfrow = c(2,3), mar = c(1,1,1,1))
for (i in 1:nrow(mat)) {
  mat2 <- matrix(0, nrow = nrow(mat), ncol = ncol(mat), dimnames = dimnames(mat))
  mat2[i, ] <- mat[i, ]
  netVisual_circle(mat2, 
                   vertex.weight = groupSize,
                   arrow.width = 0.2,arrow.size = 0.2, 
                   weight.scale = T, 
                   edge.weight.max = max(mat), 
                   title.name = rownames(mat)[i])
}
 
dev.off()
par(mfrow = c(2,2), mar = c(1,1,1,1))
mat2 <- matrix(0, nrow = nrow(mat), ncol = ncol(mat), dimnames = dimnames(mat))
colnames(mat2)
mat2[14, ] <- mat[14, ]
netVisual_circle(mat2, 
                 vertex.weight = groupSize,
                 arrow.width = 0.2,arrow.size = 0.1,
                 weight.scale = T, 
                 edge.weight.max = max(mat), 
                 title.name = rownames(mat)[2])
stim.cellchat@netP$pathways
pathway.show <-group1.net$pathway_name
pathway.show <- "FN1" 
levels(stim.cellchat@idents)
vertex.receiver = seq(4,12) 
vertex.receiver = c(1,2,3) 
library(future)
plan(sequential)
netVisual_aggregate(stim.cellchat, 
                    signaling = pathway.show,
                    vertex.receiver = vertex.receiver,
                    layout = "hierarchy")
par(mfrow = c(1,1))
netVisual_aggregate(stim.cellchat, 
                    signaling = pathway.show, 
                    layout = "circle")
dev.off()
#chord plot
par(mfrow = c(1,1))
netVisual_aggregate(stim.cellchat, 
                    signaling = pathway.show, 
                    layout = "chord") 
netVisual_heatmap(stim.cellchat, signaling = pathway.show, color.heatmap = "Reds")
netAnalysis_contribution(stim.cellchat, signaling = pathway.show)
pairLR.CCl <- extractEnrichedLR(stim.cellchat, signaling = pathway.show, geneLR.return = FALSE)
LR.show <- pairLR.CCl[1,] 
netVisual_individual(stim.cellchat, signaling = pathway.show, pairLR.use = LR.show, layout = "circle")
netVisual_individual(stim.cellchat, signaling = pathway.show, pairLR.use = LR.show, layout = "chord")

levels(stim.cellchat@idents)
netVisual_bubble(stim.cellchat, 
                 sources.use = "prolif", 
                 remove.isolate = FALSE,
                 font.size=14)
p = netVisual_bubble(stim.cellchat, sources.use = c(1,2,3),  
                     targets.use = c(4,5,6,7), remove.isolate = FALSE)
netVisual_bubble(stim.cellchat, sources.use = c(1,2,5,6,7,11,13),  
                 targets.use = c(3,4,8,10,12), 
                 remove.isolate = FALSE)
plotGeneExpression(stim.cellchat, signaling = "FN1")
library(RColorBrewer)
colors <- brewer.pal(8, "Oranges")
plotGeneExpression(stim.cellchat, signaling = "FN1", type = "dot", col = colors)
stim.cellchat <- netAnalysis_computeCentrality(stim.cellchat, slot.name = "netP")
netAnalysis_signalingRole_network(stim.cellchat, signaling = pathway.show, 
                                  width = 15, height = 6, font.size = 10)
netAnalysis_signalingRole_scatter(stim.cellchat)###ALL
netAnalysis_signalingRole_scatter(stim.cellchat, signaling = c("FGF", "FN1")) 
netAnalysis_signalingRole_heatmap(stim.cellchat, pattern = "outgoing")
netAnalysis_signalingRole_heatmap(stim.cellchat, pattern = "incoming")
netAnalysis_signalingRole_heatmap(stim.cellchat, signaling =c("FGF", "FN1"),pattern = "outgoing")
netAnalysis_signalingRole_heatmap(stim.cellchat, signaling =c("FGF", "FN1"),pattern = "incoming")
library(NMF)#
library(ggalluvial)

selectK(stim.cellchat, pattern = "outgoing") 
nPatterns = 4 
stim.cellchat <- identifyCommunicationPatterns(stim.cellchat, pattern = "outgoing", k = nPatterns, 
                                               width = 5, height = 9, font.size = 6)
dev.off()
##riverplot
netAnalysis_river(stim.cellchat, pattern = "outgoing")

##dotplot
netAnalysis_dot(stim.cellchat, pattern = "outgoing")
###########
library(pheatmap)
library(tidyverse)
library(CellChat)
library(RColorBrewer)
library(scales)
library(patchwork)
 
color_v=colorRampPalette(c("#fff5f0","#fc9c7d", "#bd1a19","#67090d"))(82)
names(color_v)=0:81 
color.cluster=c(brewer.pal(9, "Set1")[-c(1,6)],"#8dd2c6","#fcb461","#bb80bc","#d9d9d9","#fbcde4")
 
table(immune.combined$t)
#######
colors1 <- brewer.pal(9, "Set1")   
colors2 <- brewer.pal(8, "Dark2")  
colors3 <- brewer.pal(8, "Set3")  
 
combined_colors <- c(colors1, colors2, colors3)
color.cluster <- unique(combined_colors) 
#########
  count.df=as.data.frame(stim.cellchat@net$count)
  #行是ligand，列是receptor
  #rownames(count.df)=paste("L",rownames(count.df),sep = "_")
  #colnames(count.df)=paste("R",colnames(count.df),sep = "_")
  count.df$Ligand=rownames(count.df)
  count.df=count.df%>%reshape2::melt(id="Ligand")
  colnames(count.df)[c(2,3)]=c("Receptor","number")
  count.df$number=as.character(count.df$number)
  #count.df$Ligand <- factor(count.df$Ligand, levels = new_order)
 # count.df <- count.df[order(count.df$Ligand), ]
  count.df$Ligand <- factor(count.df$Ligand, levels = unique(count.df$Ligand))
  table(count.df$Ligand)
  class(count.df$Ligand)
  p1=count.df%>%ggplot(aes(x=Ligand,y=Receptor,fill=number))+geom_tile(color="white")+
    scale_x_discrete(expand = c(0,0))+
    scale_y_discrete(expand = c(0,0))+
    scale_fill_manual(values = color_v)+
    #scale_fill_gradientn(colors = colorRampPalette(c("#fff5f0","#fc9c7d", "#bd1a19","#67090d"))(82))+
    theme_bw()+
    theme(
      panel.grid = element_blank(),
      legend.position = "none",
      axis.text.x.bottom = element_text(angle = 45,hjust = 1)
    )
  
  count.df$number=as.numeric(count.df$number)
  ligand_stat=as.data.frame(count.df %>% group_by(Ligand) %>% summarize(total=sum(number)))
  #ligand_stat$Ligand <- factor(ligand_stat$Ligand, levels = unique(count.df$Ligand))
  #ligand_stat$Ligand=str_replace(ligand_stat$Ligand,"L_","")
  p2=ligand_stat %>% ggplot(aes(x=Ligand,y=total,fill=Ligand))+geom_bar(stat = "identity")+
    scale_fill_manual(values = color.cluster)+
    scale_y_continuous("source count",expand = c(0.01,0))+
    scale_x_discrete("",expand = c(0,0))+
    theme_classic()+
    theme(
      axis.ticks.x.bottom = element_blank(),
      axis.text.x.bottom = element_blank(),
      legend.position = "none"
    )
  
  receptor_stat=as.data.frame(count.df %>% group_by(Receptor) %>% summarize(total=sum(number)))
  #receptor_stat$Receptor=str_replace(receptor_stat$Receptor,"R_","")
  p3=receptor_stat %>% ggplot(aes(x=Receptor,y=total,fill=Receptor))+geom_bar(stat = "identity")+
    scale_fill_manual(values = color.cluster)+
    scale_y_continuous("target count",expand = c(0.01,0))+
    scale_x_discrete("",expand = c(0,0))+
    coord_flip()+
    theme_classic()+
    theme(
      axis.ticks.y.left = element_blank(),
      axis.text.y.left = element_blank(),
      legend.position = "none"
    )
  
  (p2+plot_spacer()+plot_layout(widths = c(4, 1.27))) / 
    (p1+p3+plot_layout(widths = c(4, 1))) + 
    plot_layout(heights = c(1,4))
 
color.df=data.frame(x=rep(0.5,82),y=0:81)
color.df$y=as.character(color.df$y)
color.df$y=factor(color.df$y,levels = color.df$y)

color.df%>%ggplot(aes(x=x,y=y,fill=y))+
  geom_tile()+
  scale_fill_manual(values = color_v)+
  scale_y_discrete(expand = c(0,0),breaks=as.character(seq(0,300,50)),labels=as.character(seq(0,300,50)))+
  scale_x_continuous(expand = c(0,0))+
  theme_classic()+
  theme(
    legend.position = "none",
    axis.title = element_blank(),
    axis.line = element_blank(),
    axis.ticks.x.bottom = element_blank(),
    axis.text.x.bottom = element_blank()
  )
rm(list = ls())
########
  
