# Supplementary material for: Combination of anlotinib with immunotherapy enhanced both anti-angiogenesis and immune response in high-grade serous ovarian cancer
Source: Front Immunol. 2025 Apr 7;16:1539616. doi: 10.3389/fimmu.2025.1539616 (PMC12009696; doi:10.3389/fimmu.2025.1539616)
Supplement: Supplementary file 1 [file DataSheet1.zip › Data for Peer Review Only/README_important.txt]

Dear Editor and Reviewers,

I have uploaded the most relevant data and code files as per the editor’s requirements to ensure the transparency and reproducibility of our study. The details are as follows:
1.Raw Data:
Due to the large size of the raw data, I have uploaded it to Baidu Cloud.
Link:https://pan.baidu.com/s/18H4_h4G7zUKUT3T8d4WEQA?pwd=4py4 code: 4py4 
Please note that the raw data files are substantial in size and may require some time to process or download.
2.Key Processed Data and Results:
To facilitate a quick and efficient review process, I have directly uploaded the primary processed relevant data and key results generated during the analysis as part of the “Peer Review Only” file. These include:
	1）Major data outputs used for figures and tables.
	2）Relevant code scripts used for data analysis.

These supplementary files will enable the editors and reviewers to efficiently assess our study without the need to process the entire raw dataset.
