# Supplementary material for: Combination of anlotinib with immunotherapy enhanced both anti-angiogenesis and immune response in high-grade serous ovarian cancer
Source: Front Immunol. 2025 Apr 7;16:1539616. doi: 10.3389/fimmu.2025.1539616 (PMC12009696; doi:10.3389/fimmu.2025.1539616)
Supplement: Supplementary file 1 [file DataSheet1.zip › Data for Peer Review Only/DEG of all clusters.xlsx]

## Sheet: 1.DEG of all clusters
	p_val	avg_log2FC	pct.1	pct.2	p_val_adj	cluster	gene
BNIP3	0	2.70674	0.95	0.319	0	0	BNIP3
STC2	0	2.1596	0.828	0.272	0	0	STC2
NDUFA4L2	0	3.16923	0.663	0.116	0	0	NDUFA4L2
NXPH4	0	2.76828	0.658	0.118	0	0	NXPH4
SLC2A1	0	1.57225	0.868	0.335	0	0	SLC2A1
DDIT4	0	1.95012	0.803	0.278	0	0	DDIT4
EGFR	0	1.92515	0.839	0.32	0	0	EGFR
P4HA1	0	1.39547	0.774	0.259	0	0	P4HA1
WDR45B	0	1.71984	0.864	0.352	0	0	WDR45B
C6orf48	0	1.6049	0.885	0.378	0	0	C6orf48
SNHG8	0	1.6588	0.849	0.343	0	0	SNHG8
SHMT2	0	1.66308	0.833	0.333	0	0	SHMT2
XPOT	0	1.82117	0.814	0.314	0	0	XPOT
C4orf3	0	1.35073	0.878	0.382	0	0	C4orf3
PLOD2	0	1.9996	0.772	0.28	0	0	PLOD2
CCNY	0	1.65175	0.815	0.326	0	0	CCNY
SPINT2	0	0.801417	0.952	0.463	0	0	SPINT2
MAL2	0	1.429	0.89	0.403	0	0	MAL2
EPCAM	0	0.823494	0.962	0.477	0	0	EPCAM
FHL2	0	1.55387	0.851	0.369	0	0	FHL2
ZFAS1	0	1.43241	0.972	0.494	0	0	ZFAS1
CXADR	0	1.49305	0.836	0.359	0	0	CXADR
LAPTM4B	0	0.952897	0.947	0.47	0	0	LAPTM4B
ACP1	0	1.01737	0.948	0.472	0	0	ACP1
ITGB8	0	1.37752	0.928	0.453	0	0	ITGB8
VEGFA	0	1.68165	0.977	0.502	0	0	VEGFA
FAM162A	0	1.40989	0.805	0.331	0	0	FAM162A
SCD	0	1.66624	0.846	0.374	0	0	SCD
C1orf43	0	1.12605	0.905	0.435	0	0	C1orf43
EGLN1	0	1.45392	0.758	0.291	0	0	EGLN1
LAMA3	0	1.77663	0.708	0.241	0	0	LAMA3
HK2	0	1.9969	0.601	0.135	0	0	HK2
NUPR1	0	1.53224	0.805	0.341	0	0	NUPR1
H1F0	0	1.27194	0.913	0.453	0	0	H1F0
PFKP	0	1.34074	0.803	0.344	0	0	PFKP
GPI	0	1.31487	0.942	0.484	0	0	GPI
PDZK1IP1	0	1.06201	0.904	0.447	0	0	PDZK1IP1
KRT19	0	1.2658	0.827	0.37	0	0	KRT19
SSR3	0	1.38732	0.897	0.443	0	0	SSR3
ELF3	0	0.74307	0.899	0.447	0	0	ELF3
TMEM18	0	1.05532	0.845	0.393	0	0	TMEM18
KRT7	0	0.899346	0.954	0.503	0	0	KRT7
RSL1D1	0	1.18934	0.824	0.374	0	0	RSL1D1
STK24	0	1.2047	0.959	0.509	0	0	STK24
JUP	0	0.88369	0.861	0.415	0	0	JUP
COX7A2L	0	0.964498	0.931	0.487	0	0	COX7A2L
SLC25A6	0	0.98635	0.904	0.46	0	0	SLC25A6
SSR2	0	1.16434	0.887	0.444	0	0	SSR2
AARS	0	1.96376	0.646	0.204	0	0	AARS
RNF187	0	1.28384	0.864	0.422	0	0	RNF187
ATP5PO	0	0.719621	0.898	0.457	0	0	ATP5PO
SDC2	0	1.33542	0.726	0.285	0	0	SDC2
DSTN	0	1.02555	0.857	0.417	0	0	DSTN
DDX21	0	0.942138	0.918	0.48	0	0	DDX21
MKNK2	0	1.52505	0.776	0.338	0	0	MKNK2
PAX8	0	0.979357	0.883	0.445	0	0	PAX8
SINHCAF	0	1.17235	0.823	0.388	0	0	SINHCAF
PXDN	0	0.925382	0.905	0.473	0	0	PXDN
TOMM20	0	1.19629	0.988	0.556	0	0	TOMM20
HILPDA	0	2.83425	0.554	0.123	0	0	HILPDA
CDC42EP3	0	1.57065	0.712	0.282	0	0	CDC42EP3
TFRC	0	1.26721	0.856	0.428	0	0	TFRC
KRT18	0	1.39482	0.769	0.344	0	0	KRT18
NDRG1	0	2.28309	0.996	0.573	0	0	NDRG1
LRPPRC	0	1.07831	0.784	0.362	0	0	LRPPRC
TCEA1	0	1.34582	0.807	0.385	0	0	TCEA1
CHCHD10	0	0.697266	0.893	0.472	0	0	CHCHD10
ENAH	0	0.711895	0.841	0.42	0	0	ENAH
TAF1D	0	1.05154	0.831	0.41	0	0	TAF1D
AK4	0	1.47774	0.581	0.161	0	0	AK4
SLC25A39	0	0.793171	0.853	0.435	0	0	SLC25A39
EPRS	0	0.986358	0.845	0.428	0	0	EPRS
TTC3	0	1.08887	0.763	0.347	0	0	TTC3
CRIP2	0	0.88749	0.829	0.413	0	0	CRIP2
SQSTM1	0	1.00591	0.854	0.439	0	0	SQSTM1
CYCS	0	0.628408	0.975	0.56	0	0	CYCS
PXDC1	0	1.4282	0.681	0.267	0	0	PXDC1
CLGN	0	2.09118	0.567	0.153	0	0	CLGN
AK2	0	0.704286	0.907	0.494	0	0	AK2
TMEM123	0	1.11345	0.815	0.402	0	0	TMEM123
UQCRH	0	0.568607	0.985	0.573	0	0	UQCRH
STAU1	0	0.966086	0.789	0.381	0	0	STAU1
COMMD6	0	0.801371	0.825	0.417	0	0	COMMD6
MUC1	0	1.12432	0.792	0.385	0	0	MUC1
SLPI	0	1.57168	0.89	0.483	0	0	SLPI
HSPA9	0	0.972647	0.813	0.406	0	0	HSPA9
CDC42EP4	0	0.938548	0.782	0.376	0	0	CDC42EP4
VEGFB	0	1.05265	0.769	0.363	0	0	VEGFB
SLIRP	0	0.583254	0.871	0.465	0	0	SLIRP
PPP1CB	0	0.738523	0.948	0.542	0	0	PPP1CB
COX20	0	0.953288	0.812	0.408	0	0	COX20
EEF2	0	0.926057	0.895	0.491	0	0	EEF2
FAM107A	0	0.993169	0.923	0.519	0	0	FAM107A
SRP9	0	0.454348	0.876	0.472	0	0	SRP9
PPP1R14B	0	1.05179	0.951	0.547	0	0	PPP1R14B
ATP5PB	0	0.436955	0.917	0.514	0	0	ATP5PB
HMGA1	0	0.839418	0.868	0.465	0	0	HMGA1
LGALS3BP	0	0.675	0.869	0.466	0	0	LGALS3BP
NDUFB5	0	0.706851	0.825	0.422	0	0	NDUFB5
RBCK1	0	1.28287	0.685	0.283	0	0	RBCK1
UBE2H	0	0.663432	0.918	0.517	0	0	UBE2H
COPZ1	0	0.881011	0.802	0.402	0	0	COPZ1
P4HB	0	1.23619	0.8	0.4	0	0	P4HB
IFITM3	0	0.756525	0.974	0.575	0	0	IFITM3
PPA1	0	0.628523	0.892	0.493	0	0	PPA1
NDUFS6	0	0.516133	0.885	0.487	0	0	NDUFS6
GJB2	0	1.61668	0.721	0.323	0	0	GJB2
JTB	0	0.644731	0.861	0.463	0	0	JTB
NCKAP1	0	1.15455	0.709	0.311	0	0	NCKAP1
ATP5PD	0	0.398244	0.894	0.497	0	0	ATP5PD
2024-03-06	0	0.821963	0.763	0.366	0	0	2024-03-06
RCN1	0	1.22941	0.702	0.305	0	0	RCN1
C3	0	0.441918	0.931	0.535	0	0	C3
PGAM1	0	0.633829	0.868	0.472	0	0	PGAM1
EIF2AK2	0	0.817223	0.845	0.449	0	0	EIF2AK2
ATP5ME	0	0.405064	0.89	0.495	0	0	ATP5ME
CAV2	0	2.39723	0.52	0.125	0	0	CAV2
SNHG7	0	1.67136	0.602	0.207	0	0	SNHG7
RAB4A	0	1.23325	0.718	0.323	0	0	RAB4A
HMGN1	0	0.267464	0.943	0.548	0	0	HMGN1
ANKRD37	0	2.44386	0.503	0.109	0	0	ANKRD37
DDIT3	0	1.52118	0.608	0.214	0	0	DDIT3
EIF3E	0	0.892602	0.959	0.565	0	0	EIF3E
GPR157	0	1.69258	0.604	0.21	0	0	GPR157
NDUFB9	0	0.526582	0.905	0.511	0	0	NDUFB9
COMT	0	0.843729	0.8	0.407	0	0	COMT
GGCT	0	0.925142	0.756	0.363	0	0	GGCT
HCFC1R1	0	1.08663	0.756	0.363	0	0	HCFC1R1
PEBP1	0	0.391892	0.869	0.477	0	0	PEBP1
CLU	0	0.686802	0.845	0.453	0	0	CLU
ATRAID	0	0.799901	0.792	0.401	0	0	ATRAID
LCN2	0	1.31699	0.751	0.36	0	0	LCN2
MFGE8	0	0.967764	0.759	0.368	0	0	MFGE8
PCBD1	0	0.729207	0.79	0.399	0	0	PCBD1
WDR43	0	0.882776	0.785	0.394	0	0	WDR43
EIF4B	0	0.944602	0.945	0.554	0	0	EIF4B
CBX3	0	0.412675	0.968	0.579	0	0	CBX3
CLDN7	0	0.908203	0.76	0.372	0	0	CLDN7
HSPD1	0	0.714055	0.926	0.538	0	0	HSPD1
AKAP12	0	1.97061	0.581	0.193	0	0	AKAP12
ANAPC16	0	1.02025	0.693	0.305	0	0	ANAPC16
ANGPTL4	0	2.64536	0.484	0.097	0	0	ANGPTL4
RPL18	0	0.881169	0.956	0.569	0	0	RPL18
TM4SF1	0	0.75283	0.842	0.455	0	0	TM4SF1
GJB6	0	2.06178	0.588	0.203	0	0	GJB6
BRK1	0	0.670501	0.856	0.472	0	0	BRK1
AMOTL2	0	1.21089	0.706	0.322	0	0	AMOTL2
DSG2	0	1.14337	0.714	0.33	0	0	DSG2
BANF1	0	0.329224	0.891	0.508	0	0	BANF1
SARS	0	0.857545	0.694	0.311	0	0	SARS
EGLN3	0	1.84251	0.481	0.099	0	0	EGLN3
GPX3	0	1.24227	0.978	0.596	0	0	GPX3
RBM17	0	0.716679	0.826	0.445	0	0	RBM17
ADM	0	1.86119	0.499	0.119	0	0	ADM
SNRPD2	0	0.51883	0.902	0.522	0	0	SNRPD2
DDX18	0	0.874236	0.709	0.329	0	0	DDX18
FRMD8	0	1.09043	0.661	0.282	0	0	FRMD8
ERGIC1	0	0.961052	0.734	0.355	0	0	ERGIC1
EIF2AK1	0	0.952936	0.719	0.34	0	0	EIF2AK1
CDKN2A	0	0.654183	0.801	0.423	0	0	CDKN2A
TXN	0	0.590604	0.914	0.536	0	0	TXN
IFI27	0	0.480998	0.838	0.46	0	0	IFI27
TRMT112	0	0.678592	0.818	0.44	0	0	TRMT112
RELA	0	1.07901	0.678	0.301	0	0	RELA
CFAP36	0	1.25921	0.609	0.232	0	0	CFAP36
IRF2BP2	0	0.829991	0.961	0.584	0	0	IRF2BP2
MYO10	0	0.957529	0.722	0.345	0	0	MYO10
RPN2	0	0.55446	0.883	0.506	0	0	RPN2
SLC38A1	0	0.74093	0.834	0.457	0	0	SLC38A1
COX7C	0	0.451513	0.97	0.594	0	0	COX7C
TFAP2A	0	0.731104	0.757	0.381	0	0	TFAP2A
BBX	0	0.855092	0.735	0.36	0	0	BBX
DCAF10	0	1.27629	0.648	0.273	0	0	DCAF10
UFM1	0	1.08014	0.682	0.308	0	0	UFM1
ADAR	0	0.584703	0.874	0.5	0	0	ADAR
BHLHE41	0	1.03322	0.733	0.359	0	0	BHLHE41
DERL1	0	0.973127	0.715	0.341	0	0	DERL1
MXI1	0	0.751207	0.701	0.327	0	0	MXI1
ATP5F1C	0	0.465159	0.874	0.501	0	0	ATP5F1C
EBLN3P	0	1.23577	0.625	0.252	0	0	EBLN3P
UQCRQ	0	0.346668	0.859	0.486	0	0	UQCRQ
PERP	0	0.628993	0.789	0.417	0	0	PERP
RPL26	0	0.831483	0.942	0.57	0	0	RPL26
METTL26	0	1.04454	0.686	0.315	0	0	METTL26
ATP5PF	0	0.287798	0.931	0.56	0	0	ATP5PF
C1QL1	0	1.27515	0.647	0.276	0	0	C1QL1
LDHA	0	1.50807	0.996	0.625	0	0	LDHA
TSTD1	0	0.927296	0.719	0.348	0	0	TSTD1
DARS	0	0.979819	0.718	0.348	0	0	DARS
SLC3A2	0	0.933731	0.746	0.376	0	0	SLC3A2
NCBP2	0	0.970416	0.703	0.333	0	0	NCBP2
ANXA2	0	0.68067	0.927	0.558	0	0	ANXA2
CCNG1	0	1.25232	0.633	0.264	0	0	CCNG1
CD24	0	1.24159	0.992	0.623	0	0	CD24
PDIA6	0	0.759804	0.952	0.583	0	0	PDIA6
SRGN	0	-6.53833	0.04	0.409	0	0	SRGN
PTGES3	0	0.49018	0.911	0.543	0	0	PTGES3
RPSA	0	0.69858	0.972	0.604	0	0	RPSA
SLC25A36	0	1.13452	0.615	0.247	0	0	SLC25A36
CCT4	0	0.555915	0.893	0.526	0	0	CCT4
DDR1	0	0.877794	0.723	0.356	0	0	DDR1
RPL7A	0	0.669244	0.919	0.552	0	0	RPL7A
SNHG25	0	1.17213	0.645	0.278	0	0	SNHG25
XRCC5	0	0.414766	0.838	0.471	0	0	XRCC5
BZW2	0	0.856225	0.734	0.368	0	0	BZW2
GUK1	0	1.0472	0.692	0.326	0	0	GUK1
MRPL33	0	0.380234	0.83	0.464	0	0	MRPL33
PAICS	0	0.929012	0.702	0.336	0	0	PAICS
ARHGAP29	0	1.40414	0.62	0.255	0	0	ARHGAP29
MRPL3	0	0.85838	0.723	0.358	0	0	MRPL3
ALDOC	0	1.27428	0.567	0.202	0	0	ALDOC
TBL1XR1	0	0.612116	0.783	0.419	0	0	TBL1XR1
COPA	0	0.801239	0.73	0.366	0	0	COPA
GARS	0	0.988055	0.643	0.279	0	0	GARS
G3BP1	0	0.537394	0.827	0.463	0	0	G3BP1
UPF3A	0	1.17042	0.658	0.295	0	0	UPF3A
CCNI	0	0.745377	0.962	0.599	0	0	CCNI
PPDPF	0	0.511724	0.824	0.461	0	0	PPDPF
GPX4	0	0.64108	0.788	0.426	0	0	GPX4
VIM	0	-5.67732	0.184	0.546	0	0	VIM
ARHGEF2	0	1.42571	0.594	0.232	0	0	ARHGEF2
CDV3	0	0.695551	0.748	0.386	0	0	CDV3
PDK1	0	1.60236	0.489	0.127	0	0	PDK1
SRP72	0	0.623557	0.844	0.482	0	0	SRP72
SRSF9	0	0.686186	0.764	0.402	0	0	SRSF9
SPON1	0	1.049	0.698	0.336	0	0	SPON1
LUC7L3	0	0.509101	0.811	0.45	0	0	LUC7L3
RHOQ	0	0.726488	0.777	0.416	0	0	RHOQ
SSR1	0	0.674903	0.789	0.428	0	0	SSR1
DYNLRB1	0	0.640659	0.829	0.468	0	0	DYNLRB1
CAMK1D	0	1.1667	0.646	0.286	0	0	CAMK1D
LARP1	0	0.498672	0.855	0.495	0	0	LARP1
NEAT1	0	0.875532	0.968	0.608	0	0	NEAT1
PNKD	0	0.715123	0.751	0.391	0	0	PNKD
SSB	0	0.476765	0.847	0.487	0	0	SSB
TMEM205	0	0.905292	0.701	0.341	0	0	TMEM205
MTCH1	0	0.55695	0.771	0.412	0	0	MTCH1
YIPF4	0	0.651534	0.767	0.408	0	0	YIPF4
CDC42EP1	0	1.30255	0.628	0.269	0	0	CDC42EP1
SERPINA1	0	1.32308	0.593	0.234	0	0	SERPINA1
CRTAP	0	1.0544	0.653	0.295	0	0	CRTAP
PCNP	0	0.576249	0.787	0.429	0	0	PCNP
NHP2	0	0.861401	0.711	0.353	0	0	NHP2
PLTP	0	1.26268	0.572	0.214	0	0	PLTP
PTPRF	0	0.903584	0.698	0.34	0	0	PTPRF
EIF1AX	0	0.7016	0.743	0.386	0	0	EIF1AX
PRDX3	0	0.343979	0.809	0.453	0	0	PRDX3
RAD23B	0	0.609521	0.796	0.44	0	0	RAD23B
CTNNA1	0	0.763465	0.723	0.367	0	0	CTNNA1
RPL29	0	1.07111	0.994	0.638	0	0	RPL29
FYTTD1	0	1.0075	0.658	0.303	0	0	FYTTD1
KRT8	0	1.13664	0.645	0.29	0	0	KRT8
TMEM50A	0	0.374713	0.873	0.518	0	0	TMEM50A
DSP	0	0.963918	0.674	0.32	0	0	DSP
DPY30	0	0.417981	0.819	0.465	0	0	DPY30
PHB2	0	0.497852	0.817	0.463	0	0	PHB2
SEC63	0	0.943756	0.689	0.335	0	0	SEC63
EIF2S2	0	0.555426	0.92	0.567	0	0	EIF2S2
GBE1	0	1.95018	0.459	0.106	0	0	GBE1
EIF3H	0	0.923026	0.986	0.633	0	0	EIF3H
YME1L1	0	0.535285	0.811	0.459	0	0	YME1L1
PGK1	0	1.38938	0.987	0.635	0	0	PGK1
NME1	0	0.672253	0.758	0.407	0	0	NME1
EI24	0	0.714418	0.733	0.382	0	0	EI24
TNFAIP2	0	0.326118	0.836	0.485	0	0	TNFAIP2
VTCN1	0	1.38809	0.621	0.27	0	0	VTCN1
SLC25A5	0	0.294212	0.937	0.587	0	0	SLC25A5
CALU	0	0.630053	0.81	0.46	0	0	CALU
NDUFB4	0	0.346586	0.808	0.458	0	0	NDUFB4
RTN3	0	0.572854	0.795	0.445	0	0	RTN3
COX6C	0	0.34949	0.992	0.642	0	0	COX6C
PHF20L1	0	0.645132	0.749	0.399	0	0	PHF20L1
TAX1BP1	0	0.425656	0.871	0.521	0	0	TAX1BP1
NACA	0	0.967655	0.995	0.646	0	0	NACA
SH3YL1	0	1.12699	0.615	0.266	0	0	SH3YL1
MSLN	0	1.01273	0.665	0.317	0	0	MSLN
NORAD	0	0.789606	0.663	0.316	0	0	NORAD
APEX1	0	0.765834	0.718	0.371	0	0	APEX1
KRCC1	0	1.13343	0.614	0.267	0	0	KRCC1
PSAT1	0	1.39808	0.599	0.252	0	0	PSAT1
TFG	0	0.745869	0.72	0.373	0	0	TFG
RBM8A	0	0.499945	0.772	0.426	0	0	RBM8A
HSD11B1L	0	2.08758	0.473	0.127	0	0	HSD11B1L
TMED10	0	0.712758	0.94	0.594	0	0	TMED10
RTL8A	0	1.45281	0.556	0.211	0	0	RTL8A
METTL5	0	0.875166	0.681	0.336	0	0	METTL5
BRI3	0	0.361592	0.826	0.481	0	0	BRI3
IMPAD1	0	1.18424	0.589	0.244	0	0	IMPAD1
CLIC4	0	0.957627	0.661	0.317	0	0	CLIC4
TUFM	0	0.498697	0.753	0.409	0	0	TUFM
HDLBP	0	0.542359	0.803	0.46	0	0	HDLBP
RPL22L1	0	0.528887	0.757	0.414	0	0	RPL22L1
KHSRP	0	0.567568	0.737	0.394	0	0	KHSRP
SSBP1	0	0.344249	0.83	0.487	0	0	SSBP1
PYURF	0	0.860673	0.657	0.315	0	0	PYURF
POLR1D	0	0.54031	0.748	0.406	0	0	POLR1D
RPS15A	0	0.882239	0.995	0.653	0	0	RPS15A
YAP1	0	1.27232	0.595	0.253	0	0	YAP1
LRRC58	0	0.907644	0.661	0.32	0	0	LRRC58
PPP1R15A	0	0.506336	0.739	0.398	0	0	PPP1R15A
ASS1	0	0.32858	0.774	0.434	0	0	ASS1
DDT	0	0.850415	0.662	0.322	0	0	DDT
GOLGA4	0	0.760872	0.668	0.328	0	0	GOLGA4
HSPA1B	0	0.646784	0.882	0.542	0	0	HSPA1B
ATF4	0	0.34765	0.803	0.464	0	0	ATF4
SLFN5	0	0.52554	0.699	0.361	0	0	SLFN5
HOXB9	0	1.5953	0.516	0.179	0	0	HOXB9
BMP7	0	1.14286	0.613	0.276	0	0	BMP7
RPL3	0	1.05029	0.993	0.656	0	0	RPL3
SERP1	0	0.624338	0.857	0.521	0	0	SERP1
EMC4	0	0.493742	0.755	0.42	0	0	EMC4
UBE2Z	0	0.619641	0.736	0.401	0	0	UBE2Z
IRX3	0	1.11463	0.633	0.299	0	0	IRX3
RAB6A	0	0.770607	0.648	0.314	0	0	RAB6A
SPINT1	0	1.04512	0.629	0.295	0	0	SPINT1
ATP5F1B	0	0.262316	0.958	0.624	0	0	ATP5F1B
TMEM258	0	0.45683	0.909	0.576	0	0	TMEM258
CNN3	0	1.05127	0.639	0.306	0	0	CNN3
MTHFD2	0	0.840363	0.616	0.283	0	0	MTHFD2
ATN1	0	0.2888	0.822	0.489	0	0	ATN1
CS	0	0.271753	0.83	0.497	0	0	CS
AHCYL1	0	0.534637	0.738	0.406	0	0	AHCYL1
MRFAP1	0	0.745267	0.663	0.332	0	0	MRFAP1
CKS1B	0	0.454198	0.728	0.397	0	0	CKS1B
EIF4A2	0	0.701187	0.965	0.634	0	0	EIF4A2
ENO1	0	1.70763	0.999	0.668	0	0	ENO1
PABPC4	0	0.722688	0.697	0.366	0	0	PABPC4
POMP	0	0.293108	0.827	0.496	0	0	POMP
UQCRB	0	0.362211	0.947	0.616	0	0	UQCRB
TMED9	0	0.891391	0.679	0.349	0	0	TMED9
CERS2	0	0.475051	0.761	0.431	0	0	CERS2
EEF1D	0	0.361727	0.823	0.493	0	0	EEF1D
RPS26	0	0.770628	0.994	0.664	0	0	RPS26
SKP1	0	0.482974	0.736	0.407	0	0	SKP1
THOC3	0	0.600285	0.754	0.425	0	0	THOC3
TM9SF2	0	0.434253	0.868	0.539	0	0	TM9SF2
TPI1	0	0.803508	0.993	0.664	0	0	TPI1
YY1	0	0.391478	0.817	0.488	0	0	YY1
GTPBP2	0	1.33585	0.525	0.197	0	0	GTPBP2
LAMTOR5	0	0.56738	0.711	0.383	0	0	LAMTOR5
ENSA	0	0.292312	0.798	0.471	0	0	ENSA
SMAD2	0	0.682891	0.658	0.331	0	0	SMAD2
LSM5	0	0.507053	0.719	0.392	0	0	LSM5
TOMM7	0	0.866764	0.993	0.666	0	0	TOMM7
VKORC1	0	1.47683	0.489	0.162	0	0	VKORC1
ZNF511	0	1.54401	0.498	0.171	0	0	ZNF511
GLO1	0	0.684371	0.686	0.36	0	0	GLO1
PARP1	0	0.428375	0.751	0.425	0	0	PARP1
TARS	0	1.3308	0.524	0.198	0	0	TARS
WAC	0	0.33531	0.816	0.49	0	0	WAC
ATP5IF1	0	0.31418	0.769	0.444	0	0	ATP5IF1
ATP6V1F	0	0.576613	0.707	0.382	0	0	ATP6V1F
KCMF1	0	0.416862	0.712	0.387	0	0	KCMF1
LAMP1	0	0.288155	0.839	0.514	0	0	LAMP1
NDUFA5	0	0.491419	0.724	0.399	0	0	NDUFA5
PIAS2	0	1.11894	0.541	0.217	0	0	PIAS2
SELENOF	0	0.341797	0.807	0.483	0	0	SELENOF
BST2	0	0.546192	0.742	0.418	0	0	BST2
DVL3	0	0.818456	0.619	0.295	0	0	DVL3
MEAF6	0	0.758505	0.652	0.328	0	0	MEAF6
ARGLU1	0	0.373286	0.721	0.397	0	0	ARGLU1
HADHA	0	0.491119	0.725	0.401	0	0	HADHA
LAMA5	0	1.03561	0.578	0.254	0	0	LAMA5
NDUFC1	0	0.504372	0.718	0.394	0	0	NDUFC1
BTF3	0	0.270349	0.888	0.565	0	0	BTF3
RPL7L1	0	0.804881	0.634	0.311	0	0	RPL7L1
DIRAS2	0	1.72712	0.479	0.156	0	0	DIRAS2
KIF5B	0	0.404063	0.885	0.563	0	0	KIF5B
QPCT	0	1.40941	0.54	0.218	0	0	QPCT
SEPHS2	0	1.4031	0.528	0.206	0	0	SEPHS2
CAST	0	0.480807	0.708	0.386	0	0	CAST
CAV1	0	1.23991	0.492	0.17	0	0	CAV1
FBLIM1	0	1.60715	0.493	0.171	0	0	FBLIM1
ATP6V0E1	0	0.313031	0.76	0.439	0	0	ATP6V0E1
TMC4	0	1.34746	0.523	0.202	0	0	TMC4
ZCRB1	0	0.341346	0.787	0.466	0	0	ZCRB1
HDGF	0	0.536845	0.99	0.669	0	0	HDGF
KRT10	0	0.963818	0.565	0.244	0	0	KRT10
MTDH	0	0.5801	0.949	0.628	0	0	MTDH
CFAP97	0	1.0684	0.55	0.23	0	0	CFAP97
NFE2L1	0	0.921907	0.534	0.214	0	0	NFE2L1
EMD	0	0.745562	0.645	0.325	0	0	EMD
IRAK1	0	0.939972	0.628	0.308	0	0	IRAK1
SRP19	0	0.952326	0.617	0.297	0	0	SRP19
DNAJC19	0	0.510402	0.721	0.401	0	0	DNAJC19
FZD8	0	1.8894	0.462	0.143	0	0	FZD8
RFK	0	1.20973	0.556	0.237	0	0	RFK
LMO4	0	0.37843	0.872	0.553	0	0	LMO4
PPP1R2	0	0.860927	0.582	0.263	0	0	PPP1R2
PARD3	0	1.44958	0.519	0.201	0	0	PARD3
EZR	0	0.40066	0.828	0.51	0	0	EZR
SET	0	0.377547	0.976	0.658	0	0	SET
TIAL1	0	0.403957	0.716	0.398	0	0	TIAL1
MTCH2	0	0.302863	0.803	0.486	0	0	MTCH2
DKC1	0	0.814913	0.63	0.313	0	0	DKC1
PRKCI	0	0.808213	0.636	0.319	0	0	PRKCI
TNIP1	0	0.893623	0.52	0.203	0	0	TNIP1
RPS15	0	0.322474	0.837	0.52	0	0	RPS15
RAB5B	0	0.338391	0.739	0.423	0	0	RAB5B
SLC39A14	0	0.786442	0.642	0.326	0	0	SLC39A14
TRIM44	0	0.669839	0.652	0.336	0	0	TRIM44
WSB1	0	0.536819	0.715	0.399	0	0	WSB1
CLDN4	0	0.802801	0.651	0.336	0	0	CLDN4
YBX3	0	0.343394	0.731	0.416	0	0	YBX3
CYC1	0	0.467812	0.713	0.398	0	0	CYC1
NIFK	0	1.05938	0.572	0.257	0	0	NIFK
CBLB	0	0.804762	0.503	0.189	0	0	CBLB
HNRNPC	0	0.262611	0.95	0.636	0	0	HNRNPC
HDAC7	0	0.538441	0.675	0.362	0	0	HDAC7
MMADHC	0	0.663953	0.659	0.346	0	0	MMADHC
CDK2AP2	0	0.832024	0.712	0.399	0	0	CDK2AP2
GTF3A	0	0.577755	0.662	0.35	0	0	GTF3A
EPB41L4A.AS1	0	1.52719	0.476	0.164	0	0	EPB41L4A.AS1
IGFBP2	0	0.506464	0.701	0.389	0	0	IGFBP2
RPL4	0	0.597171	0.969	0.657	0	0	RPL4
CLDN3	0	0.757034	0.647	0.336	0	0	CLDN3
ADGRL1	0	1.00636	0.58	0.269	0	0	ADGRL1
IL4I1	0	0.967843	0.589	0.278	0	0	IL4I1
LITAF	0	0.440403	0.71	0.399	0	0	LITAF
PSAP	0	0.427792	0.966	0.655	0	0	PSAP
TCEAL4	0	1.0366	0.592	0.281	0	0	TCEAL4
VAV3	0	0.64042	0.699	0.388	0	0	VAV3
IPO5	0	0.646325	0.655	0.345	0	0	IPO5
CTTN	0	0.841955	0.594	0.284	0	0	CTTN
FYB1	0	-6.53712	0.024	0.334	0	0	FYB1
CANX	0	0.825937	0.978	0.668	0	0	CANX
PRDX6	0	0.447109	0.698	0.388	0	0	PRDX6
PTK2	0	1.16456	0.543	0.234	0	0	PTK2
DLG1	0	0.741381	0.602	0.293	0	0	DLG1
HSPA1A	0	0.349291	0.864	0.555	0	0	HSPA1A
OPTN	0	0.566225	0.697	0.388	0	0	OPTN
ABI2	0	1.01935	0.557	0.249	0	0	ABI2
CTCFL	0	1.12166	0.561	0.253	0	0	CTCFL
PCGF2	0	1.2488	0.531	0.223	0	0	PCGF2
RAI14	0	0.767598	0.678	0.37	0	0	RAI14
RSL24D1	0	0.823504	0.56	0.252	0	0	RSL24D1
CTDSP2	0	0.505049	0.666	0.359	0	0	CTDSP2
IPO7	0	0.445918	0.678	0.371	0	0	IPO7
RPL8	0	1.07487	0.996	0.689	0	0	RPL8
MRPL21	0	0.779569	0.617	0.31	0	0	MRPL21
NUDT5	0	0.382329	0.702	0.395	0	0	NUDT5
CCT5	0	0.265	0.777	0.471	0	0	CCT5
CYR61	0	0.880685	0.668	0.362	0	0	CYR61
RPN1	0	0.656435	0.666	0.36	0	0	RPN1
SYF2	0	0.491441	0.669	0.363	0	0	SYF2
IGFBP3	0	1.54903	0.438	0.132	0	0	IGFBP3
C8orf33	0	1.15728	0.548	0.243	0	0	C8orf33
VEZF1	0	0.53863	0.649	0.344	0	0	VEZF1
FUT11	0	1.86228	0.38	0.075	0	0	FUT11
MACC1	0	1.53566	0.477	0.172	0	0	MACC1
NOP53	0	0.597122	0.603	0.298	0	0	NOP53
SEMA3C	0	1.46608	0.495	0.19	0	0	SEMA3C
EBAG9	0	0.945118	0.58	0.275	0	0	EBAG9
DSC2	0	1.31428	0.528	0.224	0	0	DSC2
STMP1	0	0.549958	0.669	0.365	0	0	STMP1
TRIM56	0	0.751691	0.559	0.255	0	0	TRIM56
PRELID3B	0	0.812081	0.596	0.292	0	0	PRELID3B
TWF1	0	0.773956	0.603	0.299	0	0	TWF1
BACE2	0	1.07459	0.559	0.256	0	0	BACE2
DNAJC21	0	0.517689	0.667	0.364	0	0	DNAJC21
API5	0	0.620746	0.62	0.317	0	0	API5
PFDN2	0	0.780474	0.606	0.303	0	0	PFDN2
ROMO1	0	0.442945	0.7	0.397	0	0	ROMO1
RPL23A	0	0.68671	0.989	0.686	0	0	RPL23A
TMEM14C	0	0.970162	0.576	0.273	0	0	TMEM14C
SCRN1	0	0.71548	0.632	0.33	0	0	SCRN1
SLC35E1	0	1.12645	0.488	0.186	0	0	SLC35E1
TTC17	0	0.574853	0.605	0.303	0	0	TTC17
WASL	0	0.689044	0.604	0.302	0	0	WASL
FOSB	0	0.726213	0.844	0.542	0	0	FOSB
HOXA4	0	1.26761	0.536	0.235	0	0	HOXA4
TMEM167B	0	1.06511	0.528	0.227	0	0	TMEM167B
UHMK1	0	0.415464	0.64	0.339	0	0	UHMK1
ARF3	0	0.367421	0.7	0.399	0	0	ARF3
RAD23A	0	0.358189	0.704	0.403	0	0	RAD23A
ZKSCAN1	0	0.738477	0.581	0.28	0	0	ZKSCAN1
CTDSP1	0	0.439415	0.655	0.355	0	0	CTDSP1
GTF2I	0	0.432237	0.676	0.376	0	0	GTF2I
SLC43A3	0	0.815704	0.632	0.332	0	0	SLC43A3
SUSD4	0	0.964123	0.594	0.294	0	0	SUSD4
SSU72	0	0.379982	0.696	0.396	0	0	SSU72
ADI1	0	0.454373	0.672	0.373	0	0	ADI1
KDELR1	0	0.453888	0.695	0.396	0	0	KDELR1
BCL6	0	0.447802	0.642	0.344	0	0	BCL6
LARS	0	0.892466	0.558	0.26	0	0	LARS
PSMF1	0	0.467427	0.643	0.345	0	0	PSMF1
ENY2	0	0.335251	0.721	0.423	0	0	ENY2
HADHB	0	0.636414	0.635	0.337	0	0	HADHB
TATDN1	0	1.12099	0.528	0.231	0	0	TATDN1
TERF2IP	0	0.274099	0.643	0.346	0	0	TERF2IP
CLPTM1L	0	0.605909	0.634	0.337	0	0	CLPTM1L
SERINC3	0	0.427177	0.634	0.337	0	0	SERINC3
RNF144B	0	1.70454	0.439	0.143	0	0	RNF144B
RPS2	0	1.17189	0.998	0.702	0	0	RPS2
TNNT1	0	1.17148	0.527	0.231	0	0	TNNT1
LSM14A	0	0.263838	0.661	0.366	0	0	LSM14A
DAP3	0	0.601789	0.622	0.327	0	0	DAP3
SMIM26	0	1.3995	0.469	0.174	0	0	SMIM26
CHMP2B	0	0.709963	0.569	0.274	0	0	CHMP2B
ITGB1	0	0.547747	0.952	0.657	0	0	ITGB1
MYC	0	1.04922	0.524	0.23	0	0	MYC
RPS11	0	0.910853	0.994	0.7	0	0	RPS11
SPCS2	0	0.37171	0.764	0.47	0	0	SPCS2
COPG1	0	0.816354	0.606	0.312	0	0	COPG1
DESI2	0	0.635094	0.612	0.318	0	0	DESI2
ZNF770	0	1.04925	0.481	0.187	0	0	ZNF770
TCF25	0	0.326569	0.68	0.387	0	0	TCF25
TPM2	0	0.954671	0.556	0.263	0	0	TPM2
TRIB1	0	0.732497	0.647	0.354	0	0	TRIB1
CHMP3	0	0.731139	0.608	0.315	0	0	CHMP3
FAU	0	0.423287	0.969	0.676	0	0	FAU
EFR3A	0	0.538837	0.65	0.358	0	0	EFR3A
PREPL	0	1.17576	0.506	0.214	0	0	PREPL
TPM1	0	0.920294	0.613	0.321	0	0	TPM1
ACAP2	0	0.398656	0.644	0.353	0	0	ACAP2
S100A11	0	0.299183	0.888	0.597	0	0	S100A11
CEBPZ	0	0.468054	0.635	0.345	0	0	CEBPZ
ECE1	0	1.06028	0.506	0.216	0	0	ECE1
GID8	0	1.00659	0.517	0.227	0	0	GID8
PRR13	0	0.385261	0.65	0.36	0	0	PRR13
XBP1	0	0.308977	0.7	0.41	0	0	XBP1
CEBPG	0	1.30329	0.433	0.144	0	0	CEBPG
CP	0	0.58247	0.687	0.398	0	0	CP
SNTB1	0	1.60197	0.433	0.144	0	0	SNTB1
CAMTA1	0	0.5893	0.617	0.329	0	0	CAMTA1
FAM204A	0	0.658825	0.594	0.306	0	0	FAM204A
MRPS18B	0	0.834528	0.57	0.282	0	0	MRPS18B
TMBIM1	0	0.616704	0.608	0.32	0	0	TMBIM1
GOT1	0	1.14339	0.53	0.243	0	0	GOT1
RNF7	0	0.837042	0.546	0.259	0	0	RNF7
ZNF580	0	1.13452	0.497	0.21	0	0	ZNF580
ECHS1	0	0.607625	0.629	0.342	0	0	ECHS1
CCL28	0	1.24716	0.509	0.223	0	0	CCL28
FXR1	0	0.255146	0.699	0.413	0	0	FXR1
KHDRBS3	0	1.7653	0.417	0.131	0	0	KHDRBS3
CMTM6	0	0.33374	0.632	0.347	0	0	CMTM6
TIMP3	0	1.35336	0.438	0.153	0	0	TIMP3
SLC25A23	0	0.735708	0.595	0.31	0	0	SLC25A23
SNHG19	0	1.71319	0.42	0.135	0	0	SNHG19
RDH11	0	0.728889	0.564	0.279	0	0	RDH11
CTBP2	0	0.503195	0.625	0.341	0	0	CTBP2
HEBP2	0	0.670482	0.608	0.324	0	0	HEBP2
SCAMP3	0	0.658905	0.594	0.31	0	0	SCAMP3
FUNDC2	0	0.592817	0.61	0.327	0	0	FUNDC2
RNASEH1	0	1.27752	0.486	0.203	0	0	RNASEH1
RPLP0	0	0.283942	0.954	0.671	0	0	RPLP0
FAM91A1	0	0.899696	0.513	0.231	0	0	FAM91A1
FBXO45	0	1.03179	0.503	0.221	0	0	FBXO45
LGR4	0	0.925819	0.562	0.28	0	0	LGR4
PYCR1	0	1.69279	0.427	0.145	0	0	PYCR1
NME4	0	0.741348	0.596	0.314	0	0	NME4
TRIM28	0	0.444077	0.623	0.341	0	0	TRIM28
PAIP1	0	0.4734	0.637	0.356	0	0	PAIP1
RPL6	0	0.769493	0.995	0.714	0	0	RPL6
SSR4	0	0.306786	0.673	0.392	0	0	SSR4
UQCRC2	0	0.462772	0.642	0.361	0	0	UQCRC2
SLC16A3	0	1.07817	0.411	0.131	0	0	SLC16A3
PNPT1	0	0.798284	0.558	0.279	0	0	PNPT1
SND1	0	0.538012	0.602	0.323	0	0	SND1
CAMLG	0	0.820887	0.553	0.275	0	0	CAMLG
PARK7	0	0.260787	0.671	0.393	0	0	PARK7
MRPL34	0	0.693693	0.568	0.29	0	0	MRPL34
TMEM219	0	0.547787	0.611	0.333	0	0	TMEM219
CHTOP	0	0.407148	0.625	0.348	0	0	CHTOP
CTSS	0	-6.06817	0.055	0.332	0	0	CTSS
LY6E	0	0.293187	0.755	0.478	0	0	LY6E
FARP1	0	0.599747	0.606	0.329	0	0	FARP1
GDI1	0	0.281383	0.599	0.322	0	0	GDI1
SLC1A5	0	0.947253	0.476	0.199	0	0	SLC1A5
RPS16	0	0.963114	0.998	0.722	0	0	RPS16
YEATS2	0	1.24354	0.419	0.143	0	0	YEATS2
LINC01503	0	0.692305	0.589	0.313	0	0	LINC01503
EGR1	0	0.504939	0.913	0.638	0	0	EGR1
FAM84B	0	1.44386	0.438	0.163	0	0	FAM84B
MT.ND4L	0	0.271904	0.967	0.692	0	0	MT.ND4L
SUCLG2	0	0.479184	0.635	0.36	0	0	SUCLG2
TARBP1	0	0.801676	0.496	0.221	0	0	TARBP1
CXCL16	0	0.677372	0.595	0.32	0	0	CXCL16
HIGD2A	0	0.643452	0.579	0.304	0	0	HIGD2A
MARS	0	1.00966	0.476	0.201	0	0	MARS
ATP5MPL	0	0.276293	0.665	0.391	0	0	ATP5MPL
PIM1	0	-6.00245	0.069	0.343	0	0	PIM1
RPL14	0	0.792759	0.995	0.721	0	0	RPL14
WAC.AS1	0	1.09963	0.487	0.213	0	0	WAC.AS1
WARS	0	1.21138	0.456	0.182	0	0	WARS
PPFIA1	0	0.933562	0.472	0.198	0	0	PPFIA1
CCDC107	0	1.05533	0.451	0.178	0	0	CCDC107
EIF2S3	0	0.798856	0.507	0.234	0	0	EIF2S3
ERLEC1	0	0.559727	0.611	0.338	0	0	ERLEC1
RCC2	0	0.506017	0.596	0.323	0	0	RCC2
SLC39A4	0	0.978229	0.476	0.203	0	0	SLC39A4
HYOU1	0	1.0769	0.512	0.24	0	0	HYOU1
LMAN1	0	0.293838	0.678	0.406	0	0	LMAN1
ZFAND1	0	1.44979	0.423	0.151	0	0	ZFAND1
BOD1	0	1.60666	0.412	0.141	0	0	BOD1
MYL9	0	1.04891	0.491	0.22	0	0	MYL9
LSM12	0	0.256083	0.614	0.343	0	0	LSM12
CIRBP	0	0.258983	0.559	0.289	0	0	CIRBP
CA9	0	2.88865	0.306	0.036	0	0	CA9
DUSP6	0	0.525838	0.523	0.253	0	0	DUSP6
ILF2	0	0.267678	0.663	0.393	0	0	ILF2
PATL1	0	0.631799	0.525	0.255	0	0	PATL1
PLSCR1	0	0.626561	0.659	0.389	0	0	PLSCR1
DYRK2	0	0.459309	0.595	0.325	0	0	DYRK2
OXA1L	0	0.582225	0.569	0.299	0	0	OXA1L
TRIM8	0	0.412751	0.571	0.301	0	0	TRIM8
KLHL24	0	0.81379	0.497	0.228	0	0	KLHL24
MTIF3	0	0.815963	0.529	0.26	0	0	MTIF3
RAB25	0	0.891925	0.543	0.274	0	0	RAB25
TRPT1	0	1.02773	0.491	0.222	0	0	TRPT1
AHCY	0	1.12658	0.49	0.222	0	0	AHCY
ATP5F1E	0	0.445917	0.996	0.728	0	0	ATP5F1E
EIF4EBP1	0	1.34893	0.418	0.15	0	0	EIF4EBP1
ESYT2	0	0.69351	0.503	0.235	0	0	ESYT2
IARS2	0	0.793395	0.535	0.267	0	0	IARS2
ME2	0	0.779466	0.505	0.237	0	0	ME2
MTIF2	0	0.805188	0.538	0.27	0	0	MTIF2
PJA2	0	0.835657	0.503	0.235	0	0	PJA2
RPL36	0	1.31939	0.999	0.731	0	0	RPL36
SEMA4B	0	1.10194	0.489	0.221	0	0	SEMA4B
VCL	0	0.74733	0.559	0.292	0	0	VCL
ERGIC3	0	0.353175	0.622	0.355	0	0	ERGIC3
THOC7	0	0.428517	0.613	0.346	0	0	THOC7
TNFRSF12A	0	0.868065	0.521	0.254	0	0	TNFRSF12A
CAPN1	0	0.614447	0.557	0.291	0	0	CAPN1
DDX50	0	0.450872	0.551	0.285	0	0	DDX50
PIK3CB	0	0.647373	0.557	0.291	0	0	PIK3CB
ATP5MC2	0	0.351066	0.984	0.718	0	0	ATP5MC2
HK1	0	0.557345	0.522	0.256	0	0	HK1
RND3	0	0.825796	0.519	0.253	0	0	RND3
TPD52L2	0	0.956705	0.493	0.227	0	0	TPD52L2
C19orf70	0	0.638889	0.563	0.297	0	0	C19orf70
EIF3D	0	0.369467	0.58	0.314	0	0	EIF3D
ATP1B1	0	0.801709	0.546	0.281	0	0	ATP1B1
EIF3M	0	0.291334	0.631	0.366	0	0	EIF3M
PFDN4	0	0.725744	0.543	0.278	0	0	PFDN4
PHGDH	0	1.21443	0.462	0.197	0	0	PHGDH
SCOC	0	1.04882	0.468	0.203	0	0	SCOC
SNRPC	0	0.406645	0.615	0.35	0	0	SNRPC
TBC1D9B	0	0.815673	0.474	0.209	0	0	TBC1D9B
TES	0	0.297032	0.541	0.276	0	0	TES
TRAM1	0	0.282224	0.763	0.498	0	0	TRAM1
ACTR1B	0	0.478422	0.583	0.318	0	0	ACTR1B
DYNC1LI2	0	0.412042	0.582	0.317	0	0	DYNC1LI2
TMEM14B	0	0.585187	0.573	0.308	0	0	TMEM14B
ALKBH7	0	0.985602	0.495	0.231	0	0	ALKBH7
CFDP1	0	0.87193	0.479	0.215	0	0	CFDP1
CUTA	0	0.363259	0.613	0.349	0	0	CUTA
HOXB2	0	0.318331	0.632	0.368	0	0	HOXB2
NAP1L1	0	0.328682	0.967	0.703	0	0	NAP1L1
SRD5A1	0	1.42437	0.411	0.147	0	0	SRD5A1
SVIL	0	0.502163	0.457	0.193	0	0	SVIL
CAND1	0	0.513648	0.57	0.306	0	0	CAND1
FAM153A	0	1.06169	0.377	0.114	0	0	FAM153A
GYS1	0	1.2902	0.398	0.135	0	0	GYS1
LPP	0	0.672895	0.514	0.251	0	0	LPP
MCFD2	0	0.873053	0.501	0.238	0	0	MCFD2
RETREG2	0	0.717941	0.489	0.226	0	0	RETREG2
SDAD1	0	0.805278	0.493	0.23	0	0	SDAD1
SEL1L	0	1.18768	0.416	0.153	0	0	SEL1L
TMEM65	0	0.915785	0.49	0.227	0	0	TMEM65
TRIB3	0	3.17742	0.298	0.035	0	0	TRIB3
YIPF6	0	0.988309	0.49	0.227	0	0	YIPF6
PAFAH1B2	0	0.673952	0.53	0.268	0	0	PAFAH1B2
PGM1	0	0.697543	0.51	0.248	0	0	PGM1
QSOX1	0	1.04987	0.405	0.143	0	0	QSOX1
SMARCC1	0	0.431999	0.581	0.319	0	0	SMARCC1
UFC1	0	0.565711	0.566	0.304	0	0	UFC1
LSG1	0	0.672509	0.526	0.265	0	0	LSG1
PDXK	0	0.400206	0.622	0.361	0	0	PDXK
PEA15	0	0.371972	0.659	0.398	0	0	PEA15
TMEM230	0	0.78397	0.511	0.25	0	0	TMEM230
FGFR1	0	0.569969	0.565	0.304	0	0	FGFR1
SLC35B1	0	0.624978	0.563	0.302	0	0	SLC35B1
AGAP1	0	0.819694	0.464	0.204	0	0	AGAP1
DUSP3	0	1.2674	0.425	0.165	0	0	DUSP3
NSUN2	0	0.731431	0.505	0.245	0	0	NSUN2
PPCS	0	1.09213	0.461	0.201	0	0	PPCS
SLC35A3	0	0.941442	0.484	0.224	0	0	SLC35A3
UTP23	0	0.887342	0.501	0.241	0	0	UTP23
NARS	0	0.445466	0.57	0.31	0	0	NARS
UBAC2	0	1.0209	0.461	0.202	0	0	UBAC2
DCAF13	0	0.554985	0.574	0.315	0	0	DCAF13
GRSF1	0	0.426845	0.576	0.317	0	0	GRSF1
GANAB	0	0.763166	0.522	0.264	0	0	GANAB
ID2	0	-4.84965	0.139	0.397	0	0	ID2
KDM5B	0	0.254122	0.428	0.17	0	0	KDM5B
TOX2	0	1.48015	0.386	0.128	0	0	TOX2
SYPL1	0	0.496015	0.575	0.317	0	0	SYPL1
TMED2	0	0.496115	0.581	0.323	0	0	TMED2
KRTCAP3	0	0.662511	0.553	0.296	0	0	KRTCAP3
IARS	0	0.91637	0.459	0.202	0	0	IARS
RPL7	0	0.560903	0.99	0.733	0	0	RPL7
STX16	0	0.408535	0.525	0.268	0	0	STX16
URI1	0	0.609768	0.512	0.255	0	0	URI1
BCAP31	0	0.516639	0.569	0.312	0	0	BCAP31
BTF3L4	0	0.357171	0.567	0.31	0	0	BTF3L4
CD151	0	0.631475	0.569	0.312	0	0	CD151
CDH6	0	1.36599	0.416	0.16	0	0	CDH6
CEBPZOS	0	0.708489	0.528	0.272	0	0	CEBPZOS
MRPS23	0	0.85186	0.501	0.245	0	0	MRPS23
PANK3	0	0.648501	0.491	0.235	0	0	PANK3
PLEKHA1	0	0.856031	0.473	0.217	0	0	PLEKHA1
NCSTN	0	0.419434	0.566	0.31	0	0	NCSTN
DAD1	0	0.308377	0.606	0.351	0	0	DAD1
FABP5	0	0.564199	0.615	0.36	0	0	FABP5
HACD3	0	0.34225	0.617	0.362	0	0	HACD3
EBNA1BP2	0	0.664032	0.545	0.291	0	0	EBNA1BP2
AP3S1	0	0.271808	0.522	0.268	0	0	AP3S1
CDC16	0	0.726448	0.479	0.225	0	0	CDC16
FBXO32	0	0.891456	0.435	0.181	0	0	FBXO32
SLC39A6	0	0.925832	0.452	0.198	0	0	SLC39A6
TCEA3	0	1.35411	0.424	0.17	0	0	TCEA3
VHL	0	0.713771	0.484	0.23	0	0	VHL
EIF4A3	0	0.461655	0.579	0.325	0	0	EIF4A3
OS9	0	0.334873	0.588	0.334	0	0	OS9
SSBP3	0	0.408855	0.595	0.341	0	0	SSBP3
POLR2H	0	0.844789	0.496	0.243	0	0	POLR2H
TCIM	0	1.19046	0.461	0.208	0	0	TCIM
MALSU1	0	0.526525	0.563	0.31	0	0	MALSU1
ZNF706	0	0.331013	0.585	0.332	0	0	ZNF706
EFNA3	0	2.12662	0.325	0.073	0	0	EFNA3
NUBP2	0	0.974109	0.468	0.216	0	0	NUBP2
RPL19	0	0.701677	0.996	0.744	0	0	RPL19
TSNAX	0	0.873606	0.495	0.243	0	0	TSNAX
C1R	0	0.761497	0.563	0.311	0	0	C1R
MAT2B	0	0.294662	0.57	0.318	0	0	MAT2B
FBL	0	0.52636	0.514	0.263	0	0	FBL
GTPBP4	0	0.741796	0.51	0.259	0	0	GTPBP4
NPC2	0	0.263492	0.606	0.355	0	0	NPC2
RNF41	0	0.615959	0.468	0.217	0	0	RNF41
RPL10A	0	0.890922	0.998	0.747	0	0	RPL10A
RPL13A	0	1.13611	0.999	0.748	0	0	RPL13A
LIMS1	0	0.308691	0.589	0.338	0	0	LIMS1
BEX3	0	0.464748	0.561	0.311	0	0	BEX3
BMI1	0	0.644958	0.515	0.265	0	0	BMI1
GORASP2	0	0.702136	0.487	0.237	0	0	GORASP2
IER2	0	0.304364	0.641	0.391	0	0	IER2
RHOC	0	0.618455	0.528	0.278	0	0	RHOC
NCBP2.AS2	0	1.2572	0.413	0.163	0	0	NCBP2.AS2
ZNF664	0	0.854467	0.481	0.231	0	0	ZNF664
ADH5	0	0.420855	0.572	0.322	0	0	ADH5
SETD3	0	0.7598	0.454	0.205	0	0	SETD3
ABCE1	0	0.561067	0.528	0.279	0	0	ABCE1
CCT3	0	0.286336	0.628	0.379	0	0	CCT3
CPNE1	0	0.600914	0.503	0.254	0	0	CPNE1
SUCLG1	0	0.365618	0.609	0.36	0	0	SUCLG1
KPNA4	0	-0.294664	0.672	0.424	0	0	KPNA4
ATF5	0	1.49688	0.424	0.176	0	0	ATF5
CTXN1	0	1.79351	0.356	0.108	0	0	CTXN1
CYSTM1	0	0.754127	0.508	0.26	0	0	CYSTM1
UBLCP1	0	0.581368	0.492	0.244	0	0	UBLCP1
NMD3	0	0.802424	0.482	0.234	0	0	NMD3
TAP2	0	0.565964	0.586	0.338	0	0	TAP2
SLC50A1	0	0.658454	0.536	0.289	0	0	SLC50A1
PIGP	0	0.949649	0.464	0.217	0	0	PIGP
ASNS	0	1.35276	0.35	0.103	0	0	ASNS
BSG	0	0.63643	0.512	0.265	0	0	BSG
BTG3	0	0.343138	0.591	0.344	0	0	BTG3
FOXK2	0	0.946842	0.429	0.182	0	0	FOXK2
PHF3	0	0.301378	0.506	0.259	0	0	PHF3
S100A10	0	0.287905	0.637	0.39	0	0	S100A10
TSEN34	0	0.883498	0.483	0.236	0	0	TSEN34
SIRT2	0	0.717966	0.471	0.224	0	0	SIRT2
CD59	0	0.5481	0.55	0.304	0	0	CD59
MAFF	0	0.489316	0.561	0.315	0	0	MAFF
UBXN7	0	0.708002	0.466	0.22	0	0	UBXN7
APRT	0	0.612067	0.523	0.277	0	0	APRT
CHST15	0	1.20853	0.432	0.186	0	0	CHST15
NHSL2	0	-5.46816	0.081	0.327	0	0	NHSL2
STC1	0	2.10491	0.299	0.053	0	0	STC1
KIAA1191	0	1.03639	0.416	0.17	0	0	KIAA1191
OSTC	0	0.35677	0.584	0.338	0	0	OSTC
CECR2	0	-6.32258	0.032	0.277	0	0	CECR2
AFDN	0	0.373579	0.522	0.277	0	0	AFDN
LAMP3	0	1.71112	0.375	0.13	0	0	LAMP3
ITPR3	0	0.989733	0.408	0.163	0	0	ITPR3
NBR1	0	0.74367	0.455	0.211	0	0	NBR1
RNMT	0	0.958277	0.404	0.16	0	0	RNMT
COA4	0	0.81681	0.484	0.24	0	0	COA4
FEM1C	0	0.267232	0.482	0.238	0	0	FEM1C
GOLGB1	0	0.409938	0.493	0.249	0	0	GOLGB1
GPR160	0	1.2207	0.427	0.183	0	0	GPR160
WIPF2	0	0.546949	0.501	0.257	0	0	WIPF2
CLNS1A	0	0.56001	0.532	0.289	0	0	CLNS1A
DNPEP	0	0.649677	0.499	0.256	0	0	DNPEP
IFNAR1	0	0.723687	0.51	0.267	0	0	IFNAR1
LNPK	0	1.09107	0.356	0.113	0	0	LNPK
OPA1	0	0.597532	0.505	0.262	0	0	OPA1
SLC1A3	0	1.11288	0.43	0.187	0	0	SLC1A3
SOX4	0	1.01466	0.431	0.188	0	0	SOX4
GCLM	0	0.496647	0.564	0.321	0	0	GCLM
GABARAPL2	0	0.256891	0.558	0.316	0	0	GABARAPL2
GOLGA7	0	0.325199	0.551	0.309	0	0	GOLGA7
LAMTOR3	0	0.624542	0.499	0.257	0	0	LAMTOR3
LDOC1	0	1.4845	0.351	0.109	0	0	LDOC1
PRIMA1	0	1.14915	0.444	0.202	0	0	PRIMA1
STAT1	0	0.306199	0.765	0.523	0	0	STAT1
ANAPC11	0	0.429122	0.563	0.321	0	0	ANAPC11
KDELR2	0	0.555142	0.532	0.291	0	0	KDELR2
PGRMC1	0	0.477323	0.557	0.316	0	0	PGRMC1
TRAPPC12	0	0.575986	0.526	0.285	0	0	TRAPPC12
SIKE1	0	0.76446	0.466	0.225	0	0	SIKE1
MAP3K2	0	0.253693	0.48	0.239	0	0	MAP3K2
ARL1	0	0.719212	0.473	0.232	0	0	ARL1
AIMP1	0	0.373083	0.529	0.289	0	0	AIMP1
CORO1A	0	-5.93347	0.03	0.27	0	0	CORO1A
RFNG	0	1.34076	0.386	0.146	0	0	RFNG
RPP38	0	1.00539	0.445	0.205	0	0	RPP38
HSPA13	0	1.34065	0.372	0.132	0	0	HSPA13
MX1	0	0.260795	0.7	0.46	0	0	MX1
NQO1	0	0.634488	0.547	0.308	0	0	NQO1
ABLIM1	0	0.748061	0.495	0.256	0	0	ABLIM1
DTD1	0	1.23228	0.376	0.137	0	0	DTD1
HLA.A	0	0.333337	0.999	0.76	0	0	HLA.A
MRPS15	0	0.265945	0.6	0.361	0	0	MRPS15
NPM1	0	0.9525	0.998	0.759	0	0	NPM1
RAB18	0	0.560463	0.503	0.264	0	0	RAB18
NTPCR	0	0.606862	0.527	0.289	0	0	NTPCR
RABGGTB	0	0.715738	0.454	0.216	0	0	RABGGTB
PPP2R1A	0	0.522012	0.512	0.274	0	0	PPP2R1A
YES1	0	1.15134	0.419	0.181	0	0	YES1
PRKCSH	0	0.392914	0.545	0.308	0	0	PRKCSH
ZMYND8	0	0.524547	0.464	0.227	0	0	ZMYND8
CCDC59	0	0.53077	0.49	0.253	0	0	CCDC59
ESRP1	0	0.851355	0.488	0.251	0	0	ESRP1
GPT2	0	1.11485	0.42	0.183	0	0	GPT2
MAP4	0	0.393014	0.489	0.252	0	0	MAP4
ZNF22	0	0.591886	0.478	0.241	0	0	ZNF22
STARD7	0	0.318688	0.565	0.328	0	0	STARD7
FOXO3	0	0.339791	0.521	0.285	0	0	FOXO3
NOA1	0	0.887289	0.449	0.213	0	0	NOA1
SLC31A1	0	1.18776	0.385	0.149	0	0	SLC31A1
AIMP2	0	1.08569	0.435	0.199	0	0	AIMP2
IER3	0	0.403314	0.581	0.345	0	0	IER3
SH3GL1	0	0.972562	0.43	0.194	0	0	SH3GL1
KIAA1217	0	0.640656	0.525	0.29	0	0	KIAA1217
POLR2J	0	0.565731	0.52	0.285	0	0	POLR2J
PPA2	0	0.570243	0.532	0.297	0	0	PPA2
EBPL	0	0.924572	0.461	0.226	0	0	EBPL
LCP1	0	-5.91724	0.039	0.274	0	0	LCP1
PTPRC	0	-6.58069	0.019	0.254	0	0	PTPRC
SRSF8	0	1.02129	0.406	0.171	0	0	SRSF8
TSC22D1	0	0.288436	0.464	0.229	0	0	TSC22D1
HDAC2	0	0.460325	0.505	0.27	0	0	HDAC2
PRKAG2	0	0.876137	0.432	0.197	0	0	PRKAG2
RPL22	0	0.530313	0.993	0.758	0	0	RPL22
SHOC2	0	0.365402	0.496	0.261	0	0	SHOC2
ANKRD28	0	0.667333	0.44	0.206	0	0	ANKRD28
YARS	0	0.86411	0.403	0.169	0	0	YARS
LTB	0	0.788406	0.429	0.195	0	0	LTB
SAMD1	0	0.294367	0.583	0.349	0	0	SAMD1
VPS72	0	0.793094	0.469	0.235	0	0	VPS72
SLC11A2	0	0.490567	0.53	0.297	0	0	SLC11A2
BASP1	0	-5.98562	0.089	0.322	0	0	BASP1
ADSS	0	0.405526	0.502	0.269	0	0	ADSS
RPS3A	0	0.442653	0.983	0.75	0	0	RPS3A
WASHC5	0	0.602438	0.507	0.274	0	0	WASHC5
YWHAZ	0	0.278418	0.991	0.758	0	0	YWHAZ
AGRN	0	0.914455	0.455	0.223	0	0	AGRN
NDUFS8	0	0.262714	0.589	0.357	0	0	NDUFS8
RPL24	0	0.576856	0.994	0.762	0	0	RPL24
SEC22B	0	0.641669	0.487	0.255	0	0	SEC22B
SORT1	0	0.739914	0.493	0.261	0	0	SORT1
ZDHHC9	0	0.586763	0.434	0.202	0	0	ZDHHC9
ATP13A3	0	0.459556	0.484	0.253	0	0	ATP13A3
BCCIP	0	0.703599	0.47	0.239	0	0	BCCIP
DBN1	0	0.520475	0.494	0.263	0	0	DBN1
MDH2	0	0.526284	0.512	0.281	0	0	MDH2
RPL13	0	1.03787	0.997	0.766	0	0	RPL13
RPL9	0	0.808592	0.996	0.765	0	0	RPL9
GSTO1	0	0.296085	0.568	0.337	0	0	GSTO1
MTFR1	0	1.24543	0.404	0.174	0	0	MTFR1
IFNGR2	0	0.876432	0.452	0.222	0	0	IFNGR2
IMPDH2	0	0.552626	0.461	0.231	0	0	IMPDH2
PARP14	0	0.287212	0.61	0.38	0	0	PARP14
RACK1	0	0.535131	0.99	0.76	0	0	RACK1
SESN2	0	1.84114	0.308	0.078	0	0	SESN2
BCAM	0	0.362199	0.569	0.339	0	0	BCAM
ATP6AP2	0	0.303347	0.548	0.319	0	0	ATP6AP2
UPF2	0	0.293582	0.534	0.305	0	0	UPF2
PGRMC2	0	0.560703	0.457	0.228	0	0	PGRMC2
RTL8C	0	0.765255	0.448	0.219	0	0	RTL8C
RPL41	0	1.01838	0.999	0.77	0	0	RPL41
TMEM183A	0	0.492841	0.504	0.275	0	0	TMEM183A
MAGEF1	0	1.17829	0.406	0.178	0	0	MAGEF1
FKBP4	0	0.79326	0.445	0.217	0	0	FKBP4
PLOD1	0	1.57213	0.314	0.086	0	0	PLOD1
SEPHS1	0	0.577448	0.502	0.274	0	0	SEPHS1
BRD7	0	0.284291	0.541	0.314	0	0	BRD7
ARHGAP5	0	0.50284	0.445	0.218	0	0	ARHGAP5
FNBP1L	0	0.834624	0.435	0.208	0	0	FNBP1L
SNHG12	0	0.760188	0.436	0.209	0	0	SNHG12
SOX12	0	1.35842	0.379	0.152	0	0	SOX12
EIF2A	0	0.424008	0.491	0.264	0	0	EIF2A
GFM1	0	0.570281	0.499	0.272	0	0	GFM1
SBDS	0	0.353416	0.508	0.281	0	0	SBDS
CHMP4C	0	1.74022	0.338	0.112	0	0	CHMP4C
EMC10	0	0.513898	0.522	0.296	0	0	EMC10
LRRC59	0	0.396732	0.556	0.33	0	0	LRRC59
NUCB1	0	0.404835	0.545	0.319	0	0	NUCB1
PRKD3	0	0.491094	0.468	0.242	0	0	PRKD3
KIAA2013	0	0.792736	0.395	0.169	0	0	KIAA2013
MRPL36	0	0.941988	0.43	0.204	0	0	MRPL36
TENT4A	0	1.0403	0.376	0.15	0	0	TENT4A
ZCCHC7	0	0.973537	0.39	0.164	0	0	ZCCHC7
CTSB	0	0.376946	0.739	0.513	0	0	CTSB
RAB13	0	0.57239	0.525	0.3	0	0	RAB13
CDCA7L	0	0.916993	0.445	0.22	0	0	CDCA7L
DPM1	0	0.42889	0.502	0.277	0	0	DPM1
GTF3C2	0	0.57191	0.481	0.256	0	0	GTF3C2
IER3IP1	0	0.714856	0.477	0.252	0	0	IER3IP1
KMT5B	0	0.678643	0.413	0.188	0	0	KMT5B
RNF141	0	1.31185	0.361	0.136	0	0	RNF141
SSPN	0	0.787205	0.484	0.259	0	0	SSPN
TRMT10C	0	0.698817	0.473	0.248	0	0	TRMT10C
FKBP2	0	0.454419	0.513	0.289	0	0	FKBP2
PRCC	0	0.63397	0.464	0.24	0	0	PRCC
RGS2	0	-5.37862	0.053	0.277	0	0	RGS2
SLC7A1	0	1.16568	0.371	0.147	0	0	SLC7A1
C16orf58	0	1.04428	0.412	0.188	0	0	C16orf58
CCDC47	0	0.336037	0.489	0.265	0	0	CCDC47
JPT2	0	0.596525	0.503	0.279	0	0	JPT2
NDUFB10	0	0.401715	0.529	0.306	0	0	NDUFB10
OAT	0	0.476754	0.53	0.307	0	0	OAT
STRN4	0	0.908572	0.398	0.175	0	0	STRN4
UACA	0	0.346923	0.545	0.322	0	0	UACA
ZC3H6	0	0.645991	0.375	0.152	0	0	ZC3H6
TMF1	0	0.297835	0.464	0.242	0	0	TMF1
TTC1	0	0.436472	0.508	0.286	0	0	TTC1
UQCRFS1	0	0.488095	0.509	0.287	0	0	UQCRFS1
AHCTF1	0	0.686464	0.442	0.22	0	0	AHCTF1
C5orf24	0	0.390788	0.442	0.22	0	0	C5orf24
PTGS1	0	1.36826	0.31	0.088	0	0	PTGS1
PTTG1IP	0	0.795596	0.433	0.211	0	0	PTTG1IP
ZNF639	0	0.76092	0.436	0.214	0	0	ZNF639
CD46	0	0.457534	0.471	0.249	0	0	CD46
TWISTNB	0	1.03245	0.413	0.191	0	0	TWISTNB
ACADVL	0	0.413922	0.491	0.27	0	0	ACADVL
CDC42BPA	0	0.518735	0.492	0.271	0	0	CDC42BPA
MRPL13	0	0.272525	0.56	0.34	0	0	MRPL13
SMAD5	0	0.764545	0.4	0.18	0	0	SMAD5
SRGAP1	0	0.726971	0.46	0.24	0	0	SRGAP1
THAP12	0	0.752482	0.395	0.175	0	0	THAP12
TRAF7	0	0.962953	0.39	0.17	0	0	TRAF7
GRHPR	0	0.520476	0.495	0.275	0	0	GRHPR
NREP	0	1.15906	0.357	0.137	0	0	NREP
RPL28	0	0.510961	0.991	0.771	0	0	RPL28
UGCG	0	0.378855	0.481	0.261	0	0	UGCG
FGF18	0	0.917617	0.458	0.239	0	0	FGF18
ICE1	0	0.606732	0.398	0.179	0	0	ICE1
MRPL57	0	0.411704	0.51	0.291	0	0	MRPL57
NDUFS1	0	0.411142	0.515	0.296	0	0	NDUFS1
DYM	0	1.086	0.38	0.161	0	0	DYM
MTRNR2L6	0	-6.22338	0.032	0.251	0	0	MTRNR2L6
WWC1	0	0.8095	0.452	0.233	0	0	WWC1
AC097534.2	0	1.86197	0.282	0.063	0	0	AC097534.2
SQLE	0	0.712092	0.511	0.293	0	0	SQLE
SLC35B2	0	0.719943	0.438	0.22	0	0	SLC35B2
ALG3	0	0.5956	0.473	0.255	0	0	ALG3
PTPN11	0	0.544473	0.412	0.194	0	0	PTPN11
RPLP2	0	0.407375	0.991	0.773	0	0	RPLP2
RUFY1	0	0.761444	0.407	0.189	0	0	RUFY1
EIF6	0	0.627885	0.466	0.249	0	0	EIF6
ERP44	0	0.292083	0.529	0.312	0	0	ERP44
RNF5	0	0.60862	0.458	0.241	0	0	RNF5
TMED4	0	0.408267	0.458	0.241	0	0	TMED4
HAX1	0	0.729374	0.435	0.218	0	0	HAX1
PPFIBP1	0	1.08054	0.365	0.148	0	0	PPFIBP1
TMEM106B	0	0.816147	0.373	0.156	0	0	TMEM106B
XPNPEP1	0	0.601895	0.435	0.218	0	0	XPNPEP1
GOLPH3L	0	1.3566	0.353	0.136	0	0	GOLPH3L
MFF	0	0.432197	0.485	0.268	0	0	MFF
DYNLT1	0	0.269362	0.527	0.311	0	0	DYNLT1
DRAM2	0	0.680585	0.435	0.219	0	0	DRAM2
CACUL1	0	0.477797	0.471	0.255	0	0	CACUL1
G6PC3	0	0.624996	0.479	0.263	0	0	G6PC3
TIMMDC1	0	0.611895	0.478	0.262	0	0	TIMMDC1
ZNF395	0	0.413482	0.35	0.134	0	0	ZNF395
ALG2	0	1.27394	0.337	0.122	0	0	ALG2
SLC9A3R2	0	0.443184	0.533	0.318	0	0	SLC9A3R2
FKBP9	0	0.907392	0.435	0.22	0	0	FKBP9
MRPS6	0	0.407297	0.48	0.265	0	0	MRPS6
ORMDL2	0	0.328649	0.537	0.323	0	0	ORMDL2
SF3B5	0	0.528757	0.463	0.249	0	0	SF3B5
SRF	0	0.329593	0.501	0.287	0	0	SRF
FGD5.AS1	0	0.55264	0.44	0.226	0	0	FGD5.AS1
PTOV1	0	0.701812	0.432	0.218	0	0	PTOV1
CRYAB	0	1.12803	0.333	0.12	0	0	CRYAB
TMEM50B	0	0.658978	0.463	0.25	0	0	TMEM50B
USP25	0	0.318371	0.394	0.181	0	0	USP25
MZT1	0	0.678389	0.429	0.216	0	0	MZT1
OTUD7B	0	0.964509	0.377	0.165	0	0	OTUD7B
GNS	0	0.26204	0.475	0.263	0	0	GNS
TXNDC12	0	0.377754	0.491	0.279	0	0	TXNDC12
BTG2	0	-2.51749	0.326	0.537	0	0	BTG2
DAP	0	1.00336	0.388	0.177	0	0	DAP
INSIG2	0	0.929363	0.324	0.113	0	0	INSIG2
MZT2B	0	0.288457	0.526	0.315	0	0	MZT2B
QPRT	0	0.621133	0.498	0.287	0	0	QPRT
AC245297.3	0	1.04877	0.357	0.146	0	0	AC245297.3
ATP9A	0	0.773497	0.43	0.219	0	0	ATP9A
CYB5A	0	0.717605	0.438	0.227	0	0	CYB5A
CHST2	0	1.49312	0.295	0.084	0	0	CHST2
CRNDE	0	0.706436	0.457	0.247	0	0	CRNDE
OSBPL10	0	1.47787	0.313	0.103	0	0	OSBPL10
LHPP	0	1.36892	0.351	0.141	0	0	LHPP
UBQLN1	0	0.35938	0.442	0.232	0	0	UBQLN1
ZBTB44	0	0.734392	0.377	0.167	0	0	ZBTB44
DDX1	0	0.375545	0.481	0.271	0	0	DDX1
NABP2	0	0.509223	0.478	0.268	0	0	NABP2
RPL21	0	0.98112	0.999	0.789	0	0	RPL21
RPS3	0	0.437928	0.987	0.777	0	0	RPS3
C1S	0	0.422957	0.504	0.295	0	0	C1S
GRAMD2B	0	0.589161	0.497	0.288	0	0	GRAMD2B
KXD1	0	0.842823	0.379	0.17	0	0	KXD1
SMIM14	0	0.876395	0.427	0.218	0	0	SMIM14
TAF5L	0	1.00216	0.379	0.17	0	0	TAF5L
APPL1	0	0.359513	0.47	0.261	0	0	APPL1
GSK3B	0	-0.275903	0.526	0.318	0	0	GSK3B
POLE3	0	0.292177	0.51	0.302	0	0	POLE3
ATF6	0	0.719299	0.375	0.167	0	0	ATF6
GOLGA8A	0	0.436779	0.296	0.088	0	0	GOLGA8A
RIMKLB	0	1.00517	0.377	0.169	0	0	RIMKLB
TLE1	0	0.408611	0.483	0.275	0	0	TLE1
TXNDC17	0	0.426326	0.473	0.265	0	0	TXNDC17
ZNF24	0	0.279521	0.482	0.274	0	0	ZNF24
BCKDK	0	1.29447	0.326	0.119	0	0	BCKDK
ESRRA	0	0.64237	0.405	0.198	0	0	ESRRA
GINM1	0	0.720654	0.415	0.208	0	0	GINM1
KDSR	0	0.288101	0.437	0.23	0	0	KDSR
RPL12	0	0.925178	0.998	0.791	0	0	RPL12
SUN1	0	0.980814	0.323	0.117	0	0	SUN1
BRWD1	0	0.36808	0.43	0.224	0	0	BRWD1
CUL2	0	0.519828	0.431	0.225	0	0	CUL2
UBE2V2	0	0.508178	0.437	0.231	0	0	UBE2V2
RPL27	0	0.806442	0.997	0.791	0	0	RPL27
SFT2D1	0	0.401537	0.481	0.275	0	0	SFT2D1
SIAH1	0	0.602557	0.407	0.201	0	0	SIAH1
ARRDC1	0	0.765197	0.386	0.181	0	0	ARRDC1
CLDN1	0	2.58242	0.252	0.047	0	0	CLDN1
KLK6	0	0.352073	0.531	0.326	0	0	KLK6
PPP1R13L	0	1.42557	0.314	0.109	0	0	PPP1R13L
RAB20	0	1.47026	0.323	0.118	0	0	RAB20
SH3RF3	0	2.33515	0.252	0.047	0	0	SH3RF3
TMEM41A	0	0.88517	0.384	0.179	0	0	TMEM41A
TNKS1BP1	0	0.468538	0.452	0.247	0	0	TNKS1BP1
ELP2	0	0.996544	0.354	0.149	0	0	ELP2
ETV6	0	0.469061	0.41	0.205	0	0	ETV6
TRAF4	0	0.832629	0.416	0.211	0	0	TRAF4
UNC5B	0	0.816352	0.411	0.206	0	0	UNC5B
PTDSS1	0	0.317631	0.485	0.28	0	0	PTDSS1
ANKZF1	0	0.894305	0.312	0.108	0	0	ANKZF1
CDC123	0	0.272936	0.511	0.307	0	0	CDC123
TRIP6	0	0.428122	0.495	0.291	0	0	TRIP6
CISD2	0	0.668518	0.418	0.214	0	0	CISD2
DUSP23	0	0.685892	0.424	0.22	0	0	DUSP23
DNPH1	0	0.384759	0.481	0.277	0	0	DNPH1
MRPL37	0	0.483349	0.483	0.279	0	0	MRPL37
PEX2	0	0.393707	0.47	0.266	0	0	PEX2
PRELID1	0	0.32064	0.475	0.271	0	0	PRELID1
FIS1	0	0.340125	0.466	0.263	0	0	FIS1
HOXA5	0	0.517863	0.492	0.289	0	0	HOXA5
MYDGF	0	0.880356	0.394	0.191	0	0	MYDGF
SLC25A33	0	0.344456	0.494	0.291	0	0	SLC25A33
BAG5	0	0.706543	0.363	0.16	0	0	BAG5
ISCA1	0	0.948738	0.371	0.168	0	0	ISCA1
PDZD8	0	0.575138	0.353	0.15	0	0	PDZD8
RRP15	0	0.751409	0.411	0.208	0	0	RRP15
RPS5	0	0.472285	0.993	0.79	0	0	RPS5
BEND7	0	1.0957	0.375	0.173	0	0	BEND7
HOTAIRM1	0	0.871555	0.388	0.186	0	0	HOTAIRM1
ISG20L2	0	0.354742	0.484	0.282	0	0	ISG20L2
KIAA1522	0	0.886077	0.4	0.198	0	0	KIAA1522
MRPS34	0	0.498117	0.457	0.255	0	0	MRPS34
NDUFA10	0	0.406232	0.465	0.263	0	0	NDUFA10
TCEAL3	0	1.12258	0.381	0.179	0	0	TCEAL3
IL6ST	0	0.658152	0.365	0.163	0	0	IL6ST
KLHDC10	0	0.553252	0.415	0.213	0	0	KLHDC10
TBC1D5	0	0.754043	0.358	0.156	0	0	TBC1D5
AFG3L2	0	0.438082	0.458	0.257	0	0	AFG3L2
PAWR	0	0.948234	0.387	0.186	0	0	PAWR
C19orf53	0	0.540444	0.416	0.215	0	0	C19orf53
LAMC2	0	0.969791	0.356	0.155	0	0	LAMC2
TMEM245	0	0.528186	0.418	0.217	0	0	TMEM245
VKORC1L1	0	0.662433	0.409	0.208	0	0	VKORC1L1
YDJC	0	0.955699	0.367	0.166	0	0	YDJC
CST3	0	0.650934	0.438	0.238	0	0	CST3
UTP11	0	0.366661	0.486	0.286	0	0	UTP11
DCAF8	0	0.468103	0.411	0.211	0	0	DCAF8
ISYNA1	0	0.643018	0.402	0.203	0	0	ISYNA1
MAP3K7	0	0.754283	0.371	0.172	0	0	MAP3K7
ARMC10	0	0.797194	0.41	0.211	0	0	ARMC10
FKBP10	0	1.06231	0.353	0.154	0	0	FKBP10
MLF1	0	1.15518	0.339	0.141	0	0	MLF1
CBX1	0	0.364954	0.48	0.282	0	0	CBX1
DEDD	0	0.577208	0.4	0.202	0	0	DEDD
ZNF593	0	0.735192	0.408	0.21	0	0	ZNF593
RPS19	0	0.330756	0.99	0.792	0	0	RPS19
ARFIP2	0	0.445416	0.441	0.244	0	0	ARFIP2
C6orf132	0	0.674999	0.44	0.243	0	0	C6orf132
DFFA	0	0.860016	0.38	0.183	0	0	DFFA
DHRS13	0	2.11481	0.261	0.064	0	0	DHRS13
EIF4G3	0	-0.356639	0.52	0.323	0	0	EIF4G3
FBXO7	0	0.54803	0.38	0.183	0	0	FBXO7
NUDCD2	0	0.736868	0.378	0.181	0	0	NUDCD2
RNH1	0	0.703717	0.371	0.174	0	0	RNH1
AIP	0	0.329031	0.429	0.232	0	0	AIP
BTBD2	0	0.923389	0.346	0.149	0	0	BTBD2
GRPEL1	0	0.885522	0.356	0.159	0	0	GRPEL1
GABPA	0	0.476587	0.405	0.209	0	0	GABPA
DIDO1	0	0.64003	0.379	0.183	0	0	DIDO1
DUSP14	0	0.930674	0.377	0.181	0	0	DUSP14
FAM45A	0	0.621987	0.398	0.202	0	0	FAM45A
YTHDF1	0	0.266268	0.439	0.243	0	0	YTHDF1
MRGBP	0	0.682956	0.359	0.163	0	0	MRGBP
PPP2R2D	0	0.515287	0.403	0.208	0	0	PPP2R2D
ARFGEF2	0	0.481127	0.38	0.185	0	0	ARFGEF2
CREBZF	0	0.332707	0.378	0.183	0	0	CREBZF
FAM3C	0	0.41092	0.394	0.199	0	0	FAM3C
PEG10	0	2.59415	0.261	0.066	0	0	PEG10
SLC34A2	0	0.594053	0.479	0.284	0	0	SLC34A2
TCEA2	0	1.16892	0.327	0.132	0	0	TCEA2
TMEM99	0	1.44194	0.3	0.105	0	0	TMEM99
ITGA3	0	1.52629	0.293	0.098	0	0	ITGA3
RHOT1	0	0.680676	0.353	0.158	0	0	RHOT1
HOOK1	0	1.08593	0.341	0.147	0	0	HOOK1
DNAJC10	0	0.582091	0.397	0.203	0	0	DNAJC10
NPM3	0	0.812187	0.395	0.201	0	0	NPM3
TMED3	0	0.757742	0.381	0.187	0	0	TMED3
CHRAC1	0	0.49369	0.416	0.222	0	0	CHRAC1
SMG7	0	0.324533	0.419	0.225	0	0	SMG7
RPL11	0	0.85181	0.998	0.804	0	0	RPL11
ESF1	0	0.437646	0.401	0.208	0	0	ESF1
ZNF33A	0	0.838963	0.335	0.142	0	0	ZNF33A
CHMP1B	0	0.326056	0.455	0.262	0	0	CHMP1B
FOXJ3	0	0.410016	0.369	0.176	0	0	FOXJ3
MIB1	0	0.343243	0.393	0.2	0	0	MIB1
NCALD	0	0.782845	0.375	0.182	0	0	NCALD
NUDCD1	0	0.920837	0.375	0.182	0	0	NUDCD1
TMOD1	0	0.713524	0.429	0.236	0	0	TMOD1
IL1RAP	0	1.45852	0.287	0.094	0	0	IL1RAP
KHDC4	0	0.582572	0.359	0.166	0	0	KHDC4
HSP90AB1	0	0.350011	0.997	0.804	0	0	HSP90AB1
HMGB1	0	-0.739891	0.933	0.741	0	0	HMGB1
ALOX5	0	1.20713	0.33	0.138	0	0	ALOX5
HES1	0	0.442545	0.46	0.268	0	0	HES1
MRPL9	0	0.528716	0.443	0.251	0	0	MRPL9
MRPS25	0	0.470196	0.435	0.243	0	0	MRPS25
RNF181	0	0.969794	0.331	0.139	0	0	RNF181
SPOPL	0	0.880775	0.324	0.132	0	0	SPOPL
TTC37	0	0.557437	0.379	0.187	0	0	TTC37
BABAM2	0	0.500366	0.411	0.219	0	0	BABAM2
METAP1	0	0.367385	0.419	0.227	0	0	METAP1
VPS26B	0	0.464932	0.42	0.228	0	0	VPS26B
RPL32	0	0.944819	0.998	0.806	0	0	RPL32
MRPL18	0	0.286162	0.495	0.304	0	0	MRPL18
PAK1IP1	0	0.878152	0.377	0.186	0	0	PAK1IP1
UBXN6	0	1.21779	0.311	0.12	0	0	UBXN6
VPS26C	0	0.808798	0.356	0.165	0	0	VPS26C
DPM3	0	0.674867	0.395	0.205	0	0	DPM3
ANKRD12	0	-0.474214	0.502	0.312	0	0	ANKRD12
SHTN1	0	0.31835	0.446	0.256	0	0	SHTN1
TAOK1	0	-0.250175	0.46	0.27	0	0	TAOK1
CMTM4	0	0.900349	0.347	0.157	0	0	CMTM4
RYK	0	0.751904	0.36	0.17	0	0	RYK
STX3	0	1.14462	0.291	0.101	0	0	STX3
CCDC186	0	0.480059	0.392	0.203	0	0	CCDC186
COA6	0	0.36462	0.488	0.299	0	0	COA6
EXOSC5	0	1.43723	0.292	0.103	0	0	EXOSC5
CUL4A	0	0.287714	0.401	0.213	0	0	CUL4A
FLOT1	0	0.597411	0.405	0.217	0	0	FLOT1
FNTA	0	0.325629	0.405	0.217	0	0	FNTA
IFT57	0	0.924431	0.339	0.151	0	0	IFT57
LONP1	0	1.22253	0.279	0.091	0	0	LONP1
BRIX1	0	0.477671	0.427	0.239	0	0	BRIX1
GADD45A	0	-0.387678	0.326	0.138	0	0	GADD45A
LSM4	0	0.39042	0.464	0.276	0	0	LSM4
MRPS35	0	0.800388	0.371	0.183	0	0	MRPS35
OARD1	0	0.721634	0.36	0.172	0	0	OARD1
PDCD2	0	0.578119	0.363	0.175	0	0	PDCD2
PEX11B	0	0.867271	0.363	0.175	0	0	PEX11B
PPP2R5B	0	1.63898	0.254	0.066	0	0	PPP2R5B
ARHGAP21	0	0.690932	0.348	0.16	0	0	ARHGAP21
EPHA4	0	1.0805	0.331	0.144	0	0	EPHA4
VGLL4	0	0.57289	0.339	0.152	0	0	VGLL4
RPRD1A	0	0.802012	0.362	0.175	0	0	RPRD1A
RNASET2	0	0.415535	0.417	0.23	0	0	RNASET2
RNF114	0	0.486047	0.421	0.234	0	0	RNF114
SLC4A11	0	0.595908	0.419	0.232	0	0	SLC4A11
HLA.B	0	0.301793	0.999	0.813	0	0	HLA.B
NDUFAF8	0	0.624255	0.397	0.211	0	0	NDUFAF8
NKIRAS2	0	0.837525	0.334	0.148	0	0	NKIRAS2
CD55	0	1.0483	0.292	0.106	0	0	CD55
MRPS33	0	0.439973	0.434	0.248	0	0	MRPS33
CYB561	0	1.03713	0.352	0.166	0	0	CYB561
PHPT1	0	0.849406	0.355	0.169	0	0	PHPT1
CMSS1	0	0.842224	0.379	0.194	0	0	CMSS1
CNP	0	0.384397	0.452	0.267	0	0	CNP
OTUD6B.AS1	0	0.879251	0.361	0.176	0	0	OTUD6B.AS1
ST6GAL1	0	0.906654	0.31	0.125	0	0	ST6GAL1
TRIB2	0	0.81275	0.265	0.08	0	0	TRIB2
ERI3	0	0.616528	0.408	0.223	0	0	ERI3
ZNF354A	0	0.963691	0.331	0.147	0	0	ZNF354A
SDHD	0	0.541682	0.438	0.254	0	0	SDHD
TBC1D17	0	1.18673	0.312	0.128	0	0	TBC1D17
YIPF3	0	0.460222	0.377	0.193	0	0	YIPF3
MRPL49	0	0.59371	0.411	0.227	0	0	MRPL49
RPS4X	0	0.285409	0.992	0.808	0	0	RPS4X
FEZ2	0	0.909839	0.328	0.145	0	0	FEZ2
LETMD1	0	0.864838	0.332	0.149	0	0	LETMD1
NUS1	0	0.326231	0.387	0.204	0	0	NUS1
SYNGR2	0	0.505666	0.403	0.22	0	0	SYNGR2
LAMC1	0	-0.298565	0.436	0.253	0	0	LAMC1
CCDC58	0	0.804651	0.339	0.157	0	0	CCDC58
NOB1	0	0.859992	0.328	0.146	0	0	NOB1
LRIF1	0	0.519085	0.353	0.171	0	0	LRIF1
PITPNB	0	0.265925	0.416	0.234	0	0	PITPNB
UBE2E1	0	0.378383	0.407	0.225	0	0	UBE2E1
RHOG	0	-3.82733	0.219	0.4	0	0	RHOG
GNL2	0	0.262588	0.446	0.265	0	0	GNL2
MAF1	0	0.758258	0.354	0.173	0	0	MAF1
OCIAD2	0	0.592269	0.371	0.19	0	0	OCIAD2
PLCD3	0	1.02004	0.361	0.18	0	0	PLCD3
SCNN1A	0	0.296092	0.492	0.311	0	0	SCNN1A
RPL5	0	0.74727	0.998	0.818	0	0	RPL5
GFPT1	0	0.753266	0.341	0.161	0	0	GFPT1
TM2D1	0	0.594	0.387	0.207	0	0	TM2D1
BIRC2	0	0.377448	0.358	0.178	0	0	BIRC2
IL15RA	0	1.02723	0.319	0.139	0	0	IL15RA
SNAPIN	0	0.69674	0.37	0.19	0	0	SNAPIN
TOMM22	0	0.261429	0.446	0.266	0	0	TOMM22
USP36	0	0.612703	0.302	0.122	0	0	USP36
MCRIP1	0	0.579848	0.349	0.169	0	0	MCRIP1
PNPO	0	0.67639	0.407	0.227	0	0	PNPO
TRAK1	0	0.329198	0.466	0.287	0	0	TRAK1
CLSTN1	0	0.44258	0.383	0.204	0	0	CLSTN1
HELZ2	0	0.46609	0.36	0.181	0	0	HELZ2
MLX	0	0.615662	0.351	0.172	0	0	MLX
PLXNB2	0	0.567977	0.382	0.203	0	0	PLXNB2
RTN4RL2	0	0.655766	0.429	0.25	0	0	RTN4RL2
TEAD2	0	0.927703	0.36	0.181	0	0	TEAD2
C19orf24	0	1.02651	0.281	0.103	0	0	C19orf24
EIF3B	0	0.530436	0.34	0.162	0	0	EIF3B
MRPS5	0	0.626969	0.389	0.211	0	0	MRPS5
PRSS8	0	0.988809	0.343	0.165	0	0	PRSS8
RPL26L1	0	0.573927	0.389	0.211	0	0	RPL26L1
CNDP2	0	0.355357	0.418	0.24	0	0	CNDP2
IDH1	0	0.722151	0.375	0.197	0	0	IDH1
NDUFV1	0	0.288442	0.46	0.283	0	0	NDUFV1
PYCR2	0	0.686564	0.339	0.162	0	0	PYCR2
SMARCD1	0	0.486891	0.387	0.21	0	0	SMARCD1
CETN2	0	0.660453	0.38	0.203	0	0	CETN2
USP22	0	0.554763	0.376	0.199	0	0	USP22
KIF9	0	1.07979	0.319	0.143	0	0	KIF9
NABP1	0	0.496657	0.328	0.152	0	0	NABP1
ATG101	0	0.448092	0.408	0.232	0	0	ATG101
F11R	0	0.633731	0.405	0.23	0	0	F11R
FAF2	0	0.371053	0.379	0.204	0	0	FAF2
CRLS1	0	0.92096	0.302	0.127	0	0	CRLS1
ERBB3	0	0.56438	0.428	0.253	0	0	ERBB3
FARSB	0	0.652368	0.359	0.184	0	0	FARSB
LSM2	0	0.286245	0.452	0.277	0	0	LSM2
USP6NL	0	1.02111	0.315	0.14	0	0	USP6NL
PUS7	0	1.1044	0.276	0.102	0	0	PUS7
ZNF358	0	1.41124	0.28	0.106	0	0	ZNF358
CCSAP	0	1.36794	0.265	0.091	0	0	CCSAP
DIS3	0	0.553396	0.333	0.159	0	0	DIS3
EXT1	0	0.28363	0.399	0.225	0	0	EXT1
MPHOSPH10	0	0.310773	0.382	0.208	0	0	MPHOSPH10
PREB	0	0.619692	0.332	0.158	0	0	PREB
USO1	0	0.345735	0.38	0.206	0	0	USO1
CD52	0	-3.63247	0.127	0.301	0	0	CD52
TP53I11	0	0.792471	0.304	0.13	0	0	TP53I11
RAB3IP	0	0.744523	0.344	0.17	0	0	RAB3IP
SH3BP4	0	1.28311	0.28	0.107	0	0	SH3BP4
ATG12	0	0.269797	0.378	0.205	0	0	ATG12
DCTD	0	0.369888	0.383	0.21	0	0	DCTD
MAP3K13	0	0.89242	0.343	0.17	0	0	MAP3K13
RPF2	0	0.705088	0.323	0.15	0	0	RPF2
TGIF2	0	0.896363	0.319	0.146	0	0	TGIF2
DCXR	0	0.343258	0.426	0.253	0	0	DCXR
DGUOK	0	0.439521	0.37	0.197	0	0	DGUOK
LSM14B	0	1.06628	0.299	0.126	0	0	LSM14B
SUPT4H1	0	0.25273	0.417	0.244	0	0	SUPT4H1
RPL38	0	0.600204	0.997	0.825	0	0	RPL38
ADPRHL2	0	1.04273	0.313	0.141	0	0	ADPRHL2
BCL9	0	0.617422	0.334	0.162	0	0	BCL9
EPHB2	0	1.44785	0.266	0.094	0	0	EPHB2
NELFCD	0	0.479205	0.387	0.215	0	0	NELFCD
NUP58	0	0.462431	0.317	0.145	0	0	NUP58
PRRC1	0	0.707374	0.338	0.166	0	0	PRRC1
STUB1	0	0.686944	0.328	0.156	0	0	STUB1
DPH5	0	1.10894	0.293	0.121	0	0	DPH5
SLC5A3	0	0.456442	0.298	0.126	0	0	SLC5A3
CFAP298	0	0.881246	0.321	0.15	0	0	CFAP298
DCUN1D1	0	0.330696	0.402	0.231	0	0	DCUN1D1
EEF1AKMT4	0	1.0966	0.321	0.15	0	0	EEF1AKMT4
EMP3	0	-3.87205	0.168	0.339	0	0	EMP3
GDE1	0	0.315748	0.403	0.232	0	0	GDE1
PITHD1	0	0.763983	0.337	0.166	0	0	PITHD1
RHBDD2	0	0.518169	0.312	0.141	0	0	RHBDD2
XPO5	0	0.707263	0.312	0.141	0	0	XPO5
MEX3A	0	1.16645	0.296	0.125	0	0	MEX3A
OSMR	0	1.06845	0.294	0.123	0	0	OSMR
PLA2G12A	0	1.30418	0.288	0.117	0	0	PLA2G12A
PSMD10	0	0.522253	0.372	0.201	0	0	PSMD10
CDCP1	0	0.961685	0.331	0.161	0	0	CDCP1
EXOC3	0	0.5866	0.329	0.159	0	0	EXOC3
MFN1	0	0.515249	0.394	0.224	0	0	MFN1
NCK1	0	0.465645	0.325	0.155	0	0	NCK1
RAB32	0	1.50054	0.266	0.096	0	0	RAB32
SHC1	0	0.809027	0.333	0.163	0	0	SHC1
ZMYM4	0	0.436609	0.389	0.219	0	0	ZMYM4
DNAJC1	0	0.431052	0.365	0.195	0	0	DNAJC1
FOPNL	0	0.598519	0.36	0.19	0	0	FOPNL
GOSR1	0	0.462767	0.356	0.186	0	0	GOSR1
ING1	0	0.565724	0.345	0.175	0	0	ING1
RAB3D	0	0.781196	0.353	0.183	0	0	RAB3D
MIDN	0	0.309638	0.389	0.22	0	0	MIDN
MTR	0	0.540474	0.31	0.141	0	0	MTR
PIAS3	0	0.630113	0.325	0.156	0	0	PIAS3
GNPAT	0	0.722841	0.346	0.177	0	0	GNPAT
GPRC5C	0	1.13017	0.296	0.127	0	0	GPRC5C
SECISBP2	0	0.774844	0.288	0.119	0	0	SECISBP2
ARL2	0	0.782518	0.342	0.174	0	0	ARL2
CELSR2	0	0.858409	0.342	0.174	0	0	CELSR2
RPS23	0	0.415174	0.995	0.827	0	0	RPS23
GOLGA2	0	0.760307	0.309	0.141	0	0	GOLGA2
LTBR	0	0.928466	0.325	0.157	0	0	LTBR
SRM	0	0.780902	0.32	0.152	0	0	SRM
IRF3	0	0.426066	0.346	0.178	0	0	IRF3
PCID2	0	0.59618	0.346	0.178	0	0	PCID2
PNMA1	0	1.01568	0.282	0.114	0	0	PNMA1
C11orf68	0	0.393907	0.31	0.143	0	0	C11orf68
FKBP8	0	0.433057	0.336	0.169	0	0	FKBP8
GPN1	0	0.505948	0.381	0.214	0	0	GPN1
IDS	0	-0.265715	0.383	0.216	0	0	IDS
MRPS10	0	0.577218	0.38	0.213	0	0	MRPS10
ADAMTS1	0	0.394578	0.421	0.254	0	0	ADAMTS1
AKAP1	0	1.03525	0.303	0.136	0	0	AKAP1
MBOAT7	0	0.381192	0.36	0.193	0	0	MBOAT7
MTPAP	0	0.630278	0.352	0.185	0	0	MTPAP
NLN	0	1.07247	0.286	0.119	0	0	NLN
SMIM19	0	0.576421	0.353	0.186	0	0	SMIM19
TIMM23	0	0.429612	0.422	0.255	0	0	TIMM23
TULP3	0	1.15515	0.298	0.131	0	0	TULP3
ZNF3	0	0.906781	0.3	0.133	0	0	ZNF3
C9orf16	0	0.388268	0.402	0.236	0	0	C9orf16
HIBADH	0	0.438942	0.404	0.238	0	0	HIBADH
HIST2H2BE	0	1.16754	0.264	0.098	0	0	HIST2H2BE
SENP5	0	0.392266	0.328	0.162	0	0	SENP5
SEZ6L2	0	1.3337	0.263	0.097	0	0	SEZ6L2
TRIL	0	1.70713	0.258	0.092	0	0	TRIL
UCKL1	0	0.300336	0.373	0.207	0	0	UCKL1
CASC3	0	0.258901	0.363	0.197	0	0	CASC3
CDKN1C	0	1.05611	0.297	0.131	0	0	CDKN1C
MRTO4	0	0.672321	0.352	0.186	0	0	MRTO4
TMEM222	0	0.953927	0.288	0.122	0	0	TMEM222
ABCA1	0	-4.07993	0.102	0.267	0	0	ABCA1
2024-03-05	0	0.594376	0.342	0.177	0	0	2024-03-05
THAP9.AS1	0	1.15807	0.267	0.102	0	0	THAP9.AS1
AMZ2	0	0.553134	0.326	0.161	0	0	AMZ2
CDH23	0	0.796102	0.321	0.156	0	0	CDH23
IMP4	0	0.801311	0.31	0.145	0	0	IMP4
LINC00623	0	0.484634	0.331	0.166	0	0	LINC00623
MRPL10	0	0.789073	0.311	0.146	0	0	MRPL10
MYO6	0	0.952717	0.31	0.145	0	0	MYO6
PPIC	0	0.585398	0.388	0.223	0	0	PPIC
RLF	0	-0.398124	0.322	0.157	0	0	RLF
YIF1A	0	0.390873	0.375	0.21	0	0	YIF1A
C8orf82	0	1.02573	0.3	0.135	0	0	C8orf82
RALGAPB	0	0.343384	0.355	0.19	0	0	RALGAPB
SESN3	0	0.758285	0.359	0.194	0	0	SESN3
MRPS16	0	0.414255	0.403	0.239	0	0	MRPS16
PGD	0	0.402849	0.405	0.241	0	0	PGD
SENP6	0	-0.25596	0.404	0.24	0	0	SENP6
SMS	0	0.258793	0.401	0.237	0	0	SMS
ATG13	0	0.732147	0.318	0.154	0	0	ATG13
CDIPT	0	0.308434	0.397	0.233	0	0	CDIPT
HIST1H2AC	0	0.863163	0.312	0.148	0	0	HIST1H2AC
ANKRD33B	0	0.98684	0.291	0.127	0	0	ANKRD33B
BROX	0	0.313428	0.346	0.182	0	0	BROX
GBA2	0	0.578545	0.349	0.185	0	0	GBA2
MSI2	0	-0.260621	0.408	0.244	0	0	MSI2
MTMR6	0	0.38112	0.298	0.134	0	0	MTMR6
PWWP2A	0	0.530939	0.344	0.18	0	0	PWWP2A
CDC42BPB	0	1.10948	0.266	0.103	0	0	CDC42BPB
CPVL	0	0.907598	0.335	0.172	0	0	CPVL
RPS18	0	1.25694	0.999	0.836	0	0	RPS18
DHX40	0	0.296685	0.332	0.169	0	0	DHX40
FAM189B	0	0.921129	0.309	0.146	0	0	FAM189B
PPP1R35	0	0.474881	0.369	0.206	0	0	PPP1R35
RBM15B	0	0.589248	0.324	0.161	0	0	RBM15B
TSR3	0	0.801099	0.309	0.146	0	0	TSR3
BUD31	0	0.361976	0.358	0.195	0	0	BUD31
COX14	0	0.59119	0.346	0.183	0	0	COX14
PDE7A	0	0.46126	0.287	0.124	0	0	PDE7A
PHLDA2	0	0.810348	0.352	0.189	0	0	PHLDA2
PIK3R3	0	0.894982	0.348	0.185	0	0	PIK3R3
TMEM43	0	0.520484	0.29	0.127	0	0	TMEM43
WDR3	0	0.821803	0.293	0.13	0	0	WDR3
CDYL	0	0.552918	0.306	0.144	0	0	CDYL
NET1	0	0.667688	0.389	0.227	0	0	NET1
NSMCE2	0	0.472348	0.377	0.215	0	0	NSMCE2
SEC13	0	0.381043	0.391	0.229	0	0	SEC13
BCL10	0	0.484171	0.355	0.193	0	0	BCL10
PGM3	0	1.35415	0.268	0.107	0	0	PGM3
FAM200B	0	0.853375	0.31	0.149	0	0	FAM200B
LIMCH1	0	0.849048	0.323	0.162	0	0	LIMCH1
IER5	0	-3.85631	0.137	0.298	0	0	IER5
PRKCE	0	0.946822	0.27	0.11	0	0	PRKCE
MLLT1	0	0.420674	0.38	0.22	0	0	MLLT1
OLMALINC	0	1.34457	0.256	0.096	0	0	OLMALINC
OSBP	0	0.356828	0.309	0.149	0	0	OSBP
RIOX2	0	1.3036	0.26	0.1	0	0	RIOX2
SAV1	0	0.489042	0.315	0.155	0	0	SAV1
ZNF90	0	-3.98525	0.163	0.323	0	0	ZNF90
ARMC1	0	0.460638	0.354	0.194	0	0	ARMC1
GATAD1	0	0.715008	0.29	0.13	0	0	GATAD1
HOXB8	0	0.467949	0.419	0.259	0	0	HOXB8
NSF	0	0.384167	0.353	0.193	0	0	NSF
ASCC1	0	0.89482	0.268	0.109	0	0	ASCC1
POP7	0	0.761642	0.333	0.174	0	0	POP7
RPS7	0	1.14174	1	0.841	0	0	RPS7
SOD3	0	1.06944	0.301	0.142	0	0	SOD3
FAM129B	0	0.257212	0.36	0.201	0	0	FAM129B
MTX2	0	0.679285	0.347	0.188	0	0	MTX2
NOTCH3	0	1.08586	0.288	0.129	0	0	NOTCH3
FAM32A	0	0.463719	0.341	0.183	0	0	FAM32A
PTPRG	0	1.04964	0.262	0.104	0	0	PTPRG
SLC39A7	0	0.549925	0.342	0.184	0	0	SLC39A7
ATP6V0D1	0	0.280095	0.39	0.232	0	0	ATP6V0D1
LMNB1	0	-3.73479	0.099	0.257	0	0	LMNB1
RAI1	0	0.330471	0.319	0.161	0	0	RAI1
SDC3	0	-3.82157	0.156	0.314	0	0	SDC3
SDE2	0	0.426733	0.317	0.159	0	0	SDE2
LPCAT4	0	0.266771	0.35	0.192	0	0	LPCAT4
MIEN1	0	0.551482	0.347	0.189	0	0	MIEN1
BAIAP2L1	0	1.24277	0.264	0.107	0	0	BAIAP2L1
SNHG9	0	1.04412	0.281	0.124	0	0	SNHG9
UNC50	0	0.433614	0.33	0.173	0	0	UNC50
C8orf76	0	0.620792	0.324	0.167	0	0	C8orf76
CACNB3	0	1.11398	0.25	0.093	0	0	CACNB3
TRAPPC3	0	0.287338	0.369	0.212	0	0	TRAPPC3
C5orf15	0	0.550179	0.356	0.199	0	0	C5orf15
MAP3K20	0	0.670166	0.357	0.2	0	0	MAP3K20
MMGT1	0	0.616671	0.333	0.177	0	0	MMGT1
RBFOX2	0	0.728362	0.273	0.117	0	0	RBFOX2
RPS21	0	0.596382	0.998	0.842	0	0	RPS21
VAMP3	0	0.360867	0.334	0.178	0	0	VAMP3
CCDC90B	0	0.505712	0.326	0.17	0	0	CCDC90B
HSD17B12	0	0.276871	0.38	0.224	0	0	HSD17B12
PKP4	0	0.327506	0.381	0.225	0	0	PKP4
PYGO2	0	0.595777	0.314	0.158	0	0	PYGO2
TSPYL2	0	0.715913	0.252	0.096	0	0	TSPYL2
C2orf49	0	0.676855	0.282	0.126	0	0	C2orf49
COPS7A	0	0.577964	0.349	0.193	0	0	COPS7A
IFITM1	0	0.433587	0.346	0.19	0	0	IFITM1
PDXDC1	0	0.511191	0.346	0.19	0	0	PDXDC1
PTN	0	0.390365	0.358	0.202	0	0	PTN
STK25	0	0.71698	0.294	0.138	0	0	STK25
KIAA1147	0	0.726121	0.279	0.124	0	0	KIAA1147
NCK2	0	0.828217	0.273	0.118	0	0	NCK2
NFX1	0	0.58223	0.269	0.114	0	0	NFX1
SPAST	0	0.39864	0.33	0.175	0	0	SPAST
ATXN10	0	0.316537	0.366	0.211	0	0	ATXN10
CEP63	0	0.374402	0.309	0.154	0	0	CEP63
NIPSNAP1	0	0.730072	0.318	0.163	0	0	NIPSNAP1
CRBN	0	0.549617	0.284	0.129	0	0	CRBN
TMEM14A	0	0.362953	0.412	0.257	0	0	TMEM14A
ANO6	0	0.785258	0.275	0.121	0	0	ANO6
ARHGAP12	0	0.820131	0.257	0.103	0	0	ARHGAP12
AVL9	0	0.754089	0.26	0.106	0	0	AVL9
FAM222B	0	0.769264	0.265	0.111	0	0	FAM222B
LINC01184	0	1.07977	0.275	0.121	0	0	LINC01184
SIGMAR1	0	0.550088	0.34	0.186	0	0	SIGMAR1
SLC30A9	0	0.550741	0.326	0.172	0	0	SLC30A9
SMIM30	0	0.379212	0.395	0.241	0	0	SMIM30
AP001453.2	0	1.33957	0.252	0.098	0	0	AP001453.2
PCMTD2	0	0.639258	0.308	0.154	0	0	PCMTD2
PRKRA	0	0.44293	0.302	0.148	0	0	PRKRA
THAP4	0	0.439587	0.323	0.169	0	0	THAP4
ERG28	0	0.343313	0.412	0.258	0	0	ERG28
QSER1	0	0.428636	0.346	0.192	0	0	QSER1
SRPRB	0	0.970221	0.287	0.133	0	0	SRPRB
KAZN	0	1.06785	0.281	0.128	0	0	KAZN
LIN7C	0	0.463277	0.333	0.18	0	0	LIN7C
CCDC43	0	0.491488	0.351	0.198	0	0	CCDC43
CLOCK	0	0.336464	0.347	0.194	0	0	CLOCK
NIT2	0	0.508005	0.346	0.193	0	0	NIT2
MALAT1	0	0.3968	0.998	0.846	0	0	MALAT1
METRN	0	0.607272	0.336	0.184	0	0	METRN
POLR2E	0	0.483015	0.33	0.178	0	0	POLR2E
PRPF6	0	0.40131	0.331	0.179	0	0	PRPF6
ZRANB1	0	0.358772	0.281	0.129	0	0	ZRANB1
NUDT3	0	0.557421	0.309	0.157	0	0	NUDT3
SC5D	0	0.716734	0.297	0.145	0	0	SC5D
CHMP1A	0	0.434323	0.348	0.196	0	0	CHMP1A
PTPA	0	0.668409	0.292	0.14	0	0	PTPA
GTF2F2	0	0.506488	0.324	0.173	0	0	GTF2F2
TFDP2	0	0.527385	0.343	0.192	0	0	TFDP2
DNAJB11	0	0.382464	0.365	0.214	0	0	DNAJB11
LSM8	0	0.287099	0.369	0.218	0	0	LSM8
BSPRY	0	1.15497	0.278	0.128	0	0	BSPRY
MED8	0	0.372904	0.33	0.18	0	0	MED8
ARL14EP	0	0.711993	0.294	0.144	0	0	ARL14EP
LTN1	0	0.331962	0.308	0.158	0	0	LTN1
PSMG2	0	0.259387	0.37	0.22	0	0	PSMG2
C1QBP	0	0.457206	0.348	0.198	0	0	C1QBP
PLEKHB2	0	0.340122	0.349	0.199	0	0	PLEKHB2
SEC23B	0	0.703137	0.282	0.132	0	0	SEC23B
DMKN	0	1.08689	0.255	0.106	0	0	DMKN
DNAJC4	0	0.869455	0.27	0.121	0	0	DNAJC4
HINT3	0	0.676864	0.324	0.175	0	0	HINT3
MKI67	0	-2.72947	0.107	0.256	0	0	MKI67
CLCC1	0	0.821265	0.291	0.142	0	0	CLCC1
FAM98A	0	0.435769	0.367	0.218	0	0	FAM98A
HLTF	0	0.322233	0.37	0.221	0	0	HLTF
HS2ST1	0	0.500502	0.316	0.167	0	0	HS2ST1
WDR77	0	0.617733	0.344	0.195	0	0	WDR77
DDX41	0	0.725761	0.251	0.103	0	0	DDX41
GIPC1	0	0.672272	0.326	0.178	0	0	GIPC1
MTMR2	0	0.408831	0.33	0.182	0	0	MTMR2
NSMCE1	0	0.399197	0.34	0.192	0	0	NSMCE1
PEX19	0	0.488401	0.335	0.187	0	0	PEX19
SNRNP27	0	0.277713	0.34	0.192	0	0	SNRNP27
DUS1L	0	0.547957	0.3	0.152	0	0	DUS1L
EIPR1	0	0.461374	0.376	0.228	0	0	EIPR1
EMC2	0	0.450553	0.318	0.17	0	0	EMC2
EXOSC6	0	0.431756	0.301	0.153	0	0	EXOSC6
MSMO1	0	0.475713	0.375	0.227	0	0	MSMO1
OXR1	0	0.409594	0.315	0.167	0	0	OXR1
SLC35C2	0	0.72933	0.291	0.143	0	0	SLC35C2
TTC27	0	0.712759	0.317	0.169	0	0	TTC27
SMARCA1	0	0.633037	0.351	0.203	0	0	SMARCA1
ARHGAP35	0	0.489589	0.273	0.126	0	0	ARHGAP35
FAM206A	0	1.12944	0.252	0.105	0	0	FAM206A
FAM210B	0	0.769466	0.279	0.132	0	0	FAM210B
MTRR	0	0.666824	0.268	0.121	0	0	MTRR
RPS27A	0	0.910204	0.999	0.852	0	0	RPS27A
TAF1	0	0.462171	0.276	0.129	0	0	TAF1
TNFRSF11B	0	0.815512	0.264	0.117	0	0	TNFRSF11B
COX15	0	0.728183	0.292	0.145	0	0	COX15
NKAP	0	0.504308	0.304	0.157	0	0	NKAP
ATL3	0	0.345378	0.35	0.203	0	0	ATL3
RBMX2	0	0.717744	0.292	0.146	0	0	RBMX2
GNPTG	0	0.614683	0.282	0.136	0	0	GNPTG
ZDHHC6	0	0.287213	0.346	0.2	0	0	ZDHHC6
NT5C	0	0.262169	0.325	0.18	0	0	NT5C
HIP1	0	0.570121	0.297	0.152	0	0	HIP1
KDM1A	0	0.339258	0.361	0.216	0	0	KDM1A
GAB2	0	0.642528	0.267	0.123	0	0	GAB2
GGPS1	0	0.559381	0.324	0.18	0	0	GGPS1
HIST3H2A	0	-0.400932	0.329	0.185	0	0	HIST3H2A
LRRC42	0	0.604004	0.342	0.198	0	0	LRRC42
MTHFD1L	0	0.63617	0.269	0.125	0	0	MTHFD1L
NDUFAF3	0	0.496366	0.328	0.184	0	0	NDUFAF3
PRAME	0	0.599096	0.343	0.199	0	0	PRAME
UTP14A	0	0.5485	0.324	0.18	0	0	UTP14A
CCNC	0	0.605108	0.289	0.145	0	0	CCNC
RIOK1	0	0.471	0.308	0.164	0	0	RIOK1
ZNHIT3	0	0.609066	0.296	0.152	0	0	ZNHIT3
APOOL	0	0.607739	0.32	0.177	0	0	APOOL
ARHGAP26	0	0.541475	0.261	0.118	0	0	ARHGAP26
MYL6B	0	0.594984	0.334	0.191	0	0	MYL6B
NUDC	0	0.290218	0.338	0.195	0	0	NUDC
TCF7L1	0	1.02669	0.255	0.112	0	0	TCF7L1
C1D	0	0.546814	0.291	0.148	0	0	C1D
TFAM	0	0.298537	0.367	0.224	0	0	TFAM
BOP1	0	0.84373	0.253	0.111	0	0	BOP1
PABPC1	0	0.341827	0.997	0.855	0	0	PABPC1
PRKRIP1	0	0.650795	0.257	0.115	0	0	PRKRIP1
COMMD2	0	0.551379	0.311	0.169	0	0	COMMD2
DBT	0	0.716783	0.296	0.154	0	0	DBT
TMEM69	0	0.773107	0.295	0.153	0	0	TMEM69
RPE	0	0.71742	0.282	0.14	0	0	RPE
ARPC1B	0	-3.04431	0.372	0.513	0	0	ARPC1B
CAMSAP2	0	0.405168	0.265	0.124	0	0	CAMSAP2
FRAT2	0	0.553259	0.315	0.174	0	0	FRAT2
NUP133	0	0.544276	0.315	0.174	0	0	NUP133
VTI1B	0	0.356072	0.335	0.194	0	0	VTI1B
KLF5	0	0.798787	0.292	0.151	0	0	KLF5
SGPP2	0	0.662331	0.31	0.169	0	0	SGPP2
WWTR1	0	0.627221	0.295	0.154	0	0	WWTR1
CHAMP1	0	0.816685	0.26	0.12	0	0	CHAMP1
DNAJA3	0	0.825576	0.255	0.115	0	0	DNAJA3
NEPRO	0	0.601953	0.275	0.135	0	0	NEPRO
ORC4	0	0.647048	0.267	0.127	0	0	ORC4
ZIC2	0	1.00696	0.275	0.135	0	0	ZIC2
POLDIP2	0	0.582328	0.299	0.159	0	0	POLDIP2
RNF40	0	0.624435	0.288	0.148	0	0	RNF40
TMA16	0	0.647268	0.295	0.155	0	0	TMA16
BCL2L13	0	0.766105	0.261	0.122	0	0	BCL2L13
C17orf58	0	0.940542	0.27	0.131	0	0	C17orf58
DCDC2	0	1.06243	0.27	0.131	0	0	DCDC2
H2AFY2	0	0.901269	0.278	0.139	0	0	H2AFY2
MZT2A	0	0.375644	0.32	0.181	0	0	MZT2A
PCMTD1	0	0.325393	0.274	0.135	0	0	PCMTD1
YKT6	0	0.717961	0.259	0.12	0	0	YKT6
ZMAT3	0	0.500244	0.278	0.139	0	0	ZMAT3
UROS	0	0.763366	0.279	0.141	0	0	UROS
FAM208B	0	0.565673	0.273	0.135	0	0	FAM208B
GLRX5	0	0.456778	0.325	0.187	0	0	GLRX5
MEPCE	0	0.380905	0.335	0.197	0	0	MEPCE
RTCA	0	0.524249	0.27	0.132	0	0	RTCA
TTC39C	0	0.404419	0.263	0.125	0	0	TTC39C
COPRS	0	0.381013	0.304	0.166	0	0	COPRS
COPS8	0	0.52391	0.289	0.151	0	0	COPS8
HIST1H2BD	0	0.559298	0.302	0.164	0	0	HIST1H2BD
WRNIP1	0	0.486979	0.287	0.149	0	0	WRNIP1
C19orf12	0	0.327028	0.253	0.116	0	0	C19orf12
GNAI2	0	-3.05735	0.541	0.678	0	0	GNAI2
NAT10	0	0.474391	0.275	0.138	0	0	NAT10
PTPRK	0	0.644406	0.261	0.124	0	0	PTPRK
TP53BP2	0	0.450265	0.271	0.134	0	0	TP53BP2
TPX2	0	-2.2906	0.133	0.27	0	0	TPX2
TRUB1	0	0.761664	0.288	0.151	0	0	TRUB1
DDAH2	0	0.450796	0.341	0.205	0	0	DDAH2
COL23A1	0	0.967464	0.261	0.125	0	0	COL23A1
ENOPH1	0	0.727387	0.265	0.129	0	0	ENOPH1
FURIN	0	-3.46868	0.13	0.266	0	0	FURIN
GAPDH	0	0.975312	0.999	0.863	0	0	GAPDH
MRPL45	0	0.621925	0.272	0.136	0	0	MRPL45
CNOT11	0	0.38886	0.286	0.15	0	0	CNOT11
GPR180	0	0.632521	0.29	0.154	0	0	GPR180
MCMBP	0	0.436468	0.299	0.163	0	0	MCMBP
OSER1	0	0.381318	0.29	0.154	0	0	OSER1
STRAP	0	0.477791	0.279	0.144	0	0	STRAP
ARL5A	0	0.736724	0.256	0.121	0	0	ARL5A
CDH1	0	0.567077	0.323	0.188	0	0	CDH1
MPP5	0	0.294548	0.309	0.174	0	0	MPP5
MRPL2	0	0.434138	0.323	0.188	0	0	MRPL2
MRPS30	0	0.35359	0.321	0.186	0	0	MRPS30
MTURN	0	0.631523	0.267	0.132	0	0	MTURN
RPS28	0	0.788616	0.999	0.864	0	0	RPS28
TEAD1	0	0.670753	0.298	0.163	0	0	TEAD1
ARL13B	0	0.631501	0.277	0.143	0	0	ARL13B
ALDH3A2	0	0.522116	0.321	0.187	0	0	ALDH3A2
MFN2	0	0.475439	0.313	0.179	0	0	MFN2
PNO1	0	0.76833	0.269	0.135	0	0	PNO1
RRS1	0	0.943008	0.253	0.119	0	0	RRS1
TOMM34	0	0.936672	0.256	0.122	0	0	TOMM34
TRAP1	0	0.64301	0.269	0.135	0	0	TRAP1
VPS4A	0	0.487375	0.265	0.131	0	0	VPS4A
VPS9D1.AS1	0	1.00889	0.264	0.13	0	0	VPS9D1.AS1
SCAMP1	0	0.31688	0.296	0.162	0	0	SCAMP1
IL1R2	0	0.913989	0.281	0.148	0	0	IL1R2
CDC42	0	-0.943242	0.925	0.792	0	0	CDC42
GPATCH4	0	0.426445	0.327	0.194	0	0	GPATCH4
RPS6	0	0.635491	0.998	0.865	0	0	RPS6
SLC30A6	0	0.66838	0.273	0.14	0	0	SLC30A6
SUMF2	0	0.413203	0.304	0.171	0	0	SUMF2
PITRM1	0	0.521898	0.275	0.143	0	0	PITRM1
SLC2A4RG	0	0.591975	0.279	0.147	0	0	SLC2A4RG
YY1AP1	0	0.71723	0.26	0.128	0	0	YY1AP1
LSM1	0	0.425315	0.294	0.162	0	0	LSM1
LARP1B	0	0.308232	0.275	0.144	0	0	LARP1B
TATDN2	0	0.256022	0.272	0.141	0	0	TATDN2
BFAR	0	0.559807	0.256	0.125	0	0	BFAR
CALM3	0	-2.44906	0.356	0.487	0	0	CALM3
NR2F2	0	0.579587	0.316	0.185	0	0	NR2F2
FZD6	0	0.555212	0.302	0.171	0	0	FZD6
TMEM126B	0	0.521318	0.289	0.158	0	0	TMEM126B
B4GALT2	0	0.792509	0.275	0.145	0	0	B4GALT2
MRPL48	0	0.674313	0.276	0.146	0	0	MRPL48
ITPKB	0	0.485	0.251	0.121	0	0	ITPKB
LTV1	0	0.544089	0.255	0.125	0	0	LTV1
MOB4	0	0.481839	0.268	0.138	0	0	MOB4
RPS12	0	0.378184	0.998	0.868	0	0	RPS12
CSRNP1	0	-3.06889	0.22	0.35	0	0	CSRNP1
FBH1	0	0.617383	0.257	0.128	0	0	FBH1
PGAP1	0	0.623937	0.251	0.122	0	0	PGAP1
RPL35A	0	0.960005	0.999	0.87	0	0	RPL35A
RPL39	0	0.864303	0.998	0.869	0	0	RPL39
STARD4	0	0.48487	0.254	0.125	0	0	STARD4
FRA10AC1	0	0.492385	0.288	0.159	0	0	FRA10AC1
PHC2	0	0.366568	0.287	0.158	0	0	PHC2
GLOD4	0	0.26212	0.28	0.152	0	0	GLOD4
LYRM2	0	0.518765	0.275	0.147	0	0	LYRM2
MANBAL	0	0.773505	0.276	0.148	0	0	MANBAL
MRPL28	0	0.583986	0.27	0.142	0	0	MRPL28
MTMR12	0	0.466831	0.274	0.146	0	0	MTMR12
PWP1	0	0.377301	0.277	0.149	0	0	PWP1
THUMPD3	0	0.499682	0.277	0.149	0	0	THUMPD3
GNAS	0	0.260593	0.998	0.87	0	0	GNAS
NOP16	0	0.824562	0.256	0.128	0	0	NOP16
PTPN14	0	0.587862	0.268	0.14	0	0	PTPN14
RPIA	0	0.561382	0.251	0.123	0	0	RPIA
EPN2	0	0.477401	0.285	0.157	0	0	EPN2
HOXA3	0	0.701522	0.298	0.17	0	0	HOXA3
TMEM214	0	0.551256	0.269	0.142	0	0	TMEM214
RPS24	0	0.413022	0.997	0.87	0	0	RPS24
SERPINH1	0	0.59426	0.285	0.158	0	0	SERPINH1
SVIP	0	0.35605	0.285	0.158	0	0	SVIP
FOXP4	0	0.654004	0.262	0.136	0	0	FOXP4
PPIP5K2	0	0.38807	0.261	0.135	0	0	PPIP5K2
JPX	0	0.307255	0.283	0.157	0	0	JPX
ASB8	0	0.439664	0.272	0.147	0	0	ASB8
COG2	0	0.475585	0.275	0.15	0	0	COG2
C1orf52	0	0.569976	0.25	0.125	0	0	C1orf52
WDYHV1	0	0.647944	0.255	0.13	0	0	WDYHV1
CRACR2B	0	0.659616	0.271	0.147	0	0	CRACR2B
NIP7	0	0.389109	0.274	0.15	0	0	NIP7
TFCP2	0	0.481844	0.28	0.156	0	0	TFCP2
ISY1	0	0.628381	0.25	0.126	0	0	ISY1
LGALS3	0	-3.6746	0.2	0.324	0	0	LGALS3
YWHAH	0	-2.42122	0.308	0.432	0	0	YWHAH
WIPI2	0	0.285405	0.275	0.152	0	0	WIPI2
OCLN	0	0.855871	0.252	0.129	0	0	OCLN
UQCR11	0	0.43444	0.261	0.138	0	0	UQCR11
WDR75	0	0.433388	0.256	0.133	0	0	WDR75
MITD1	0	0.318349	0.264	0.142	0	0	MITD1
MACF1	0	-2.79054	0.191	0.313	0	0	MACF1
PIH1D1	0	0.424597	0.256	0.134	0	0	PIH1D1
RPL31	0	0.842356	0.999	0.877	0	0	RPL31
CHP1	0	0.396181	0.263	0.142	0	0	CHP1
TIMM21	0	0.598535	0.273	0.152	0	0	TIMM21
NOL10	0	0.61175	0.252	0.131	0	0	NOL10
ZNHIT6	0	0.662468	0.25	0.129	0	0	ZNHIT6
PCCB	0	0.635307	0.275	0.155	0	0	PCCB
RPL30	0	0.597865	0.999	0.879	0	0	RPL30
RPS13	0	0.430596	0.998	0.878	0	0	RPS13
RXYLT1	0	0.375739	0.254	0.134	0	0	RXYLT1
C2orf68	0	0.555837	0.251	0.132	0	0	C2orf68
ACTG1	0	0.436145	0.995	0.878	0	0	ACTG1
NMRAL1	0	0.569069	0.253	0.136	0	0	NMRAL1
PRR15L	0	0.890044	0.255	0.138	0	0	PRR15L
MBNL1	0	-2.33802	0.376	0.487	0	0	MBNL1
HMGB2	0	-2.47928	0.426	0.534	0	0	HMGB2
HNRNPA2B1	0	-1.00555	0.955	0.848	0	0	HNRNPA2B1
RPL37A	0	0.729454	0.999	0.893	0	0	RPL37A
H2AFZ	0	-1.44556	0.797	0.696	0	0	H2AFZ
H3F3B	0	-0.939125	0.976	0.875	0	0	H3F3B
ACTR3	0	-1.25434	0.902	0.802	0	0	ACTR3
RPS20	0	0.390245	0.999	0.901	0	0	RPS20
RPS8	0	0.96982	1	0.902	0	0	RPS8
RPL37	0	0.81189	0.999	0.905	0	0	RPL37
RPL23	0	0.349178	0.998	0.906	0	0	RPL23
DDX3X	0	-2.47466	0.445	0.529	0	0	DDX3X
RPL34	0	0.480164	0.999	0.921	0	0	RPL34
UBB	0	-2.86847	0.725	0.8	0	0	UBB
ARPC2	0	-1.72686	0.958	0.888	0	0	ARPC2
PFN1	0	-1.14703	0.992	0.936	0	0	PFN1
UBC	0	-2.07704	0.839	0.79	0	0	UBC
RPS27	0	0.364907	0.999	0.951	0	0	RPS27
JUNB	0	-1.12898	0.772	0.725	0	0	JUNB
MT.ND2	0	0.524609	1	0.956	0	0	MT.ND2
ZFP36	0	-2.35527	0.799	0.842	0	0	ZFP36
S100A4	0	-1.52156	0.578	0.617	0	0	S100A4
ACTB	0	-0.906093	0.995	0.964	0	0	ACTB
CALM1	0	-1.44125	0.908	0.877	0	0	CALM1
TMSB4X	0	-3.21841	0.848	0.879	0	0	TMSB4X
EEF1A1	0	0.256511	1	0.97	0	0	EEF1A1
CFL1	0	-1.88335	0.994	0.965	0	0	CFL1
PICALM	0	-2.98701	0.523	0.551	0	0	PICALM
DDX5	0	-2.11012	0.757	0.781	0	0	DDX5
MT.ND1	0	0.37809	1	0.976	0	0	MT.ND1
RAP1B	0	-2.00961	0.669	0.647	0	0	RAP1B
BTG1	0	-2.80003	0.506	0.518	0	0	BTG1
TLN1	0	-1.66249	0.622	0.621	0	0	TLN1
DLD	7.62347e-308	0.318273	0.366	0.225	2.0761e-303	0	DLD
RMDN1	9.35424e-308	0.410087	0.259	0.141	2.54744e-303	0	RMDN1
EMX2	1.60829e-307	0.519186	0.373	0.233	4.37986e-303	0	EMX2
ZFAND3	1.88122e-307	-0.404094	0.354	0.205	5.12314e-303	0	ZFAND3
UBAC1	2.14379e-307	0.381084	0.339	0.204	5.83819e-303	0	UBAC1
PPP1R8	1.07836e-306	0.254472	0.27	0.149	2.9367e-302	0	PPP1R8
GTF3C3	1.12241e-305	0.392852	0.324	0.193	3.05666e-301	0	GTF3C3
QRSL1	3.38417e-305	0.588569	0.269	0.152	9.21612e-301	0	QRSL1
EFHD2	1.02188e-304	-2.63607	0.233	0.34	2.78287e-300	0	EFHD2
PLEKHG3	2.85595e-304	0.423788	0.268	0.149	7.7776e-300	0	PLEKHG3
NDUFAF4	7.3337e-304	0.553524	0.305	0.179	1.99719e-299	0	NDUFAF4
ENO2	3.65296e-303	-0.961569	0.4	0.211	9.94812e-299	0	ENO2
NECTIN2	1.40832e-302	0.519666	0.307	0.182	3.83527e-298	0	NECTIN2
TEX261	7.33361e-302	0.347737	0.278	0.158	1.99716e-297	0	TEX261
MT.ND3	3.73322e-301	0.296432	0.996	0.923	1.01667e-296	0	MT.ND3
NR2F6	3.8146e-301	0.520855	0.316	0.188	1.03883e-296	0	NR2F6
COMMD3	9.55702e-301	0.323937	0.35	0.214	2.60266e-296	0	COMMD3
TMTC4	4.76999e-300	0.546804	0.274	0.155	1.29901e-295	0	TMTC4
EPHA2	1.0656e-299	0.473029	0.301	0.176	2.90196e-295	0	EPHA2
GART	6.53678e-299	0.393393	0.323	0.193	1.78016e-294	0	GART
GCSH	8.22266e-298	0.476581	0.301	0.175	2.23928e-293	0	GCSH
TRIM27	2.51242e-297	0.261466	0.261	0.144	6.84207e-293	0	TRIM27
PMEPA1	9.24058e-297	-3.45565	0.149	0.255	2.51649e-292	0	PMEPA1
GMPPA	1.32412e-296	0.447379	0.251	0.137	3.60597e-292	0	GMPPA
CHCHD3	3.27341e-295	0.259406	0.376	0.234	8.91447e-291	0	CHCHD3
SLC30A7	3.50004e-295	0.255391	0.259	0.142	9.53165e-291	0	SLC30A7
VAMP7	1.70546e-294	0.33606	0.277	0.157	4.64447e-290	0	VAMP7
STOML2	1.02008e-293	0.322542	0.308	0.181	2.77799e-289	0	STOML2
PHAX	1.56994e-293	0.328712	0.279	0.159	4.27542e-289	0	PHAX
TMEM223	1.69225e-293	0.261993	0.357	0.219	4.6085e-289	0	TMEM223
MED13L	3.67906e-293	-0.382298	0.293	0.16	1.00192e-288	0	MED13L
PTP4A1	7.50483e-293	-0.258509	0.589	0.383	2.04379e-288	0	PTP4A1
PRKAG1	1.7896e-292	0.451583	0.254	0.141	4.87361e-288	0	PRKAG1
CLIP1	1.85124e-292	-0.28028	0.341	0.199	5.0415e-288	0	CLIP1
TXN2	4.16584e-292	0.374099	0.311	0.184	1.13448e-287	0	TXN2
HEXB	1.13286e-291	-3.85923	0.271	0.366	3.08512e-287	0	HEXB
ATP2B1	3.57511e-291	-2.77458	0.283	0.379	9.73609e-287	0	ATP2B1
LYPLA1	5.23379e-291	0.290696	0.304	0.179	1.42532e-286	0	LYPLA1
PARD6B	1.03202e-290	0.543019	0.261	0.147	2.81051e-286	0	PARD6B
PRPF19	3.18134e-288	0.38974	0.26	0.146	8.66374e-284	0	PRPF19
RPAP3	9.5075e-287	0.351929	0.282	0.162	2.58918e-282	0	RPAP3
NFKBIA	1.27086e-286	-1.4851	0.815	0.735	3.46093e-282	0	NFKBIA
RNF11	4.3743e-286	-0.347931	0.352	0.209	1.19125e-281	0	RNF11
TRMT6	2.47475e-285	0.324689	0.256	0.142	6.73948e-281	0	TRMT6
SSSCA1	3.65043e-283	0.563694	0.265	0.152	9.94123e-279	0	SSSCA1
STAG2	1.0598e-282	-0.34885	0.573	0.374	2.88614e-278	0	STAG2
MRPL42	4.4687e-282	0.261432	0.29	0.169	1.21696e-277	0	MRPL42
TMEM8A	3.94692e-281	0.420091	0.27	0.155	1.07486e-276	0	TMEM8A
SCO1	1.44019e-280	0.453955	0.269	0.155	3.92207e-276	0	SCO1
BOLA3	2.97069e-280	0.306319	0.389	0.247	8.09008e-276	0	BOLA3
STMN1	1.33917e-279	-1.77855	0.504	0.501	3.64697e-275	0	STMN1
PTEN	1.29125e-278	-3.32119	0.161	0.261	3.51645e-274	0	PTEN
CUL4B	3.03989e-275	-0.469651	0.291	0.163	8.27854e-271	0	CUL4B
H1FX	3.07981e-274	0.44876	0.269	0.154	8.38724e-270	0	H1FX
NOL11	2.28432e-273	0.269422	0.298	0.177	6.22088e-269	0	NOL11
CENPF	2.97322e-273	-2.15645	0.14	0.253	8.09696e-269	0	CENPF
LZTS3	6.22951e-273	0.315166	0.375	0.239	1.69648e-268	0	LZTS3
DCAKD	2.01941e-272	0.605054	0.269	0.157	5.49946e-268	0	DCAKD
NDRG3	2.19409e-272	0.522851	0.259	0.149	5.97516e-268	0	NDRG3
AP1M2	2.80698e-272	0.68726	0.275	0.162	7.64425e-268	0	AP1M2
MRPS22	2.86977e-272	0.423158	0.287	0.17	7.81524e-268	0	MRPS22
SNAP47	5.56888e-272	0.397898	0.251	0.142	1.51657e-267	0	SNAP47
TPD52	1.55013e-269	-0.884243	0.631	0.417	4.22146e-265	0	TPD52
UMPS	2.28569e-268	0.342876	0.278	0.163	6.22463e-264	0	UMPS
UBE2R2	2.69451e-268	-0.251249	0.679	0.457	7.33796e-264	0	UBE2R2
UBE2Q1	1.1023e-267	-0.294818	0.705	0.477	3.0019e-263	0	UBE2Q1
VTA1	1.40653e-267	0.400947	0.271	0.158	3.83039e-263	0	VTA1
TMX2	1.52029e-267	0.44607	0.288	0.172	4.14022e-263	0	TMX2
PIGS	7.19565e-267	0.325063	0.269	0.156	1.95959e-262	0	PIGS
PSMG1	6.83369e-266	0.480344	0.269	0.157	1.86102e-261	0	PSMG1
RIC8A	1.17512e-265	0.275279	0.251	0.142	3.20021e-261	0	RIC8A
LARP4B	1.36008e-265	-0.263958	0.352	0.214	3.70392e-261	0	LARP4B
SLC4A1AP	3.31582e-264	0.296485	0.295	0.177	9.02998e-260	0	SLC4A1AP
TSR2	2.80321e-263	0.289854	0.28	0.165	7.63398e-259	0	TSR2
IRF7	1.62844e-262	-0.380981	0.348	0.208	4.43472e-258	0	IRF7
MRPL27	7.38311e-262	0.326849	0.322	0.199	2.01064e-257	0	MRPL27
TUFT1	1.54319e-260	0.529605	0.252	0.145	4.20256e-256	0	TUFT1
LANCL1	6.88542e-260	0.338761	0.252	0.143	1.87511e-255	0	LANCL1
ATP5MC3	1.41272e-258	-0.679529	0.909	0.722	3.84725e-254	0	ATP5MC3
2024-09-10	3.69736e-258	0.565032	0.292	0.177	1.0069e-253	0	2024-09-10
EID1	7.37329e-257	-0.430995	0.452	0.289	2.00797e-252	0	EID1
NUCB2	1.78862e-256	0.435513	0.255	0.146	4.87094e-252	0	NUCB2
DAAM1	7.63118e-256	0.309121	0.526	0.36	2.0782e-251	0	DAAM1
IQGAP1	4.65538e-255	-1.8633	0.518	0.545	1.2678e-250	0	IQGAP1
HIGD1A	9.07133e-255	0.339796	0.364	0.233	2.4704e-250	0	HIGD1A
RNF213	8.57944e-254	-0.362426	0.588	0.39	2.33644e-249	0	RNF213
PRKAR1A	4.20641e-252	-0.331911	0.618	0.413	1.14553e-247	0	PRKAR1A
CCNL2	6.64474e-250	-0.650795	0.407	0.253	1.80956e-245	0	CCNL2
CD99	4.54578e-249	-0.483416	0.564	0.373	1.23795e-244	0	CD99
TPRKB	4.85746e-249	0.28153	0.324	0.202	1.32283e-244	0	TPRKB
BPNT1	3.91995e-247	0.395004	0.293	0.179	1.06752e-242	0	BPNT1
TSFM	2.4098e-246	0.427541	0.301	0.186	6.56259e-242	0	TSFM
MORF4L1	3.08693e-246	-1.50139	0.728	0.665	8.40663e-242	0	MORF4L1
DIAPH1	1.57194e-245	-2.50645	0.251	0.342	4.28087e-241	0	DIAPH1
SLC29A2	2.38876e-245	0.542571	0.278	0.168	6.50531e-241	0	SLC29A2
PSMG3	1.228e-244	0.457338	0.26	0.154	3.34421e-240	0	PSMG3
UBR5	1.46438e-240	-0.252406	0.371	0.233	3.98794e-236	0	UBR5
SURF4	3.21711e-240	-0.290501	0.456	0.298	8.76115e-236	0	SURF4
TFAP2C	4.94439e-240	0.478064	0.3	0.186	1.34651e-235	0	TFAP2C
CCNG2	1.39659e-239	-0.383808	0.278	0.163	3.80334e-235	0	CCNG2
TMEM30A	1.02653e-238	-0.345507	0.442	0.284	2.79555e-234	0	TMEM30A
SPSB1	2.49338e-238	0.289665	0.28	0.17	6.79022e-234	0	SPSB1
ZNF131	2.6805e-238	-0.322114	0.415	0.268	7.29981e-234	0	ZNF131
EIF4G2	3.52636e-238	-1.17654	0.808	0.717	9.60333e-234	0	EIF4G2
KLF4	2.10227e-237	-0.889897	0.606	0.393	5.72512e-233	0	KLF4
FAS	2.10768e-237	0.255629	0.294	0.18	5.73985e-233	0	FAS
CNN2	3.00792e-237	-0.407971	0.623	0.419	8.19148e-233	0	CNN2
ARL4C	1.16719e-235	-2.28763	0.248	0.33	3.17862e-231	0	ARL4C
HIPK3	1.38464e-235	-0.286174	0.458	0.299	3.77079e-231	0	HIPK3
LCLAT1	1.88195e-234	0.392354	0.288	0.178	5.12511e-230	0	LCLAT1
CITED2	3.05376e-234	-0.969128	0.609	0.395	8.31631e-230	0	CITED2
TXNRD1	5.74579e-234	0.386297	0.298	0.186	1.56475e-229	0	TXNRD1
GNAI3	8.25778e-233	-0.494261	0.643	0.436	2.24884e-228	0	GNAI3
RHOA	2.2253e-232	-0.711549	0.938	0.785	6.06015e-228	0	RHOA
EIF5AL1	2.82091e-232	-2.20445	0.487	0.518	7.68219e-228	0	EIF5AL1
HOXB7	1.06326e-231	0.462446	0.259	0.155	2.89558e-227	0	HOXB7
CXCR4	2.13265e-231	-1.20721	0.569	0.349	5.80784e-227	0	CXCR4
PIGT	3.55246e-231	0.372682	0.277	0.17	9.6744e-227	0	PIGT
SMG1	3.68581e-231	-0.481787	0.448	0.288	1.00376e-226	0	SMG1
RBPJ	4.37394e-230	-2.79231	0.275	0.348	1.19116e-225	0	RBPJ
SNX1	1.10007e-229	-2.63931	0.182	0.276	2.99582e-225	0	SNX1
TMEM54	2.46073e-229	0.687626	0.254	0.154	6.7013e-225	0	TMEM54
GALNT3	3.87481e-228	0.469461	0.289	0.18	1.05523e-223	0	GALNT3
ETS2	2.28401e-227	-0.395871	0.273	0.16	6.22004e-223	0	ETS2
NR4A1	6.43171e-226	-0.936029	0.642	0.64	1.75155e-221	0	NR4A1
CDK4	1.11891e-224	0.302562	0.275	0.167	3.04712e-220	0	CDK4
TRIP10	6.931e-224	0.374019	0.27	0.166	1.88752e-219	0	TRIP10
EPS8L1	9.30528e-224	0.46634	0.274	0.169	2.53411e-219	0	EPS8L1
C1orf122	3.10902e-223	0.282187	0.316	0.2	8.46681e-219	0	C1orf122
EIF3J	1.12311e-222	-0.372301	0.471	0.309	3.05856e-218	0	EIF3J
MRPL55	8.46277e-222	0.402145	0.262	0.16	2.30467e-217	0	MRPL55
KLF3	3.00562e-221	-0.382922	0.267	0.158	8.18522e-217	0	KLF3
UBE2M	3.76751e-221	-0.40007	0.483	0.318	1.02601e-216	0	UBE2M
PRPF4B	1.37787e-220	-0.286598	0.412	0.269	3.75236e-216	0	PRPF4B
UBE2I	1.89234e-220	-0.326123	0.62	0.421	5.15341e-216	0	UBE2I
CHD1L	2.49923e-219	0.329921	0.28	0.175	6.80614e-215	0	CHD1L
ITPA	1.43809e-218	0.34895	0.266	0.163	3.91635e-214	0	ITPA
ARCN1	2.6357e-218	-0.286012	0.34	0.213	7.17779e-214	0	ARCN1
PPP2CB	4.30618e-217	-0.257858	0.371	0.238	1.1727e-212	0	PPP2CB
NDUFA11	8.1697e-217	0.365842	0.252	0.152	2.22485e-212	0	NDUFA11
AKR1A1	1.27301e-216	-2.62565	0.414	0.461	3.4668e-212	0	AKR1A1
ALG8	1.80277e-216	0.272879	0.329	0.214	4.90949e-212	0	ALG8
SETD2	2.96879e-215	-0.32755	0.375	0.239	8.08492e-211	0	SETD2
CNOT7	2.97286e-215	-0.373193	0.302	0.184	8.096e-211	0	CNOT7
RAD1	3.93685e-215	0.356063	0.251	0.152	1.07212e-210	0	RAD1
EPN1	4.22196e-215	-0.389039	0.515	0.344	1.14977e-210	0	EPN1
TXNL1	2.58337e-214	-0.459135	0.458	0.3	7.0353e-210	0	TXNL1
MCCC2	4.98883e-214	0.384796	0.255	0.156	1.35861e-209	0	MCCC2
ADAM17	1.01494e-213	-0.445699	0.555	0.372	2.76397e-209	0	ADAM17
FAM136A	1.55753e-212	0.387769	0.253	0.154	4.24162e-208	0	FAM136A
ITM2B	1.74006e-212	-1.25567	0.823	0.709	4.7387e-208	0	ITM2B
EML4	4.98864e-212	-0.311842	0.319	0.2	1.35856e-207	0	EML4
TAF13	3.52833e-211	0.398573	0.284	0.18	9.6087e-207	0	TAF13
SLTM	1.34935e-210	-0.335255	0.496	0.333	3.6747e-206	0	SLTM
SERF2	1.88007e-209	-0.905363	0.875	0.73	5.12e-205	0	SERF2
RTF1	6.67683e-209	-0.340474	0.429	0.284	1.8183e-204	0	RTF1
CNOT1	7.49699e-209	-0.292635	0.412	0.271	2.04165e-204	0	CNOT1
ZFP36L2	2.94989e-208	-1.56104	0.583	0.588	8.03343e-204	0	ZFP36L2
GNL3	6.71051e-208	-0.38004	0.375	0.24	1.82747e-203	0	GNL3
OTOF	4.63555e-207	0.301565	0.358	0.237	1.2624e-202	0	OTOF
CYFIP1	2.25419e-206	-0.3494	0.344	0.218	6.13883e-202	0	CYFIP1
GOLPH3	5.55268e-206	-0.367813	0.428	0.284	1.51216e-201	0	GOLPH3
TCERG1	1.44069e-205	-0.287889	0.491	0.331	3.92344e-201	0	TCERG1
RAB5A	8.40625e-205	-0.375966	0.331	0.208	2.28928e-200	0	RAB5A
MTA1	1.13913e-204	-0.285841	0.297	0.182	3.10219e-200	0	MTA1
SNX3	1.43092e-204	-0.363026	0.779	0.54	3.89682e-200	0	SNX3
SUZ12	2.9262e-204	-0.402306	0.471	0.316	7.96891e-200	0	SUZ12
LRP10	4.11007e-204	-0.337664	0.357	0.23	1.11929e-199	0	LRP10
SFXN1	4.47725e-204	-0.352492	0.297	0.182	1.21929e-199	0	SFXN1
HPCAL1	1.06455e-203	-0.268667	0.367	0.239	2.89909e-199	0	HPCAL1
MAN1A2	2.44595e-203	-0.304881	0.468	0.316	6.66105e-199	0	MAN1A2
SP100	1.52249e-202	-0.494907	0.443	0.294	4.14621e-198	0	SP100
USP12	1.82341e-202	-0.274068	0.391	0.254	4.96569e-198	0	USP12
KMT2A	4.85372e-202	-0.574248	0.469	0.311	1.32181e-197	0	KMT2A
SLC25A37	8.65026e-201	-0.282074	0.287	0.177	2.35572e-196	0	SLC25A37
SPAG9	1.01214e-200	-0.680776	0.356	0.224	2.75637e-196	0	SPAG9
DDX24	1.21927e-200	-0.363108	0.477	0.322	3.32042e-196	0	DDX24
SRRM2	7.54625e-200	-0.499029	0.646	0.443	2.05507e-195	0	SRRM2
MRPS7	3.82413e-199	0.284488	0.288	0.185	1.04143e-194	0	MRPS7
HOXA10	3.38395e-198	0.551472	0.261	0.164	9.21552e-194	0	HOXA10
UCP2	1.20224e-197	-1.22906	0.42	0.472	3.27405e-193	0	UCP2
TRAPPC8	1.26492e-197	-0.320409	0.376	0.244	3.44476e-193	0	TRAPPC8
RTRAF	3.62871e-197	-0.314249	0.39	0.255	9.88206e-193	0	RTRAF
ATXN7L3B	3.74674e-197	-0.530408	0.288	0.173	1.02035e-192	0	ATXN7L3B
MYH14	2.36352e-196	0.361571	0.264	0.166	6.43658e-192	0	MYH14
C16orf72	4.22065e-196	-0.424652	0.415	0.276	1.14941e-191	0	C16orf72
HLA.E	3.09653e-194	-0.332603	0.845	0.585	8.43278e-190	0	HLA.E
GPBP1L1	3.1763e-194	-0.292711	0.27	0.165	8.65003e-190	0	GPBP1L1
BIRC6	7.5749e-192	-0.421861	0.508	0.345	2.06287e-187	0	BIRC6
MARCKSL1	1.28434e-191	-3.10679	0.601	0.581	3.49764e-187	0	MARCKSL1
CHD4	7.09457e-187	-2.01094	0.338	0.403	1.93206e-182	0	CHD4
CSPG5	1.27944e-186	0.472429	0.268	0.172	3.48429e-182	0	CSPG5
JUND	1.78437e-186	-0.622558	0.976	0.869	4.85938e-182	0	JUND
SMC4	3.07915e-186	-1.46294	0.517	0.499	8.38546e-182	0	SMC4
STAT6	1.14563e-185	-0.484779	0.379	0.25	3.1199e-181	0	STAT6
DYNC1H1	1.28644e-185	-0.333864	0.32	0.205	3.50337e-181	0	DYNC1H1
MARK3	1.67942e-185	-0.371312	0.318	0.203	4.57356e-181	0	MARK3
SNX6	2.0826e-185	-0.324128	0.441	0.298	5.67156e-181	0	SNX6
HEXIM1	2.81543e-185	-0.454104	0.592	0.408	7.66727e-181	0	HEXIM1
DNAJC13	6.32702e-185	-0.305847	0.345	0.225	1.72304e-180	0	DNAJC13
MPPED2	1.03947e-184	0.396167	0.323	0.218	2.8308e-180	0	MPPED2
FBN2	1.39555e-184	0.363634	0.272	0.175	3.80049e-180	0	FBN2
TPM3	6.30683e-184	-0.766145	0.885	0.728	1.71754e-179	0	TPM3
ISOC2	1.45162e-183	0.428966	0.253	0.16	3.9532e-179	0	ISOC2
NUFIP2	1.74363e-182	-0.46905	0.582	0.404	4.74843e-178	0	NUFIP2
RPS9	3.93706e-182	-1.80692	0.939	0.807	1.07218e-177	0	RPS9
TWSG1	7.50536e-180	0.371445	0.292	0.193	2.04394e-175	0	TWSG1
RNF44	3.07562e-179	-0.635898	0.384	0.25	8.37583e-175	0	RNF44
OGT	1.19575e-178	-0.832659	0.319	0.202	3.25639e-174	0	OGT
RBM26	2.57397e-178	-0.432324	0.4	0.267	7.0097e-174	0	RBM26
PCNA	3.63864e-178	-1.8085	0.247	0.321	9.90912e-174	0	PCNA
SPTY2D1	1.4197e-177	-0.477938	0.27	0.166	3.86627e-173	0	SPTY2D1
SPPL3	1.44151e-177	-0.302071	0.278	0.174	3.92567e-173	0	SPPL3
ARF6	3.66211e-177	-1.73532	0.544	0.543	9.97302e-173	0	ARF6
NUB1	1.58264e-176	-0.262121	0.272	0.171	4.30999e-172	0	NUB1
PMVK	5.17131e-176	0.281375	0.302	0.201	1.4083e-171	0	PMVK
PAXBP1	1.17905e-175	-0.402386	0.282	0.179	3.2109e-171	0	PAXBP1
HNRNPUL2	1.10513e-174	-0.250315	0.324	0.212	3.00961e-170	0	HNRNPUL2
CREBBP	2.77424e-174	-0.588988	0.344	0.221	7.5551e-170	0	CREBBP
SERTAD2	2.96217e-174	-0.56297	0.33	0.211	8.06687e-170	0	SERTAD2
SEC62	1.02049e-173	-0.373655	0.74	0.52	2.77909e-169	0	SEC62
PUM1	1.55202e-171	-0.292598	0.568	0.396	4.22662e-167	0	PUM1
NSD3	4.30603e-170	-0.539527	0.515	0.357	1.17266e-165	0	NSD3
CSNK2A2	1.88283e-169	-0.439785	0.313	0.201	5.12751e-165	0	CSNK2A2
PSME4	2.11129e-168	-0.428182	0.34	0.223	5.74966e-164	0	PSME4
PHF12	5.03083e-168	-0.351888	0.303	0.195	1.37005e-163	0	PHF12
STON2	3.57997e-167	0.252953	0.3	0.203	9.74932e-163	0	STON2
PON2	1.08025e-166	0.262617	0.253	0.163	2.94184e-162	0	PON2
TBL1X	2.73607e-166	-0.516524	0.29	0.182	7.45114e-162	0	TBL1X
THOC2	6.01188e-166	-0.431365	0.572	0.399	1.63722e-161	0	THOC2
ANKRD40	8.15969e-165	-0.418557	0.343	0.225	2.22213e-160	0	ANKRD40
EVA1C	9.24332e-165	0.381812	0.274	0.182	2.51723e-160	0	EVA1C
CCNT1	1.45123e-164	-0.551865	0.335	0.22	3.95213e-160	0	CCNT1
SUMF1	1.474e-164	0.389225	0.255	0.166	4.01413e-160	0	SUMF1
CDC73	1.55403e-163	-0.320584	0.254	0.159	4.2321e-159	0	CDC73
VPS25	5.37382e-163	-0.387495	0.489	0.34	1.46345e-158	0	VPS25
NKTR	8.97275e-162	-0.677796	0.394	0.266	2.44355e-157	0	NKTR
SZRD1	4.63447e-160	-0.332708	0.363	0.245	1.2621e-155	0	SZRD1
[truncated: 39,576 more rows]
