# Supplementary material for: Combination of anlotinib with immunotherapy enhanced both anti-angiogenesis and immune response in high-grade serous ovarian cancer
Source: Front Immunol. 2025 Apr 7;16:1539616. doi: 10.3389/fimmu.2025.1539616 (PMC12009696; doi:10.3389/fimmu.2025.1539616)
Supplement: Supplementary file 1 [file DataSheet1.zip › Data for Peer Review Only/DEG of epithelial subtype2.xlsx]

## Sheet: DEG of epithelial subtype2
	p_val	avg_log2FC	pct.1	pct.2	p_val_adj	cluster	gene
GABRP	0	1.32862	0.367	0.204	0	C2	GABRP
THSD4	2.43937e-253	1.24184	0.322	0.182	4.32159e-249	C2	THSD4
HTR3A	2.73316e-279	1.15754	0.459	0.303	4.84206e-275	C2	HTR3A
UCMA	2.45052e-114	1.14793	0.254	0.165	4.34135e-110	C2	UCMA
CCDC80	1.52006e-160	1.12358	0.287	0.177	2.69294e-156	C2	CCDC80
SLC25A25	1.48923e-247	1.09353	0.389	0.242	2.63832e-243	C2	SLC25A25
KRT5	0	1.06252	0.562	0.378	0	C2	KRT5
PROM2	1.24545e-269	1.02629	0.407	0.249	2.20644e-265	C2	PROM2
SERPINB7	0	1.00548	0.551	0.366	0	C2	SERPINB7
DEFB1	1.51973e-299	0.989992	0.577	0.417	2.69235e-295	C2	DEFB1
BTG2	0	0.975889	0.658	0.474	0	C2	BTG2
AQP3	1.68254e-154	0.918201	0.292	0.181	2.98078e-150	C2	AQP3
KLK7	0	0.914699	0.805	0.636	0	C2	KLK7
KLK11	1.27276e-240	0.887683	0.432	0.277	2.25482e-236	C2	KLK11
WFDC2	6.52003e-134	0.882675	0.343	0.234	1.15509e-129	C2	WFDC2
NPR1	3.03791e-285	0.878603	0.475	0.306	5.38197e-281	C2	NPR1
SDC1	6.2976e-87	0.875387	0.305	0.223	1.11568e-82	C2	SDC1
CAPS	3.96975e-124	0.838821	0.283	0.183	7.03281e-120	C2	CAPS
GLDC	9.70797e-219	0.833636	0.388	0.241	1.71986e-214	C2	GLDC
ADA2	1.0099e-132	0.822265	0.251	0.153	1.78914e-128	C2	ADA2
SLC34A2	0	0.816535	0.723	0.539	0	C2	SLC34A2
CYB561A3	3.58259e-90	0.813533	0.258	0.177	6.34691e-86	C2	CYB561A3
EHF	2.11916e-241	0.811093	0.484	0.326	3.75431e-237	C2	EHF
ITGB6	1.80225e-196	0.792842	0.49	0.35	3.19286e-192	C2	ITGB6
WT1	7.19402e-219	0.786184	0.497	0.349	1.27449e-214	C2	WT1
MUC16	3.90503e-127	0.78332	0.304	0.199	6.91815e-123	C2	MUC16
ZFP36	0	0.77493	0.928	0.855	0	C2	ZFP36
PHYH	9.62669e-46	0.764459	0.277	0.221	1.70546e-41	C2	PHYH
UPK3B	9.36389e-271	0.753527	0.574	0.404	1.65891e-266	C2	UPK3B
ANKRD6	9.69667e-88	0.750224	0.251	0.171	1.71786e-83	C2	ANKRD6
CEBPD	0	0.749937	0.837	0.712	0	C2	CEBPD
SAA1	2.87694e-82	0.731294	0.283	0.2	5.09678e-78	C2	SAA1
KLF10	2.41835e-224	0.731227	0.671	0.554	4.28434e-220	C2	KLF10
CSRNP1	1.40529e-113	0.730462	0.386	0.285	2.48961e-109	C2	CSRNP1
TRPS1	0	0.728833	0.786	0.654	0	C2	TRPS1
SOCS3	3.04659e-204	0.727883	0.609	0.483	5.39735e-200	C2	SOCS3
ADAMTS1	1.86251e-150	0.727157	0.58	0.472	3.29963e-146	C2	ADAMTS1
DDRGK1	2.86538e-126	0.720638	0.393	0.285	5.07631e-122	C2	DDRGK1
EPHX1	0	0.71699	0.877	0.758	0	C2	EPHX1
TNS1	3.76771e-146	0.711003	0.421	0.301	6.67487e-142	C2	TNS1
EMP2	0	0.707805	0.631	0.446	0	C2	EMP2
ALDH2	9.18402e-255	0.704117	0.613	0.458	1.62704e-250	C2	ALDH2
KLK5	0	0.703894	0.925	0.843	0	C2	KLK5
ANPEP	1.13324e-114	0.703893	0.304	0.205	2.00765e-110	C2	ANPEP
KLK10	0	0.6999	0.822	0.687	0	C2	KLK10
BOC	2.79599e-103	0.690549	0.343	0.247	4.95337e-99	C2	BOC
TFAP2C	1.70062e-166	0.690359	0.477	0.347	3.01281e-162	C2	TFAP2C
PHF8	2.40333e-146	0.683607	0.41	0.29	4.25775e-142	C2	PHF8
SLC16A9	6.15166e-107	0.683568	0.405	0.306	1.08983e-102	C2	SLC16A9
KANK4	1.61974e-97	0.660345	0.288	0.196	2.86954e-93	C2	KANK4
FAM43A	2.35971e-148	0.655262	0.56	0.446	4.18046e-144	C2	FAM43A
TXNIP	1.80044e-140	0.653687	0.374	0.257	3.18966e-136	C2	TXNIP
MDK	0	0.650384	0.955	0.904	0	C2	MDK
TANC1	1.48162e-89	0.648867	0.325	0.236	2.62485e-85	C2	TANC1
LZTS3	2.86407e-194	0.642464	0.582	0.444	5.07399e-190	C2	LZTS3
NPW	2.43965e-165	0.639191	0.554	0.433	4.32208e-161	C2	NPW
NCOA4	4.22416e-307	0.636251	0.786	0.689	7.48352e-303	C2	NCOA4
KLF9	9.81547e-70	0.63258	0.353	0.275	1.73891e-65	C2	KLF9
STON2	2.77058e-151	0.63156	0.493	0.367	4.90836e-147	C2	STON2
TRIM47	4.49848e-87	0.629764	0.319	0.232	7.96951e-83	C2	TRIM47
GSTM4	1.37529e-103	0.626727	0.325	0.228	2.43647e-99	C2	GSTM4
CSF1	1.47009e-155	0.622141	0.637	0.529	2.60442e-151	C2	CSF1
CGN	1.02913e-89	0.619082	0.296	0.207	1.8232e-85	C2	CGN
LNPEP	7.37574e-80	0.619064	0.353	0.267	1.30669e-75	C2	LNPEP
HAPLN3	7.60323e-99	0.618167	0.343	0.247	1.34699e-94	C2	HAPLN3
MECOM	1.71317e-143	0.618018	0.464	0.341	3.03505e-139	C2	MECOM
NFIB	0	0.617609	0.839	0.742	0	C2	NFIB
HOXB5	3.38843e-180	0.615454	0.583	0.447	6.00295e-176	C2	HOXB5
LIF	1.27358e-39	0.611949	0.325	0.27	2.25627e-35	C2	LIF
NNMT	1.31324e-67	0.604025	0.254	0.181	2.32654e-63	C2	NNMT
SOX17	5.52647e-135	0.602734	0.513	0.398	9.7907e-131	C2	SOX17
THEMIS2	1.48117e-168	0.596379	0.544	0.414	2.62404e-164	C2	THEMIS2
LAMC3	5.51875e-64	0.595065	0.279	0.206	9.77702e-60	C2	LAMC3
NCOA7	4.16506e-180	0.594808	0.664	0.556	7.37882e-176	C2	NCOA7
CCNE1	2.52948e-138	0.593621	0.534	0.418	4.48122e-134	C2	CCNE1
CSPG5	7.99944e-91	0.593488	0.419	0.328	1.41718e-86	C2	CSPG5
TRIM14	3.09332e-84	0.590378	0.317	0.229	5.48012e-80	C2	TRIM14
TMEM98	5.49109e-100	0.589554	0.357	0.258	9.72802e-96	C2	TMEM98
LGALS9	1.61469e-118	0.589393	0.393	0.283	2.86058e-114	C2	LGALS9
RFXANK	1.08297e-185	0.585116	0.623	0.499	1.91858e-181	C2	RFXANK
ABCC4	6.34279e-80	0.583774	0.399	0.314	1.12369e-75	C2	ABCC4
LIMK2	1.47413e-74	0.579656	0.29	0.21	2.61158e-70	C2	LIMK2
SLC4A11	7.22138e-128	0.566886	0.558	0.453	1.27934e-123	C2	SLC4A11
PBX1	7.25807e-104	0.562875	0.419	0.314	1.28584e-99	C2	PBX1
PADI2	5.36499e-58	0.557128	0.251	0.185	9.50461e-54	C2	PADI2
PRKX	4.87179e-76	0.55704	0.386	0.302	8.63087e-72	C2	PRKX
IVD	2.35114e-64	0.556664	0.267	0.194	4.16528e-60	C2	IVD
CCNL1	6.75778e-238	0.555652	0.835	0.768	1.19721e-233	C2	CCNL1
JADE2	5.1432e-92	0.552566	0.426	0.329	9.1117e-88	C2	JADE2
RHEX	3.21901e-237	0.55037	0.723	0.58	5.70279e-233	C2	RHEX
SP8	2.33711e-102	0.548435	0.434	0.333	4.14042e-98	C2	SP8
SLC15A3	8.33759e-100	0.546676	0.463	0.363	1.47709e-95	C2	SLC15A3
SFT2D2	1.35789e-79	0.545726	0.351	0.265	2.40564e-75	C2	SFT2D2
LHX1	6.43687e-67	0.544347	0.327	0.249	1.14036e-62	C2	LHX1
FOLR1	4.05755e-199	0.537226	0.669	0.532	7.18836e-195	C2	FOLR1
TSC2	4.06248e-114	0.536382	0.551	0.448	7.19709e-110	C2	TSC2
NTN4	8.3266e-77	0.536145	0.314	0.23	1.47514e-72	C2	NTN4
GADD45B	4.87497e-40	0.534324	0.268	0.212	8.6365e-36	C2	GADD45B
SOX13	1.14492e-54	0.533657	0.257	0.192	2.02834e-50	C2	SOX13
TMEM132A	2.59747e-47	0.53355	0.26	0.199	4.60168e-43	C2	TMEM132A
SELENBP1	6.06705e-92	0.531542	0.365	0.27	1.07484e-87	C2	SELENBP1
TCF7	2.19707e-53	0.528055	0.318	0.251	3.89233e-49	C2	TCF7
GPRC5B	2.62804e-56	0.525999	0.256	0.189	4.65583e-52	C2	GPRC5B
SPECC1	6.03819e-56	0.525614	0.277	0.209	1.06972e-51	C2	SPECC1
EFNA1	9.84345e-55	0.525308	0.361	0.291	1.74386e-50	C2	EFNA1
CD52	3.5364e-67	0.52136	0.32	0.242	6.26509e-63	C2	CD52
AHDC1	4.24407e-51	0.520739	0.273	0.208	7.51879e-47	C2	AHDC1
MGST2	8.54757e-52	0.520173	0.28	0.216	1.51429e-47	C2	MGST2
CTNND1	5.13602e-80	0.519441	0.385	0.296	9.09897e-76	C2	CTNND1
RAB11FIP4	1.99829e-73	0.513261	0.402	0.316	3.54017e-69	C2	RAB11FIP4
EVA1C	3.79298e-95	0.50823	0.439	0.34	6.71964e-91	C2	EVA1C
KLF6	0	0.507003	0.957	0.933	0	C2	KLF6
CLU	2.01011e-240	0.504155	0.91	0.869	3.56111e-236	C2	CLU
KIAA1217	3.89029e-153	0.503757	0.678	0.571	6.89204e-149	C2	KIAA1217
SLC48A1	4.62991e-120	0.500777	0.59	0.492	8.20235e-116	C2	SLC48A1
HMGN3	3.30534e-180	0.500296	0.672	0.538	5.85574e-176	C2	HMGN3
ABHD11	2.27319e-87	0.49978	0.468	0.378	4.02719e-83	C2	ABHD11
OTOF	1.53327e-66	0.499744	0.514	0.442	2.71634e-62	C2	OTOF
COL9A2	2.21882e-51	0.499308	0.355	0.287	3.93085e-47	C2	COL9A2
S100A2	4.89962e-48	0.496698	0.304	0.241	8.68017e-44	C2	S100A2
CFLAR	2.12183e-106	0.495529	0.599	0.51	3.75903e-102	C2	CFLAR
IRF1	6.67189e-270	0.493635	0.911	0.859	1.18199e-265	C2	IRF1
HSPB1	0	0.488472	0.975	0.948	0	C2	HSPB1
C21orf91	1.70557e-98	0.485839	0.527	0.431	3.02159e-94	C2	C21orf91
IRF2BPL	2.66069e-94	0.484509	0.625	0.548	4.71368e-90	C2	IRF2BPL
SLC26A2	1.5409e-09	0.48376	0.287	0.266	2.72986e-05	C2	SLC26A2
MAFF	2.63712e-131	0.483676	0.694	0.619	4.67192e-127	C2	MAFF
TCEAL8	2.31989e-57	0.482662	0.357	0.284	4.10992e-53	C2	TCEAL8
PERP	3.6279e-243	0.480679	0.889	0.843	6.42719e-239	C2	PERP
ZC3H12A	2.76459e-78	0.4803	0.607	0.537	4.89775e-74	C2	ZC3H12A
CD81	0	0.478944	0.912	0.852	0	C2	CD81
PCDH7	4.84266e-41	0.478461	0.292	0.234	8.57926e-37	C2	PCDH7
OGDHL	1.57006e-46	0.477412	0.287	0.224	2.78152e-42	C2	OGDHL
DLX3	2.60201e-70	0.477006	0.409	0.327	4.60972e-66	C2	DLX3
YIPF1	1.01108e-44	0.476786	0.261	0.201	1.79123e-40	C2	YIPF1
MICAL2	4.92098e-36	0.474401	0.29	0.236	8.718e-32	C2	MICAL2
PPARGC1B	2.21694e-58	0.472105	0.353	0.277	3.92753e-54	C2	PPARGC1B
PRR15L	1.30971e-70	0.468421	0.363	0.278	2.32028e-66	C2	PRR15L
CDC42BPA	5.98378e-84	0.468377	0.62	0.543	1.06009e-79	C2	CDC42BPA
PRAME	7.32772e-81	0.468125	0.48	0.391	1.29818e-76	C2	PRAME
DHCR24	0	0.467014	0.925	0.847	0	C2	DHCR24
SESN3	2.14394e-67	0.466832	0.46	0.381	3.7982e-63	C2	SESN3
BAIAP2	5.4402e-35	0.466196	0.255	0.203	9.63786e-31	C2	BAIAP2
RBMS2	1.74177e-57	0.464377	0.351	0.277	3.08572e-53	C2	RBMS2
HOXB8	2.38176e-120	0.460755	0.607	0.505	4.21952e-116	C2	HOXB8
MFSD1	1.16588e-94	0.460256	0.493	0.394	2.06547e-90	C2	MFSD1
ATP5MC1	0	0.459373	0.929	0.865	0	C2	ATP5MC1
SCNN1A	2.72452e-169	0.459195	0.71	0.598	4.82676e-165	C2	SCNN1A
ATP2B4	3.17292e-68	0.458141	0.393	0.308	5.62114e-64	C2	ATP2B4
DDB1	1.12233e-175	0.456281	0.78	0.703	1.98833e-171	C2	DDB1
TNFAIP3	0.00773734	0.455627	0.457	0.454	1	C2	TNFAIP3
S100A1	2.11526e-281	0.453926	0.861	0.756	3.74739e-277	C2	S100A1
DAAM1	1.18329e-153	0.452158	0.756	0.648	2.09632e-149	C2	DAAM1
RHOG	0.000127358	0.447628	0.253	0.239	1	C2	RHOG
TNFAIP2	3.89627e-289	0.446968	0.933	0.888	6.90262e-285	C2	TNFAIP2
RTN4RL2	2.50826e-101	0.446535	0.59	0.495	4.44364e-97	C2	RTN4RL2
PDXK	1.64736e-175	0.446453	0.781	0.699	2.91847e-171	C2	PDXK
S100A16	1.45894e-103	0.445157	0.484	0.378	2.58466e-99	C2	S100A16
GALNT6	1.95216e-56	0.445006	0.359	0.284	3.45845e-52	C2	GALNT6
TNKS1BP1	4.70465e-66	0.442137	0.549	0.48	8.33476e-62	C2	TNKS1BP1
TPCN1	2.86116e-43	0.44187	0.269	0.208	5.06884e-39	C2	TPCN1
KLK6	5.14121e-113	0.441564	0.715	0.634	9.10817e-109	C2	KLK6
SLC35F5	2.88519e-64	0.440807	0.477	0.4	5.1114e-60	C2	SLC35F5
GDA	2.83082e-67	0.439107	0.459	0.377	5.01508e-63	C2	GDA
GJA1	6.02025e-38	0.437002	0.287	0.23	1.06655e-33	C2	GJA1
OGDH	1.03831e-32	0.435529	0.261	0.21	1.83946e-28	C2	OGDH
CD9	0	0.435271	0.924	0.865	0	C2	CD9
ASS1	1.99451e-298	0.435246	0.91	0.848	3.53347e-294	C2	ASS1
RBM47	3.52749e-123	0.42814	0.66	0.558	6.2493e-119	C2	RBM47
THOC3	6.33846e-224	0.425807	0.898	0.822	1.12292e-219	C2	THOC3
DNMT3A	2.57661e-37	0.425307	0.318	0.26	4.56473e-33	C2	DNMT3A
LMO3	3.50529e-119	0.424938	0.628	0.52	6.20998e-115	C2	LMO3
HOXB6	7.63791e-100	0.423463	0.636	0.542	1.35313e-95	C2	HOXB6
NNT	4.94065e-36	0.4183	0.302	0.245	8.75286e-32	C2	NNT
SH3BGRL	1.51179e-78	0.417944	0.476	0.387	2.67828e-74	C2	SH3BGRL
MPP7	1.96344e-72	0.417331	0.48	0.392	3.47843e-68	C2	MPP7
VAV3	4.08095e-203	0.417024	0.838	0.753	7.22981e-199	C2	VAV3
GSTP1	3.84053e-277	0.416763	0.896	0.833	6.80388e-273	C2	GSTP1
HSD17B4	2.87742e-42	0.416716	0.323	0.26	5.09763e-38	C2	HSD17B4
MYH10	1.02572e-59	0.414944	0.424	0.346	1.81717e-55	C2	MYH10
MSRB2	1.22572e-52	0.413653	0.376	0.304	2.17149e-48	C2	MSRB2
ATP5MC3	0	0.412655	0.963	0.945	0	C2	ATP5MC3
AHNAK	1.68174e-109	0.41265	0.79	0.732	2.97937e-105	C2	AHNAK
MRPS36	2.97541e-40	0.409894	0.356	0.296	5.27123e-36	C2	MRPS36
UBB	5.80008e-164	0.409382	0.873	0.815	1.02754e-159	C2	UBB
NDUFS5	0	0.404538	0.928	0.872	0	C2	NDUFS5
TSPAN14	4.41924e-39	0.40355	0.348	0.286	7.82913e-35	C2	TSPAN14
MAP2K3	3.72296e-24	0.400229	0.257	0.214	6.59559e-20	C2	MAP2K3
NDUFB3	4.75502e-159	0.400216	0.792	0.705	8.424e-155	C2	NDUFB3
MYH14	2.96126e-40	0.399461	0.375	0.314	5.24617e-36	C2	MYH14
SLFN5	1.84887e-98	0.399346	0.728	0.658	3.27547e-94	C2	SLFN5
SLCO3A1	3.77686e-52	0.396537	0.408	0.336	6.69108e-48	C2	SLCO3A1
GRB7	2.69443e-31	0.395185	0.255	0.205	4.77346e-27	C2	GRB7
GTF3C3	1.42993e-44	0.394788	0.433	0.369	2.53326e-40	C2	GTF3C3
IL4I1	8.14722e-72	0.394473	0.658	0.598	1.44336e-67	C2	IL4I1
MOCS1	7.2141e-39	0.394437	0.265	0.207	1.27805e-34	C2	MOCS1
DECR1	1.57723e-54	0.394061	0.417	0.343	2.79422e-50	C2	DECR1
EPS8L1	1.95974e-47	0.391459	0.396	0.329	3.47187e-43	C2	EPS8L1
BAZ2B	1.12555e-23	0.391373	0.274	0.23	1.99403e-19	C2	BAZ2B
SLC44A2	2.09839e-58	0.388244	0.461	0.382	3.7175e-54	C2	SLC44A2
TM7SF2	1.05118e-38	0.387274	0.311	0.251	1.86227e-34	C2	TM7SF2
ZBTB38	2.90951e-32	0.382236	0.262	0.21	5.15448e-28	C2	ZBTB38
XAF1	1.64902e-113	0.382072	0.735	0.64	2.9214e-109	C2	XAF1
LBH	1.07679e-108	0.381308	0.791	0.737	1.90765e-104	C2	LBH
ATOX1	4.0098e-30	0.381167	0.257	0.208	7.10377e-26	C2	ATOX1
CTNNB1	4.32207e-59	0.380641	0.663	0.608	7.65698e-55	C2	CTNNB1
TMPRSS4	8.81457e-32	0.379119	0.313	0.26	1.56159e-27	C2	TMPRSS4
RBMXL1	3.06558e-37	0.37875	0.393	0.333	5.43098e-33	C2	RBMXL1
COA3	5.42959e-85	0.376824	0.626	0.547	9.61907e-81	C2	COA3
ZNF618	4.34176e-24	0.376756	0.276	0.233	7.69186e-20	C2	ZNF618
SLC35A4	6.58493e-26	0.374117	0.266	0.22	1.16659e-21	C2	SLC35A4
FAM98A	1.09384e-58	0.370774	0.489	0.414	1.93785e-54	C2	FAM98A
ZMAT3	1.25721e-30	0.37029	0.325	0.271	2.22727e-26	C2	ZMAT3
NR4A1	1.13708e-118	0.369705	0.803	0.733	2.01445e-114	C2	NR4A1
PALD1	8.43601e-31	0.368045	0.316	0.263	1.49452e-26	C2	PALD1
UBL3	1.72611e-26	0.367126	0.301	0.253	3.05798e-22	C2	UBL3
XBP1	1.73032e-97	0.36643	0.785	0.74	3.06543e-93	C2	XBP1
GTF3C6	6.37071e-27	0.365739	0.296	0.248	1.12864e-22	C2	GTF3C6
HECTD1	6.57719e-26	0.365719	0.375	0.329	1.16522e-21	C2	HECTD1
AIFM1	4.98143e-71	0.363856	0.55	0.468	8.8251e-67	C2	AIFM1
KCTD1	1.93469e-28	0.362772	0.335	0.285	3.4275e-24	C2	KCTD1
MAGED2	2.54473e-30	0.362127	0.295	0.244	4.50824e-26	C2	MAGED2
EMP1	1.87433e-67	0.361442	0.672	0.61	3.32056e-63	C2	EMP1
TCF7L2	3.35909e-61	0.361184	0.548	0.475	5.95096e-57	C2	TCF7L2
MACF1	3.88847e-19	0.361062	0.26	0.221	6.88881e-15	C2	MACF1
TRIM38	4.14269e-34	0.359893	0.378	0.32	7.33919e-30	C2	TRIM38
FASTKD2	1.7768e-26	0.359513	0.261	0.215	3.14779e-22	C2	FASTKD2
ELF3	2.37055e-136	0.358312	0.918	0.916	4.19967e-132	C2	ELF3
CXXC5	5.67309e-121	0.357393	0.758	0.658	1.00504e-116	C2	CXXC5
HNRNPM	1.93038e-94	0.357391	0.682	0.589	3.41986e-90	C2	HNRNPM
FAM107A	1.60737e-248	0.356473	0.973	0.95	2.84762e-244	C2	FAM107A
ZBTB10	4.73707e-28	0.355616	0.397	0.347	8.39219e-24	C2	ZBTB10
ITSN2	2.46553e-41	0.355112	0.493	0.43	4.36794e-37	C2	ITSN2
S100A6	1.86564e-295	0.354797	0.984	0.975	3.30517e-291	C2	S100A6
NMT1	8.02432e-25	0.353772	0.388	0.341	1.42159e-20	C2	NMT1
SDHC	3.66929e-77	0.352164	0.653	0.579	6.50052e-73	C2	SDHC
CDH1	9.03117e-41	0.351325	0.436	0.376	1.59996e-36	C2	CDH1
FKBP5	6.48585e-28	0.351135	0.338	0.29	1.14903e-23	C2	FKBP5
GPATCH4	4.6111e-49	0.350647	0.444	0.371	8.16903e-45	C2	GPATCH4
IDH3B	7.80728e-36	0.350413	0.361	0.303	1.38314e-31	C2	IDH3B
FBN2	3.66017e-29	0.349587	0.387	0.336	6.48437e-25	C2	FBN2
ZFP36L1	4.8768e-263	0.349472	0.99	0.986	8.63973e-259	C2	ZFP36L1
METRNL	8.16651e-31	0.349352	0.325	0.272	1.44678e-26	C2	METRNL
NDUFA4	1.07815e-234	0.349286	0.928	0.897	1.91004e-230	C2	NDUFA4
CAT	1.26511e-37	0.348682	0.356	0.294	2.24127e-33	C2	CAT
HMGCS1	5.26784e-62	0.346978	0.59	0.512	9.33251e-58	C2	HMGCS1
PLLP	2.34671e-32	0.346161	0.327	0.273	4.15743e-28	C2	PLLP
AIF1L	2.81464e-44	0.345788	0.453	0.386	4.98642e-40	C2	AIF1L
COX7B	2.7502e-227	0.344331	0.921	0.884	4.87226e-223	C2	COX7B
CA8	1.40663e-22	0.343989	0.253	0.211	2.49199e-18	C2	CA8
GLTP	1.37574e-34	0.343572	0.358	0.3	2.43726e-30	C2	GLTP
DLAT	1.67042e-29	0.341745	0.343	0.29	2.95932e-25	C2	DLAT
MRPS7	4.22445e-34	0.340075	0.406	0.347	7.48404e-30	C2	MRPS7
CNDP2	4.6004e-42	0.339705	0.512	0.454	8.15007e-38	C2	CNDP2
SH3BP5	5.46049e-32	0.339289	0.367	0.31	9.67381e-28	C2	SH3BP5
DDX5	5.15249e-140	0.339198	0.882	0.826	9.12815e-136	C2	DDX5
B3GALNT1	2.98456e-24	0.33847	0.325	0.28	5.28745e-20	C2	B3GALNT1
MRPL15	5.20992e-37	0.338461	0.423	0.365	9.22989e-33	C2	MRPL15
CSRP1	6.50483e-29	0.338425	0.369	0.317	1.15239e-24	C2	CSRP1
TRIM22	2.75059e-34	0.33605	0.317	0.258	4.87295e-30	C2	TRIM22
NDUFB8	1.51024e-27	0.33589	0.337	0.288	2.67555e-23	C2	NDUFB8
CDK5RAP3	1.44233e-23	0.335576	0.326	0.28	2.55523e-19	C2	CDK5RAP3
FASN	1.6799e-28	0.333636	0.364	0.312	2.97611e-24	C2	FASN
JUNB	9.87615e-162	0.332636	0.898	0.842	1.74966e-157	C2	JUNB
CHD7	6.65353e-17	0.332557	0.33	0.293	1.17874e-12	C2	CHD7
MRPL35	1.89151e-33	0.332039	0.401	0.344	3.351e-29	C2	MRPL35
SCP2	1.36794e-81	0.331664	0.664	0.587	2.42344e-77	C2	SCP2
ATP2B1	7.38639e-17	0.331288	0.356	0.318	1.30857e-12	C2	ATP2B1
NCOA2	5.28322e-27	0.329817	0.329	0.28	9.35976e-23	C2	NCOA2
LDB1	5.08301e-23	0.329763	0.325	0.28	9.00505e-19	C2	LDB1
SLC25A23	3.71006e-89	0.329679	0.717	0.646	6.57274e-85	C2	SLC25A23
NDUFS3	1.76472e-109	0.32863	0.802	0.744	3.12638e-105	C2	NDUFS3
HS6ST1	8.94265e-20	0.327598	0.3	0.26	1.58428e-15	C2	HS6ST1
CDR2L	3.92951e-30	0.326928	0.363	0.309	6.96152e-26	C2	CDR2L
SYNPO	3.0368e-31	0.326158	0.307	0.253	5.38e-27	C2	SYNPO
RNF213	3.516e-65	0.326015	0.66	0.59	6.22894e-61	C2	RNF213
TMEM138	1.24939e-19	0.326001	0.269	0.23	2.21343e-15	C2	TMEM138
RANBP2	2.58111e-23	0.325899	0.352	0.305	4.57269e-19	C2	RANBP2
SYNJ2BP	8.45539e-29	0.325869	0.303	0.25	1.49796e-24	C2	SYNJ2BP
PHACTR4	2.01313e-41	0.325693	0.519	0.456	3.56646e-37	C2	PHACTR4
RNF115	3.43258e-34	0.324268	0.461	0.404	6.08116e-30	C2	RNF115
MCL1	1.09229e-161	0.32364	0.917	0.886	1.9351e-157	C2	MCL1
ERBB3	6.34015e-49	0.32353	0.57	0.507	1.12322e-44	C2	ERBB3
BEX3	6.30892e-92	0.322857	0.701	0.611	1.11769e-87	C2	BEX3
ABLIM1	6.4859e-49	0.322817	0.586	0.528	1.14904e-44	C2	ABLIM1
PDHB	1.15705e-54	0.322664	0.585	0.515	2.04983e-50	C2	PDHB
QPRT	4.96797e-77	0.322453	0.655	0.576	8.80125e-73	C2	QPRT
NR2F2	9.8269e-29	0.322421	0.42	0.369	1.74093e-24	C2	NR2F2
GRAMD2B	2.15572e-57	0.321658	0.633	0.567	3.81907e-53	C2	GRAMD2B
C1GALT1C1	2.71964e-26	0.320817	0.309	0.26	4.81812e-22	C2	C1GALT1C1
FKBP3	1.46134e-21	0.319826	0.327	0.284	2.5889e-17	C2	FKBP3
COX5B	2.61854e-175	0.319804	0.913	0.88	4.639e-171	C2	COX5B
ATP5F1A	7.50732e-226	0.319565	0.928	0.903	1.33e-221	C2	ATP5F1A
CTTNBP2NL	5.09687e-23	0.318951	0.274	0.229	9.02961e-19	C2	CTTNBP2NL
ESD	1.68457e-26	0.318824	0.516	0.47	2.98439e-22	C2	ESD
SMPDL3B	1.78902e-31	0.318579	0.336	0.281	3.16942e-27	C2	SMPDL3B
PAK1	3.04919e-24	0.317835	0.338	0.291	5.40194e-20	C2	PAK1
MAVS	2.23289e-21	0.317281	0.313	0.269	3.95578e-17	C2	MAVS
UACA	5.82488e-49	0.315714	0.691	0.642	1.03194e-44	C2	UACA
MFSD6	4.93323e-27	0.315332	0.287	0.237	8.7397e-23	C2	MFSD6
FOSL2	4.74695e-46	0.31459	0.696	0.657	8.4097e-42	C2	FOSL2
C6orf132	7.07163e-55	0.314221	0.565	0.494	1.25281e-50	C2	C6orf132
MCCC2	4.13026e-25	0.314183	0.346	0.298	7.31717e-21	C2	MCCC2
MAL	1.65064e-107	0.313649	0.826	0.746	2.92427e-103	C2	MAL
NQO1	4.07398e-66	0.313328	0.691	0.626	7.21746e-62	C2	NQO1
CD82	9.19365e-84	0.313263	0.717	0.647	1.62875e-79	C2	CD82
SAMHD1	2.88298e-70	0.312449	0.585	0.494	5.10749e-66	C2	SAMHD1
BCAM	8.31909e-78	0.312343	0.736	0.669	1.47381e-73	C2	BCAM
RGS10	6.58339e-138	0.312144	0.884	0.846	1.16631e-133	C2	RGS10
SNF8	8.52062e-21	0.311503	0.299	0.256	1.50951e-16	C2	SNF8
GOT2	1.15265e-26	0.309475	0.381	0.333	2.04204e-22	C2	GOT2
GSTK1	2.11325e-38	0.30937	0.479	0.418	3.74384e-34	C2	GSTK1
UQCR10	4.15325e-74	0.308835	0.701	0.632	7.3579e-70	C2	UQCR10
FBXO21	5.03413e-23	0.308224	0.318	0.273	8.91847e-19	C2	FBXO21
GTF2H5	1.83758e-25	0.307872	0.354	0.306	3.25546e-21	C2	GTF2H5
FH	1.47879e-61	0.307674	0.643	0.57	2.61983e-57	C2	FH
HES1	9.70275e-07	0.306409	0.524	0.529	0.0171894	C2	HES1
CPNE2	1.44423e-21	0.30474	0.339	0.295	2.5586e-17	C2	CPNE2
TM4SF1	1.35962e-106	0.304594	0.895	0.87	2.4087e-102	C2	TM4SF1
TGFB2	1.98812e-20	0.302526	0.289	0.249	3.52216e-16	C2	TGFB2
DLD	5.40283e-36	0.302166	0.481	0.421	9.57166e-32	C2	DLD
CRIPT	2.06774e-27	0.301965	0.367	0.316	3.66321e-23	C2	CRIPT
VANGL1	1.87244e-16	0.300839	0.307	0.271	3.31721e-12	C2	VANGL1
GPX3	6.43395e-83	0.300105	0.98	0.981	1.13984e-78	C2	GPX3
SLC8A1	2.40784e-12	0.298997	0.323	0.293	4.26573e-08	C2	SLC8A1
NDUFA1	0	0.297642	0.978	0.985	0	C2	NDUFA1
NDUFS2	2.17715e-75	0.297029	0.753	0.701	3.85703e-71	C2	NDUFS2
APOOL	1.04631e-30	0.296749	0.405	0.349	1.85364e-26	C2	APOOL
CD74	0	0.296595	0.993	0.993	0	C2	CD74
GBP4	1.31303e-104	0.296408	0.738	0.654	2.32616e-100	C2	GBP4
POLR2L	1.31253e-36	0.296052	0.49	0.428	2.32529e-32	C2	POLR2L
ETFB	8.10956e-16	0.295415	0.259	0.225	1.43669e-11	C2	ETFB
BAG3	1.06902e-20	0.295363	0.379	0.337	1.89387e-16	C2	BAG3
MARCKSL1	1.24764e-08	0.294668	0.672	0.651	0.000221031	C2	MARCKSL1
NDUFA8	6.75751e-28	0.294028	0.365	0.313	1.19716e-23	C2	NDUFA8
DDX3X	3.03048e-19	0.293723	0.533	0.499	5.3688e-15	C2	DDX3X
COX7A2	6.70319e-87	0.293347	0.771	0.71	1.18754e-82	C2	COX7A2
LPGAT1	4.43021e-18	0.29142	0.31	0.269	7.84856e-14	C2	LPGAT1
NDUFA12	4.75817e-61	0.291278	0.706	0.643	8.42957e-57	C2	NDUFA12
EMX2	2.13626e-46	0.290908	0.527	0.455	3.7846e-42	C2	EMX2
MRPL16	3.87297e-21	0.290465	0.306	0.263	6.86135e-17	C2	MRPL16
CELSR2	2.08147e-28	0.290377	0.413	0.358	3.68754e-24	C2	CELSR2
TC2N	1.21648e-20	0.290345	0.307	0.266	2.15512e-16	C2	TC2N
ARPC1B	6.98007e-13	0.289201	0.498	0.468	1.23659e-08	C2	ARPC1B
MDH1	9.28828e-111	0.288866	0.845	0.792	1.64551e-106	C2	MDH1
SNTB2	2.00256e-15	0.288838	0.253	0.218	3.54773e-11	C2	SNTB2
GUCY1B1	3.92215e-29	0.28813	0.43	0.375	6.94847e-25	C2	GUCY1B1
BCL3	6.17122e-14	0.285835	0.43	0.4	1.09329e-09	C2	BCL3
SYNE2	4.42364e-09	0.283162	0.362	0.339	7.83692e-05	C2	SYNE2
LRP5	1.9237e-15	0.283087	0.28	0.243	3.40803e-11	C2	LRP5
RARG	4.20127e-58	0.283027	0.66	0.591	7.44297e-54	C2	RARG
ATP5MF	8.72015e-241	0.282955	0.967	0.95	1.54486e-236	C2	ATP5MF
TRAK1	4.43519e-40	0.282928	0.587	0.528	7.85738e-36	C2	TRAK1
MFN1	2.36381e-34	0.282553	0.501	0.444	4.18772e-30	C2	MFN1
SUSD6	6.83492e-14	0.280863	0.266	0.233	1.21088e-09	C2	SUSD6
SMIM30	3.12698e-34	0.280775	0.528	0.473	5.53975e-30	C2	SMIM30
GOLIM4	3.75982e-16	0.280454	0.277	0.241	6.66089e-12	C2	GOLIM4
DDX52	5.43339e-17	0.280133	0.32	0.282	9.6258e-13	C2	DDX52
SSPN	2.0964e-44	0.278855	0.605	0.542	3.71398e-40	C2	SSPN
CPNE3	7.30654e-39	0.278726	0.578	0.523	1.29443e-34	C2	CPNE3
CNPPD1	2.29656e-21	0.27849	0.351	0.306	4.06858e-17	C2	CNPPD1
RFX5	8.67369e-30	0.277927	0.425	0.369	1.53663e-25	C2	RFX5
MPC1	2.16602e-22	0.276513	0.328	0.282	3.83731e-18	C2	MPC1
ELOVL6	2.58848e-13	0.276217	0.316	0.284	4.58575e-09	C2	ELOVL6
NDUFB2	2.20905e-116	0.276175	0.884	0.846	3.91356e-112	C2	NDUFB2
WNK1	1.24978e-64	0.276166	0.81	0.774	2.21411e-60	C2	WNK1
MRPS9	9.38936e-19	0.275619	0.324	0.282	1.66342e-14	C2	MRPS9
PDE4B	4.35995e-05	0.275121	0.305	0.291	0.772408	C2	PDE4B
RNF19A	4.27741e-17	0.274939	0.332	0.291	7.57787e-13	C2	RNF19A
IFI16	4.54754e-49	0.274816	0.469	0.391	8.05642e-45	C2	IFI16
SUMF1	2.37031e-24	0.274619	0.368	0.319	4.19924e-20	C2	SUMF1
TEAD3	2.55844e-18	0.274214	0.277	0.236	4.53253e-14	C2	TEAD3
ZNF608	2.29441e-09	0.27416	0.267	0.242	4.06478e-05	C2	ZNF608
ALDH3A2	5.90005e-25	0.27392	0.417	0.367	1.04525e-20	C2	ALDH3A2
CLDN3	1.51094e-64	0.273738	0.758	0.705	2.67679e-60	C2	CLDN3
AKR1A1	7.25419e-05	0.272455	0.478	0.465	1	C2	AKR1A1
NDUFA6	1.46157e-30	0.272324	0.485	0.432	2.58932e-26	C2	NDUFA6
DBI	5.33381e-82	0.272024	0.806	0.742	9.44938e-78	C2	DBI
PTER	3.83569e-16	0.271854	0.299	0.263	6.79531e-12	C2	PTER
ATP5PD	1.25007e-166	0.271554	0.939	0.928	2.21463e-162	C2	ATP5PD
TNRC6B	1.05211e-13	0.271122	0.261	0.227	1.86392e-09	C2	TNRC6B
SRSF1	5.94734e-35	0.270762	0.528	0.469	1.05363e-30	C2	SRSF1
CXCL1	3.51866e-39	0.269674	0.661	0.617	6.23365e-35	C2	CXCL1
TFDP2	6.71236e-28	0.269309	0.43	0.376	1.18916e-23	C2	TFDP2
CHP1	9.73074e-19	0.268696	0.313	0.271	1.7239e-14	C2	CHP1
RAB13	7.13664e-46	0.26777	0.665	0.614	1.26433e-41	C2	RAB13
KLHL14	2.6251e-16	0.267074	0.283	0.247	4.65062e-12	C2	KLHL14
DCBLD2	6.30562e-15	0.266961	0.319	0.284	1.1171e-10	C2	DCBLD2
SDHD	5.50538e-38	0.26692	0.563	0.505	9.75333e-34	C2	SDHD
RAB2A	4.27339e-119	0.266678	0.922	0.919	7.57075e-115	C2	RAB2A
ADCY3	4.08193e-15	0.266371	0.318	0.28	7.23155e-11	C2	ADCY3
ACACA	6.66651e-14	0.266091	0.304	0.27	1.18104e-09	C2	ACACA
C3	1.68631e-145	0.265261	0.975	0.958	2.98747e-141	C2	C3
LRRN2	1.78669e-23	0.265258	0.265	0.218	3.16531e-19	C2	LRRN2
ACBD3	8.49402e-39	0.264838	0.56	0.499	1.5048e-34	C2	ACBD3
RERE	1.02048e-13	0.264071	0.319	0.286	1.80789e-09	C2	RERE
PTGR1	1.47064e-11	0.263976	0.302	0.273	2.60538e-07	C2	PTGR1
EPHA4	4.75297e-14	0.263362	0.354	0.318	8.42036e-10	C2	EPHA4
LDLR	8.13082e-22	0.263018	0.445	0.4	1.44046e-17	C2	LDLR
MRRF	9.65053e-14	0.262105	0.265	0.232	1.70969e-09	C2	MRRF
CSTF3	2.15344e-12	0.262076	0.309	0.277	3.81504e-08	C2	CSTF3
VCP	9.61416e-25	0.261564	0.51	0.465	1.70324e-20	C2	VCP
ACO2	4.57304e-55	0.261401	0.726	0.676	8.10159e-51	C2	ACO2
MRPL4	1.41222e-16	0.261079	0.326	0.289	2.50189e-12	C2	MRPL4
C2orf74	1.28549e-14	0.261054	0.27	0.236	2.27737e-10	C2	C2orf74
NSD1	2.77593e-12	0.260898	0.366	0.336	4.91784e-08	C2	NSD1
ZFAND5	1.41064e-39	0.260167	0.817	0.805	2.49908e-35	C2	ZFAND5
RALBP1	4.91586e-49	0.259852	0.729	0.682	8.70894e-45	C2	RALBP1
APOL6	2.93137e-28	0.259335	0.449	0.392	5.19321e-24	C2	APOL6
OAT	5.1839e-49	0.259051	0.666	0.615	9.18379e-45	C2	OAT
TCEAL9	7.56243e-18	0.25874	0.286	0.247	1.33976e-13	C2	TCEAL9
PHF14	1.65346e-13	0.257134	0.285	0.251	2.92927e-09	C2	PHF14
GGCX	1.49988e-13	0.256697	0.297	0.263	2.65719e-09	C2	GGCX
MIDN	1.9149e-23	0.256508	0.457	0.409	3.39244e-19	C2	MIDN
NDUFC2	1.72175e-16	0.256401	0.297	0.259	3.05026e-12	C2	NDUFC2
STAT6	5.07148e-26	0.255927	0.438	0.384	8.98463e-22	C2	STAT6
NDUFB1	6.63951e-37	0.255568	0.609	0.554	1.17626e-32	C2	NDUFB1
NDUFB7	9.39986e-22	0.25486	0.421	0.376	1.66528e-17	C2	NDUFB7
IL13RA1	1.17821e-13	0.254831	0.318	0.284	2.08731e-09	C2	IL13RA1
COA6	5.12821e-38	0.254223	0.634	0.579	9.08513e-34	C2	COA6
GMFB	4.73989e-12	0.254112	0.277	0.245	8.39719e-08	C2	GMFB
ARV1	5.67458e-13	0.253673	0.323	0.29	1.00531e-08	C2	ARV1
PMVK	4.17586e-23	0.253625	0.43	0.382	7.39795e-19	C2	PMVK
PCYT1A	3.77776e-18	0.253466	0.318	0.276	6.69268e-14	C2	PCYT1A
ST6GAL1	5.46353e-22	0.252648	0.308	0.261	9.6792e-18	C2	ST6GAL1
GCC2	1.27999e-19	0.252569	0.41	0.367	2.26762e-15	C2	GCC2
ZNF503	2.43235e-08	0.252267	0.346	0.324	0.000430916	C2	ZNF503
COX6B1	3.28294e-97	0.251426	0.877	0.851	5.81605e-93	C2	COX6B1
LONP2	3.7875e-15	0.251417	0.403	0.368	6.70993e-11	C2	LONP2
ZFP36L2	1.54691e-35	0.251376	0.708	0.661	2.7405e-31	C2	ZFP36L2
MEST	1.7184e-13	0.251371	0.326	0.293	3.04432e-09	C2	MEST
SDHA	2.52925e-27	0.250505	0.537	0.488	4.48082e-23	C2	SDHA
TYW3	1.90621e-16	0.250472	0.299	0.262	3.37704e-12	C2	TYW3
ANGPTL4	0	2.41158	0.485	0.169	0	C3	ANGPTL4
TRIB3	0	2.30433	0.257	0.076	0	C3	TRIB3
ANKRD37	0	2.18652	0.455	0.193	0	C3	ANKRD37
EGLN3	0	2.18191	0.456	0.157	0	C3	EGLN3
SLC2A1	0	2.16962	0.837	0.468	0	C3	SLC2A1
NDUFA4L2	0	2.1575	0.57	0.217	0	C3	NDUFA4L2
IGFBP3	0	2.13072	0.457	0.203	0	C3	IGFBP3
HILPDA	0	2.0481	0.51	0.257	0	C3	HILPDA
FUT11	0	2.03233	0.341	0.121	0	C3	FUT11
CA9	0	1.97939	0.261	0.077	0	C3	CA9
HK2	0	1.96013	0.553	0.23	0	C3	HK2
ENO2	0	1.9521	0.352	0.117	0	C3	ENO2
STC1	0	1.85263	0.279	0.1	0	C3	STC1
ERO1A	0	1.84366	0.562	0.287	0	C3	ERO1A
GBE1	0	1.83181	0.432	0.191	0	C3	GBE1
P4HA1	0	1.79148	0.728	0.371	0	C3	P4HA1
KDM7A	0	1.77681	0.27	0.104	0	C3	KDM7A
NXPH4	0	1.77013	0.573	0.254	0	C3	NXPH4
BNIP3	0	1.76307	0.898	0.617	0	C3	BNIP3
CHST2	0	1.73345	0.316	0.136	0	C3	CHST2
VEGFA	0	1.66103	0.961	0.784	0	C3	VEGFA
PI3	9.1404e-52	1.63436	0.266	0.221	1.61931e-47	C3	PI3
LAMA3	0	1.61536	0.718	0.462	0	C3	LAMA3
ALCAM	0	1.60793	0.32	0.144	0	C3	ALCAM
DNAJB9	0	1.59299	0.442	0.291	0	C3	DNAJB9
DDIT4	0	1.58636	0.76	0.475	0	C3	DDIT4
NDRG1	0	1.56943	0.995	0.967	0	C3	NDRG1
ADM	0	1.56842	0.47	0.218	0	C3	ADM
WSB1	0	1.49592	0.729	0.543	0	C3	WSB1
CAV2	0	1.49389	0.476	0.27	0	C3	CAV2
S100A10	0	1.48451	0.647	0.402	0	C3	S100A10
CXCR4	0	1.47389	0.54	0.291	0	C3	CXCR4
AK4	0	1.45151	0.573	0.28	0	C3	AK4
PDK1	0	1.44055	0.458	0.234	0	C3	PDK1
PLOD2	0	1.42376	0.762	0.56	0	C3	PLOD2
CAV1	0	1.40684	0.449	0.273	0	C3	CAV1
GOLGA8A	0	1.38568	0.267	0.126	0	C3	GOLGA8A
GTPBP2	0	1.3579	0.5	0.347	0	C3	GTPBP2
SLPI	0	1.31505	0.905	0.847	0	C3	SLPI
STC2	0	1.31391	0.803	0.574	0	C3	STC2
PLTP	0	1.30008	0.576	0.372	0	C3	PLTP
EGLN1	0	1.29474	0.727	0.521	0	C3	EGLN1
SLC16A3	0	1.29263	0.399	0.22	0	C3	SLC16A3
SESN2	6.60899e-259	1.28362	0.283	0.165	1.17085e-254	C3	SESN2
MKNK2	0	1.27569	0.743	0.616	0	C3	MKNK2
EFNA3	0	1.26357	0.299	0.161	0	C3	EFNA3
HERPUD1	0	1.26329	0.607	0.477	0	C3	HERPUD1
PLOD1	0	1.25556	0.297	0.163	0	C3	PLOD1
MIA2	2.70871e-294	1.22966	0.321	0.192	4.79875e-290	C3	MIA2
ITGA3	1.56911e-235	1.22033	0.303	0.19	2.77983e-231	C3	ITGA3
QSOX1	0	1.21892	0.419	0.244	0	C3	QSOX1
PGK1	0	1.19844	0.983	0.945	0	C3	PGK1
PTGS1	2.57645e-282	1.18276	0.294	0.165	4.56445e-278	C3	PTGS1
C4orf3	0	1.18216	0.865	0.689	0	C3	C4orf3
MXI1	0	1.17789	0.697	0.536	0	C3	MXI1
FAM153A	0	1.15889	0.35	0.201	0	C3	FAM153A
ALDOC	0	1.13985	0.551	0.381	0	C3	ALDOC
EGFR	0	1.13946	0.836	0.69	0	C3	EGFR
BNIP3L	0	1.12499	0.485	0.311	0	C3	BNIP3L
ASNS	1.65582e-274	1.12322	0.33	0.203	2.93345e-270	C3	ASNS
ZNF395	3.37736e-278	1.11979	0.33	0.202	5.98333e-274	C3	ZNF395
LDHA	0	1.11355	0.995	0.968	0	C3	LDHA
SEL1L	4.60898e-252	1.11048	0.395	0.28	8.16527e-248	C3	SEL1L
NFE2L1	0	1.06568	0.508	0.361	0	C3	NFE2L1
KDM5B	0	1.0639	0.393	0.251	0	C3	KDM5B
DDIT3	0	1.06357	0.57	0.418	0	C3	DDIT3
TCEA1	0	1.06295	0.774	0.688	0	C3	TCEA1
FAM162A	0	1.05973	0.774	0.624	0	C3	FAM162A
HSPA13	4.69248e-180	1.05937	0.35	0.257	8.3132e-176	C3	HSPA13
LNPK	5.08103e-215	1.0509	0.318	0.21	9.00155e-211	C3	LNPK
HSD11B1L	0	1.04591	0.439	0.291	0	C3	HSD11B1L
BTG1	0	1.04539	0.477	0.302	0	C3	BTG1
CCNY	0	1.04161	0.799	0.654	0	C3	CCNY
ENO1	0	1.04155	0.998	0.993	0	C3	ENO1
SNTB1	9.17632e-306	1.04148	0.43	0.3	1.62568e-301	C3	SNTB1
HSPA5	1.83665e-233	1.03844	0.891	0.891	3.25381e-229	C3	HSPA5
INSIG2	6.00658e-185	1.03776	0.298	0.198	1.06413e-180	C3	INSIG2
GYS1	6.7829e-266	1.02384	0.39	0.267	1.20166e-261	C3	GYS1
CBLB	0	1.01715	0.474	0.326	0	C3	CBLB
PHF21A	3.54479e-254	1.01646	0.345	0.222	6.27996e-250	C3	PHF21A
XPOT	0	1.01226	0.793	0.663	0	C3	XPOT
GADD45A	1.53247e-163	0.98455	0.3	0.205	2.71493e-159	C3	GADD45A
SHMT2	0	0.965159	0.788	0.623	0	C3	SHMT2
AKAP12	2.0306e-234	0.964724	0.525	0.408	3.59742e-230	C3	AKAP12
STK40	8.93496e-138	0.959262	0.252	0.168	1.58292e-133	C3	STK40
CTXN1	2.16495e-214	0.953605	0.347	0.236	3.83542e-210	C3	CTXN1
TPM1	4.278e-258	0.945468	0.656	0.583	7.57891e-254	C3	TPM1
CDC42EP3	0	0.943619	0.686	0.571	0	C3	CDC42EP3
VKORC1	0	0.943582	0.466	0.335	0	C3	VKORC1
SCD	0	0.942796	0.826	0.768	0	C3	SCD
GJB6	1.31462e-233	0.941678	0.555	0.469	2.32897e-229	C3	GJB6
HYOU1	1.05883e-189	0.937964	0.509	0.437	1.87583e-185	C3	HYOU1
TIMP3	4.2593e-280	0.934706	0.446	0.309	7.54578e-276	C3	TIMP3
LAMP3	2.98425e-160	0.934438	0.368	0.278	5.2869e-156	C3	LAMP3
CLMP	7.32431e-142	0.934143	0.27	0.181	1.29757e-137	C3	CLMP
ECE1	0	0.931171	0.54	0.412	0	C3	ECE1
CEBPG	3.58932e-232	0.924487	0.397	0.285	6.35884e-228	C3	CEBPG
SEMA3C	3.21337e-303	0.918326	0.513	0.392	5.69281e-299	C3	SEMA3C
GPR157	0	0.918214	0.596	0.456	0	C3	GPR157
STX3	2.84758e-143	0.918072	0.281	0.194	5.04478e-139	C3	STX3
GPI	0	0.917643	0.935	0.869	0	C3	GPI
PXDC1	0	0.917385	0.688	0.537	0	C3	PXDC1
ALKBH5	1.7451e-149	0.913156	0.292	0.205	3.09163e-145	C3	ALKBH5
LONP1	1.19919e-131	0.90933	0.261	0.181	2.12448e-127	C3	LONP1
SRD5A1	1.55064e-208	0.901218	0.404	0.3	2.74712e-204	C3	SRD5A1
RNF144B	1.37631e-244	0.899367	0.429	0.311	2.43828e-240	C3	RNF144B
YEATS2	1.16313e-243	0.89812	0.404	0.287	2.06059e-239	C3	YEATS2
ANKZF1	2.66796e-168	0.89529	0.3	0.203	4.72656e-164	C3	ANKZF1
SLC4A7	1.4112e-179	0.895031	0.369	0.272	2.50008e-175	C3	SLC4A7
CITED2	0	0.893442	0.604	0.464	0	C3	CITED2
SLC1A5	1.15908e-264	0.883029	0.481	0.361	2.05342e-260	C3	SLC1A5
DIRAS2	2.29806e-298	0.879828	0.473	0.339	4.07124e-294	C3	DIRAS2
SLC5A3	2.78996e-134	0.87566	0.297	0.214	4.94269e-130	C3	SLC5A3
OSBPL10	7.84231e-152	0.874565	0.306	0.217	1.38934e-147	C3	OSBPL10
SLC6A6	6.29191e-136	0.872515	0.289	0.203	1.11468e-131	C3	SLC6A6
CFAP36	0	0.871207	0.58	0.45	0	C3	CFAP36
FBLIM1	0	0.871093	0.501	0.367	0	C3	FBLIM1
SORL1	1.14648e-211	0.867486	0.4	0.295	2.03111e-207	C3	SORL1
NRIP1	2.27201e-119	0.866757	0.274	0.196	4.0251e-115	C3	NRIP1
RBCK1	0	0.851747	0.663	0.565	0	C3	RBCK1
PFKP	0	0.851221	0.805	0.688	0	C3	PFKP
MT1X	5.21657e-90	0.850263	0.462	0.409	9.24168e-86	C3	MT1X
ARHGAP29	0	0.84823	0.636	0.533	0	C3	ARHGAP29
CLGN	3.56798e-263	0.847245	0.495	0.373	6.32104e-259	C3	CLGN
TCEA2	5.32408e-169	0.839171	0.358	0.262	9.43213e-165	C3	TCEA2
TNIP1	1.72105e-297	0.834247	0.504	0.381	3.04902e-293	C3	TNIP1
GAPDH	0	0.833467	0.999	0.997	0	C3	GAPDH
PPP1R13L	2.17598e-141	0.829893	0.315	0.23	3.85496e-137	C3	PPP1R13L
ARRDC3	6.59812e-240	0.822004	0.421	0.298	1.16892e-235	C3	ARRDC3
LGALS8	7.51579e-107	0.814751	0.251	0.178	1.3315e-102	C3	LGALS8
SLC35E1	9.47263e-245	0.809878	0.48	0.371	1.67817e-240	C3	SLC35E1
PJA2	2.17305e-182	0.808843	0.504	0.428	3.84978e-178	C3	PJA2
WDR45B	0	0.807745	0.835	0.751	0	C3	WDR45B
TMEM123	0	0.80464	0.806	0.73	0	C3	TMEM123
USP25	7.34111e-176	0.79691	0.388	0.293	1.30055e-171	C3	USP25
CYLD	4.21033e-137	0.796564	0.43	0.351	7.45902e-133	C3	CYLD
BIRC3	1.82734e-69	0.796189	0.292	0.237	3.23732e-65	C3	BIRC3
SUN1	9.75269e-114	0.795219	0.302	0.227	1.72779e-109	C3	SUN1
ARHGEF2	8.26846e-244	0.793477	0.572	0.484	1.46484e-239	C3	ARHGEF2
LAMC2	2.25718e-109	0.793061	0.385	0.311	3.99882e-105	C3	LAMC2
RLF	2.25013e-144	0.790596	0.311	0.222	3.98633e-140	C3	RLF
FTL	0	0.789376	0.971	0.931	0	C3	FTL
CCDC107	2.00831e-205	0.788829	0.449	0.347	3.55793e-201	C3	CCDC107
SEC11C	3.64789e-78	0.783061	0.429	0.386	6.4626e-74	C3	SEC11C
FTH1	0	0.778676	0.999	0.998	0	C3	FTH1
RPL22L1	0	0.774853	0.743	0.629	0	C3	RPL22L1
NUCB2	1.5899e-23	0.771883	0.26	0.239	2.81666e-19	C3	NUCB2
PDE7A	3.29696e-111	0.770025	0.288	0.212	5.8409e-107	C3	PDE7A
FRMD8	0	0.766322	0.662	0.561	0	C3	FRMD8
TOX2	5.39815e-105	0.765347	0.351	0.282	9.56337e-101	C3	TOX2
EIF4G3	8.43493e-264	0.764844	0.531	0.422	1.49433e-259	C3	EIF4G3
KCMF1	0	0.763177	0.698	0.601	0	C3	KCMF1
SVIL	2.83153e-157	0.761267	0.432	0.35	5.01634e-153	C3	SVIL
EIF4EBP1	1.67729e-159	0.760704	0.404	0.315	2.97149e-155	C3	EIF4EBP1
OSMR	5.88739e-104	0.757262	0.319	0.248	1.04301e-99	C3	OSMR
TP53I11	3.35219e-109	0.752922	0.318	0.244	5.93873e-105	C3	TP53I11
CREBRF	7.7274e-170	0.751601	0.424	0.329	1.36899e-165	C3	CREBRF
SOX4	2.74243e-66	0.750929	0.404	0.363	4.85848e-62	C3	SOX4
TES	1.29922e-192	0.750797	0.528	0.45	2.30171e-188	C3	TES
P4HB	0	0.748834	0.797	0.757	0	C3	P4HB
ALG2	1.28705e-98	0.747973	0.324	0.258	2.28015e-94	C3	ALG2
SEPHS2	4.15731e-183	0.742011	0.515	0.441	7.36509e-179	C3	SEPHS2
SERP1	0	0.738869	0.855	0.828	0	C3	SERP1
ITPR3	1.10492e-172	0.736237	0.411	0.318	1.95748e-168	C3	ITPR3
EPHB2	6.07297e-85	0.736044	0.265	0.2	1.07589e-80	C3	EPHB2
RNF141	6.23046e-97	0.73565	0.352	0.289	1.10379e-92	C3	RNF141
SLC31A1	2.43023e-101	0.725964	0.367	0.304	4.3054e-97	C3	SLC31A1
RNF187	0	0.723652	0.865	0.821	0	C3	RNF187
FZD8	5.71719e-143	0.722506	0.423	0.338	1.01286e-138	C3	FZD8
MAFG	3.83376e-88	0.722187	0.276	0.211	6.79189e-84	C3	MAFG
USP36	6.31072e-86	0.720119	0.289	0.226	1.11801e-81	C3	USP36
BCKDK	3.91995e-100	0.719224	0.318	0.25	6.94458e-96	C3	BCKDK
ZNF292	7.75773e-142	0.71684	0.377	0.291	1.37436e-137	C3	ZNF292
KHDRBS3	7.87739e-110	0.706118	0.381	0.307	1.39556e-105	C3	KHDRBS3
GOLGA4	2.90142e-274	0.696375	0.665	0.583	5.14016e-270	C3	GOLGA4
ZNF511	6.04795e-182	0.695247	0.471	0.383	1.07145e-177	C3	ZNF511
FHL2	0	0.694029	0.855	0.777	0	C3	FHL2
ZMYND8	3.9111e-183	0.693154	0.485	0.394	6.92891e-179	C3	ZMYND8
LDOC1	1.06245e-98	0.691013	0.32	0.25	1.88224e-94	C3	LDOC1
ZNF770	6.41908e-155	0.69051	0.447	0.366	1.1372e-150	C3	ZNF770
NAMPT	0	0.687944	0.745	0.665	0	C3	NAMPT
ZC3H6	7.80854e-119	0.687277	0.357	0.28	1.38336e-114	C3	ZC3H6
CD55	7.80324e-76	0.686047	0.279	0.22	1.38242e-71	C3	CD55
DUSP6	1.10398e-142	0.685519	0.501	0.42	1.95582e-138	C3	DUSP6
AP3S1	1.41578e-218	0.683649	0.531	0.439	2.50819e-214	C3	AP3S1
RRAGA	1.08241e-130	0.682206	0.46	0.392	1.91759e-126	C3	RRAGA
DNAJC3	3.2025e-38	0.680431	0.404	0.383	5.67355e-34	C3	DNAJC3
NREP	6.02666e-108	0.676655	0.352	0.276	1.06768e-103	C3	NREP
FBXO32	6.73985e-226	0.675756	0.458	0.338	1.19403e-221	C3	FBXO32
PGM3	1.17717e-30	0.675391	0.259	0.231	2.08548e-26	C3	PGM3
GFPT1	7.24721e-61	0.667683	0.344	0.303	1.28392e-56	C3	GFPT1
MED13L	4.98404e-79	0.666475	0.283	0.222	8.82972e-75	C3	MED13L
CHMP4C	1.54814e-83	0.665994	0.322	0.261	2.74269e-79	C3	CHMP4C
IL1RAP	3.55335e-58	0.663783	0.263	0.213	6.29512e-54	C3	IL1RAP
HELZ2	2.06369e-95	0.661111	0.384	0.322	3.65603e-91	C3	HELZ2
PIAS2	1.32053e-206	0.660542	0.531	0.442	2.33945e-202	C3	PIAS2
PATL1	2.98288e-170	0.659952	0.529	0.455	5.28446e-166	C3	PATL1
TBC1D17	1.92972e-88	0.658035	0.329	0.265	3.4187e-84	C3	TBC1D17
RTL8A	7.10384e-211	0.657971	0.546	0.463	1.25852e-206	C3	RTL8A
GOLPH3L	3.76544e-80	0.656944	0.347	0.292	6.67085e-76	C3	GOLPH3L
SEZ6L2	5.579e-76	0.655649	0.27	0.21	9.88376e-72	C3	SEZ6L2
KRCC1	5.31309e-216	0.655168	0.606	0.537	9.41266e-212	C3	KRCC1
GSK3B	6.17378e-188	0.654617	0.52	0.436	1.09375e-183	C3	GSK3B
SLC7A1	1.26359e-115	0.654105	0.376	0.301	2.23857e-111	C3	SLC7A1
PAM	1.18078e-85	0.651071	0.309	0.246	2.09188e-81	C3	PAM
ITGB1	0	0.646978	0.954	0.938	0	C3	ITGB1
TRIM56	7.91258e-196	0.645733	0.565	0.482	1.40179e-191	C3	TRIM56
KIAA2013	3.02324e-98	0.645529	0.383	0.32	5.35597e-94	C3	KIAA2013
ARHGAP12	7.31629e-58	0.645188	0.251	0.201	1.29615e-53	C3	ARHGAP12
UBXN6	6.97954e-74	0.643146	0.313	0.256	1.2365e-69	C3	UBXN6
CAST	0	0.638547	0.72	0.654	0	C3	CAST
EXOSC5	2.46932e-62	0.637149	0.281	0.229	4.37465e-58	C3	EXOSC5
SIRT2	4.62068e-133	0.636858	0.477	0.407	8.18599e-129	C3	SIRT2
PYCR1	8.71856e-109	0.634809	0.405	0.34	1.54458e-104	C3	PYCR1
RNMT	2.17254e-116	0.634043	0.392	0.318	3.84888e-112	C3	RNMT
BACH1	9.10564e-65	0.629864	0.279	0.225	1.61316e-60	C3	BACH1
FEM1C	5.45657e-141	0.629858	0.478	0.402	9.66686e-137	C3	FEM1C
TMEM43	2.55979e-73	0.62621	0.294	0.235	4.53492e-69	C3	TMEM43
ZMYM2	2.35697e-122	0.625947	0.396	0.319	4.17561e-118	C3	ZMYM2
RNF41	7.35397e-140	0.624242	0.464	0.388	1.30283e-135	C3	RNF41
ITGB8	0	0.623737	0.928	0.902	0	C3	ITGB8
TMC4	1.65243e-198	0.623253	0.532	0.441	2.92745e-194	C3	TMC4
DNAJC1	9.0695e-46	0.621703	0.363	0.333	1.60675e-41	C3	DNAJC1
EIF4A2	0	0.621457	0.964	0.934	0	C3	EIF4A2
NUPR1	0	0.620748	0.801	0.732	0	C3	NUPR1
TFRC	2.72628e-302	0.62005	0.841	0.816	4.82988e-298	C3	TFRC
BBX	8.21506e-307	0.619673	0.73	0.653	1.45538e-302	C3	BBX
ZYX	1.12847e-134	0.61955	0.417	0.332	1.99919e-130	C3	ZYX
CRYAB	1.02306e-133	0.618386	0.337	0.245	1.81245e-129	C3	CRYAB
LHPP	9.47918e-87	0.618048	0.366	0.306	1.67933e-82	C3	LHPP
SSR3	0	0.617369	0.889	0.869	0	C3	SSR3
CDC42BPB	1.38669e-56	0.616979	0.264	0.214	2.45667e-52	C3	CDC42BPB
IL6ST	1.07537e-90	0.615621	0.374	0.312	1.90513e-86	C3	IL6ST
CHST15	1.81046e-112	0.61446	0.46	0.399	3.20741e-108	C3	CHST15
TMF1	5.18478e-102	0.61336	0.455	0.397	9.18536e-98	C3	TMF1
ATF5	1.07713e-53	0.611804	0.421	0.388	1.90825e-49	C3	ATF5
UPF3A	3.69416e-206	0.611377	0.662	0.607	6.54457e-202	C3	UPF3A
TMEM106B	4.54293e-99	0.611026	0.371	0.303	8.04825e-95	C3	TMEM106B
ANXA1	3.08939e-211	0.609783	0.726	0.668	5.47316e-207	C3	ANXA1
FAM222B	8.13911e-59	0.609586	0.266	0.214	1.44193e-54	C3	FAM222B
PNMA1	1.98579e-64	0.60809	0.288	0.235	3.51802e-60	C3	PNMA1
HCFC1R1	2.99403e-297	0.605021	0.754	0.697	5.30422e-293	C3	HCFC1R1
MBP	6.50438e-109	0.603364	0.392	0.319	1.15232e-104	C3	MBP
UFM1	3.89355e-222	0.603319	0.673	0.618	6.89781e-218	C3	UFM1
DCAF10	4.98793e-229	0.600728	0.64	0.575	8.83662e-225	C3	DCAF10
PPFIA1	4.25934e-131	0.600694	0.463	0.389	7.54585e-127	C3	PPFIA1
SDC2	0	0.600487	0.72	0.608	0	C3	SDC2
C19orf12	3.32717e-53	0.599944	0.261	0.213	5.89441e-49	C3	C19orf12
MACC1	1.84837e-118	0.599859	0.46	0.391	3.27458e-114	C3	MACC1
ACAP2	1.54998e-170	0.598234	0.631	0.578	2.74594e-166	C3	ACAP2
OSBP	2.77266e-52	0.597409	0.304	0.26	4.91205e-48	C3	OSBP
ZDHHC9	7.14709e-123	0.596504	0.441	0.369	1.26618e-118	C3	ZDHHC9
KLF4	1.04786e-170	0.596427	0.599	0.512	1.85638e-166	C3	KLF4
TAOK3	8.36414e-84	0.595909	0.39	0.332	1.48179e-79	C3	TAOK3
ITPKB	1.23338e-54	0.59352	0.268	0.219	2.18506e-50	C3	ITPKB
CLIP1	2.09754e-80	0.593113	0.349	0.29	3.716e-76	C3	CLIP1
PRKCE	5.86334e-54	0.592397	0.273	0.226	1.03875e-49	C3	PRKCE
ASCC1	4.3687e-58	0.592243	0.271	0.221	7.73959e-54	C3	ASCC1
TCF7L1	4.51045e-45	0.591704	0.274	0.231	7.99071e-41	C3	TCF7L1
MYL9	8.55184e-119	0.590648	0.523	0.465	1.51504e-114	C3	MYL9
AFF1	3.50772e-56	0.590581	0.278	0.229	6.21427e-52	C3	AFF1
TMED10	0	0.588328	0.944	0.919	0	C3	TMED10
NABP1	3.93171e-77	0.58819	0.342	0.285	6.96542e-73	C3	NABP1
RIOK3	4.21799e-107	0.58589	0.426	0.361	7.4726e-103	C3	RIOK3
CAMSAP2	1.62111e-57	0.585239	0.266	0.215	2.87196e-53	C3	CAMSAP2
AFF4	3.23389e-125	0.584764	0.458	0.386	5.72915e-121	C3	AFF4
TTC3	0	0.583951	0.764	0.695	0	C3	TTC3
DTD1	1.47825e-66	0.582035	0.348	0.299	2.61887e-62	C3	DTD1
IL32	1.50372e-30	0.581274	0.52	0.501	2.664e-26	C3	IL32
NFX1	4.84464e-48	0.57864	0.26	0.217	8.58276e-44	C3	NFX1
SLC25A36	7.77878e-209	0.578109	0.593	0.515	1.37809e-204	C3	SLC25A36
CAMK1D	3.38046e-159	0.577464	0.631	0.575	5.98882e-155	C3	CAMK1D
NCK1	2.22652e-76	0.57569	0.339	0.28	3.9445e-72	C3	NCK1
DERL1	1.72332e-213	0.575577	0.7	0.655	3.05303e-209	C3	DERL1
MAP1LC3B	7.69299e-91	0.570569	0.425	0.368	1.36289e-86	C3	MAP1LC3B
MBNL2	3.80725e-51	0.5699	0.294	0.247	6.74492e-47	C3	MBNL2
SECISBP2	6.7923e-56	0.569671	0.287	0.238	1.20332e-51	C3	SECISBP2
PUS7	1.8242e-53	0.569309	0.264	0.216	3.23175e-49	C3	PUS7
FAM107B	7.04283e-44	0.569213	0.3	0.257	1.24771e-39	C3	FAM107B
FOXJ3	1.62509e-75	0.56854	0.367	0.313	2.879e-71	C3	FOXJ3
PPFIBP1	1.33105e-62	0.568283	0.353	0.304	2.35808e-58	C3	PPFIBP1
CP	1.05275e-37	0.567299	0.73	0.753	1.86505e-33	C3	CP
TACSTD2	3.29468e-34	0.565802	0.46	0.431	5.83686e-30	C3	TACSTD2
ZFAND1	1.15846e-91	0.565542	0.401	0.341	2.05232e-87	C3	ZFAND1
BRI3	0	0.565089	0.832	0.772	0	C3	BRI3
VTCN1	7.52222e-115	0.564573	0.626	0.601	1.33264e-110	C3	VTCN1
EEF2	0	0.563267	0.894	0.858	0	C3	EEF2
PDZD8	4.07755e-68	0.563014	0.339	0.284	7.22379e-64	C3	PDZD8
SPOPL	2.11161e-55	0.562759	0.315	0.269	3.74093e-51	C3	SPOPL
SETD3	7.01638e-98	0.562649	0.447	0.391	1.24302e-93	C3	SETD3
HOXB9	1.702e-96	0.560135	0.479	0.424	3.01526e-92	C3	HOXB9
UGDH	2.01043e-26	0.559685	0.258	0.23	3.56167e-22	C3	UGDH
SETD5	7.38188e-79	0.558322	0.387	0.332	1.30777e-74	C3	SETD5
BAIAP2L1	8.10352e-47	0.55726	0.274	0.231	1.43562e-42	C3	BAIAP2L1
MAP3K2	5.01459e-109	0.556576	0.47	0.408	8.88385e-105	C3	MAP3K2
TMEM167B	1.29056e-133	0.556047	0.533	0.472	2.28636e-129	C3	TMEM167B
CHI3L1	5.34517e-25	0.554188	0.547	0.548	9.4695e-21	C3	CHI3L1
DUSP3	1.46338e-96	0.55358	0.419	0.357	2.59252e-92	C3	DUSP3
RAB32	1.95093e-34	0.553017	0.257	0.222	3.45626e-30	C3	RAB32
MYC	1.4688e-102	0.552415	0.517	0.461	2.60212e-98	C3	MYC
RAB20	5.40991e-62	0.551222	0.32	0.269	9.58419e-58	C3	RAB20
SLC39A6	9.63333e-93	0.549596	0.449	0.395	1.70664e-88	C3	SLC39A6
SMIM26	3.99306e-86	0.549404	0.442	0.392	7.07411e-82	C3	SMIM26
IRF7	9.41003e-63	0.548119	0.353	0.302	1.66708e-58	C3	IRF7
MAP4K4	1.89914e-61	0.547838	0.338	0.288	3.36451e-57	C3	MAP4K4
IDS	8.53049e-76	0.547344	0.387	0.335	1.51126e-71	C3	IDS
LENG8	3.67725e-225	0.54546	0.657	0.584	6.51462e-221	C3	LENG8
BOD1	1.19075e-70	0.545197	0.382	0.332	2.10953e-66	C3	BOD1
ATF6	6.2858e-60	0.544947	0.367	0.323	1.11359e-55	C3	ATF6
TCEA3	6.18219e-90	0.542731	0.434	0.377	1.09524e-85	C3	TCEA3
PARD3	5.3081e-130	0.542548	0.517	0.454	9.40383e-126	C3	PARD3
KDM5C	3.82227e-134	0.542419	0.505	0.436	6.77153e-130	C3	KDM5C
DLGAP4	5.452e-46	0.541667	0.266	0.224	9.65876e-42	C3	DLGAP4
PPP1R14B	0	0.541625	0.953	0.934	0	C3	PPP1R14B
TMED7	1.30719e-49	0.539519	0.325	0.284	2.31583e-45	C3	TMED7
SLC3A2	2.40622e-172	0.539384	0.723	0.686	4.26286e-168	C3	SLC3A2
ESYT2	3.42498e-129	0.538979	0.513	0.451	6.06769e-125	C3	ESYT2
CCL28	1.46833e-111	0.538574	0.532	0.485	2.6013e-107	C3	CCL28
HK1	3.17298e-143	0.53832	0.537	0.469	5.62125e-139	C3	HK1
C11orf68	2.51888e-48	0.537751	0.303	0.26	4.46245e-44	C3	C11orf68
ZFAND3	2.86885e-62	0.537647	0.349	0.301	5.08245e-58	C3	ZFAND3
FYTTD1	2.16213e-182	0.536994	0.65	0.598	3.83043e-178	C3	FYTTD1
TBC1D5	4.52808e-61	0.535719	0.353	0.305	8.02194e-57	C3	TBC1D5
RETREG2	5.16011e-100	0.533713	0.49	0.438	9.14165e-96	C3	RETREG2
LAMC1	5.56698e-111	0.532329	0.462	0.394	9.86246e-107	C3	LAMC1
BAG5	1.6101e-56	0.532246	0.351	0.306	2.85245e-52	C3	BAG5
CFAP97	7.80654e-130	0.531992	0.538	0.48	1.38301e-125	C3	CFAP97
AVL9	7.86722e-42	0.52903	0.255	0.214	1.39376e-37	C3	AVL9
CPD	8.68074e-72	0.528997	0.36	0.305	1.53788e-67	C3	CPD
SEC61G	5.85721e-288	0.528824	0.771	0.721	1.03766e-283	C3	SEC61G
RHOT1	2.19031e-59	0.526923	0.348	0.302	3.88035e-55	C3	RHOT1
UBA2	9.02401e-81	0.526863	0.437	0.388	1.59869e-76	C3	UBA2
RFNG	4.20489e-59	0.52684	0.372	0.329	7.44938e-55	C3	RFNG
GOLGA2	4.49151e-48	0.526242	0.321	0.279	7.95716e-44	C3	GOLGA2
ATP13A3	2.80789e-75	0.524732	0.497	0.459	4.97446e-71	C3	ATP13A3
TBL1X	4.05787e-41	0.52416	0.285	0.245	7.18892e-37	C3	TBL1X
TAF1D	1.17112e-278	0.523525	0.83	0.798	2.07476e-274	C3	TAF1D
ST6GAL11	6.52446e-42	0.522471	0.295	0.254	1.15587e-37	C3	ST6GAL1
RPL13	0	0.52228	0.998	0.991	0	C3	RPL13
MKRN1	2.85659e-90	0.52176	0.441	0.388	5.06073e-86	C3	MKRN1
DNAJC5	2.70957e-39	0.521202	0.262	0.222	4.80027e-35	C3	DNAJC5
RPL36	0	0.520834	0.999	0.996	0	C3	RPL36
RBFOX2	4.78011e-41	0.520083	0.271	0.232	8.46844e-37	C3	RBFOX2
RNF149	1.21915e-41	0.519839	0.273	0.232	2.15985e-37	C3	RNF149
CUL4B	1.10958e-45	0.519665	0.286	0.243	1.96573e-41	C3	CUL4B
RAB12	5.22793e-116	0.519061	0.52	0.465	9.26179e-112	C3	RAB12
RELA	1.83762e-188	0.517945	0.677	0.622	3.25553e-184	C3	RELA
LMAN1	1.19178e-128	0.517694	0.674	0.649	2.11135e-124	C3	LMAN1
CCNI	0	0.517524	0.957	0.939	0	C3	CCNI
EIF4B	0	0.517052	0.941	0.918	0	C3	EIF4B
MBD6	8.51298e-83	0.516566	0.42	0.365	1.50816e-78	C3	MBD6
PREB	2.14893e-28	0.516464	0.329	0.306	3.80704e-24	C3	PREB
LAMA5	3.23712e-140	0.514737	0.593	0.54	5.73488e-136	C3	LAMA5
ACLY	1.38068e-89	0.514519	0.49	0.446	2.44601e-85	C3	ACLY
FLNA	6.28234e-164	0.514084	0.583	0.513	1.11298e-159	C3	FLNA
BHLHE41	3.74469e-217	0.513811	0.751	0.719	6.6341e-213	C3	BHLHE41
WDR3	1.19977e-44	0.513028	0.302	0.26	2.12551e-40	C3	WDR3
SQSTM1	8.66353e-281	0.512138	0.851	0.825	1.53483e-276	C3	SQSTM1
SH3BP4	2.11098e-48	0.51203	0.282	0.236	3.73982e-44	C3	SH3BP4
UBE2Z	3.50496e-186	0.51057	0.738	0.706	6.20939e-182	C3	UBE2Z
ATF3	2.89859e-64	0.510065	0.64	0.633	5.13515e-60	C3	ATF3
ANKRD12	2.92555e-93	0.508994	0.495	0.445	5.1829e-89	C3	ANKRD12
CCNG1	5.6294e-160	0.508732	0.619	0.565	9.97305e-156	C3	CCNG1
NCOA6	2.58925e-67	0.507616	0.374	0.322	4.58711e-63	C3	NCOA6
ARFGEF2	2.26269e-78	0.506509	0.395	0.338	4.00859e-74	C3	ARFGEF2
SH3GLB1	5.3988e-144	0.505056	0.608	0.56	9.56452e-140	C3	SH3GLB1
RPL26	0	0.504458	0.937	0.908	0	C3	RPL26
GORASP2	6.25337e-66	0.504281	0.481	0.45	1.10785e-61	C3	GORASP2
SPAG9	1.22163e-53	0.504112	0.349	0.305	2.16424e-49	C3	SPAG9
PNRC1	8.40427e-285	0.503779	0.813	0.756	1.4889e-280	C3	PNRC1
ANAPC16	2.24367e-222	0.503699	0.682	0.62	3.97489e-218	C3	ANAPC16
EIF1	0	0.502138	0.99	0.983	0	C3	EIF1
CREBZF	3.67673e-57	0.501894	0.37	0.329	6.5137e-53	C3	CREBZF
SRPRA	1.63439e-106	0.5016	0.655	0.633	2.89548e-102	C3	SRPRA
RNF216	2.64631e-36	0.500461	0.25	0.212	4.68821e-32	C3	RNF216
GATAD1	5.33467e-42	0.499564	0.293	0.253	9.4509e-38	C3	GATAD1
RAB6A	3.06986e-155	0.498334	0.649	0.605	5.43856e-151	C3	RAB6A
SEC23B	7.39707e-18	0.497995	0.274	0.256	1.31047e-13	C3	SEC23B
BOD1L1	8.09815e-70	0.495474	0.366	0.31	1.43467e-65	C3	BOD1L1
NUP58	6.01018e-38	0.495187	0.3	0.265	1.06476e-33	C3	NUP58
RAP2A	2.56206e-46	0.492873	0.348	0.31	4.53894e-42	C3	RAP2A
CXADR	2.28475e-248	0.492	0.83	0.799	4.04766e-244	C3	CXADR
MTMR6	7.51158e-33	0.490282	0.281	0.248	1.33075e-28	C3	MTMR6
RPL11	0	0.49004	0.998	0.993	0	C3	RPL11
TBC1D9B	4.29448e-84	0.488952	0.466	0.417	7.6081e-80	C3	TBC1D9B
BRD4	3.15389e-84	0.488688	0.497	0.452	5.58743e-80	C3	BRD4
ZRANB1	3.59239e-29	0.488065	0.269	0.238	6.36428e-25	C3	ZRANB1
RBPJ	9.86193e-33	0.487024	0.266	0.231	1.74714e-28	C3	RBPJ
HSPA9	1.43063e-268	0.486788	0.806	0.772	2.53451e-264	C3	HSPA9
ZNF33A	1.83861e-51	0.485141	0.334	0.29	3.25728e-47	C3	ZNF33A
RHBDD2	1.06401e-38	0.484174	0.307	0.27	1.885e-34	C3	RHBDD2
SERINC1	1.78812e-39	0.483962	0.294	0.256	3.16784e-35	C3	SERINC1
IL15RA	5.40582e-45	0.483412	0.335	0.295	9.57696e-41	C3	IL15RA
TAOK1	5.28535e-90	0.482986	0.459	0.399	9.36353e-86	C3	TAOK1
RB1CC1	4.17395e-62	0.482827	0.43	0.388	7.39457e-58	C3	RB1CC1
PPP1R2	5.81748e-118	0.482573	0.571	0.527	1.03062e-113	C3	PPP1R2
TP53BP2	3.31545e-29	0.481964	0.281	0.252	5.87364e-25	C3	TP53BP2
SEC63	3.0364e-143	0.48152	0.679	0.654	5.37928e-139	C3	SEC63
ATXN7L3B	7.07788e-41	0.480609	0.278	0.238	1.25392e-36	C3	ATXN7L3B
MRGBP	1.67468e-55	0.480441	0.362	0.318	2.96687e-51	C3	MRGBP
STK24	0	0.480284	0.96	0.95	0	C3	STK24
ATF4	1.88718e-277	0.478377	0.8	0.749	3.34333e-273	C3	ATF4
MIB1	1.58134e-69	0.478011	0.402	0.351	2.80151e-65	C3	MIB1
STX16	4.44934e-114	0.477678	0.536	0.483	7.88245e-110	C3	STX16
ANO6	1.21172e-25	0.477591	0.271	0.245	2.14668e-21	C3	ANO6
CSNK1E	2.2989e-34	0.477544	0.28	0.244	4.07273e-30	C3	CSNK1E
FAM168A	1.70102e-48	0.475734	0.307	0.263	3.01352e-44	C3	FAM168A
SH3GL1	1.10928e-67	0.475235	0.447	0.405	1.96521e-63	C3	SH3GL1
QPCT	1.42558e-85	0.474208	0.532	0.485	2.52556e-81	C3	QPCT
GOLGB1	1.28893e-79	0.473539	0.497	0.449	2.28347e-75	C3	GOLGB1
ZNRF1	9.85781e-49	0.473339	0.396	0.363	1.74641e-44	C3	ZNRF1
RSL1D1	4.21989e-280	0.472902	0.81	0.769	7.47595e-276	C3	RSL1D1
RPS18	0	0.471821	0.999	0.999	0	C3	RPS18
BTN3A1	2.84957e-21	0.470547	0.252	0.228	5.0483e-17	C3	BTN3A1
ZBTB4	3.60463e-46	0.470473	0.32	0.279	6.38596e-42	C3	ZBTB4
LTB	2.156e-62	0.470335	0.419	0.36	3.81957e-58	C3	LTB
HACD2	1.60959e-19	0.470258	0.371	0.364	2.85155e-15	C3	HACD2
ARHGAP35	2.21311e-36	0.470225	0.275	0.238	3.92074e-32	C3	ARHGAP35
SLC39A4	1.17186e-66	0.470148	0.463	0.427	2.07607e-62	C3	SLC39A4
MEF2D	3.31329e-40	0.470013	0.324	0.288	5.86983e-36	C3	MEF2D
DNAJC10	2.53981e-35	0.468148	0.402	0.38	4.49952e-31	C3	DNAJC10
OTUD7B	9.57121e-47	0.467567	0.378	0.342	1.69563e-42	C3	OTUD7B
USP34	4.05574e-109	0.466856	0.516	0.457	7.18515e-105	C3	USP34
MINDY2	9.64452e-30	0.466442	0.258	0.224	1.70862e-25	C3	MINDY2
CFDP1	8.70382e-74	0.466135	0.472	0.429	1.54197e-69	C3	CFDP1
UBE2J1	1.56632e-27	0.466127	0.344	0.323	2.77489e-23	C3	UBE2J1
TENT4A	1.06461e-40	0.464115	0.356	0.323	1.88607e-36	C3	TENT4A
CDH23	5.97288e-44	0.463086	0.357	0.32	1.05816e-39	C3	CDH23
RAI1	6.7922e-36	0.462575	0.323	0.291	1.20331e-31	C3	RAI1
FAM3C	4.07989e-35	0.462575	0.395	0.374	7.22794e-31	C3	FAM3C
VAMP2	9.5117e-86	0.462326	0.525	0.483	1.68509e-81	C3	VAMP2
FNDC3B	1.7652e-80	0.461464	0.496	0.451	3.12723e-76	C3	FNDC3B
TCIM	9.90875e-46	0.461279	0.474	0.438	1.75543e-41	C3	TCIM
FAM91A1	3.15541e-94	0.460099	0.518	0.47	5.59012e-90	C3	FAM91A1
PPCS	2.6843e-70	0.45995	0.471	0.434	4.75551e-66	C3	PPCS
ARHGAP21	6.06844e-40	0.458808	0.346	0.311	1.07508e-35	C3	ARHGAP21
OGT	2.94889e-50	0.457827	0.326	0.282	5.22426e-46	C3	OGT
ETS1	5.96354e-52	0.457671	0.422	0.378	1.0565e-47	C3	ETS1
OXSR1	6.1856e-32	0.457541	0.282	0.249	1.09584e-27	C3	OXSR1
RNF181	8.61121e-34	0.457306	0.325	0.295	1.52556e-29	C3	RNF181
SMIM14	1.11749e-44	0.456767	0.464	0.443	1.97975e-40	C3	SMIM14
PGAM1	0	0.456322	0.858	0.818	0	C3	PGAM1
ANKRD11	7.34898e-128	0.456134	0.609	0.554	1.30195e-123	C3	ANKRD11
ZBTB44	1.25837e-48	0.455584	0.373	0.334	2.22932e-44	C3	ZBTB44
TULP3	3.0845e-18	0.455415	0.304	0.289	5.46449e-14	C3	TULP3
CANX	6.08615e-284	0.454208	0.977	0.971	1.07822e-279	C3	CANX
CMIP	5.06441e-40	0.451922	0.309	0.269	8.97211e-36	C3	CMIP
ZNF148	4.60366e-76	0.450974	0.468	0.42	8.15585e-72	C3	ZNF148
AKAP11	4.42606e-32	0.450904	0.263	0.229	7.8412e-28	C3	AKAP11
RNF145	8.75895e-52	0.449973	0.436	0.404	1.55173e-47	C3	RNF145
MTHFD2	2.39699e-112	0.449144	0.594	0.55	4.24652e-108	C3	MTHFD2
FOXK2	1.94342e-54	0.448398	0.417	0.378	3.44296e-50	C3	FOXK2
R3HDM2	4.05441e-90	0.448245	0.521	0.474	7.18279e-86	C3	R3HDM2
MT2A	0.00134719	0.447454	0.724	0.775	1	C3	MT2A
TTC39C	1.65254e-25	0.446093	0.259	0.231	2.92764e-21	C3	TTC39C
SEMA4B	5.48002e-71	0.445177	0.515	0.477	9.70841e-67	C3	SEMA4B
RBBP6	4.47277e-116	0.445027	0.616	0.571	7.92396e-112	C3	RBBP6
ZCCHC7	1.96133e-44	0.445027	0.381	0.348	3.47469e-40	C3	ZCCHC7
CBX4	1.04417e-32	0.444806	0.43	0.412	1.84985e-28	C3	CBX4
XPO5	8.33737e-33	0.44428	0.313	0.281	1.47705e-28	C3	XPO5
CRTAP	2.8609e-149	0.442683	0.654	0.604	5.06837e-145	C3	CRTAP
GPT2	1.00218e-53	0.442407	0.43	0.393	1.77546e-49	C3	GPT2
SINHCAF	3.77114e-196	0.441655	0.804	0.779	6.68095e-192	C3	SINHCAF
KMT5B	4.10982e-53	0.441302	0.409	0.368	7.28096e-49	C3	KMT5B
PLEKHA1	1.66729e-59	0.441275	0.471	0.437	2.95377e-55	C3	PLEKHA1
CRIM1	2.15246e-64	0.440861	0.447	0.403	3.8133e-60	C3	CRIM1
STRN4	1.07857e-40	0.439963	0.392	0.363	1.91079e-36	C3	STRN4
ICE1	1.51777e-52	0.439709	0.39	0.348	2.68889e-48	C3	ICE1
DYM	6.09177e-33	0.438396	0.37	0.346	1.07922e-28	C3	DYM
CRLS1	3.7262e-30	0.438157	0.296	0.265	6.60133e-26	C3	CRLS1
RNF11	1.65351e-42	0.437554	0.362	0.327	2.92936e-38	C3	RNF11
MEX3C	2.78173e-38	0.437288	0.341	0.307	4.92812e-34	C3	MEX3C
PCIF1	8.49173e-24	0.436382	0.296	0.272	1.50439e-19	C3	PCIF1
LSM14A	4.4543e-132	0.435901	0.649	0.611	7.89123e-128	C3	LSM14A
YWHAG	2.48132e-136	0.435829	0.697	0.662	4.3959e-132	C3	YWHAG
RPS3	0	0.435088	0.988	0.978	0	C3	RPS3
LTBP3	1.79997e-21	0.434974	0.252	0.227	3.18884e-17	C3	LTBP3
NLN	9.04995e-25	0.434873	0.282	0.256	1.60329e-20	C3	NLN
BAZ2A	5.32678e-79	0.434377	0.491	0.442	9.43692e-75	C3	BAZ2A
NCKAP1	1.22648e-183	0.434192	0.713	0.669	2.17283e-179	C3	NCKAP1
FBXO7	1.15028e-38	0.434018	0.381	0.353	2.03783e-34	C3	FBXO7
PHF3	2.7326e-67	0.43399	0.497	0.46	4.84107e-63	C3	PHF3
RIOX2	2.59361e-28	0.433833	0.258	0.225	4.59484e-24	C3	RIOX2
DVL3	3.43464e-118	0.432734	0.624	0.585	6.08481e-114	C3	DVL3
UFL1	9.95427e-30	0.431748	0.276	0.243	1.7635e-25	C3	UFL1
CMPK1	1.85907e-84	0.431608	0.544	0.507	3.29353e-80	C3	CMPK1
NFAT5	2.77694e-38	0.431423	0.304	0.267	4.91963e-34	C3	NFAT5
KIF5B	8.75702e-248	0.431013	0.879	0.857	1.55139e-243	C3	KIF5B
GID8	1.30057e-79	0.430636	0.52	0.48	2.30408e-75	C3	GID8
DYNLRB1	1.19577e-245	0.430227	0.837	0.813	2.11842e-241	C3	DYNLRB1
ME2	6.12426e-70	0.429943	0.505	0.47	1.08497e-65	C3	ME2
TRIB1	1.7476e-55	0.429934	0.671	0.682	3.09605e-51	C3	TRIB1
EIF2AK1	1.05773e-149	0.429456	0.715	0.688	1.87387e-145	C3	EIF2AK1
CCDC71L	2.37675e-09	0.42942	0.254	0.243	4.21065e-05	C3	CCDC71L
GUK1	2.55092e-142	0.429332	0.704	0.678	4.5192e-138	C3	GUK1
PTPRK	5.70691e-25	0.429279	0.274	0.246	1.01104e-20	C3	PTPRK
ARHGAP5	2.28372e-51	0.428682	0.439	0.404	4.04584e-47	C3	ARHGAP5
STT3A	4.63662e-23	0.427902	0.318	0.299	8.21424e-19	C3	STT3A
BCL6	4.32698e-105	0.427517	0.656	0.627	7.66567e-101	C3	BCL6
RPL29	0	0.42728	0.993	0.986	0	C3	RPL29
C5orf24	1.42944e-60	0.426561	0.437	0.395	2.53239e-56	C3	C5orf24
MAP4	8.69209e-70	0.426063	0.493	0.453	1.53989e-65	C3	MAP4
VGLL4	5.59196e-34	0.42602	0.325	0.293	9.90671e-30	C3	VGLL4
ANXA2	0	0.425854	0.936	0.934	0	C3	ANXA2
PPP3R1	7.9847e-25	0.425302	0.302	0.277	1.41457e-20	C3	PPP3R1
SSR2	1.76476e-197	0.42508	0.884	0.884	3.12645e-193	C3	SSR2
MTPN	1.17388e-306	0.424711	0.869	0.841	2.07964e-302	C3	MTPN
RPL13A	0	0.424536	0.999	0.997	0	C3	RPL13A
DMKN	1.89456e-28	0.423491	0.263	0.231	3.35639e-24	C3	DMKN
STAU1	5.49928e-226	0.423067	0.799	0.764	9.74252e-222	C3	STAU1
NOP53	3.38151e-98	0.422756	0.586	0.55	5.99069e-94	C3	NOP53
TRIM8	2.31943e-101	0.422475	0.582	0.54	4.10911e-97	C3	TRIM8
FKBP8	2.915e-30	0.422234	0.343	0.316	5.16422e-26	C3	FKBP8
MAL2	4.06208e-249	0.421865	0.892	0.875	7.19637e-245	C3	MAL2
RMND5A	1.2098e-25	0.420682	0.323	0.3	2.14328e-21	C3	RMND5A
GMPPA	2.51301e-09	0.419767	0.263	0.254	4.45205e-05	C3	GMPPA
RPL3	0	0.419635	0.993	0.986	0	C3	RPL3
PABPC1	0	0.419111	0.997	0.995	0	C3	PABPC1
MCFD2	2.90104e-47	0.418123	0.502	0.483	5.13948e-43	C3	MCFD2
NCOR2	1.53806e-35	0.41807	0.364	0.333	2.72483e-31	C3	NCOR2
ARL8B	2.83447e-84	0.416983	0.565	0.531	5.02154e-80	C3	ARL8B
JAK1	4.66067e-63	0.415625	0.464	0.421	8.25685e-59	C3	JAK1
SAV1	3.94876e-29	0.41466	0.32	0.292	6.99562e-25	C3	SAV1
GDI1	2.76612e-87	0.412737	0.593	0.563	4.90046e-83	C3	GDI1
SRP19	4.34109e-68	0.412092	0.613	0.605	7.69067e-64	C3	SRP19
CD24	0	0.411366	0.993	0.995	0	C3	CD24
RPS6	0	0.411003	0.998	0.995	0	C3	RPS6
GJB2	1.51519e-14	0.410371	0.692	0.739	2.68432e-10	C3	GJB2
RFK	3.7961e-80	0.410102	0.554	0.517	6.72518e-76	C3	RFK
ANKRD28	9.06618e-50	0.408726	0.433	0.4	1.60616e-45	C3	ANKRD28
MAP2K1	2.3692e-24	0.408028	0.285	0.259	4.19728e-20	C3	MAP2K1
LRRFIP1	1.97134e-87	0.407987	0.607	0.579	3.49243e-83	C3	LRRFIP1
PTPRG	2.90534e-21	0.407862	0.255	0.229	5.14709e-17	C3	PTPRG
NCK2	3.49754e-18	0.406493	0.267	0.246	6.19624e-14	C3	NCK2
PKM	0	0.40555	0.992	0.986	0	C3	PKM
MTR	3.49515e-28	0.405279	0.302	0.273	6.192e-24	C3	MTR
PTPN11	5.91508e-43	0.405195	0.403	0.37	1.04792e-38	C3	PTPN11
ABI2	6.07868e-86	0.405157	0.565	0.529	1.0769e-81	C3	ABI2
SNX9	3.16607e-59	0.404826	0.457	0.419	5.60901e-55	C3	SNX9
ELK4	1.17787e-29	0.404689	0.323	0.294	2.08672e-25	C3	ELK4
UNC5B	6.39598e-32	0.404644	0.454	0.435	1.13311e-27	C3	UNC5B
CLCN3	1.19195e-18	0.40402	0.255	0.232	2.11167e-14	C3	CLCN3
DDX50	2.1438e-68	0.403788	0.541	0.518	3.79795e-64	C3	DDX50
KIAA1191	6.58994e-42	0.403505	0.399	0.369	1.16747e-37	C3	KIAA1191
KHDC4	1.14278e-29	0.403251	0.351	0.326	2.02455e-25	C3	KHDC4
TPD52L2	1.96958e-55	0.402745	0.504	0.479	3.48931e-51	C3	TPD52L2
ZNF358	8.46115e-22	0.402734	0.273	0.248	1.49898e-17	C3	ZNF358
ARCN1	5.02677e-25	0.400706	0.341	0.32	8.90543e-21	C3	ARCN1
ERLEC1	1.26327e-59	0.400679	0.621	0.615	2.238e-55	C3	ERLEC1
B4GALT1	1.26048e-27	0.400141	0.418	0.404	2.23306e-23	C3	B4GALT1
NAB2	9.91734e-23	0.399605	0.319	0.295	1.75696e-18	C3	NAB2
SURF4	1.34686e-32	0.3996	0.455	0.443	2.38609e-28	C3	SURF4
HOOK1	3.29949e-27	0.399492	0.344	0.319	5.84537e-23	C3	HOOK1
SDAD1	1.34315e-57	0.399346	0.497	0.468	2.37952e-53	C3	SDAD1
RRAGC	4.98229e-30	0.398914	0.351	0.325	8.82663e-26	C3	RRAGC
SLFN51	2.02824e-148	0.398781	0.704	0.65	3.59323e-144	C3	SLFN5
BMPR2	4.67383e-50	0.398073	0.4	0.359	8.28015e-46	C3	BMPR2
PPP1R15A	3.57864e-142	0.397811	0.737	0.707	6.33991e-138	C3	PPP1R15A
TARBP1	2.83206e-75	0.39765	0.504	0.462	5.01727e-71	C3	TARBP1
SMG1	4.53988e-52	0.39729	0.446	0.411	8.04284e-48	C3	SMG1
STK4	3.40132e-32	0.397224	0.336	0.305	6.02578e-28	C3	STK4
ATXN2L	8.08774e-193	0.396922	0.804	0.774	1.43282e-188	C3	ATXN2L
UBAC2	2.31701e-56	0.396615	0.465	0.432	4.10482e-52	C3	UBAC2
RPS5	0	0.396114	0.993	0.988	0	C3	RPS5
SPTY2D1	1.01276e-15	0.395949	0.263	0.245	1.79421e-11	C3	SPTY2D1
TMEM65	5.40059e-55	0.395772	0.502	0.474	9.56768e-51	C3	TMEM65
PHF20L1	1.49446e-136	0.395576	0.75	0.732	2.64758e-132	C3	PHF20L1
SOD2	0.000705539	0.395489	0.719	0.799	1	C3	SOD2
DOCK9	6.02809e-24	0.395361	0.261	0.233	1.06794e-19	C3	DOCK9
RNF170	2.59132e-17	0.3951	0.25	0.228	4.59078e-13	C3	RNF170
COX20	3.29842e-193	0.394477	0.811	0.787	5.84348e-189	C3	COX20
CREBBP	3.24361e-33	0.392303	0.336	0.305	5.74638e-29	C3	CREBBP
PCMTD1	2.95456e-22	0.39225	0.277	0.251	5.23429e-18	C3	PCMTD1
SLC39A7	8.13312e-10	0.392092	0.351	0.352	1.44086e-05	C3	SLC39A7
KMT2A	4.70421e-51	0.391898	0.471	0.439	8.33397e-47	C3	KMT2A
LRIF1	7.683e-33	0.391342	0.361	0.331	1.36112e-28	C3	LRIF1
TTC17	2.36174e-101	0.391254	0.612	0.571	4.18406e-97	C3	TTC17
MAP3K7	8.47029e-36	0.390818	0.378	0.349	1.5006e-31	C3	MAP3K7
MRFAP1	8.54614e-105	0.390105	0.662	0.641	1.51403e-100	C3	MRFAP1
CTDSP1	1.50377e-114	0.389727	0.671	0.643	2.66408e-110	C3	CTDSP1
TULP4	1.73119e-24	0.389708	0.277	0.248	3.06698e-20	C3	TULP4
TMSB10	2.8293e-76	0.389476	0.95	0.971	5.01239e-72	C3	TMSB10
MANF	3.96933e-14	0.389272	0.475	0.564	7.03207e-10	C3	MANF
TAF1	3.83276e-24	0.388961	0.275	0.248	6.79011e-20	C3	TAF1
RPL28	0	0.388705	0.991	0.984	0	C3	RPL28
STARD4	4.11724e-15	0.388614	0.258	0.24	7.2941e-11	C3	STARD4
ARL1	2.44585e-43	0.388579	0.481	0.462	4.33308e-39	C3	ARL1
APRT	3.01172e-64	0.387709	0.551	0.529	5.33556e-60	C3	APRT
COPS2	1.22617e-14	0.387192	0.262	0.245	2.17228e-10	C3	COPS2
RAB4A	3.22133e-118	0.386696	0.721	0.714	5.7069e-114	C3	RAB4A
PREPL	2.99778e-53	0.386559	0.497	0.471	5.31086e-49	C3	PREPL
LRP10	1.1393e-34	0.386136	0.379	0.351	2.01838e-30	C3	LRP10
RPL8	0	0.385699	0.996	0.99	0	C3	RPL8
RPL37A	0	0.385036	0.999	0.998	0	C3	RPL37A
TSC22D1	1.44555e-40	0.383378	0.451	0.422	2.56094e-36	C3	TSC22D1
FAM168B	1.97613e-43	0.382303	0.45	0.424	3.50092e-39	C3	FAM168B
YAP1	2.4253e-94	0.382105	0.604	0.568	4.29666e-90	C3	YAP1
RPL15	0	0.381673	0.978	0.966	0	C3	RPL15
YKT6	5.56783e-12	0.38143	0.258	0.244	9.86396e-08	C3	YKT6
CHMP2B	3.78041e-73	0.38113	0.567	0.535	6.69737e-69	C3	CHMP2B
TADA3	1.07226e-25	0.381121	0.304	0.276	1.89962e-21	C3	TADA3
RTCA	1.05561e-19	0.381111	0.282	0.261	1.87011e-15	C3	RTCA
GNS	4.94835e-54	0.38063	0.493	0.465	8.76649e-50	C3	GNS
KAZN	3.09503e-19	0.380626	0.301	0.28	5.48316e-15	C3	KAZN
OGA	3.37456e-47	0.380048	0.428	0.392	5.97838e-43	C3	OGA
UBXN1	4.45729e-23	0.379762	0.316	0.294	7.89654e-19	C3	UBXN1
ADAM17	1.45511e-74	0.379754	0.566	0.53	2.57788e-70	C3	ADAM17
EIF2S3	1.23622e-59	0.379016	0.502	0.472	2.19009e-55	C3	EIF2S3
MTDH	2.10778e-205	0.378637	0.95	0.943	3.73415e-201	C3	MTDH
SLC35A3	1.46576e-57	0.378143	0.498	0.471	2.59674e-53	C3	SLC35A3
EIF3B	1.65022e-28	0.378091	0.342	0.314	2.92353e-24	C3	EIF3B
RNASET2	3.80489e-31	0.377905	0.45	0.435	6.74074e-27	C3	RNASET2
DYNC1H1	5.67139e-34	0.377697	0.346	0.314	1.00474e-29	C3	DYNC1H1
IVNS1ABP	2.63862e-20	0.376591	0.344	0.327	4.67458e-16	C3	IVNS1ABP
RPL12	0	0.376557	0.998	0.994	0	C3	RPL12
CRBN	3.67812e-16	0.376511	0.275	0.257	6.51617e-12	C3	CRBN
HDLBP	6.35668e-153	0.376262	0.811	0.795	1.12615e-148	C3	HDLBP
DIS3	1.66943e-24	0.376217	0.336	0.313	2.95756e-20	C3	DIS3
ELP2	1.57324e-26	0.375943	0.348	0.325	2.78714e-22	C3	ELP2
RPS2	0	0.375873	0.998	0.995	0	C3	RPS2
RPS8	0	0.375689	1	0.999	0	C3	RPS8
ARHGAP26	6.78257e-17	0.375296	0.253	0.232	1.2016e-12	C3	ARHGAP26
N4BP1	3.10831e-29	0.375225	0.322	0.293	5.50668e-25	C3	N4BP1
SRSF8	1.88272e-34	0.375036	0.397	0.37	3.33542e-30	C3	SRSF8
C2orf49	1.24286e-17	0.374756	0.277	0.257	2.20185e-13	C3	C2orf49
THAP12	2.71731e-30	0.373967	0.378	0.353	4.81398e-26	C3	THAP12
EIF2S2	1.79635e-303	0.373949	0.922	0.9	3.18242e-299	C3	EIF2S2
PRKRA	2.57233e-15	0.37372	0.293	0.279	4.55714e-11	C3	PRKRA
NOTCH3	1.41587e-22	0.372168	0.307	0.283	2.50836e-18	C3	NOTCH3
PRKRIP1	6.49907e-21	0.371806	0.259	0.234	1.15138e-16	C3	PRKRIP1
EIF2AK2	2.16813e-135	0.371158	0.855	0.848	3.84107e-131	C3	EIF2AK2
EEF1A1	0	0.371021	1	1	0	C3	EEF1A1
AGRN	3.5454e-44	0.37075	0.491	0.472	6.28102e-40	C3	AGRN
MAPK6	7.45615e-22	0.370041	0.3	0.277	1.32093e-17	C3	MAPK6
KRT19	9.84634e-172	0.369583	0.832	0.809	1.74438e-167	C3	KRT19
RTL8C	1.18106e-43	0.367926	0.475	0.451	2.09236e-39	C3	RTL8C
PCGF5	9.75045e-09	0.36784	0.312	0.31	0.000172739	C3	PCGF5
PDLIM7	2.18099e-11	0.367695	0.256	0.243	3.86383e-07	C3	PDLIM7
MYADM	6.2994e-23	0.367525	0.43	0.417	1.116e-18	C3	MYADM
TAX1BP1	6.50422e-214	0.367493	0.876	0.863	1.15229e-209	C3	TAX1BP1
PGM1	4.82375e-74	0.366832	0.542	0.501	8.54575e-70	C3	PGM1
RPL5	0	0.365983	0.998	0.995	0	C3	RPL5
RPF2	1.9822e-18	0.365812	0.317	0.299	3.51167e-14	C3	RPF2
IFI44L	9.15663e-35	0.365607	0.457	0.428	1.62219e-30	C3	IFI44L
SMAP1	4.3814e-36	0.365562	0.432	0.41	7.76209e-32	C3	SMAP1
CSNK1A1	1.97906e-157	0.365505	0.788	0.774	3.50611e-153	C3	CSNK1A1
RPL18	0	0.365485	0.951	0.933	0	C3	RPL18
PPP1R21	1.09518e-20	0.365291	0.266	0.24	1.94022e-16	C3	PPP1R21
PRRC2C	1.55969e-74	0.365169	0.549	0.511	2.76315e-70	C3	PRRC2C
YY1	1.46788e-162	0.365121	0.822	0.805	2.6005e-158	C3	YY1
RHOB	8.24132e-55	0.364761	0.758	0.756	1.46003e-50	C3	RHOB
CBFA2T2	3.90834e-15	0.364735	0.251	0.231	6.92401e-11	C3	CBFA2T2
G3BP2	6.60241e-34	0.363734	0.407	0.382	1.16968e-29	C3	G3BP2
CCNL2	5.05437e-49	0.363634	0.41	0.371	8.95433e-45	C3	CCNL2
TMED9	1.16067e-48	0.363199	0.692	0.702	2.05625e-44	C3	TMED9
SRM	5.28079e-25	0.362827	0.333	0.308	9.35545e-21	C3	SRM
PGRMC2	5.97571e-38	0.362822	0.455	0.434	1.05866e-33	C3	PGRMC2
ANKRD33B	1.76004e-27	0.362772	0.305	0.273	3.11808e-23	C3	ANKRD33B
DDI2	6.30388e-26	0.361987	0.321	0.295	1.1168e-21	C3	DDI2
TOMM20	0	0.361662	0.988	0.981	0	C3	TOMM20
CIB1	1.208e-12	0.361066	0.253	0.236	2.1401e-08	C3	CIB1
GNPTG	5.37706e-16	0.36065	0.291	0.273	9.526e-12	C3	GNPTG
CAPN2	1.04584e-27	0.360039	0.318	0.286	1.8528e-23	C3	CAPN2
RPL23	0	0.359868	0.999	0.996	0	C3	RPL23
TMEM222	1.00953e-15	0.359842	0.281	0.263	1.78849e-11	C3	TMEM222
RYBP	4.68065e-115	0.359698	0.741	0.716	8.29225e-111	C3	RYBP
ITCH	3.46064e-19	0.359654	0.299	0.277	6.13087e-15	C3	ITCH
LARP1B	1.64089e-10	0.359512	0.275	0.265	2.90701e-06	C3	LARP1B
RNF2131	3.70503e-47	0.359427	0.613	0.602	6.56383e-43	C3	RNF213
SERPINA1	1.11727e-83	0.359117	0.58	0.521	1.97935e-79	C3	SERPINA1
PPP2R5E	9.50635e-37	0.3587	0.461	0.443	1.68415e-32	C3	PPP2R5E
RAD23B	2.15387e-159	0.358551	0.799	0.782	3.8158e-155	C3	RAD23B
KIAA0319L	2.32503e-27	0.358479	0.375	0.353	4.11902e-23	C3	KIAA0319L
ZNF146	4.8742e-21	0.358353	0.326	0.306	8.63514e-17	C3	ZNF146
SMAD5	2.2886e-30	0.357678	0.392	0.367	4.05449e-26	C3	SMAD5
RSL24D1	2.68984e-63	0.357579	0.544	0.517	4.76532e-59	C3	RSL24D1
RPS19	0	0.357285	0.99	0.983	0	C3	RPS19
NUS1	4.3323e-22	0.356798	0.382	0.367	7.67511e-18	C3	NUS1
GNB1	2.00912e-237	0.356552	0.891	0.871	3.55936e-233	C3	GNB1
ETV6	2.15211e-29	0.356491	0.412	0.391	3.81269e-25	C3	ETV6
ADAM10	3.42072e-42	0.356462	0.454	0.429	6.06015e-38	C3	ADAM10
ASAP1	1.68931e-21	0.356215	0.356	0.338	2.99278e-17	C3	ASAP1
ATP6V1C1	1.37249e-50	0.356144	0.501	0.476	2.43151e-46	C3	ATP6V1C1
RNH1	3.59737e-26	0.355959	0.377	0.357	6.3731e-22	C3	RNH1
TRAF7	3.29599e-29	0.355592	0.388	0.367	5.83917e-25	C3	TRAF7
ARHGEF12	6.92358e-29	0.35515	0.356	0.329	1.22658e-24	C3	ARHGEF12
UBE3A	1.62468e-75	0.354925	0.618	0.597	2.87828e-71	C3	UBE3A
SLC39A14	4.48903e-71	0.354666	0.666	0.655	7.95276e-67	C3	SLC39A14
XRN1	7.43804e-16	0.354333	0.285	0.266	1.31772e-11	C3	XRN1
HOXA4	1.35299e-43	0.354132	0.545	0.532	2.39697e-39	C3	HOXA4
SERTAD2	7.36817e-24	0.353703	0.325	0.299	1.30535e-19	C3	SERTAD2
KPNA1	1.48161e-15	0.353533	0.334	0.322	2.62482e-11	C3	KPNA1
PSAP	4.74255e-286	0.353396	0.971	0.967	8.40191e-282	C3	PSAP
PSAT1	3.21934e-44	0.353032	0.581	0.573	5.70339e-40	C3	PSAT1
RPS4X	0	0.352561	0.993	0.987	0	C3	RPS4X
KMT2E	7.13796e-77	0.35253	0.59	0.556	1.26456e-72	C3	KMT2E
RACK1	0	0.352044	0.99	0.985	0	C3	RACK1
PTK2	2.02435e-59	0.352038	0.547	0.523	3.58634e-55	C3	PTK2
YIPF4	4.2738e-133	0.351986	0.764	0.752	7.57147e-129	C3	YIPF4
RPS28	0	0.351354	0.999	0.996	0	C3	RPS28
TPD52	1.32422e-91	0.351306	0.629	0.599	2.346e-87	C3	TPD52
NBEAL1	7.31746e-62	0.350986	0.524	0.496	1.29636e-57	C3	NBEAL1
SLAIN2	3.131e-16	0.350967	0.271	0.252	5.54687e-12	C3	SLAIN2
XIAP	2.69307e-34	0.350334	0.438	0.415	4.77104e-30	C3	XIAP
DSC2	5.26028e-45	0.349739	0.53	0.507	9.31911e-41	C3	DSC2
RALGAPB	2.98826e-30	0.346933	0.385	0.358	5.294e-26	C3	RALGAPB
PCGF2	4.04379e-57	0.346887	0.53	0.501	7.16397e-53	C3	PCGF2
BIRC2	3.23908e-20	0.346883	0.356	0.341	5.73836e-16	C3	BIRC2
UHMK1	2.99709e-88	0.346322	0.647	0.622	5.30965e-84	C3	UHMK1
TATDN2	1.00912e-13	0.346281	0.276	0.26	1.78775e-09	C3	TATDN2
UGCG	1.0841e-33	0.345883	0.502	0.486	1.9206e-29	C3	UGCG
ERP44	5.35664e-28	0.345019	0.54	0.55	9.48982e-24	C3	ERP44
RPL39	0	0.344549	0.998	0.996	0	C3	RPL39
MLLT6	1.09953e-67	0.344361	0.574	0.549	1.94792e-63	C3	MLLT6
ARF1	0	0.344318	0.99	0.985	0	C3	ARF1
RNASEH1	1.17679e-36	0.344254	0.48	0.463	2.08481e-32	C3	RNASEH1
ARF4	8.42512e-94	0.344071	0.812	0.815	1.49259e-89	C3	ARF4
MYOF	1.07845e-18	0.343968	0.374	0.36	1.91058e-14	C3	MYOF
TMEM134	1.18695e-20	0.343491	0.335	0.315	2.10281e-16	C3	TMEM134
GCLM	7.84354e-24	0.343016	0.611	0.635	1.38956e-19	C3	GCLM
PPP4R3B	3.06109e-70	0.342868	0.637	0.622	5.42303e-66	C3	PPP4R3B
SSR4	8.20605e-81	0.342704	0.674	0.659	1.45378e-76	C3	SSR4
ZKSCAN1	5.83057e-79	0.342341	0.602	0.571	1.03294e-74	C3	ZKSCAN1
DNAJC4	2.34388e-10	0.342044	0.268	0.258	4.15242e-06	C3	DNAJC4
ATG13	1.16353e-19	0.341862	0.334	0.316	2.06131e-15	C3	ATG13
RPS11	0	0.341662	0.994	0.988	0	C3	RPS11
FEZ2	7.46164e-20	0.340726	0.329	0.309	1.3219e-15	C3	FEZ2
KRT18	3.88456e-81	0.340645	0.766	0.772	6.88189e-77	C3	KRT18
NKIRAS2	2.05923e-15	0.340366	0.325	0.311	3.64813e-11	C3	NKIRAS2
PLA2G12A	1.0376e-13	0.339552	0.286	0.271	1.83821e-09	C3	PLA2G12A
RAB21	1.03869e-20	0.338757	0.387	0.374	1.84015e-16	C3	RAB21
SPTLC2	2.14902e-19	0.338685	0.386	0.373	3.8072e-15	C3	SPTLC2
POLR1D	1.65397e-116	0.338275	0.74	0.724	2.93018e-112	C3	POLR1D
CDYL	8.55447e-16	0.337734	0.301	0.284	1.51551e-11	C3	CDYL
EPS15	9.54456e-14	0.337571	0.261	0.243	1.69091e-09	C3	EPS15
CDC42EP1	4.63973e-50	0.336883	0.624	0.613	8.21975e-46	C3	CDC42EP1
METTL26	7.94069e-83	0.336588	0.682	0.667	1.40677e-78	C3	METTL26
DFFA	1.98937e-23	0.336452	0.4	0.385	3.52436e-19	C3	DFFA
SCOC	2.3104e-27	0.336265	0.447	0.436	4.09311e-23	C3	SCOC
YTHDF1	5.68458e-20	0.336206	0.438	0.436	1.00708e-15	C3	YTHDF1
ISG15	2.35565e-06	0.335598	0.456	0.469	0.0417327	C3	ISG15
GRINA	4.39108e-77	0.33523	0.579	0.547	7.77924e-73	C3	GRINA
GRPEL1	9.14481e-20	0.334848	0.352	0.334	1.62009e-15	C3	GRPEL1
EPC1	1.73442e-27	0.334258	0.425	0.408	3.07269e-23	C3	EPC1
RPS24	0	0.333845	0.997	0.995	0	C3	RPS24
RNF130	3.68108e-28	0.333009	0.386	0.362	6.5214e-24	C3	RNF130
MUC1	1.28858e-85	0.332862	0.814	0.833	2.28285e-81	C3	MUC1
FNBP1L	3.43234e-28	0.332588	0.446	0.431	6.08073e-24	C3	FNBP1L
RPL9	0	0.331228	0.996	0.992	0	C3	RPL9
SLC25A37	1.00318e-14	0.330864	0.306	0.292	1.77724e-10	C3	SLC25A37
ARIH1	2.06762e-16	0.330681	0.338	0.325	3.66299e-12	C3	ARIH1
VAPA	4.4672e-136	0.33063	0.815	0.807	7.91409e-132	C3	VAPA
AGAP1	4.76564e-26	0.330617	0.431	0.416	8.44281e-22	C3	AGAP1
HBP1	3.90343e-30	0.32959	0.47	0.454	6.91532e-26	C3	HBP1
CEP170	1.07434e-11	0.329278	0.275	0.262	1.90331e-07	C3	CEP170
LSM14B	4.17734e-12	0.329041	0.291	0.28	7.40057e-08	C3	LSM14B
RABGGTB	4.49854e-31	0.328771	0.454	0.437	7.96961e-27	C3	RABGGTB
LARP1	4.83217e-160	0.328237	0.851	0.831	8.56068e-156	C3	LARP1
STUB1	3.03681e-14	0.327586	0.326	0.314	5.38002e-10	C3	STUB1
PRRC2B	2.75002e-36	0.327364	0.439	0.414	4.87194e-32	C3	PRRC2B
TM9SF3	3.06109e-92	0.326747	0.706	0.69	5.42303e-88	C3	TM9SF3
SMAD4	1.30417e-13	0.326496	0.286	0.272	2.31048e-09	C3	SMAD4
TERF2IP	3.62723e-61	0.326349	0.643	0.629	6.426e-57	C3	TERF2IP
LRRC41	2.44346e-18	0.326308	0.309	0.289	4.32883e-14	C3	LRRC41
UBQLN1	1.8355e-29	0.32619	0.442	0.426	3.25178e-25	C3	UBQLN1
QKI	4.15028e-47	0.326157	0.548	0.531	7.35264e-43	C3	QKI
CGGBP1	1.74827e-36	0.326043	0.541	0.532	3.09724e-32	C3	CGGBP1
CDK13	1.21371e-12	0.325871	0.268	0.253	2.1502e-08	C3	CDK13
MED8	1.6382e-12	0.325696	0.344	0.338	2.90223e-08	C3	MED8
ALOX5	4.97098e-16	0.325296	0.33	0.314	8.80659e-12	C3	ALOX5
IPO7	5.68074e-84	0.325254	0.674	0.657	1.0064e-79	C3	IPO7
BRK1	1.75894e-190	0.32409	0.858	0.837	3.11614e-186	C3	BRK1
AFTPH	2.74464e-15	0.323947	0.319	0.304	4.86241e-11	C3	AFTPH
AFDN	2.21653e-44	0.32346	0.523	0.504	3.9268e-40	C3	AFDN
SENP6	6.29341e-31	0.323429	0.403	0.377	1.11494e-26	C3	SENP6
BTF3L4	8.99127e-52	0.32314	0.572	0.558	1.59289e-47	C3	BTF3L4
GOT1	4.80891e-18	0.323138	0.518	0.531	8.51946e-14	C3	GOT1
C1R	5.82425e-05	0.323125	0.596	0.645	1	C3	C1R
TMED3	1.32182e-23	0.322885	0.403	0.388	2.34174e-19	C3	TMED3
TRAM1	1.21002e-42	0.322812	0.77	0.79	2.14367e-38	C3	TRAM1
SENP5	1.91984e-12	0.322756	0.319	0.31	3.40118e-08	C3	SENP5
PARP14	9.48789e-20	0.322474	0.643	0.67	1.68087e-15	C3	PARP14
CDC16	1.68129e-37	0.32247	0.477	0.459	2.97858e-33	C3	CDC16
APP	0	0.322421	0.974	0.965	0	C3	APP
TXNL1	1.96455e-28	0.322388	0.451	0.437	3.4804e-24	C3	TXNL1
AGFG1	2.74995e-43	0.322299	0.523	0.506	4.87181e-39	C3	AGFG1
DNAJA3	3.50946e-09	0.321598	0.254	0.244	6.21736e-05	C3	DNAJA3
IFT57	1.22629e-11	0.32151	0.333	0.324	2.17249e-07	C3	IFT57
SRPRB	4.33089e-05	0.3215	0.287	0.289	0.76726	C3	SRPRB
RPL32	0	0.321494	0.999	0.996	0	C3	RPL32
GNL3	5.87281e-23	0.321283	0.378	0.359	1.04043e-18	C3	GNL3
KPNA4	2.13755e-76	0.321065	0.67	0.651	3.78689e-72	C3	KPNA4
RPL18A	0	0.320726	0.982	0.974	0	C3	RPL18A
SERINC3	2.40452e-75	0.320686	0.646	0.626	4.25985e-71	C3	SERINC3
RNF44	3.84323e-26	0.320404	0.376	0.353	6.80866e-22	C3	RNF44
STAT1	6.67947e-23	0.320271	0.792	0.836	1.18334e-18	C3	STAT1
RPL31	0	0.320158	0.999	0.997	0	C3	RPL31
FKBP10	1.61281e-21	0.320138	0.361	0.342	2.85726e-17	C3	FKBP10
PTPN12	7.93511e-17	0.319785	0.295	0.276	1.40578e-12	C3	PTPN12
MYDGF	1.97787e-10	0.319476	0.402	0.409	3.504e-06	C3	MYDGF
VIRMA	8.03681e-20	0.319411	0.339	0.319	1.4238e-15	C3	VIRMA
ESCO1	9.32226e-14	0.31938	0.284	0.267	1.65153e-09	C3	ESCO1
EIF3A	6.52166e-142	0.319172	0.841	0.826	1.15538e-137	C3	EIF3A
IFRD1	1.90447e-26	0.318686	0.4	0.379	3.37396e-22	C3	IFRD1
CTDNEP1	4.8997e-28	0.318607	0.455	0.44	8.68031e-24	C3	CTDNEP1
SCAF8	1.3476e-12	0.318274	0.299	0.287	2.38741e-08	C3	SCAF8
ROCK1	1.5349e-43	0.318259	0.49	0.465	2.71923e-39	C3	ROCK1
USP7	4.27312e-33	0.318178	0.511	0.5	7.57026e-29	C3	USP7
RPL4	0	0.317729	0.971	0.966	0	C3	RPL4
RPL35A	0	0.316933	0.999	0.997	0	C3	RPL35A
PAFAH1B1	2.57756e-30	0.316329	0.459	0.445	4.56641e-26	C3	PAFAH1B1
SLC35B1	2.57255e-16	0.316109	0.553	0.574	4.55754e-12	C3	SLC35B1
COL23A1	7.01872e-09	0.315916	0.282	0.273	0.000124344	C3	COL23A1
STAT2	2.92777e-09	0.315828	0.342	0.34	5.18684e-05	C3	STAT2
TPP1	5.36323e-16	0.315783	0.379	0.37	9.5015e-12	C3	TPP1
SRP72	1.08928e-130	0.31578	0.848	0.841	1.92977e-126	C3	SRP72
BCL9	7.42357e-18	0.315686	0.337	0.32	1.31516e-13	C3	BCL9
RPLP0	2.69582e-251	0.315594	0.952	0.943	4.77591e-247	C3	RPLP0
WAC	1.15377e-123	0.315133	0.817	0.811	2.04402e-119	C3	WAC
CMTM4	8.50168e-17	0.314726	0.348	0.335	1.50616e-12	C3	CMTM4
TWF1	2.08561e-48	0.31431	0.595	0.588	3.69487e-44	C3	TWF1
LTN1	1.66282e-14	0.314118	0.311	0.295	2.94585e-10	C3	LTN1
GPR160	1.32344e-21	0.313469	0.428	0.418	2.34461e-17	C3	GPR160
EID1	5.03005e-30	0.312996	0.459	0.446	8.91123e-26	C3	EID1
ATP6V1G1	9.99828e-93	0.312258	0.713	0.701	1.77129e-88	C3	ATP6V1G1
LEPROT	4.88977e-13	0.312256	0.307	0.294	8.66272e-09	C3	LEPROT
PANK3	2.13744e-26	0.311706	0.472	0.462	3.78669e-22	C3	PANK3
TMED2	8.07151e-25	0.311303	0.582	0.595	1.42995e-20	C3	TMED2
SEC14L1	6.83017e-23	0.3106	0.396	0.381	1.21003e-18	C3	SEC14L1
RPL34	0	0.310584	0.999	0.997	0	C3	RPL34
PFDN2	1.39693e-36	0.310526	0.596	0.6	2.4748e-32	C3	PFDN2
KDM6B	1.66772e-29	0.310106	0.263	0.227	2.95452e-25	C3	KDM6B
BNIP2	2.48519e-11	0.30996	0.258	0.242	4.40277e-07	C3	BNIP2
LRPPRC	1.05042e-128	0.309825	0.788	0.77	1.86093e-124	C3	LRPPRC
ASXL2	5.28918e-12	0.309684	0.286	0.272	9.37031e-08	C3	ASXL2
PIAS3	1.85393e-17	0.309305	0.333	0.315	3.28442e-13	C3	PIAS3
CAPN1	3.57027e-48	0.308779	0.59	0.582	6.32508e-44	C3	CAPN1
HIPK1	1.47691e-17	0.308778	0.36	0.345	2.61649e-13	C3	HIPK1
CEP63	4.08451e-12	0.308776	0.305	0.293	7.23613e-08	C3	CEP63
ST3GAL1	2.57507e-09	0.308711	0.277	0.265	4.56199e-05	C3	ST3GAL1
RPS7	0	0.308464	1	0.999	0	C3	RPS7
PRRC1	1.54447e-08	0.308271	0.343	0.341	0.000273619	C3	PRRC1
UBE2Q1	8.80869e-76	0.308182	0.704	0.694	1.56055e-71	C3	UBE2Q1
TMEM30A	5.61585e-30	0.308025	0.444	0.426	9.94904e-26	C3	TMEM30A
LPP	9.57242e-46	0.307683	0.528	0.501	1.69585e-41	C3	LPP
MTHFD1L	2.75726e-09	0.307595	0.264	0.254	4.88477e-05	C3	MTHFD1L
ZNF580	1.08283e-35	0.30754	0.485	0.467	1.91835e-31	C3	ZNF580
S100A11	2.36122e-70	0.307354	0.907	0.922	4.18314e-66	C3	S100A11
COPG1	8.25981e-35	0.307324	0.627	0.637	1.46331e-30	C3	COPG1
DPH5	4.14868e-11	0.307091	0.285	0.271	7.3498e-07	C3	DPH5
SHOC2	8.64979e-31	0.306619	0.499	0.489	1.5324e-26	C3	SHOC2
CYFIP1	5.88224e-15	0.30656	0.348	0.337	1.0421e-10	C3	CYFIP1
KLHL24	6.18072e-33	0.306288	0.493	0.476	1.09498e-28	C3	KLHL24
MSLN	8.48906e-55	0.305591	0.694	0.701	1.50392e-50	C3	MSLN
RBM5	5.15561e-11	0.305369	0.275	0.264	9.13368e-07	C3	RBM5
STAG2	2.09863e-46	0.305354	0.575	0.559	3.71793e-42	C3	STAG2
EZR	7.23257e-88	0.305346	0.843	0.857	1.28132e-83	C3	EZR
RPS3A	0	0.304247	0.982	0.975	0	C3	RPS3A
ARRDC1	5.98579e-18	0.303998	0.387	0.375	1.06044e-13	C3	ARRDC1
FGFR1OP2	7.74106e-15	0.303619	0.357	0.347	1.37141e-10	C3	FGFR1OP2
RUFY1	2.84759e-18	0.303536	0.4	0.391	5.04478e-14	C3	RUFY1
CTTN	4.48622e-63	0.302727	0.617	0.6	7.94779e-59	C3	CTTN
SCARB2	7.84991e-33	0.302203	0.519	0.511	1.39069e-28	C3	SCARB2
SEC31A	6.93121e-57	0.302122	0.628	0.614	1.22793e-52	C3	SEC31A
PPP2R5A	3.2839e-21	0.301981	0.483	0.482	5.81776e-17	C3	PPP2R5A
TMEM41A	1.56078e-14	0.301774	0.395	0.387	2.76508e-10	C3	TMEM41A
CAPNS1	2.97095e-100	0.301188	0.745	0.733	5.26334e-96	C3	CAPNS1
CSNK2A2	1.26143e-12	0.301144	0.31	0.298	2.23475e-08	C3	CSNK2A2
KDM2A	3.76575e-41	0.30084	0.525	0.508	6.67141e-37	C3	KDM2A
CNOT7	9.14848e-10	0.30062	0.299	0.292	1.62075e-05	C3	CNOT7
RNF13	2.29595e-08	0.300597	0.256	0.246	0.00040675	C3	RNF13
SOX12	2.68153e-12	0.300219	0.365	0.359	4.75059e-08	C3	SOX12
KXD1	1.61649e-19	0.299952	0.374	0.361	2.86378e-15	C3	KXD1
LETMD1	1.59574e-12	0.29945	0.328	0.318	2.82701e-08	C3	LETMD1
TATDN1	9.54604e-36	0.299386	0.523	0.514	1.69118e-31	C3	TATDN1
MAP7D1	3.06523e-30	0.2991	0.488	0.473	5.43036e-26	C3	MAP7D1
FBXO11	8.23297e-11	0.298711	0.299	0.291	1.45855e-06	C3	FBXO11
TBL1XR1	1.2679e-106	0.298696	0.791	0.777	2.24621e-102	C3	TBL1XR1
KAT6A	2.63488e-09	0.298493	0.291	0.283	4.66795e-05	C3	KAT6A
OPTN	2.9584e-41	0.298409	0.726	0.749	5.2411e-37	C3	OPTN
FOS	1.48618e-164	0.298383	0.961	0.971	2.63291e-160	C3	FOS
LSM12	1.69247e-51	0.297287	0.606	0.596	2.99838e-47	C3	LSM12
COPA	1.7254e-82	0.296745	0.747	0.739	3.05672e-78	C3	COPA
NOB1	5.34743e-14	0.296283	0.326	0.313	9.47351e-10	C3	NOB1
EIF3H	0	0.296241	0.985	0.979	0	C3	EIF3H
CTDSP2	1.44848e-63	0.296189	0.684	0.676	2.56612e-59	C3	CTDSP2
DAP	3.62361e-10	0.29614	0.387	0.39	6.41959e-06	C3	DAP
C8orf82	2.34148e-09	0.296041	0.305	0.298	4.14817e-05	C3	C8orf82
SPPL3	2.51208e-06	0.295779	0.281	0.278	0.0445041	C3	SPPL3
GBP3	3.44807e-05	0.295693	0.439	0.502	0.61086	C3	GBP3
PTPRJ	1.40482e-21	0.295334	0.402	0.388	2.48877e-17	C3	PTPRJ
SMAD2	1.17968e-65	0.294821	0.663	0.649	2.08992e-61	C3	SMAD2
PIK3CA	5.93256e-10	0.294243	0.279	0.267	1.05101e-05	C3	PIK3CA
CUL4A	1.76445e-23	0.293999	0.408	0.393	3.1259e-19	C3	CUL4A
RPL21	0	0.293916	0.999	0.997	0	C3	RPL21
KLF3	3.75155e-07	0.293448	0.271	0.264	0.00664625	C3	KLF3
USO1	7.49043e-13	0.293401	0.387	0.384	1.32701e-08	C3	USO1
NPEPPS	1.49982e-19	0.29337	0.416	0.407	2.65708e-15	C3	NPEPPS
RPL7A	2.51204e-183	0.292943	0.919	0.916	4.45033e-179	C3	RPL7A
CCDC47	1.31362e-22	0.292218	0.482	0.48	2.32721e-18	C3	CCDC47
KDM5A	2.77881e-16	0.291848	0.39	0.38	4.92295e-12	C3	KDM5A
YIPF3	2.68162e-19	0.291388	0.385	0.373	4.75076e-15	C3	YIPF3
PSME4	2.05554e-12	0.29132	0.343	0.334	3.6416e-08	C3	PSME4
TPM2	9.4219e-35	0.29123	0.578	0.576	1.66918e-30	C3	TPM2
MTRR	6.06838e-08	0.291039	0.263	0.254	0.00107507	C3	MTRR
CPNE1	2.28603e-36	0.290615	0.524	0.508	4.04993e-32	C3	CPNE1
SBNO1	2.44593e-06	0.290188	0.255	0.249	0.043332	C3	SBNO1
RNF10	1.41148e-12	0.290088	0.339	0.328	2.50057e-08	C3	RNF10
CNN3	1.65771e-24	0.290061	0.658	0.667	2.93679e-20	C3	CNN3
TMEM184B	4.28483e-06	0.289984	0.277	0.274	0.07591	C3	TMEM184B
MIA3	4.22569e-07	0.289917	0.25	0.241	0.00748624	C3	MIA3
OSTC	2.50565e-28	0.289851	0.588	0.603	4.43901e-24	C3	OSTC
RPS15A	0	0.289753	0.995	0.988	0	C3	RPS15A
TGIF2	6.80885e-11	0.289638	0.323	0.315	1.20626e-06	C3	TGIF2
RNF19B	6.31657e-08	0.289487	0.418	0.424	0.00111904	C3	RNF19B
LARP4B	4.28294e-18	0.289438	0.362	0.348	7.58766e-14	C3	LARP4B
IMPDH2	3.30596e-20	0.289181	0.451	0.448	5.85683e-16	C3	IMPDH2
FAM210B	3.77988e-10	0.288897	0.291	0.279	6.69643e-06	C3	FAM210B
VHL	1.40577e-28	0.28888	0.483	0.471	2.49047e-24	C3	VHL
TRPT1	1.3104e-30	0.288818	0.499	0.489	2.3215e-26	C3	TRPT1
UBN1	1.00781e-07	0.288789	0.287	0.283	0.00178544	C3	UBN1
TIAL1	2.27892e-77	0.288394	0.717	0.704	4.03734e-73	C3	TIAL1
LIMS1	2.39759e-26	0.288238	0.593	0.604	4.24757e-22	C3	LIMS1
PSMG4	4.10845e-07	0.287755	0.276	0.271	0.00727853	C3	PSMG4
WDFY1	4.99044e-07	0.287719	0.284	0.278	0.00884106	C3	WDFY1
IRF2BP2	1.12821e-170	0.287691	0.962	0.952	1.99874e-166	C3	IRF2BP2
RRBP1	4.9817e-12	0.287396	0.359	0.351	8.82558e-08	C3	RRBP1
RPL37	0	0.287333	0.999	0.999	0	C3	RPL37
RPL27	0	0.286637	0.997	0.993	0	C3	RPL27
SP100	8.78333e-15	0.286605	0.463	0.464	1.55605e-10	C3	SP100
TAB2	4.17058e-23	0.286188	0.438	0.427	7.38859e-19	C3	TAB2
ROCK2	1.63986e-42	0.285378	0.603	0.592	2.90517e-38	C3	ROCK2
BIRC6	2.3636e-44	0.285347	0.524	0.502	4.18735e-40	C3	BIRC6
SPEN	1.33146e-42	0.285315	0.525	0.498	2.35881e-38	C3	SPEN
RND3	7.5243e-10	0.285286	0.499	0.507	1.333e-05	C3	RND3
NAP1L1	1.43169e-211	0.284695	0.964	0.96	2.53638e-207	C3	NAP1L1
UBR5	1.35054e-16	0.283912	0.38	0.368	2.39262e-12	C3	UBR5
CDKN1C	2.80339e-05	0.283201	0.296	0.294	0.496649	C3	CDKN1C
WIPF2	1.12216e-25	0.283116	0.512	0.504	1.98801e-21	C3	WIPF2
GSE1	6.48592e-08	0.282868	0.258	0.249	0.00114904	C3	GSE1
MYO1C	1.81074e-11	0.282118	0.318	0.306	3.2079e-07	C3	MYO1C
C8orf33	1.94492e-30	0.281793	0.548	0.545	3.44562e-26	C3	C8orf33
SH3YL1	3.8781e-47	0.281654	0.602	0.596	6.87044e-43	C3	SH3YL1
PDCD6IP	6.6094e-18	0.280439	0.368	0.354	1.17092e-13	C3	PDCD6IP
PPP2R2A	9.48359e-07	0.280353	0.289	0.286	0.0168011	C3	PPP2R2A
NKAPD1	3.77948e-06	0.279821	0.252	0.246	0.0669573	C3	NKAPD1
CAB39	3.65014e-13	0.279191	0.352	0.342	6.46658e-09	C3	CAB39
TPT1	0	0.279149	0.998	0.995	0	C3	TPT1
STK25	2.73057e-08	0.278842	0.297	0.29	0.000483747	C3	STK25
C1orf43	2.46536e-142	0.278812	0.904	0.897	4.36763e-138	C3	C1orf43
NSUN2	4.57914e-26	0.278617	0.507	0.501	8.1124e-22	C3	NSUN2
YIPF6	8.45322e-19	0.278558	0.493	0.496	1.49757e-14	C3	YIPF6
FAU	7.18239e-225	0.278345	0.968	0.961	1.27243e-220	C3	FAU
TPI1	0	0.27834	0.994	0.991	0	C3	TPI1
DDX21	8.3299e-166	0.27794	0.92	0.912	1.47572e-161	C3	DDX21
NUB1	0.0010043	0.277835	0.288	0.292	1	C3	NUB1
ECPAS	2.52235e-13	0.277566	0.346	0.336	4.46859e-09	C3	ECPAS
ADAR	9.52274e-105	0.277088	0.882	0.881	1.68705e-100	C3	ADAR
ZRANB2	2.66798e-67	0.276852	0.728	0.727	4.72659e-63	C3	ZRANB2
ZNF3	9.439e-09	0.276699	0.299	0.292	0.000167221	C3	ZNF3
MSI2	4.19321e-18	0.276637	0.401	0.387	7.42869e-14	C3	MSI2
CRKL	1.83954e-07	0.276446	0.304	0.3	0.00325893	C3	CRKL
ADGRL1	4.16193e-37	0.276307	0.592	0.589	7.37328e-33	C3	ADGRL1
DDX18	1.55965e-54	0.276059	0.676	0.673	2.76308e-50	C3	DDX18
HSP90B1	8.61758e-05	0.275444	0.946	0.961	1	C3	HSP90B1
LCOR	7.12609e-10	0.274887	0.309	0.301	1.26246e-05	C3	LCOR
PDCD2	4.45321e-13	0.274874	0.359	0.351	7.8893e-09	C3	PDCD2
PLK2	1.00537e-13	0.274785	0.372	0.356	1.78112e-09	C3	PLK2
VPS4A	1.35709e-06	0.274613	0.264	0.259	0.0240422	C3	VPS4A
BRWD1	1.57988e-20	0.274577	0.435	0.426	2.79892e-16	C3	BRWD1
PLEKHA2	1.4961e-13	0.27448	0.355	0.345	2.6505e-09	C3	PLEKHA2
SARAF	6.86765e-08	0.274455	0.292	0.285	0.00121667	C3	SARAF
EIF3D	1.52292e-40	0.274189	0.579	0.573	2.698e-36	C3	EIF3D
TRIM44	3.72702e-54	0.273318	0.662	0.658	6.60279e-50	C3	TRIM44
NCALD	1.51026e-15	0.273248	0.387	0.376	2.67557e-11	C3	NCALD
DIDO1	1.2574e-12	0.272931	0.381	0.377	2.22762e-08	C3	DIDO1
CIRBP	5.6771e-23	0.272597	0.527	0.527	1.00575e-18	C3	CIRBP
SLC30A7	6.48325e-05	0.272289	0.27	0.269	1	C3	SLC30A7
PPP3CA	2.00836e-19	0.272153	0.468	0.462	3.55802e-15	C3	PPP3CA
PUM2	4.42915e-21	0.271912	0.432	0.42	7.84669e-17	C3	PUM2
LCN2	0.00280927	0.271577	0.727	0.759	1	C3	LCN2
MGAT1	2.51561e-05	0.271553	0.282	0.28	0.445665	C3	MGAT1
RPS14	6.60227e-288	0.271545	0.993	0.988	1.16966e-283	C3	RPS14
ECH1	4.33308e-12	0.271151	0.385	0.382	7.67648e-08	C3	ECH1
MED13	9.9528e-12	0.270915	0.335	0.324	1.76324e-07	C3	MED13
URI1	1.24627e-24	0.270888	0.51	0.506	2.20789e-20	C3	URI1
C1QL1	1.00103e-49	0.270769	0.646	0.605	1.77343e-45	C3	C1QL1
TRIP11	3.52145e-07	0.270398	0.271	0.264	0.00623861	C3	TRIP11
BTBD2	1.55596e-08	0.270277	0.334	0.33	0.000275653	C3	BTBD2
GAB2	0.000506455	0.269946	0.254	0.253	1	C3	GAB2
TLK2	1.77745e-05	0.269876	0.26	0.255	0.314893	C3	TLK2
CNOT8	2.22222e-12	0.269476	0.402	0.399	3.93689e-08	C3	CNOT8
TAF5L	5.1799e-10	0.268767	0.377	0.375	9.17671e-06	C3	TAF5L
CDV3	2.53233e-67	0.268662	0.747	0.736	4.48628e-63	C3	CDV3
ANKIB1	1.98698e-06	0.268257	0.291	0.286	0.0352014	C3	ANKIB1
CALU	1.69305e-56	0.268096	0.821	0.835	2.99941e-52	C3	CALU
ATP1A1	1.52121e-50	0.267897	0.763	0.785	2.69497e-46	C3	ATP1A1
XPO6	6.23133e-08	0.267553	0.329	0.327	0.00110394	C3	XPO6
SPINT1	2.78605e-42	0.267491	0.655	0.657	4.93577e-38	C3	SPINT1
CELSR21	1.99251e-08	0.267348	0.372	0.371	0.000352992	C3	CELSR2
TAF7	1.57333e-21	0.267244	0.485	0.481	2.78731e-17	C3	TAF7
CDKN1B	1.05213e-05	0.2671	0.304	0.303	0.186395	C3	CDKN1B
IRF3	1.82658e-11	0.267014	0.359	0.353	3.23597e-07	C3	IRF3
MACO1	2.0089e-08	0.266947	0.296	0.288	0.000355898	C3	MACO1
SMG7	5.72248e-18	0.266682	0.43	0.422	1.01379e-13	C3	SMG7
HSPA1B	1.95619e-50	0.266662	0.893	0.904	3.46559e-46	C3	HSPA1B
CSDE1	1.0207e-199	0.266216	0.951	0.946	1.80828e-195	C3	CSDE1
CUL2	7.46795e-15	0.265872	0.434	0.433	1.32302e-10	C3	CUL2
ESRRA	5.46576e-13	0.265643	0.406	0.403	9.68314e-09	C3	ESRRA
CHIC2	0.000145112	0.265135	0.283	0.284	1	C3	CHIC2
LMBRD1	1.09967e-09	0.264812	0.317	0.31	1.94817e-05	C3	LMBRD1
DYRK2	7.94702e-24	0.264372	0.583	0.587	1.40789e-19	C3	DYRK2
BROX	2.59375e-10	0.264029	0.349	0.342	4.59509e-06	C3	BROX
RAB10	2.20774e-71	0.263659	0.737	0.735	3.91123e-67	C3	RAB10
SUDS3	0.000852615	0.263138	0.249	0.25	1	C3	SUDS3
UBXN4	3.46629e-63	0.262728	0.79	0.798	6.14088e-59	C3	UBXN4
RAD23A	1.94704e-65	0.262511	0.705	0.697	3.44937e-61	C3	RAD23A
GLG1	5.66622e-17	0.262414	0.358	0.343	1.00383e-12	C3	GLG1
ATP1B1	8.99817e-14	0.262307	0.581	0.594	1.59412e-09	C3	ATP1B1
WASL	1.39333e-38	0.261903	0.606	0.603	2.46843e-34	C3	WASL
MPHOSPH10	1.34123e-06	0.261674	0.38	0.387	0.0237612	C3	MPHOSPH10
PRKAR2A	6.12566e-29	0.261582	0.495	0.48	1.08522e-24	C3	PRKAR2A
NIFK	1.08131e-28	0.261572	0.568	0.568	1.91565e-24	C3	NIFK
XPNPEP1	8.39108e-21	0.261209	0.449	0.44	1.48656e-16	C3	XPNPEP1
PHC3	1.80755e-11	0.260926	0.356	0.348	3.20226e-07	C3	PHC3
RPL6	0	0.260919	0.995	0.99	0	C3	RPL6
EIF4H	2.47869e-103	0.260545	0.854	0.848	4.39125e-99	C3	EIF4H
UBR4	4.30063e-10	0.260447	0.282	0.271	7.619e-06	C3	UBR4
DBNDD1	2.91084e-07	0.260427	0.273	0.264	0.00515685	C3	DBNDD1
PIGP	4.20198e-21	0.259984	0.474	0.47	7.44423e-17	C3	PIGP
MKLN1	9.06134e-18	0.259949	0.414	0.403	1.60531e-13	C3	MKLN1
VEGFB	1.24681e-75	0.259856	0.776	0.777	2.20885e-71	C3	VEGFB
SYF2	7.58417e-47	0.259534	0.681	0.685	1.34361e-42	C3	SYF2
RPS16	0	0.259351	0.998	0.995	0	C3	RPS16
LMO4	2.79426e-56	0.25839	0.843	0.846	4.95032e-52	C3	LMO4
PTPA	0.000699863	0.257524	0.287	0.29	1	C3	PTPA
EIF3J	4.85098e-19	0.257189	0.467	0.464	8.594e-15	C3	EIF3J
MYCBP2	1.65782e-09	0.257026	0.267	0.254	2.937e-05	C3	MYCBP2
SRP54	5.88121e-05	0.257018	0.349	0.36	1	C3	SRP54
WDR43	6.88616e-78	0.256993	0.784	0.78	1.21995e-73	C3	WDR43
MAGEF1	4.7265e-14	0.256858	0.412	0.407	8.37346e-10	C3	MAGEF1
S100A4	0.00751007	0.256369	0.616	0.681	1	C3	S100A4
PTTG1IP	1.54992e-17	0.25626	0.45	0.446	2.74584e-13	C3	PTTG1IP
RIMKLB	2.31211e-11	0.255926	0.384	0.381	4.09613e-07	C3	RIMKLB
TMEM205	1.25885e-61	0.25582	0.715	0.718	2.23017e-57	C3	TMEM205
EGR1	4.91634e-55	0.255416	0.924	0.957	8.70979e-51	C3	EGR1
SND1	1.49697e-37	0.255344	0.616	0.615	2.65203e-33	C3	SND1
ISCA1	3.83439e-10	0.2543	0.37	0.368	6.793e-06	C3	ISCA1
RAB5A	5.31149e-10	0.253859	0.335	0.327	9.40984e-06	C3	RAB5A
TMED4	1.35773e-17	0.253371	0.463	0.461	2.40535e-13	C3	TMED4
UBE2M	1.81458e-20	0.253098	0.485	0.479	3.21472e-16	C3	UBE2M
KIF3B	1.45479e-14	0.251371	0.369	0.356	2.57731e-10	C3	KIF3B
ARL5A	1.04231e-05	0.250619	0.262	0.257	0.184656	C3	ARL5A
SEC22B	9.04163e-15	0.250509	0.51	0.518	1.60182e-10	C3	SEC22B
MED19	0.00811611	0.250367	0.249	0.252	1	C3	MED19
KIF20A	0	4.34937	0.301	0.018	0	C1	KIF20A
TOP2A	0	4.07662	0.765	0.105	0	C1	TOP2A
AURKB	0	3.87728	0.371	0.027	0	C1	AURKB
NUSAP1	0	3.81172	0.805	0.13	0	C1	NUSAP1
CENPA	0	3.77451	0.587	0.071	0	C1	CENPA
CDCA3	0	3.76438	0.388	0.031	0	C1	CDCA3
DLGAP5	0	3.66192	0.361	0.035	0	C1	DLGAP5
NDC80	0	3.6339	0.423	0.039	0	C1	NDC80
KIF4A	0	3.57025	0.438	0.043	0	C1	KIF4A
PLK1	0	3.56744	0.456	0.064	0	C1	PLK1
SPC25	0	3.55431	0.387	0.034	0	C1	SPC25
HMMR	0	3.53939	0.669	0.11	0	C1	HMMR
CCNA2	0	3.5162	0.553	0.066	0	C1	CCNA2
UBE2C	0	3.44004	0.702	0.144	0	C1	UBE2C
HJURP	0	3.43356	0.283	0.026	0	C1	HJURP
RRM2	0	3.40668	0.542	0.076	0	C1	RRM2
GTSE1	0	3.36797	0.259	0.024	0	C1	GTSE1
CCNB1	0	3.31667	0.58	0.107	0	C1	CCNB1
KIF18B	0	3.22937	0.311	0.032	0	C1	KIF18B
DEPDC1	0	3.22788	0.445	0.063	0	C1	DEPDC1
NCAPG	0	3.20983	0.472	0.059	0	C1	NCAPG
BIRC5	0	3.18442	0.753	0.13	0	C1	BIRC5
MKI67	0	3.18298	0.789	0.145	0	C1	MKI67
IQGAP3	0	3.18166	0.341	0.037	0	C1	IQGAP3
PCLAF	0	3.16322	0.42	0.055	0	C1	PCLAF
CDK1	0	3.1572	0.525	0.077	0	C1	CDK1
CDC20	0	3.10858	0.578	0.113	0	C1	CDC20
NUF2	0	3.10707	0.408	0.053	0	C1	NUF2
TPX2	0	3.10706	0.843	0.204	0	C1	TPX2
KIFC1	0	3.10362	0.494	0.067	0	C1	KIFC1
SGO2	0	3.09352	0.276	0.035	0	C1	SGO2
CDCA8	0	3.09218	0.467	0.07	0	C1	CDCA8
KIF23	0	3.08062	0.414	0.053	0	C1	KIF23
CENPE	0	3.0622	0.395	0.059	0	C1	CENPE
FAM83D	0	3.0576	0.275	0.036	0	C1	FAM83D
CDKN3	0	3.04916	0.464	0.068	0	C1	CDKN3
CKAP2L	0	3.02325	0.436	0.061	0	C1	CKAP2L
PRR11	0	3.00031	0.648	0.119	0	C1	PRR11
BUB1	0	2.97086	0.393	0.058	0	C1	BUB1
ASPM	0	2.94836	0.36	0.058	0	C1	ASPM
NEURL1B	0	2.93799	0.366	0.056	0	C1	NEURL1B
TYMS	0	2.93493	0.698	0.138	0	C1	TYMS
PTTG1	0	2.92485	0.834	0.246	0	C1	PTTG1
ARHGEF39	0	2.9106	0.285	0.037	0	C1	ARHGEF39
CEP55	0	2.88517	0.534	0.092	0	C1	CEP55
RACGAP1	0	2.88322	0.434	0.067	0	C1	RACGAP1
HMGB2	0	2.87645	0.976	0.474	0	C1	HMGB2
KIF15	0	2.87364	0.282	0.039	0	C1	KIF15
CENPF	0	2.87156	0.765	0.193	0	C1	CENPF
CCNB2	0	2.83598	0.363	0.058	0	C1	CCNB2
KIF11	0	2.78703	0.404	0.064	0	C1	KIF11
KNL1	0	2.78621	0.265	0.037	0	C1	KNL1
AURKA	0	2.78454	0.547	0.131	0	C1	AURKA
KIF2C	0	2.7775	0.57	0.112	0	C1	KIF2C
MND1	0	2.74426	0.272	0.038	0	C1	MND1
SPAG5	0	2.73795	0.263	0.04	0	C1	SPAG5
MELK	0	2.73223	0.466	0.078	0	C1	MELK
PSRC1	0	2.66376	0.306	0.055	0	C1	PSRC1
RAD51AP1	0	2.65982	0.601	0.119	0	C1	RAD51AP1
PBK	0	2.64496	0.391	0.065	0	C1	PBK
GPSM2	0	2.6373	0.551	0.127	0	C1	GPSM2
TROAP	0	2.63675	0.477	0.102	0	C1	TROAP
BUB1B	0	2.62362	0.396	0.069	0	C1	BUB1B
NCAPH	0	2.61738	0.404	0.067	0	C1	NCAPH
ZWINT	0	2.57291	0.53	0.109	0	C1	ZWINT
FOXM1	0	2.54732	0.594	0.124	0	C1	FOXM1
FBXO5	0	2.53788	0.526	0.126	0	C1	FBXO5
ARHGAP11A	0	2.53031	0.362	0.069	0	C1	ARHGAP11A
MCM10	0	2.50599	0.334	0.059	0	C1	MCM10
ANLN	0	2.4949	0.601	0.137	0	C1	ANLN
OIP5	0	2.49025	0.3	0.053	0	C1	OIP5
PKMYT1	0	2.48406	0.407	0.077	0	C1	PKMYT1
SAPCD2	0	2.48099	0.252	0.048	0	C1	SAPCD2
CKAP2	0	2.46778	0.485	0.119	0	C1	CKAP2
UBE2T	0	2.43797	0.564	0.129	0	C1	UBE2T
SKA3	0	2.40263	0.384	0.075	0	C1	SKA3
CDCA5	0	2.39572	0.453	0.093	0	C1	CDCA5
STMN1	0	2.36328	0.985	0.61	0	C1	STMN1
MYBL2	0	2.36071	0.51	0.118	0	C1	MYBL2
ECT2	0	2.35062	0.708	0.204	0	C1	ECT2
DHFR	0	2.33335	0.578	0.151	0	C1	DHFR
FANCI	0	2.31693	0.287	0.056	0	C1	FANCI
CIP2A	0	2.29341	0.317	0.063	0	C1	CIP2A
SGO1	0	2.28454	0.276	0.055	0	C1	SGO1
TTK	0	2.20722	0.36	0.082	0	C1	TTK
NCAPD2	0	2.17531	0.511	0.131	0	C1	NCAPD2
CDKN2C	0	2.15985	0.507	0.14	0	C1	CDKN2C
SPC24	0	2.15786	0.302	0.063	0	C1	SPC24
TUBA1B	0	2.12179	0.992	0.838	0	C1	TUBA1B
TK1	0	2.08838	0.586	0.157	0	C1	TK1
UBE2S	0	2.07893	0.747	0.299	0	C1	UBE2S
CDT1	0	2.06057	0.279	0.065	0	C1	CDT1
PCNA	0	2.05088	0.713	0.301	0	C1	PCNA
MAD2L1	0	2.04218	0.669	0.193	0	C1	MAD2L1
LMNB1	0	1.99901	0.5	0.134	0	C1	LMNB1
ASF1B	0	1.99017	0.493	0.133	0	C1	ASF1B
REEP4	0	1.94895	0.365	0.108	0	C1	REEP4
GINS1	0	1.93989	0.374	0.099	0	C1	GINS1
KIF20B	0	1.93674	0.543	0.161	0	C1	KIF20B
ATAD2	0	1.93263	0.752	0.298	0	C1	ATAD2
PLK4	0	1.90773	0.295	0.073	0	C1	PLK4
SMC4	0	1.89694	0.963	0.594	0	C1	SMC4
CKS2	0	1.85465	0.958	0.648	0	C1	CKS2
CENPW	0	1.84279	0.376	0.106	0	C1	CENPW
CHEK1	0	1.84133	0.401	0.112	0	C1	CHEK1
DIAPH3	0	1.83097	0.29	0.075	0	C1	DIAPH3
DSCC1	0	1.82535	0.319	0.087	0	C1	DSCC1
PRIM1	0	1.77945	0.258	0.072	0	C1	PRIM1
FAM111A	0	1.77752	0.314	0.09	0	C1	FAM111A
KPNA2	0	1.76493	0.557	0.217	0	C1	KPNA2
KIF22	0	1.75763	0.275	0.077	0	C1	KIF22
GMNN	0	1.75748	0.558	0.191	0	C1	GMNN
STIL	0	1.75301	0.252	0.069	0	C1	STIL
SPDL1	0	1.74655	0.551	0.194	0	C1	SPDL1
NCAPG2	0	1.73827	0.292	0.08	0	C1	NCAPG2
RRM1	0	1.72215	0.516	0.181	0	C1	RRM1
MIS18BP1	0	1.7213	0.428	0.138	0	C1	MIS18BP1
DBF4	0	1.69906	0.475	0.161	0	C1	DBF4
LBR	0	1.67915	0.692	0.318	0	C1	LBR
ARL6IP1	0	1.6587	0.861	0.588	0	C1	ARL6IP1
GGH	0	1.60276	0.53	0.188	0	C1	GGH
NMU	0	1.59206	0.26	0.083	0	C1	NMU
FANCD2	0	1.59024	0.324	0.1	0	C1	FANCD2
HELLS	0	1.58466	0.282	0.09	0	C1	HELLS
MASTL	0	1.5749	0.503	0.182	0	C1	MASTL
CDCA4	0	1.57233	0.301	0.097	0	C1	CDCA4
HMGN2	0	1.56393	0.98	0.746	0	C1	HMGN2
SKA2	0	1.55504	0.677	0.298	0	C1	SKA2
DTYMK	0	1.54795	0.328	0.107	0	C1	DTYMK
RMI2	0	1.51561	0.286	0.094	0	C1	RMI2
ITGB3BP	0	1.51009	0.44	0.158	0	C1	ITGB3BP
E2F1	0	1.50947	0.301	0.107	0	C1	E2F1
TRIP13	0	1.49189	0.623	0.24	0	C1	TRIP13
FANCG	0	1.48722	0.337	0.117	0	C1	FANCG
DSN1	0	1.48702	0.396	0.142	0	C1	DSN1
SLFN13	0	1.48524	0.526	0.21	0	C1	SLFN13
TTF2	0	1.47816	0.27	0.086	0	C1	TTF2
ANP32E	0	1.4694	0.905	0.568	0	C1	ANP32E
TUBB	0	1.4651	0.936	0.755	0	C1	TUBB
HAUS1	0	1.43626	0.384	0.141	0	C1	HAUS1
TIMELESS	0	1.43141	0.296	0.103	0	C1	TIMELESS
CCDC34	0	1.42469	0.443	0.169	0	C1	CCDC34
SMC2	0	1.4162	0.734	0.337	0	C1	SMC2
ATAD5	0	1.37006	0.283	0.101	0	C1	ATAD5
FEN1	0	1.3662	0.326	0.124	0	C1	FEN1
PAX6	0	1.36326	0.475	0.194	0	C1	PAX6
TSPAN13	0	1.34772	0.314	0.12	0	C1	TSPAN13
TMEM106C	0	1.33622	0.481	0.211	0	C1	TMEM106C
CEP78	0	1.31897	0.308	0.113	0	C1	CEP78
SAE1	0	1.31843	0.469	0.195	0	C1	SAE1
BARD1	0	1.30219	0.318	0.12	0	C1	BARD1
CENPH	0	1.29954	0.357	0.139	0	C1	CENPH
DUT	0	1.29545	0.826	0.564	0	C1	DUT
RFWD3	0	1.28891	0.359	0.145	0	C1	RFWD3
LMO7	0	1.27862	0.295	0.121	0	C1	LMO7
HMGB3	0	1.26407	0.82	0.473	0	C1	HMGB3
DNAJC9	0	1.26105	0.6	0.283	0	C1	DNAJC9
TUBB4B	0	1.26008	0.684	0.362	0	C1	TUBB4B
NCAPD3	0	1.24426	0.418	0.177	0	C1	NCAPD3
DNMT1	0	1.21369	0.476	0.219	0	C1	DNMT1
POLD3	0	1.20282	0.417	0.187	0	C1	POLD3
ZWILCH	0	1.20044	0.297	0.119	0	C1	ZWILCH
CDK2	0	1.19914	0.404	0.177	0	C1	CDK2
SPTBN1	0	1.19743	0.352	0.174	0	C1	SPTBN1
RAD21	0	1.19031	0.995	0.937	0	C1	RAD21
MCM4	0	1.18172	0.542	0.273	0	C1	MCM4
MCM7	0	1.18015	0.502	0.235	0	C1	MCM7
MCM3	0	1.17815	0.588	0.311	0	C1	MCM3
HMGB1	0	1.17264	0.998	0.953	0	C1	HMGB1
LRRCC1	0	1.16693	0.414	0.189	0	C1	LRRCC1
HMGN5	0	1.16488	0.506	0.24	0	C1	HMGN5
RHNO1	0	1.16476	0.401	0.177	0	C1	RHNO1
CHAF1A	0	1.15935	0.259	0.108	0	C1	CHAF1A
RNF26	0	1.15301	0.274	0.119	0	C1	RNF26
LIN9	0	1.15211	0.367	0.159	0	C1	LIN9
TMPO	0	1.14937	0.703	0.376	0	C1	TMPO
SKP2	0	1.14246	0.372	0.166	0	C1	SKP2
CENPX	0	1.14066	0.467	0.226	0	C1	CENPX
MIS18A	0	1.13483	0.788	0.436	0	C1	MIS18A
NUDT1	0	1.13286	0.262	0.11	0	C1	NUDT1
NSD2	0	1.13182	0.429	0.195	0	C1	NSD2
YEATS4	0	1.12981	0.389	0.177	0	C1	YEATS4
TEX30	0	1.11847	0.309	0.132	0	C1	TEX30
RFC3	0	1.08959	0.383	0.174	0	C1	RFC3
RFC4	0	1.08277	0.654	0.36	0	C1	RFC4
RNASEH2B	0	1.07893	0.29	0.131	0	C1	RNASEH2B
BUB3	0	1.06834	0.819	0.551	0	C1	BUB3
MCM2	0	1.06445	0.344	0.165	0	C1	MCM2
TBC1D31	0	1.0603	0.329	0.146	0	C1	TBC1D31
MCM6	0	1.0588	0.316	0.159	0	C1	MCM6
CKAP5	0	1.04441	0.631	0.364	0	C1	CKAP5
CCP110	0	1.04072	0.253	0.109	0	C1	CCP110
SSX2IP	0	1.03276	0.396	0.191	0	C1	SSX2IP
CENPQ	0	1.0194	0.368	0.168	0	C1	CENPQ
CEP70	0	1.01305	0.435	0.23	0	C1	CEP70
USP1	0	1.00488	0.829	0.556	0	C1	USP1
CKS1B	0	1.00181	0.932	0.727	0	C1	CKS1B
RPA3	0	0.991121	0.518	0.271	0	C1	RPA3
CBX5	0	0.986616	0.574	0.306	0	C1	CBX5
TUBG1	0	0.976151	0.293	0.141	0	C1	TUBG1
CKLF	2.21267e-278	0.971648	0.25	0.114	3.91996e-274	C1	CKLF
GINS4	0	0.96933	0.266	0.118	0	C1	GINS4
HADH	0	0.968089	0.439	0.226	0	C1	HADH
DHTKD1	0	0.967762	0.794	0.533	0	C1	DHTKD1
NDC1	0	0.937747	0.378	0.184	0	C1	NDC1
IMMP1L	5.01399e-297	0.934012	0.303	0.149	8.88279e-293	C1	IMMP1L
TFDP1	0	0.93038	0.765	0.501	0	C1	TFDP1
TMEM237	3.5775e-296	0.926938	0.302	0.149	6.33789e-292	C1	TMEM237
TUBA1C	0	0.924403	0.882	0.702	0	C1	TUBA1C
DEK	0	0.924379	0.92	0.692	0	C1	DEK
FANCL	4.26772e-268	0.921677	0.274	0.134	7.56069e-264	C1	FANCL
RPL39L	0	0.903579	0.681	0.392	0	C1	RPL39L
NASP	0	0.896762	0.734	0.473	0	C1	NASP
SNX7	6.22387e-221	0.890086	0.25	0.127	1.10262e-216	C1	SNX7
RMI1	3.08082e-252	0.889245	0.286	0.146	5.45798e-248	C1	RMI1
RANBP1	0	0.888426	0.853	0.611	0	C1	RANBP1
IMPA2	0	0.880088	0.795	0.531	0	C1	IMPA2
JPT1	0	0.877503	0.483	0.282	0	C1	JPT1
SYK	0	0.865052	0.39	0.206	0	C1	SYK
BCL2L12	0	0.86077	0.397	0.207	0	C1	BCL2L12
CMC2	9.93136e-258	0.856554	0.286	0.145	1.75944e-253	C1	CMC2
ERFE	2.071e-264	0.84428	0.263	0.125	3.66897e-260	C1	ERFE
PGP	0	0.843472	0.382	0.2	0	C1	PGP
HP1BP3	0	0.842597	0.922	0.748	0	C1	HP1BP3
TCF19	1.81764e-277	0.83621	0.348	0.188	3.22014e-273	C1	TCF19
EMP21	0	0.834094	0.688	0.411	0	C1	EMP2
PSIP1	0	0.828552	0.77	0.506	0	C1	PSIP1
SASS6	2.21177e-290	0.826156	0.322	0.162	3.91837e-286	C1	SASS6
CSE1L	0	0.823678	0.662	0.413	0	C1	CSE1L
BRD8	1.75315e-259	0.815824	0.332	0.179	3.10589e-255	C1	BRD8
CHPT1	8.94057e-220	0.815091	0.253	0.128	1.58391e-215	C1	CHPT1
NUCKS1	0	0.807838	0.996	0.948	0	C1	NUCKS1
TMEM97	0	0.804734	0.615	0.369	0	C1	TMEM97
YWHAH	0	0.792181	0.602	0.355	0	C1	YWHAH
UBALD2	3.62883e-225	0.782348	0.354	0.208	6.42884e-221	C1	UBALD2
RCC1	0	0.779049	0.477	0.273	0	C1	RCC1
HMG20B	0	0.772677	0.51	0.312	0	C1	HMG20B
DCK	3.71664e-214	0.769077	0.277	0.147	6.5844e-210	C1	DCK
TMEM981	8.29191e-296	0.764891	0.407	0.232	1.46899e-291	C1	TMEM98
HNRNPA2B1	0	0.754846	0.998	0.97	0	C1	HNRNPA2B1
TRMT5	1.57765e-214	0.753115	0.295	0.161	2.79497e-210	C1	TRMT5
HDGFL3	3.46017e-246	0.746685	0.358	0.203	6.13003e-242	C1	HDGFL3
SAP30	3.4916e-241	0.746207	0.353	0.199	6.18572e-237	C1	SAP30
CALM2	0	0.740739	0.985	0.936	0	C1	CALM2
SIVA1	7.99565e-210	0.737147	0.284	0.153	1.41651e-205	C1	SIVA1
SNRPD1	0	0.732243	0.854	0.633	0	C1	SNRPD1
PTMA	0	0.729937	1	0.999	0	C1	PTMA
EEF1AKMT2	9.48607e-187	0.728281	0.275	0.153	1.68055e-182	C1	EEF1AKMT2
MZT1	0	0.727562	0.61	0.387	0	C1	MZT1
RNF168	1.04454e-244	0.725673	0.324	0.175	1.85051e-240	C1	RNF168
PLP2	0	0.722597	0.79	0.588	0	C1	PLP2
SNRPG	0	0.720318	0.923	0.764	0	C1	SNRPG
UCP2	0	0.718288	0.793	0.541	0	C1	UCP2
COMMD4	4.40365e-186	0.714512	0.263	0.144	7.80151e-182	C1	COMMD4
NUDT15	1.17334e-226	0.711975	0.361	0.211	2.07869e-222	C1	NUDT15
EXOSC8	7.31398e-283	0.708454	0.429	0.251	1.29574e-278	C1	EXOSC8
CEP57	0	0.705291	0.658	0.421	0	C1	CEP57
RBBP7	0	0.698332	0.591	0.375	0	C1	RBBP7
RPA2	0	0.694101	0.528	0.323	0	C1	RPA2
IER5L	2.51206e-240	0.692456	0.381	0.223	4.45037e-236	C1	IER5L
ALYREF	0	0.690413	0.749	0.519	0	C1	ALYREF
LSM3	0	0.687692	0.827	0.603	0	C1	LSM3
NUP62	0	0.686992	0.679	0.452	0	C1	NUP62
EXOSC9	3.78413e-257	0.685378	0.411	0.243	6.70396e-253	C1	EXOSC9
SMC6	1.5305e-260	0.683349	0.451	0.276	2.71144e-256	C1	SMC6
SMC1A	5.20365e-273	0.66893	0.464	0.283	9.21879e-269	C1	SMC1A
SNRPF	0	0.668221	0.653	0.43	0	C1	SNRPF
ACTL6A	0	0.665882	0.679	0.447	0	C1	ACTL6A
BRI3BP	4.95914e-188	0.662801	0.321	0.19	8.78562e-184	C1	BRI3BP
RAD1	1.44926e-255	0.662337	0.419	0.248	2.56752e-251	C1	RAD1
TIMM10	0	0.661443	0.561	0.354	0	C1	TIMM10
SLC37A4	1.58293e-162	0.661179	0.274	0.159	2.80433e-158	C1	SLC37A4
SLC29A1	1.29036e-251	0.656178	0.449	0.276	2.28599e-247	C1	SLC29A1
LSM4	0	0.655693	0.709	0.489	0	C1	LSM4
PADI21	1.61004e-156	0.654146	0.282	0.168	2.85235e-152	C1	PADI2
NSL1	8.32054e-286	0.652846	0.49	0.301	1.47407e-281	C1	NSL1
NUP85	1.22516e-170	0.651985	0.255	0.141	2.17049e-166	C1	NUP85
IRX5	6.32693e-155	0.651456	0.275	0.163	1.12088e-150	C1	IRX5
ANP32B	0	0.650278	0.996	0.953	0	C1	ANP32B
HINT2	2.44768e-285	0.647634	0.526	0.337	4.33631e-281	C1	HINT2
ILF2	0	0.643775	0.889	0.692	0	C1	ILF2
RAN	0	0.64329	0.964	0.858	0	C1	RAN
PPIH	1.09518e-228	0.643209	0.374	0.217	1.94022e-224	C1	PPIH
NUAK2	1.09442e-127	0.632773	0.306	0.198	1.93888e-123	C1	NUAK2
LSM5	0	0.628594	0.919	0.727	0	C1	LSM5
CD521	5.73458e-169	0.628211	0.352	0.224	1.01594e-164	C1	CD52
ATP23	8.46563e-154	0.627677	0.26	0.15	1.49977e-149	C1	ATP23
CACYBP	0	0.627549	0.738	0.52	0	C1	CACYBP
PPIL1	8.81143e-200	0.625468	0.343	0.202	1.56103e-195	C1	PPIL1
CBX1	0	0.625363	0.686	0.472	0	C1	CBX1
SNX10	3.10236e-307	0.623865	0.586	0.387	5.49614e-303	C1	SNX10
SFN	0	0.623478	0.729	0.505	0	C1	SFN
CALM3	0	0.622974	0.623	0.412	0	C1	CALM3
COX17	0	0.62	0.646	0.445	0	C1	COX17
ALDH7A1	3.9522e-278	0.614258	0.499	0.309	7.00172e-274	C1	ALDH7A1
ANAPC15	3.6544e-150	0.60935	0.275	0.163	6.47414e-146	C1	ANAPC15
SEPHS1	0	0.605728	0.702	0.5	0	C1	SEPHS1
HOXB61	0	0.604238	0.719	0.502	0	C1	HOXB6
SNRPB	0	0.601574	0.747	0.526	0	C1	SNRPB
TPRKB	1.15074e-264	0.598642	0.519	0.334	2.03866e-260	C1	TPRKB
EBP	8.21196e-166	0.598059	0.305	0.181	1.45483e-161	C1	EBP
PRPS1	1.35201e-181	0.597575	0.338	0.204	2.39521e-177	C1	PRPS1
ARL6IP6	1.97235e-200	0.596618	0.414	0.263	3.49421e-196	C1	ARL6IP6
NUP50	9.04031e-226	0.593311	0.411	0.249	1.60158e-221	C1	NUP50
FDFT1	8.26832e-290	0.591507	0.621	0.425	1.46481e-285	C1	FDFT1
HAT1	1.24619e-250	0.590389	0.524	0.344	2.20775e-246	C1	HAT1
HNRNPAB	0	0.589692	0.915	0.758	0	C1	HNRNPAB
CBFB	4.77206e-224	0.583412	0.442	0.276	8.45418e-220	C1	CBFB
CBX3	0	0.580265	0.997	0.97	0	C1	CBX3
CFAP20	7.45255e-187	0.578595	0.371	0.227	1.32029e-182	C1	CFAP20
MYCBP	6.84663e-160	0.577126	0.334	0.208	1.21295e-155	C1	MYCBP
GUSB	5.05761e-198	0.575748	0.389	0.24	8.96006e-194	C1	GUSB
TPGS2	6.25003e-276	0.57566	0.563	0.369	1.10726e-271	C1	TPGS2
TRA2B	0	0.573107	0.817	0.616	0	C1	TRA2B
MAD2L2	2.28006e-191	0.572537	0.383	0.236	4.03936e-187	C1	MAD2L2
SRRT	4.64511e-253	0.570428	0.533	0.35	8.22927e-249	C1	SRRT
CCDC14	3.00569e-182	0.569951	0.354	0.217	5.32489e-178	C1	CCDC14
XRCC1	1.62304e-130	0.565918	0.258	0.155	2.87537e-126	C1	XRCC1
UBXN2A	5.21349e-181	0.565151	0.366	0.226	9.23622e-177	C1	UBXN2A
NSMCE4A	3.30979e-213	0.564655	0.463	0.298	5.86362e-209	C1	NSMCE4A
MAL1	0	0.563522	0.878	0.72	0	C1	MAL
PSMC3	0	0.562805	0.831	0.644	0	C1	PSMC3
MGME1	4.19987e-156	0.561097	0.292	0.174	7.44049e-152	C1	MGME1
WEE1	0	0.553888	0.583	0.371	0	C1	WEE1
SRSF3	0	0.548718	0.888	0.713	0	C1	SRSF3
HENMT1	2.03687e-121	0.545935	0.291	0.186	3.60852e-117	C1	HENMT1
NUP107	2.77629e-219	0.545737	0.462	0.292	4.91848e-215	C1	NUP107
RBBP8	7.08864e-187	0.543269	0.487	0.332	1.25582e-182	C1	RBBP8
TOPBP1	8.43903e-193	0.542417	0.442	0.288	1.49506e-188	C1	TOPBP1
VBP1	9.58049e-250	0.542205	0.582	0.395	1.69728e-245	C1	VBP1
NT5DC2	4.9661e-126	0.54085	0.273	0.169	8.79795e-122	C1	NT5DC2
CYB5B	9.92393e-271	0.536477	0.632	0.44	1.75812e-266	C1	CYB5B
RBMX	0	0.536083	0.854	0.666	0	C1	RBMX
MSH2	8.41313e-173	0.535197	0.444	0.298	1.49047e-168	C1	MSH2
PA2G4	0	0.534018	0.979	0.912	0	C1	PA2G4
BLOC1S1	4.86091e-182	0.533383	0.404	0.256	8.61159e-178	C1	BLOC1S1
SRD5A3	2.15163e-114	0.533336	0.252	0.155	3.81183e-110	C1	SRD5A3
GOT21	2.07918e-195	0.532198	0.458	0.299	3.68347e-191	C1	GOT2
HMGN1	0	0.525289	0.993	0.953	0	C1	HMGN1
TTL	3.65204e-128	0.521898	0.286	0.178	6.46996e-124	C1	TTL
CNOT9	5.143e-253	0.517395	0.633	0.45	9.11134e-249	C1	CNOT9
ANAPC11	0	0.516983	0.763	0.572	0	C1	ANAPC11
HOXB51	1.93771e-274	0.51473	0.619	0.424	3.43284e-270	C1	HOXB5
LSM2	4.47849e-271	0.514562	0.672	0.481	7.93409e-267	C1	LSM2
NDUFB12	1.53462e-278	0.5141	0.699	0.513	2.71873e-274	C1	NDUFB1
HMGN31	2.21964e-294	0.508852	0.708	0.515	3.93231e-290	C1	HMGN3
CTSC	2.30855e-193	0.507159	0.486	0.327	4.08983e-189	C1	CTSC
NFYB	1.04302e-142	0.506589	0.353	0.227	1.84781e-138	C1	NFYB
SMC3	0	0.504685	0.803	0.635	0	C1	SMC3
MTHFD1	2.44582e-155	0.504314	0.377	0.244	4.33302e-151	C1	MTHFD1
KMT5A	1.26408e-182	0.503915	0.419	0.27	2.23944e-178	C1	KMT5A
NFATC2IP	2.41229e-233	0.503452	0.584	0.403	4.27362e-229	C1	NFATC2IP
DECR11	2.16091e-186	0.502896	0.473	0.315	3.82827e-182	C1	DECR1
MRPL13	0	0.502655	0.783	0.605	0	C1	MRPL13
SRSF2	0	0.501507	0.943	0.823	0	C1	SRSF2
HSDL2	8.56469e-139	0.501092	0.373	0.247	1.51732e-134	C1	HSDL2
MZT2B	7.87063e-296	0.500307	0.746	0.556	1.39436e-291	C1	MZT2B
CARHSP1	1.83739e-172	0.499125	0.409	0.264	3.25512e-168	C1	CARHSP1
BCAP29	4.66319e-148	0.498373	0.369	0.239	8.26131e-144	C1	BCAP29
GUCY1B11	8.27647e-221	0.498297	0.513	0.337	1.46626e-216	C1	GUCY1B1
KLK111	1.27924e-147	0.49642	0.408	0.277	2.26631e-143	C1	KLK11
DYNLL1	0	0.492371	0.931	0.81	0	C1	DYNLL1
PRPSAP1	5.66927e-134	0.492262	0.293	0.18	1.00437e-129	C1	PRPSAP1
CDK4	7.43445e-150	0.488694	0.421	0.285	1.31709e-145	C1	CDK4
BANF1	0	0.487111	0.974	0.908	0	C1	BANF1
CNIH4	1.29733e-249	0.485652	0.72	0.545	2.29835e-245	C1	CNIH4
VDAC3	4.54748e-261	0.483514	0.714	0.537	8.05631e-257	C1	VDAC3
EPB41L2	1.26989e-171	0.48278	0.447	0.296	2.24974e-167	C1	EPB41L2
MTA2	9.63603e-179	0.482306	0.485	0.328	1.70712e-174	C1	MTA2
DBI1	0	0.478933	0.871	0.712	0	C1	DBI
NDUFS51	0	0.478078	0.955	0.857	0	C1	NDUFS5
PSMG3	1.28613e-148	0.471175	0.405	0.269	2.2785e-144	C1	PSMG3
HNRNPR	0	0.469543	0.917	0.787	0	C1	HNRNPR
PSMD14	1.51587e-204	0.469094	0.572	0.399	2.68552e-200	C1	PSMD14
UPF3B	7.70401e-120	0.46895	0.303	0.195	1.36484e-115	C1	UPF3B
TESMIN	9.41401e-103	0.468929	0.263	0.169	1.66779e-98	C1	TESMIN
VASN	4.46236e-98	0.468758	0.273	0.179	7.90552e-94	C1	VASN
R3HDM1	1.84208e-143	0.467976	0.406	0.273	3.26342e-139	C1	R3HDM1
PTBP1	0	0.466161	0.842	0.681	0	C1	PTBP1
PSMG2	7.3019e-183	0.46529	0.537	0.374	1.29361e-178	C1	PSMG2
CLIC1	8.08504e-233	0.464625	0.65	0.468	1.43234e-228	C1	CLIC1
PPIF	8.48765e-188	0.463593	0.513	0.353	1.50367e-183	C1	PPIF
RHEB	7.87621e-173	0.462008	0.415	0.267	1.39535e-168	C1	RHEB
CDKN2AIPNL	4.64071e-133	0.459009	0.38	0.254	8.22149e-129	C1	CDKN2AIPNL
ACAT2	9.40802e-178	0.458429	0.475	0.318	1.66672e-173	C1	ACAT2
PDS5B	2.26995e-117	0.457966	0.305	0.197	4.02144e-113	C1	PDS5B
MRPL11	2.62805e-174	0.457849	0.499	0.342	4.65586e-170	C1	MRPL11
ATP1B3	1.98157e-192	0.45776	0.574	0.409	3.51056e-188	C1	ATP1B3
MRPL351	1.57107e-156	0.455603	0.463	0.316	2.78331e-152	C1	MRPL35
BTG3	6.10316e-303	0.45534	0.793	0.605	1.08124e-298	C1	BTG3
VANGL11	3.85284e-147	0.453505	0.374	0.242	6.82568e-143	C1	VANGL1
DCXR	2.27208e-179	0.452592	0.599	0.442	4.02522e-175	C1	DCXR
HNRNPM1	1.1268e-245	0.451813	0.738	0.561	1.99623e-241	C1	HNRNPM
PNP	1.25216e-123	0.449569	0.294	0.185	2.21832e-119	C1	PNP
NDUFB6	2.551e-165	0.449492	0.516	0.363	4.51935e-161	C1	NDUFB6
VPS29	4.96809e-115	0.446567	0.291	0.186	8.80147e-111	C1	VPS29
SS18L2	8.06868e-140	0.446031	0.401	0.268	1.42945e-135	C1	SS18L2
GGCT	0	0.444771	0.869	0.739	0	C1	GGCT
PMF1	2.59938e-162	0.443849	0.505	0.353	4.60506e-158	C1	PMF1
SMPD4	1.1707e-113	0.440683	0.288	0.183	2.07401e-109	C1	SMPD4
MPPED2	3.19923e-199	0.440481	0.56	0.387	5.66775e-195	C1	MPPED2
KLF101	1.16192e-262	0.440437	0.715	0.529	2.05845e-258	C1	KLF10
MEST1	4.72286e-135	0.440315	0.392	0.264	8.36703e-131	C1	MEST
TIFA	4.20266e-102	0.439	0.261	0.167	7.44543e-98	C1	TIFA
SNRPD3	2.0062e-228	0.438783	0.724	0.554	3.55419e-224	C1	SNRPD3
NDUFA61	4.05313e-186	0.438234	0.562	0.397	7.18053e-182	C1	NDUFA6
LACTB2	5.6505e-97	0.437828	0.277	0.183	1.00104e-92	C1	LACTB2
HOXA9	3.3678e-93	0.437301	0.276	0.184	5.96639e-89	C1	HOXA9
APOO	1.85967e-102	0.436762	0.284	0.185	3.29458e-98	C1	APOO
RUVBL2	2.02482e-150	0.436696	0.447	0.304	3.58717e-146	C1	RUVBL2
RSRC1	1.04513e-216	0.436448	0.666	0.49	1.85155e-212	C1	RSRC1
SNX5	1.01588e-220	0.435775	0.686	0.505	1.79974e-216	C1	SNX5
ERH	0	0.434715	0.899	0.767	0	C1	ERH
DCTPP1	3.24095e-132	0.433992	0.414	0.282	5.74166e-128	C1	DCTPP1
FKBP31	6.43508e-130	0.433659	0.384	0.258	1.14004e-125	C1	FKBP3
MRPL51	1.95918e-264	0.433636	0.788	0.62	3.47089e-260	C1	MRPL51
SFPQ	5.95586e-296	0.432557	0.919	0.805	1.05514e-291	C1	SFPQ
FDPS	8.10656e-239	0.43125	0.734	0.555	1.43616e-234	C1	FDPS
ECI1	6.02079e-140	0.43116	0.419	0.283	1.06664e-135	C1	ECI1
MDK1	0	0.430749	0.969	0.895	0	C1	MDK
PPP1CA	8.2018e-183	0.430472	0.603	0.437	1.45303e-178	C1	PPP1CA
HOXB2	2.32698e-264	0.430394	0.833	0.679	4.12247e-260	C1	HOXB2
INIP	1.22802e-115	0.429643	0.342	0.228	2.17557e-111	C1	INIP
HNRNPH3	5.20063e-207	0.428258	0.679	0.506	9.21344e-203	C1	HNRNPH3
PLIN3	1.21643e-96	0.427425	0.352	0.248	2.15503e-92	C1	PLIN3
MAZ	4.25356e-237	0.426889	0.761	0.596	7.53561e-233	C1	MAZ
YWHAQ	0	0.426582	0.905	0.763	0	C1	YWHAQ
ATP5MF1	0	0.424911	0.988	0.941	0	C1	ATP5MF
ENOSF1	4.484e-92	0.424727	0.254	0.166	7.94385e-88	C1	ENOSF1
DNM1L	1.31116e-128	0.422198	0.433	0.301	2.32285e-124	C1	DNM1L
CCNE11	2.73197e-165	0.421368	0.558	0.402	4.83996e-161	C1	CCNE1
AP2S1	1.85986e-127	0.420935	0.417	0.288	3.29492e-123	C1	AP2S1
CDCA7L	2.22167e-174	0.420277	0.598	0.434	3.93591e-170	C1	CDCA7L
DCP2	7.77785e-101	0.420266	0.264	0.169	1.37792e-96	C1	DCP2
SNX24	3.9226e-98	0.419627	0.275	0.18	6.94928e-94	C1	SNX24
MAGOH	4.44581e-143	0.419413	0.467	0.325	7.8762e-139	C1	MAGOH
UGT8	5.41367e-93	0.419369	0.283	0.189	9.59086e-89	C1	UGT8
SRSF10	4.80899e-234	0.418604	0.757	0.587	8.51961e-230	C1	SRSF10
RPA1	1.30771e-100	0.416282	0.295	0.195	2.31673e-96	C1	RPA1
GNG5	0	0.415882	0.896	0.763	0	C1	GNG5
ADI1	4.64607e-296	0.415139	0.876	0.724	8.23097e-292	C1	ADI1
SGCE	1.5761e-129	0.415045	0.385	0.259	2.79221e-125	C1	SGCE
MGST1	4.21424e-106	0.413602	0.32	0.215	7.46595e-102	C1	MGST1
SRSF7	0	0.413525	0.937	0.82	0	C1	SRSF7
TCOF1	1.83577e-118	0.412495	0.359	0.242	3.25225e-114	C1	TCOF1
HSPB11	0	0.412309	0.987	0.941	0	C1	HSPB1
ATPAF1	1.44498e-147	0.412116	0.478	0.333	2.55993e-143	C1	ATPAF1
SERPINB71	3.96582e-122	0.411669	0.497	0.376	7.02585e-118	C1	SERPINB7
CPSF3	4.12325e-105	0.41044	0.355	0.244	7.30475e-101	C1	CPSF3
DCTN3	4.54875e-109	0.40971	0.364	0.25	8.05857e-105	C1	DCTN3
NDUFA2	1.13361e-224	0.409657	0.774	0.608	2.0083e-220	C1	NDUFA2
HSPA14	1.2824e-213	0.408629	0.703	0.529	2.2719e-209	C1	HSPA14
CHCHD1	1.27578e-122	0.408164	0.398	0.273	2.26018e-118	C1	CHCHD1
POLR2K	1.93786e-182	0.408098	0.625	0.458	3.43311e-178	C1	POLR2K
PIGK	9.61712e-106	0.408036	0.307	0.202	1.70377e-101	C1	PIGK
ATP5MC11	0	0.406849	0.944	0.855	0	C1	ATP5MC1
WFDC21	2.70155e-88	0.406698	0.328	0.233	4.78607e-84	C1	WFDC2
NCS1	4.2388e-158	0.406659	0.528	0.374	7.50946e-154	C1	NCS1
BAZ1B	6.02588e-138	0.406106	0.497	0.354	1.06754e-133	C1	BAZ1B
MICAL21	3.6804e-101	0.405917	0.322	0.219	6.5202e-97	C1	MICAL2
SLC25A33	6.92679e-180	0.403882	0.682	0.521	1.22715e-175	C1	SLC25A33
POLR2G	1.72013e-173	0.402007	0.623	0.464	3.04739e-169	C1	POLR2G
POLE3	1.38239e-194	0.401644	0.695	0.525	2.44905e-190	C1	POLE3
NDUFA41	0	0.401254	0.957	0.883	0	C1	NDUFA4
UQCR101	5.7622e-200	0.401037	0.757	0.604	1.02083e-195	C1	UQCR10
SRPK1	1.87109e-78	0.400057	0.251	0.169	3.31482e-74	C1	SRPK1
KLF11	5.19199e-106	0.399472	0.309	0.203	9.19814e-102	C1	KLF11
HNRNPH1	3.53617e-274	0.397755	0.846	0.69	6.26467e-270	C1	HNRNPH1
RDX	1.1655e-138	0.397606	0.513	0.37	2.0648e-134	C1	RDX
CCT5	0	0.39741	0.916	0.787	0	C1	CCT5
FRG1	2.06009e-123	0.396669	0.438	0.307	3.64965e-119	C1	FRG1
POLR2D	9.87431e-99	0.396602	0.285	0.187	1.74933e-94	C1	POLR2D
ISOC1	2.71796e-103	0.396491	0.341	0.232	4.81513e-99	C1	ISOC1
FKBP51	2.90964e-114	0.396403	0.387	0.267	5.15473e-110	C1	FKBP5
MRPS15	1.07701e-225	0.396326	0.807	0.653	1.90803e-221	C1	MRPS15
MRPL22	7.26137e-115	0.39597	0.396	0.276	1.28642e-110	C1	MRPL22
HOXA10	2.05304e-108	0.395487	0.423	0.302	3.63717e-104	C1	HOXA10
SSRP1	6.36236e-219	0.395472	0.802	0.649	1.12715e-214	C1	SSRP1
SRP9	0	0.394547	0.968	0.895	0	C1	SRP9
GTF3C61	5.76487e-100	0.394544	0.335	0.229	1.0213e-95	C1	GTF3C6
DLAT1	1.59411e-106	0.394517	0.386	0.27	2.82412e-102	C1	DLAT
POLR2L1	7.93538e-137	0.394227	0.544	0.402	1.40583e-132	C1	POLR2L
CRYBG1	6.88504e-94	0.393441	0.326	0.225	1.21975e-89	C1	CRYBG1
ERAL1	6.13601e-102	0.392981	0.371	0.258	1.08706e-97	C1	ERAL1
POLR3K	4.42918e-110	0.392185	0.378	0.261	7.84673e-106	C1	POLR3K
CTPS1	2.93052e-93	0.391952	0.307	0.209	5.19171e-89	C1	CTPS1
TM7SF3	2.69349e-122	0.391328	0.422	0.292	4.77179e-118	C1	TM7SF3
TMEM14A	9.27356e-164	0.391249	0.624	0.468	1.6429e-159	C1	TMEM14A
BOLA3	7.90108e-167	0.39122	0.594	0.433	1.39976e-162	C1	BOLA3
FUS	5.50017e-268	0.390245	0.867	0.726	9.74409e-264	C1	FUS
XRCC6	3.45168e-125	0.38943	0.438	0.306	6.115e-121	C1	XRCC6
COX8A	0	0.387969	0.982	0.933	0	C1	COX8A
MPC2	3.28191e-93	0.387499	0.269	0.176	5.81423e-89	C1	MPC2
LDHB	4.4904e-253	0.38685	0.854	0.71	7.95519e-249	C1	LDHB
SNRPC	2.64148e-228	0.386438	0.807	0.646	4.67964e-224	C1	SNRPC
CSRP11	8.11733e-117	0.385997	0.417	0.294	1.43807e-112	C1	CSRP1
CSTF1	6.57747e-109	0.384769	0.346	0.233	1.16526e-104	C1	CSTF1
NPW1	2.27217e-144	0.384646	0.567	0.421	4.02538e-140	C1	NPW
SLC25A5	0	0.383358	0.99	0.948	0	C1	SLC25A5
PNRC2	1.8828e-235	0.383245	0.865	0.73	3.33557e-231	C1	PNRC2
HMCES	2.17511e-109	0.381799	0.394	0.274	3.85343e-105	C1	HMCES
BCL7C	4.84258e-92	0.380222	0.316	0.217	8.57911e-88	C1	BCL7C
SLC25A24	5.31828e-111	0.379751	0.444	0.319	9.42187e-107	C1	SLC25A24
CMSS1	1.12729e-143	0.37948	0.524	0.375	1.99711e-139	C1	CMSS1
SVIP	1.32794e-101	0.379002	0.392	0.278	2.35257e-97	C1	SVIP
ABHD12	1.13371e-114	0.378835	0.394	0.271	2.00847e-110	C1	ABHD12
HSPE1	8.74395e-217	0.378268	0.823	0.682	1.54908e-212	C1	HSPE1
PIGX	3.74248e-103	0.377862	0.389	0.273	6.63018e-99	C1	PIGX
TPM3	0	0.377735	0.972	0.905	0	C1	TPM3
TXNDC12	6.97646e-194	0.376852	0.652	0.47	1.23595e-189	C1	TXNDC12
PSMG1	1.88382e-103	0.376285	0.396	0.28	3.33738e-99	C1	PSMG1
[truncated: 267 more rows]
