# Supplementary material for: Combination of anlotinib with immunotherapy enhanced both anti-angiogenesis and immune response in high-grade serous ovarian cancer
Source: Front Immunol. 2025 Apr 7;16:1539616. doi: 10.3389/fimmu.2025.1539616 (PMC12009696; doi:10.3389/fimmu.2025.1539616)
Supplement: Supplementary file 1 [file DataSheet1.zip › Data for Peer Review Only/DEG of epithelial subtype1.xlsx]

## Sheet: DEG of epithelial subtype
	p_val	avg_log2FC	pct.1	pct.2	p_val_adj	cluster	gene
NDUFA4L2	0	-3.4854	0.135	0.451	0	EC4	NDUFA4L2
NXPH4	0	-2.44906	0.164	0.47	0	EC4	NXPH4
SLC2A1	0	-2.47457	0.405	0.706	0	EC4	SLC2A1
P4HA1	0	-1.95064	0.304	0.602	0	EC4	P4HA1
AK4	0	-1.96397	0.188	0.481	0	EC4	AK4
CXCR4	0	-1.89577	0.199	0.466	0	EC4	CXCR4
ADM	0	-2.12415	0.133	0.392	0	EC4	ADM
LAMA3	0	-1.88042	0.386	0.636	0	EC4	LAMA3
ANGPTL4	0	-2.52172	0.125	0.37	0	EC4	ANGPTL4
HILPDA	0	-2.69125	0.184	0.428	0	EC4	HILPDA
DDIT4	0	-1.73149	0.418	0.661	0	EC4	DDIT4
EGLN3	0	-2.44493	0.108	0.349	0	EC4	EGLN3
EMP2	0	0.777937	0.674	0.439	0	EC4	EMP2
HK2	0	-1.99911	0.197	0.432	0	EC4	HK2
SLC34A2	0	0.871122	0.767	0.532	0	EC4	SLC34A2
ERO1A	0	-2.03984	0.233	0.467	0	EC4	ERO1A
SHMT2	0	-1.49327	0.521	0.75	0	EC4	SHMT2
BNIP3	0	-2.10335	0.573	0.797	0	EC4	BNIP3
STC2	0	-1.25372	0.506	0.73	0	EC4	STC2
KRT5	0	1.14105	0.596	0.374	0	EC4	KRT5
S100A10	0	-1.64077	0.343	0.565	0	EC4	S100A10
IGFBP3	0	-2.51784	0.149	0.37	0	EC4	IGFBP3
SERPINB7	0	1.08065	0.583	0.362	0	EC4	SERPINB7
ENO2	0	-3.06273	0.058	0.274	0	EC4	ENO2
UPK3B	0	0.812739	0.611	0.399	0	EC4	UPK3B
KLK7	0	0.965819	0.842	0.631	0	EC4	KLK7
ANKRD37	0	-2.34995	0.152	0.36	0	EC4	ANKRD37
BTG2	0	0.979564	0.681	0.474	0	EC4	BTG2
NPR1	0	0.930271	0.509	0.302	0	EC4	NPR1
PLOD2	0	-1.50973	0.494	0.699	0	EC4	PLOD2
ALDH2	0	0.753174	0.649	0.452	0	EC4	ALDH2
PDK1	0	-1.55418	0.185	0.382	0	EC4	PDK1
DDIT3	0	-1.41698	0.336	0.532	0	EC4	DDIT3
DEFB1	0	1.02623	0.607	0.413	0	EC4	DEFB1
AARS	0	-1.26681	0.369	0.562	0	EC4	AARS
GABRP	0	1.4249	0.394	0.201	0	EC4	GABRP
EHF	0	0.842137	0.514	0.322	0	EC4	EHF
PROM2	0	1.03754	0.436	0.245	0	EC4	PROM2
RHEX	0	0.551933	0.763	0.573	0	EC4	RHEX
GBE1	0	-1.81594	0.155	0.345	0	EC4	GBE1
KLK11	0	0.962293	0.461	0.273	0	EC4	KLK11
HTR3A	0	1.24057	0.487	0.3	0	EC4	HTR3A
TOP2A	0	-2.60876	0.152	0.337	0	EC4	TOP2A
SDC2	0	-1.01448	0.516	0.701	0	EC4	SDC2
TYMS	0	-1.79188	0.158	0.341	0	EC4	TYMS
KLK10	0	0.776628	0.86	0.681	0	EC4	KLK10
FUT11	0	-2.30695	0.085	0.263	0	EC4	FUT11
SLC25A25	0	1.15391	0.416	0.239	0	EC4	SLC25A25
TRPS1	0	0.736319	0.824	0.647	0	EC4	TRPS1
HLA.DMB	0	0.617577	0.765	0.59	0	EC4	HLA.DMB
CEBPD	0	0.796625	0.873	0.706	0	EC4	CEBPD
EPHX1	0	0.774205	0.917	0.75	0	EC4	EPHX1
THSD4	0	1.32158	0.346	0.179	0	EC4	THSD4
WSB1	0	-1.48407	0.5	0.666	0	EC4	WSB1
NUSAP1	0	-2.12473	0.2	0.362	0	EC4	NUSAP1
EGLN1	0	-1.17388	0.491	0.652	0	EC4	EGLN1
XPOT	0	-1.0871	0.599	0.759	0	EC4	XPOT
S100A1	0	0.512195	0.903	0.747	0	EC4	S100A1
NFIB	0	0.643192	0.883	0.732	0	EC4	NFIB
NCOA4	0	0.688901	0.829	0.68	0	EC4	NCOA4
VEGFA	0	-1.81754	0.754	0.898	0	EC4	VEGFA
TCEA1	0	-1.17688	0.624	0.757	0	EC4	TCEA1
HLA.DPA1	0	0.514878	0.929	0.8	0	EC4	HLA.DPA1
CCNY	0	-0.913282	0.625	0.749	0	EC4	CCNY
KLK5	0	0.770639	0.956	0.836	0	EC4	KLK5
DHCR24	0	0.531066	0.958	0.84	0	EC4	DHCR24
FAM162A	0	-1.00424	0.607	0.718	0	EC4	FAM162A
GSTP1	0	0.462865	0.934	0.824	0	EC4	GSTP1
CD81	0	0.543514	0.95	0.843	0	EC4	CD81
ASS1	0	0.484753	0.946	0.84	0	EC4	ASS1
NDUFS5	0	0.438637	0.963	0.863	0	EC4	NDUFS5
ATP5MC1	0	0.469725	0.958	0.859	0	EC4	ATP5MC1
CD9	0	0.452002	0.955	0.858	0	EC4	CD9
PERP	0	0.544676	0.927	0.833	0	EC4	PERP
ZFP36	0	0.707235	0.945	0.852	0	EC4	ZFP36
C4orf3	0	-0.812682	0.703	0.789	0	EC4	C4orf3
MDK	0	0.705512	0.979	0.898	0	EC4	MDK
HLA.DRB1	0	0.522795	0.988	0.909	0	EC4	HLA.DRB1
CLU	0	0.563167	0.937	0.863	0	EC4	CLU
TNFAIP2	0	0.449267	0.957	0.883	0	EC4	TNFAIP2
C6orf48	0	-0.709756	0.763	0.836	0	EC4	C6orf48
HLA.DRA	0	0.45729	0.991	0.932	0	EC4	HLA.DRA
SLPI	0	-1.08369	0.833	0.886	0	EC4	SLPI
ATP5MC3	0	0.413865	0.987	0.939	0	EC4	ATP5MC3
H1F0	0	-0.648584	0.855	0.901	0	EC4	H1F0
HSPB1	0	0.532865	0.99	0.944	0	EC4	HSPB1
GPI	0	-0.796051	0.866	0.909	0	EC4	GPI
FAM107A	0	0.415375	0.987	0.947	0	EC4	FAM107A
EIF2S2	0	-0.532755	0.881	0.919	0	EC4	EIF2S2
KLF6	0	0.528557	0.968	0.931	0	EC4	KLF6
PGK1	0	-1.1979	0.944	0.968	0	EC4	PGK1
MT.ATP8	0	0.499571	0.998	0.976	0	EC4	MT.ATP8
LDHA	0	-0.98179	0.965	0.985	0	EC4	LDHA
ZFAS1	0	-0.670905	0.941	0.96	0	EC4	ZFAS1
NDUFA1	0	0.325406	0.997	0.98	0	EC4	NDUFA1
ITGB1	0	-0.612725	0.934	0.948	0	EC4	ITGB1
ZFP36L1	0	0.387187	0.995	0.984	0	EC4	ZFP36L1
COX6C	0	0.263651	0.999	0.991	0	EC4	COX6C
NDRG1	0	-1.17773	0.974	0.982	0	EC4	NDRG1
STK24	0	-0.529173	0.949	0.957	0	EC4	STK24
CD74	0	0.368228	0.999	0.992	0	EC4	CD74
TPI1	0	-0.31589	0.997	0.991	0	EC4	TPI1
MT.ND5	0	0.387686	0.999	0.994	0	EC4	MT.ND5
NPM1	0	-0.277122	1	0.996	0	EC4	NPM1
RPL13	0	-0.39932	0.997	0.993	0	EC4	RPL13
RPL32	0	-0.293153	1	0.996	0	EC4	RPL32
RPL39	0	-0.305534	1	0.996	0	EC4	RPL39
GNAS	0	-0.284036	0.999	0.996	0	EC4	GNAS
MT.ATP6	0	0.565415	1	0.997	0	EC4	MT.ATP6
MT.CYB	0	0.45963	0.999	0.996	0	EC4	MT.CYB
GAPDH	0	-0.767996	0.999	0.997	0	EC4	GAPDH
MT.ND3	0	0.285879	1	0.998	0	EC4	MT.ND3
RAD21	0	-0.638275	0.955	0.953	0	EC4	RAD21
RPL36	0	-0.440622	0.999	0.997	0	EC4	RPL36
RPL37A	0	-0.321435	1	0.998	0	EC4	RPL37A
RPS28	0	-0.325884	0.999	0.997	0	EC4	RPS28
ANP32B	0	-0.458879	0.964	0.965	0	EC4	ANP32B
ENO1	0	-0.995612	0.996	0.995	0	EC4	ENO1
FTH1	0	-0.528313	1	0.999	0	EC4	FTH1
MT.CO2	0	0.485568	1	0.999	0	EC4	MT.CO2
MT.CO3	0	0.570432	1	0.999	0	EC4	MT.CO3
MT.ND4	0	0.400346	1	0.999	0	EC4	MT.ND4
RPL41	0	-0.257477	1	0.999	0	EC4	RPL41
RPS8	0	-0.331607	1	0.999	0	EC4	RPS8
EIF1	0	-0.501788	0.986	0.986	0	EC4	EIF1
MT.CO1	0	0.431026	1	1	0	EC4	MT.CO1
MT.ND1	0	0.388524	1	1	0	EC4	MT.ND1
MT.ND2	0	0.281516	1	1	0	EC4	MT.ND2
RPL11	7.36471e-305	-0.299468	0.998	0.994	2.00563e-300	EC4	RPL11
PGAM1	8.90754e-303	-0.561658	0.785	0.852	2.42579e-298	EC4	PGAM1
RPS18	3.70008e-301	-0.328894	1	0.999	1.00764e-296	EC4	RPS18
NDUFA4	1.10536e-300	0.377312	0.961	0.889	3.01023e-296	EC4	NDUFA4
S100A6	9.0117e-300	0.352383	0.996	0.972	2.45416e-295	EC4	S100A6
ATP5F1A	6.38786e-299	0.357817	0.964	0.893	1.73961e-294	EC4	ATP5F1A
WT1	3.2078e-297	0.825012	0.53	0.344	8.7358e-293	EC4	WT1
KLF10	6.89044e-297	0.773586	0.706	0.548	1.87647e-292	EC4	KLF10
IRF1	1.19381e-293	0.500908	0.931	0.855	3.25111e-289	EC4	IRF1
SARS	2.46617e-292	-0.976318	0.476	0.612	6.71611e-288	EC4	SARS
RPL29	2.76333e-292	-0.341875	0.993	0.988	7.52538e-288	EC4	RPL29
ATP5MF	4.01883e-290	0.306737	0.989	0.945	1.09445e-285	EC4	ATP5MF
GLDC	2.07116e-284	0.879506	0.415	0.238	5.64039e-280	EC4	GLDC
RFXANK	2.47454e-284	0.658017	0.665	0.491	6.73891e-280	EC4	RFXANK
AC007906.2	3.38112e-284	0.964338	0.396	0.226	9.2078e-280	EC4	AC007906.2
THOC3	1.69403e-281	0.47226	0.928	0.815	4.61336e-277	EC4	THOC3
FOLR1	5.21251e-281	0.587284	0.708	0.525	1.41952e-276	EC4	FOLR1
COX7B	9.79521e-281	0.363949	0.954	0.876	2.66753e-276	EC4	COX7B
HLA.DPB1	7.19645e-280	0.525027	0.798	0.638	1.95981e-275	EC4	HLA.DPB1
VAV3	1.80864e-279	0.463523	0.877	0.745	4.92547e-275	EC4	VAV3
CENPA	2.09674e-278	-2.24607	0.099	0.256	5.71005e-274	EC4	CENPA
KCMF1	8.84292e-277	-0.826684	0.548	0.674	2.40819e-272	EC4	KCMF1
RPL9	9.2706e-275	-0.315636	0.998	0.992	2.52466e-270	EC4	RPL9
DEK	9.5487e-275	-0.663328	0.701	0.775	2.6004e-270	EC4	DEK
ITGB6	2.41155e-272	0.853144	0.523	0.345	6.56737e-268	EC4	ITGB6
RPL12	3.25565e-272	-0.278909	0.999	0.995	8.86611e-268	EC4	RPL12
PFKP	1.50566e-270	-0.694362	0.675	0.761	4.10036e-266	EC4	PFKP
LZTS3	1.35081e-269	0.67377	0.618	0.438	3.67867e-265	EC4	LZTS3
SLC9A3R2	1.84636e-268	0.50832	0.78	0.612	5.02819e-264	EC4	SLC9A3R2
MKNK2	3.25027e-267	-1.10109	0.602	0.696	8.85146e-263	EC4	MKNK2
RPL31	4.32105e-267	-0.25688	1	0.997	1.17675e-262	EC4	RPL31
MXI1	3.49872e-262	-0.988061	0.511	0.639	9.52805e-258	EC4	MXI1
WDR45B	1.24623e-260	-0.696149	0.737	0.805	3.39386e-256	EC4	WDR45B
PPP1R14B	2.65049e-258	-0.437442	0.937	0.944	7.21807e-254	EC4	PPP1R14B
RPL5	1.21485e-257	-0.266138	0.999	0.996	3.30841e-253	EC4	RPL5
SOCS3	5.01703e-256	0.788492	0.636	0.479	1.36629e-251	EC4	SOCS3
HMGN3	2.55688e-255	0.534802	0.71	0.532	6.96316e-251	EC4	HMGN3
HOXB5	2.92514e-255	0.67452	0.618	0.441	7.96602e-251	EC4	HOXB5
MT.ND4L	5.34804e-254	0.331976	0.997	0.979	1.45643e-249	EC4	MT.ND4L
RPS3	3.03411e-253	-0.354555	0.983	0.982	8.26279e-249	EC4	RPS3
SCNN1A	7.58404e-253	0.512379	0.752	0.59	2.06536e-248	EC4	SCNN1A
TMEM123	1.35806e-252	-0.718906	0.708	0.781	3.69839e-248	EC4	TMEM123
DDB1	1.64767e-251	0.492959	0.821	0.694	4.48709e-247	EC4	DDB1
HMGB2	7.05049e-251	-1.46444	0.591	0.628	1.92006e-246	EC4	HMGB2
RPL22L1	8.18171e-249	-0.738321	0.6	0.705	2.22813e-244	EC4	RPL22L1
PLP2	1.99603e-248	-0.708334	0.55	0.674	5.43579e-244	EC4	PLP2
EGFR	1.11658e-244	-0.79572	0.7	0.774	3.04077e-240	EC4	EGFR
MTHFD2	2.49117e-244	-0.794628	0.459	0.602	6.78419e-240	EC4	MTHFD2
THEMIS2	1.46359e-243	0.659184	0.579	0.408	3.98579e-239	EC4	THEMIS2
TFAP2C	2.03274e-242	0.756926	0.51	0.342	5.53576e-238	EC4	TFAP2C
RPS6	2.9847e-241	-0.296068	0.999	0.996	8.12823e-237	EC4	RPS6
SLC3A2	3.23064e-241	-0.78057	0.622	0.726	8.79799e-237	EC4	SLC3A2
RPL23	7.91386e-241	-0.283971	1	0.996	2.15518e-236	EC4	RPL23
VKORC1	2.68773e-240	-1.10116	0.272	0.431	7.31949e-236	EC4	VKORC1
ALCAM	8.80394e-240	-1.86641	0.111	0.258	2.39758e-235	EC4	ALCAM
CCNI	1.64372e-237	-0.406221	0.943	0.949	4.47634e-233	EC4	CCNI
PKM	1.36112e-236	-0.333619	0.992	0.988	3.70673e-232	EC4	PKM
PDXK	1.64641e-236	0.461839	0.818	0.691	4.48366e-232	EC4	PDXK
PTGES3	7.26691e-235	-0.387346	0.91	0.922	1.979e-230	EC4	PTGES3
MKI67	2.39604e-234	-1.65775	0.217	0.365	6.52515e-230	EC4	MKI67
ATP5F1B	2.77991e-233	0.251695	0.991	0.967	7.57052e-229	EC4	ATP5F1B
TFRC	1.69567e-232	-0.67488	0.782	0.841	4.61783e-228	EC4	TFRC
EPHB6	5.17797e-232	1.0885	0.252	0.123	1.41012e-227	EC4	EPHB6
EFNA3	1.91076e-231	-1.61916	0.111	0.257	5.20357e-227	EC4	EFNA3
NPW	5.49952e-230	0.679419	0.587	0.428	1.49769e-225	EC4	NPW
ATP5PD	9.39859e-229	0.305292	0.97	0.919	2.55952e-224	EC4	ATP5PD
NCOA7	1.92369e-228	0.624799	0.693	0.551	5.23879e-224	EC4	NCOA7
ANP32E	4.02839e-228	-0.775041	0.604	0.683	1.09705e-223	EC4	ANP32E
CEBPG	1.42876e-227	-1.20606	0.216	0.372	3.89095e-223	EC4	CEBPG
NAP1L1	1.18812e-226	-0.35558	0.961	0.962	3.2356e-222	EC4	NAP1L1
RPS24	2.12303e-226	-0.26764	0.999	0.995	5.78166e-222	EC4	RPS24
ATF4	4.09088e-226	-0.554241	0.705	0.792	1.11407e-221	EC4	ATF4
KIF5B	5.07152e-225	-0.521276	0.841	0.875	1.38113e-220	EC4	KIF5B
RPS15A	7.59415e-225	-0.292097	0.995	0.99	2.06811e-220	EC4	RPS15A
NDUFB3	1.39435e-224	0.428701	0.832	0.696	3.79723e-220	EC4	NDUFB3
HMMR	2.53401e-223	-1.94124	0.162	0.304	6.90088e-219	EC4	HMMR
RPS5	6.0731e-223	-0.307698	0.994	0.989	1.65389e-218	EC4	RPS5
CCNL1	2.40145e-220	0.461208	0.855	0.765	6.53986e-216	EC4	CCNL1
GTPBP2	3.64021e-220	-1.31829	0.308	0.449	9.9134e-216	EC4	GTPBP2
BIRC5	2.10176e-219	-1.48292	0.201	0.342	5.72373e-215	EC4	BIRC5
KIAA1217	3.63229e-218	0.509786	0.715	0.564	9.89182e-214	EC4	KIAA1217
SNHG7	5.24169e-218	-0.897801	0.395	0.538	1.42747e-213	EC4	SNHG7
DAAM1	1.26561e-217	0.489433	0.795	0.64	3.44664e-213	EC4	DAAM1
FTL	1.96523e-214	-0.533519	0.937	0.953	5.35191e-210	EC4	FTL
GGT6	2.0289e-214	1.0806	0.256	0.132	5.5253e-210	EC4	GGT6
RPS3A	2.44694e-214	-0.315115	0.98	0.978	6.66375e-210	EC4	RPS3A
ATP5PB	2.17028e-213	0.270153	0.979	0.938	5.91033e-209	EC4	ATP5PB
BTG1	3.8634e-213	-1.15934	0.268	0.416	1.05212e-208	EC4	BTG1
COX5B	7.30478e-212	0.328223	0.942	0.873	1.98931e-207	EC4	COX5B
TIMP3	6.97039e-211	-0.987127	0.25	0.408	1.89825e-206	EC4	TIMP3
PXDC1	1.65771e-210	-0.754885	0.513	0.634	4.51443e-206	EC4	PXDC1
CAV1	2.05956e-209	-1.45806	0.241	0.388	5.60881e-205	EC4	CAV1
RPL8	5.00898e-209	-0.260049	0.997	0.992	1.3641e-204	EC4	RPL8
CSF1	3.10261e-208	0.636172	0.67	0.523	8.44933e-204	EC4	CSF1
ASNS	6.25334e-207	-1.35446	0.15	0.294	1.70297e-202	EC4	ASNS
FAM43A	8.82482e-207	0.687354	0.592	0.44	2.40326e-202	EC4	FAM43A
HLA.DMA	1.29056e-206	0.639314	0.516	0.358	3.51459e-202	EC4	HLA.DMA
CCDC80	2.64102e-206	1.16913	0.306	0.175	7.19228e-202	EC4	CCDC80
SLC16A3	2.08227e-205	-1.24928	0.189	0.335	5.67066e-201	EC4	SLC16A3
PTTG1	1.1974e-204	-1.43015	0.32	0.444	3.26088e-200	EC4	PTTG1
STON2	3.03574e-204	0.595403	0.523	0.363	8.26724e-200	EC4	STON2
RPS19	3.67643e-204	-0.293467	0.991	0.985	1.0012e-199	EC4	RPS19
MECOM	4.88674e-204	0.643323	0.495	0.336	1.33081e-199	EC4	MECOM
PCBP2	1.02916e-202	-0.282936	0.969	0.967	2.80272e-198	EC4	PCBP2
ADAMTS1	4.97367e-201	0.769687	0.609	0.467	1.35448e-196	EC4	ADAMTS1
UBE2C	2.61095e-198	-1.85474	0.208	0.334	7.11041e-194	EC4	UBE2C
AQP3	8.33658e-198	0.944987	0.312	0.179	2.2703e-193	EC4	AQP3
KRT7	1.59256e-197	0.295762	0.988	0.962	4.33701e-193	EC4	KRT7
CCNE1	7.34394e-197	0.615587	0.566	0.413	1.99997e-192	EC4	CCNE1
TNS1	1.06613e-196	0.703095	0.447	0.297	2.90338e-192	EC4	TNS1
SOX17	1.89929e-196	0.643019	0.546	0.393	5.17234e-192	EC4	SOX17
CXXC5	3.95662e-196	0.408918	0.801	0.649	1.07751e-191	EC4	CXXC5
PHF8	9.49583e-196	0.691588	0.436	0.287	2.586e-191	EC4	PHF8
SAP30	5.52248e-195	-1.34933	0.138	0.275	1.50394e-190	EC4	SAP30
RGS10	6.05914e-192	0.339497	0.919	0.837	1.65009e-187	EC4	RGS10
LBR	1.34413e-191	-1.07304	0.325	0.456	3.66047e-187	EC4	LBR
PHGDH	2.5699e-191	-0.814177	0.339	0.483	6.99862e-187	EC4	PHGDH
SCD	4.47619e-191	-0.78644	0.75	0.808	1.219e-186	EC4	SCD
GARS	1.38436e-190	-0.7971	0.465	0.581	3.77002e-186	EC4	GARS
YY1	3.25715e-190	-0.499419	0.774	0.825	8.87019e-186	EC4	YY1
MAFF	5.36098e-190	0.512088	0.731	0.611	1.45996e-185	EC4	MAFF
CAV2	6.61293e-190	-1.22569	0.261	0.395	1.8009e-185	EC4	CAV2
ATP5PF	5.8762e-189	0.251491	0.981	0.947	1.60026e-184	EC4	ATP5PF
TXNIP	8.45551e-188	0.697493	0.398	0.254	2.30269e-183	EC4	TXNIP
HOXB8	7.01465e-187	0.512021	0.645	0.498	1.9103e-182	EC4	HOXB8
ELF3	1.72707e-185	0.394699	0.945	0.908	4.70332e-181	EC4	ELF3
SLC48A1	3.54642e-184	0.552643	0.625	0.485	9.65795e-180	EC4	SLC48A1
CCNB1	2.02475e-183	-1.81641	0.146	0.272	5.51399e-179	EC4	CCNB1
SLC4A11	3.54537e-183	0.560901	0.591	0.447	9.65512e-179	EC4	SLC4A11
ADA2	6.25589e-183	0.910676	0.271	0.15	1.70367e-178	EC4	ADA2
JUNB	1.20876e-182	0.328953	0.927	0.835	3.29181e-178	EC4	JUNB
LGALS9	3.51841e-182	0.662633	0.423	0.278	9.5817e-178	EC4	LGALS9
HERPUD1	5.93023e-182	-1.12898	0.452	0.562	1.61498e-177	EC4	HERPUD1
HCFC1R1	1.11929e-180	-0.611064	0.671	0.739	3.04816e-176	EC4	HCFC1R1
RBM47	1.76446e-180	0.462183	0.697	0.551	4.80516e-176	EC4	RBM47
PLOD1	3.58931e-179	-1.4671	0.127	0.253	9.77478e-175	EC4	PLOD1
RAB2A	9.79503e-177	0.311493	0.957	0.91	2.66748e-172	EC4	RAB2A
NDUFB2	2.26677e-176	0.306843	0.922	0.836	6.17308e-172	EC4	NDUFB2
LMO3	1.49393e-175	0.462414	0.663	0.513	4.06843e-171	EC4	LMO3
MDH1	9.31483e-175	0.333066	0.887	0.782	2.53671e-170	EC4	MDH1
PEBP1	1.00074e-174	0.28125	0.959	0.902	2.7253e-170	EC4	PEBP1
C3	1.42767e-174	0.264623	0.991	0.954	3.88798e-170	EC4	C3
PABPC1	9.63349e-173	-0.255782	0.998	0.995	2.62349e-168	EC4	PABPC1
AKAP12	1.41862e-172	-1.00374	0.355	0.493	3.86331e-168	EC4	AKAP12
CBX3	2.03328e-172	-0.261505	0.983	0.976	5.53724e-168	EC4	CBX3
NCAPD2	5.6009e-172	-1.28059	0.141	0.269	1.52529e-167	EC4	NCAPD2
CAPS	2.23534e-171	0.898077	0.304	0.18	6.0875e-167	EC4	CAPS
WFDC2	6.45354e-170	0.925221	0.362	0.232	1.75749e-165	EC4	WFDC2
NDUFS6	7.66609e-170	0.269969	0.96	0.907	2.08771e-165	EC4	NDUFS6
RPS4X	3.00767e-169	-0.263837	0.994	0.988	8.1908e-165	EC4	RPS4X
QSOX1	7.02939e-168	-1.10249	0.225	0.353	1.91431e-163	EC4	QSOX1
MCL1	7.56958e-168	0.287249	0.94	0.881	2.06142e-163	EC4	MCL1
MZT1	1.79879e-167	-0.787273	0.352	0.48	4.89864e-163	EC4	MZT1
JUP	1.96886e-167	0.279469	0.94	0.877	5.36181e-163	EC4	JUP
LBH	1.10898e-166	0.44084	0.825	0.728	3.02008e-162	EC4	LBH
SLC25A23	1.19573e-166	0.401298	0.762	0.635	3.25633e-162	EC4	SLC25A23
HOXB6	1.29332e-166	0.475726	0.676	0.533	3.52209e-162	EC4	HOXB6
RARRES3	3.46934e-166	0.66378	0.448	0.309	9.44806e-162	EC4	RARRES3
RPL26	5.4199e-166	-0.386573	0.908	0.925	1.476e-161	EC4	RPL26
KLK6	7.70895e-166	0.496138	0.75	0.626	2.09938e-161	EC4	KLK6
ANAPC16	1.3045e-165	-0.56583	0.574	0.67	3.55253e-161	EC4	ANAPC16
XBP1	2.21131e-165	0.430865	0.824	0.73	6.02205e-161	EC4	XBP1
DDRGK1	2.73337e-165	0.710838	0.415	0.282	7.4438e-161	EC4	DDRGK1
DYNLL1	5.57736e-164	-0.412228	0.821	0.852	1.51888e-159	EC4	DYNLL1
RNF187	9.7744e-164	-0.548357	0.82	0.847	2.66186e-159	EC4	RNF187
CYP4B1	2.84082e-163	0.876484	0.261	0.148	7.73639e-159	EC4	CYP4B1
FBXO5	2.69283e-162	-1.40897	0.149	0.268	7.3334e-158	EC4	FBXO5
NDUFS3	9.74575e-162	0.353884	0.84	0.735	2.65406e-157	EC4	NDUFS3
RTN4RL2	7.67712e-159	0.499386	0.625	0.488	2.09071e-154	EC4	RTN4RL2
C21orf91	7.88396e-159	0.53758	0.562	0.424	2.14704e-154	EC4	C21orf91
S100A16	4.28005e-158	0.492439	0.515	0.372	1.16558e-153	EC4	S100A16
RPS14	5.97906e-157	-0.255959	0.994	0.989	1.62828e-152	EC4	RPS14
SP8	2.08392e-156	0.58951	0.464	0.327	5.67513e-152	EC4	SP8
XAF1	3.10561e-156	0.379338	0.769	0.633	8.45751e-152	EC4	XAF1
TSC2	2.79063e-155	0.522627	0.579	0.443	7.59973e-151	EC4	TSC2
PRR11	2.8416e-155	-1.37871	0.181	0.299	7.73852e-151	EC4	PRR11
SLC16A9	3.51987e-155	0.732463	0.431	0.302	9.58565e-151	EC4	SLC16A9
GBP4	8.80046e-154	0.345995	0.772	0.647	2.39663e-149	EC4	GBP4
RAD23A	1.16037e-153	-0.494163	0.646	0.716	3.16003e-149	EC4	RAD23A
MUC16	7.35984e-153	0.680733	0.321	0.198	2.0043e-148	EC4	MUC16
RPL18	9.73304e-153	-0.320232	0.94	0.942	2.6506e-148	EC4	RPL18
UBA2	2.06678e-152	-0.819334	0.312	0.438	5.62845e-148	EC4	UBA2
PBX1	5.31717e-152	0.586466	0.446	0.309	1.44802e-147	EC4	PBX1
HLA.DQB1	4.7225e-150	0.420692	0.653	0.516	1.28608e-145	EC4	HLA.DQB1
TMEM98	5.02368e-150	0.635126	0.383	0.254	1.3681e-145	EC4	TMEM98
EIF4A2	5.60926e-150	-0.362257	0.945	0.949	1.52757e-145	EC4	EIF4A2
GSTM4	9.26e-150	0.697271	0.348	0.224	2.52178e-145	EC4	GSTM4
SEC61G	3.83906e-149	-0.510599	0.699	0.757	1.04549e-144	EC4	SEC61G
EIF4EBP1	1.08624e-148	-0.912325	0.259	0.383	2.95815e-144	EC4	EIF4EBP1
BEX3	1.23534e-148	0.364983	0.74	0.603	3.3642e-144	EC4	BEX3
CFLAR	1.33217e-148	0.462088	0.63	0.504	3.62791e-144	EC4	CFLAR
BNIP3L	7.94538e-148	-0.88608	0.3	0.418	2.16377e-143	EC4	BNIP3L
SLC1A5	2.44395e-147	-0.847671	0.322	0.444	6.65561e-143	EC4	SLC1A5
MFSD1	4.53278e-146	0.495063	0.524	0.388	1.23441e-141	EC4	MFSD1
ATXN2L	4.02004e-145	-0.44885	0.752	0.798	1.09478e-140	EC4	ATXN2L
RPL15	5.11246e-145	-0.267212	0.974	0.971	1.39228e-140	EC4	RPL15
CKS1B	1.22375e-144	-0.47233	0.767	0.792	3.33264e-140	EC4	CKS1B
RPL18A	3.84918e-144	-0.257409	0.982	0.976	1.04825e-139	EC4	RPL18A
NFE2L1	8.02162e-144	-0.901267	0.342	0.454	2.18453e-139	EC4	NFE2L1
HAPLN3	1.16458e-143	0.659818	0.367	0.243	3.17151e-139	EC4	HAPLN3
COA3	3.75682e-143	0.419529	0.663	0.538	1.0231e-138	EC4	COA3
GNB1	1.22097e-142	-0.356364	0.865	0.885	3.32507e-138	EC4	GNB1
QPRT	2.02081e-142	0.380416	0.697	0.567	5.50326e-138	EC4	QPRT
CD82	3.27423e-142	0.363282	0.756	0.638	8.91671e-138	EC4	CD82
PAICS	3.83733e-142	-0.456451	0.66	0.726	1.04502e-137	EC4	PAICS
MAL	1.6336e-141	0.362316	0.848	0.742	4.44878e-137	EC4	MAL
UCMA	2.1636e-141	1.22264	0.268	0.164	5.89214e-137	EC4	UCMA
BOC	3.03853e-141	0.691737	0.363	0.244	8.27484e-137	EC4	BOC
CSPG5	3.8191e-140	0.641699	0.447	0.323	1.04006e-135	EC4	CSPG5
HIST1H1C	8.02884e-140	0.619692	0.386	0.263	2.18649e-135	EC4	HIST1H1C
ABHD11	1.05617e-139	0.525484	0.5	0.372	2.87628e-135	EC4	ABHD11
SNHG8	1.84277e-139	-0.510001	0.738	0.783	5.01843e-135	EC4	SNHG8
GADD45A	2.68916e-139	-1.22277	0.16	0.275	7.32339e-135	EC4	GADD45A
KANK4	4.07344e-139	0.680159	0.309	0.193	1.10932e-134	EC4	KANK4
EVA1C	1.36364e-138	0.520638	0.466	0.335	3.71359e-134	EC4	EVA1C
SLFN5	1.40955e-138	0.371518	0.761	0.651	3.83863e-134	EC4	SLFN5
SLC15A3	1.03116e-137	0.55359	0.488	0.359	2.80816e-133	EC4	SLC15A3
ANPEP	1.38671e-137	0.709464	0.318	0.204	3.77642e-133	EC4	ANPEP
BRI3	3.47873e-137	-0.417155	0.757	0.812	9.47362e-133	EC4	BRI3
IRF2BPL	3.48041e-137	0.503073	0.655	0.542	9.47821e-133	EC4	IRF2BPL
ZNF395	1.37905e-136	-1.08386	0.173	0.287	3.75556e-132	EC4	ZNF395
FABP5	1.10539e-135	-0.619269	0.55	0.639	3.01032e-131	EC4	FABP5
IFI27	9.74112e-135	0.279631	0.947	0.878	2.6528e-130	EC4	IFI27
KIF2C	1.33535e-134	-1.25931	0.16	0.269	3.63657e-130	EC4	KIF2C
RAC1	1.48588e-134	-0.291028	0.928	0.929	4.0465e-130	EC4	RAC1
CDC42BPA	1.88585e-134	0.467852	0.656	0.536	5.13574e-130	EC4	CDC42BPA
SCP2	5.1512e-134	0.375133	0.701	0.579	1.40283e-129	EC4	SCP2
CYB561A3	1.06315e-133	0.904357	0.278	0.174	2.89527e-129	EC4	CYB561A3
TAF1D	3.1597e-133	-0.487666	0.783	0.822	8.60482e-129	EC4	TAF1D
HNRNPM	8.75765e-133	0.360885	0.715	0.583	2.38497e-128	EC4	HNRNPM
KRT19	2.26704e-132	0.305337	0.882	0.802	6.17384e-128	EC4	KRT19
JADE2	8.19133e-132	0.554853	0.452	0.325	2.23075e-127	EC4	JADE2
UBE2S	2.29194e-130	-0.992759	0.356	0.45	6.24163e-126	EC4	UBE2S
TARS	5.12178e-130	-0.712927	0.371	0.481	1.39481e-125	EC4	TARS
COX7A2	1.22564e-129	0.313426	0.807	0.701	3.3378e-125	EC4	COX7A2
CDC20	1.25376e-129	-1.50546	0.167	0.271	3.41437e-125	EC4	CDC20
COX6B1	1.76842e-129	0.259158	0.912	0.842	4.81593e-125	EC4	COX6B1
APP	2.98451e-129	-0.264489	0.97	0.969	8.12772e-125	EC4	APP
SELENBP1	4.31601e-129	0.573147	0.387	0.266	1.17538e-124	EC4	SELENBP1
BCAM	4.72826e-129	0.345324	0.775	0.66	1.28765e-124	EC4	BCAM
CGN	5.98586e-129	0.63603	0.317	0.204	1.63013e-124	EC4	CGN
RBM17	1.06818e-128	-0.368345	0.808	0.838	2.90897e-124	EC4	RBM17
IL4I1	6.65932e-128	0.45837	0.697	0.589	1.81353e-123	EC4	IL4I1
PLTP	1.12041e-127	-0.782863	0.386	0.49	3.05122e-123	EC4	PLTP
TRIM14	1.34839e-127	0.608699	0.34	0.225	3.67208e-123	EC4	TRIM14
ABCC4	1.90522e-127	0.626813	0.426	0.308	5.18848e-123	EC4	ABCC4
TM4SF1	2.43291e-127	0.327478	0.913	0.865	6.62555e-123	EC4	TM4SF1
TANC1	1.26226e-126	0.634512	0.347	0.232	3.43751e-122	EC4	TANC1
SDHC	1.63848e-126	0.368387	0.689	0.571	4.46206e-122	EC4	SDHC
DBI	2.64438e-126	0.291451	0.845	0.733	7.20145e-122	EC4	DBI
PATL1	5.82098e-126	-0.698435	0.408	0.513	1.58523e-121	EC4	PATL1
TNIP1	6.50443e-126	-0.74828	0.355	0.461	1.77135e-121	EC4	TNIP1
RAD51AP1	1.22087e-125	-1.11469	0.176	0.283	3.32478e-121	EC4	RAD51AP1
RYBP	3.42665e-125	-0.513925	0.684	0.74	9.3318e-121	EC4	RYBP
TPX2	5.2683e-125	-1.30963	0.329	0.407	1.43472e-120	EC4	TPX2
UPF3A	1.03991e-124	-0.590831	0.569	0.65	2.83198e-120	EC4	UPF3A
ARRDC3	1.15849e-124	-0.862426	0.266	0.38	3.15493e-120	EC4	ARRDC3
FZD8	2.38828e-124	-0.888185	0.29	0.403	6.504e-120	EC4	FZD8
IFITM2	2.70453e-124	0.278091	0.842	0.733	7.36524e-120	EC4	IFITM2
AIFM1	3.22367e-124	0.424882	0.585	0.461	8.77902e-120	EC4	AIFM1
MPP7	3.39769e-124	0.467729	0.513	0.385	9.25292e-120	EC4	MPP7
GPX3	7.04948e-124	0.361959	0.988	0.979	1.91978e-119	EC4	GPX3
PRAME	7.31082e-123	0.472838	0.508	0.386	1.99096e-118	EC4	PRAME
CLDN3	8.64332e-123	0.335571	0.799	0.695	2.35384e-118	EC4	CLDN3
UQCR10	7.05276e-122	0.33728	0.739	0.623	1.92068e-117	EC4	UQCR10
SSR3	4.15401e-121	-0.456871	0.863	0.882	1.13126e-116	EC4	SSR3
TP53I11	1.16505e-120	-0.912742	0.192	0.303	3.17278e-116	EC4	TP53I11
NQO1	1.18707e-120	0.368889	0.73	0.617	3.23274e-116	EC4	NQO1
ZC3H12A	2.69e-120	0.506719	0.639	0.53	7.32568e-116	EC4	ZC3H12A
SDC1	1.2201e-119	0.925328	0.323	0.221	3.32271e-115	EC4	SDC1
NDUFS2	5.86973e-119	0.316788	0.79	0.692	1.5985e-114	EC4	NDUFS2
SH3BGRL	9.30343e-119	0.452572	0.504	0.382	2.5336e-114	EC4	SH3BGRL
SFT2D2	1.11154e-118	0.574488	0.374	0.262	3.02707e-114	EC4	SFT2D2
GOT1	1.37348e-118	-0.66919	0.454	0.545	3.74039e-114	EC4	GOT1
PRKX	4.16778e-118	0.595473	0.412	0.298	1.13501e-113	EC4	PRKX
NTN4	2.26037e-117	0.570119	0.337	0.226	6.15566e-113	EC4	NTN4
ANKRD6	3.05063e-117	0.727945	0.267	0.169	8.30779e-113	EC4	ANKRD6
GGCT	3.44195e-117	-0.39578	0.756	0.783	9.37348e-113	EC4	GGCT
TRIM47	6.05495e-117	0.637094	0.338	0.23	1.64895e-112	EC4	TRIM47
DLX3	1.61972e-116	0.513718	0.438	0.321	4.41097e-112	EC4	DLX3
MAGED1	2.55325e-116	0.719471	0.258	0.161	6.95327e-112	EC4	MAGED1
PRR15L	2.92958e-115	0.52699	0.39	0.273	7.97813e-111	EC4	PRR15L
CTXN1	6.63438e-115	-0.86685	0.204	0.312	1.80674e-110	EC4	CTXN1
NR4A1	2.18889e-114	0.367207	0.813	0.733	5.96099e-110	EC4	NR4A1
PTP4A2	6.10889e-114	-0.360951	0.817	0.842	1.66363e-109	EC4	PTP4A2
SAMHD1	8.58451e-114	0.340543	0.618	0.487	2.33782e-109	EC4	SAMHD1
COX20	8.80457e-114	-0.403454	0.773	0.805	2.39775e-109	EC4	COX20
CSRNP1	9.52601e-113	0.558155	0.396	0.285	2.59422e-108	EC4	CSRNP1
RAB11FIP4	2.20833e-111	0.52926	0.427	0.312	6.01393e-107	EC4	RAB11FIP4
ZNF511	1.52863e-110	-0.692665	0.345	0.446	4.16293e-106	EC4	ZNF511
TENT4A	2.67619e-110	-0.853856	0.258	0.362	7.28808e-106	EC4	TENT4A
AHNAK	9.21342e-110	0.306211	0.815	0.727	2.50909e-105	EC4	AHNAK
HIST1H2BD	9.8903e-109	0.299575	0.444	0.32	2.69343e-104	EC4	HIST1H2BD
HSD11B1L	2.38354e-108	-0.796847	0.281	0.382	6.4911e-104	EC4	HSD11B1L
FAM98A	5.36738e-108	0.424909	0.523	0.406	1.4617e-103	EC4	FAM98A
TCF7L2	7.76245e-108	0.389563	0.582	0.468	2.11395e-103	EC4	TCF7L2
SEMA4A	4.7649e-107	0.706158	0.252	0.159	1.29763e-102	EC4	SEMA4A
FH	1.10098e-106	0.338777	0.68	0.562	2.99829e-102	EC4	FH
KLF9	2.17483e-106	0.670426	0.376	0.271	5.92273e-102	EC4	KLF9
SESN3	1.13623e-105	0.486419	0.487	0.376	3.09429e-101	EC4	SESN3
RARG	1.2316e-105	0.321964	0.697	0.583	3.35402e-101	EC4	RARG
BRK1	1.32169e-105	-0.310177	0.825	0.853	3.59936e-101	EC4	BRK1
ANXA2	4.05377e-105	-0.30907	0.937	0.934	1.10396e-100	EC4	ANXA2
LAMP3	5.4543e-105	-0.899067	0.24	0.343	1.48537e-100	EC4	LAMP3
MIA2	7.01421e-105	-1.02823	0.177	0.273	1.91018e-100	EC4	MIA2
STAU1	8.70633e-105	-0.378164	0.751	0.788	2.371e-100	EC4	STAU1
TNKS1BP1	1.01613e-104	0.435953	0.579	0.473	2.76723e-100	EC4	TNKS1BP1
C6orf132	1.13954e-104	0.367675	0.601	0.486	3.1033e-100	EC4	C6orf132
HIST1H4C	2.52409e-104	-1.12204	0.194	0.287	6.87386e-100	EC4	HIST1H4C
HP1BP3	2.64764e-104	-0.410827	0.788	0.801	7.21031e-100	EC4	HP1BP3
RNPS1	3.42466e-104	-0.465749	0.571	0.641	9.32637e-100	EC4	RNPS1
CTNND1	1.10724e-103	0.480093	0.404	0.294	3.01534e-99	EC4	CTNND1
H3F3B	1.43536e-103	-0.259639	0.979	0.976	3.90891e-99	EC4	H3F3B
KLF4	7.24007e-103	-0.546177	0.473	0.575	1.97169e-98	EC4	KLF4
CCT4	8.05707e-103	-0.257304	0.895	0.9	2.19418e-98	EC4	CCT4
H2AFX	1.59936e-102	-0.992272	0.155	0.25	4.35555e-98	EC4	H2AFX
YEATS2	4.5639e-102	-0.818407	0.265	0.363	1.24289e-97	EC4	YEATS2
WAC	6.69098e-102	-0.369156	0.794	0.82	1.82216e-97	EC4	WAC
HLA.DOA	9.25293e-102	0.496438	0.342	0.236	2.51985e-97	EC4	HLA.DOA
LHX1	4.60129e-101	0.539383	0.348	0.245	1.25307e-96	EC4	LHX1
SLC44A2	4.65201e-101	0.431136	0.491	0.376	1.26688e-96	EC4	SLC44A2
CRNDE	5.655e-101	-0.539614	0.461	0.543	1.54003e-96	EC4	CRNDE
LIMK2	8.52494e-101	0.587175	0.307	0.208	2.3216e-96	EC4	LIMK2
RAB13	2.38004e-100	0.328474	0.706	0.603	6.48155e-96	EC4	RAB13
PDHB	2.41578e-100	0.362011	0.621	0.507	6.5789e-96	EC4	PDHB
MTPN	3.22483e-100	-0.331032	0.84	0.858	8.78218e-96	EC4	MTPN
EIF2AK1	3.27629e-100	-0.435921	0.658	0.713	8.92233e-96	EC4	EIF2AK1
SLC35F5	3.12573e-99	0.437164	0.504	0.394	8.51229e-95	EC4	SLC35F5
OAT	3.75278e-99	0.312912	0.706	0.606	1.022e-94	EC4	OAT
TMEM18	4.2016e-99	-0.316298	0.842	0.855	1.14422e-94	EC4	TMEM18
RAN	5.63039e-99	-0.286424	0.896	0.887	1.53332e-94	EC4	RAN
FAM153A	1.74329e-98	-1.01862	0.197	0.291	4.7475e-94	EC4	FAM153A
GRAMD2B	2.33918e-98	0.341438	0.667	0.559	6.37029e-94	EC4	GRAMD2B
LNPK	5.63823e-98	-0.957282	0.187	0.281	1.53546e-93	EC4	LNPK
MAP1LC3A	8.93002e-98	0.626764	0.25	0.161	2.43191e-93	EC4	MAP1LC3A
IVD	1.04184e-97	0.582321	0.286	0.191	2.83723e-93	EC4	IVD
SRD5A1	2.202e-97	-0.797456	0.274	0.369	5.99672e-93	EC4	SRD5A1
SUCLG1	3.60919e-97	0.279908	0.78	0.675	9.82891e-93	EC4	SUCLG1
GDA	7.79723e-97	0.472185	0.482	0.373	2.12342e-92	EC4	GDA
SINHCAF	1.61746e-96	-0.407213	0.76	0.799	4.40482e-92	EC4	SINHCAF
PHB	2.79639e-96	0.361792	0.617	0.515	7.61542e-92	EC4	PHB
HMGCS1	6.34282e-96	0.357357	0.621	0.506	1.72734e-91	EC4	HMGCS1
NNMT	3.55907e-95	0.63832	0.27	0.179	9.69241e-91	EC4	NNMT
ATP2B4	4.90532e-95	0.440602	0.414	0.305	1.33587e-90	EC4	ATP2B4
SSPN	5.84798e-95	0.346742	0.644	0.533	1.59258e-90	EC4	SSPN
KPNB1	6.24977e-95	-0.287466	0.893	0.894	1.702e-90	EC4	KPNB1
ACO2	1.12292e-94	0.285849	0.762	0.668	3.05806e-90	EC4	ACO2
MYH10	1.31518e-94	0.411511	0.45	0.341	3.58164e-90	EC4	MYH10
DECR1	7.23495e-94	0.428876	0.445	0.337	1.97029e-89	EC4	DECR1
MSRB2	8.78736e-93	0.460645	0.403	0.299	2.39306e-88	EC4	MSRB2
DIRAS2	9.6777e-93	-0.671602	0.328	0.422	2.63553e-88	EC4	DIRAS2
TMSB4X	1.65957e-92	-0.48576	0.799	0.834	4.5195e-88	EC4	TMSB4X
GALNT6	4.23342e-92	0.474775	0.384	0.28	1.15289e-87	EC4	GALNT6
ALKBH5	8.20556e-92	-0.896863	0.174	0.265	2.23462e-87	EC4	ALKBH5
SLCO3A1	1.32959e-91	0.449239	0.436	0.33	3.62086e-87	EC4	SLCO3A1
OTOF	1.70332e-91	0.472879	0.538	0.437	4.63866e-87	EC4	OTOF
PPARGC1B	1.83384e-91	0.469513	0.376	0.273	4.9941e-87	EC4	PPARGC1B
SAA1	3.72777e-91	0.550308	0.293	0.2	1.01518e-86	EC4	SAA1
EMX2	5.26382e-91	0.350809	0.561	0.447	1.4335e-86	EC4	EMX2
ABLIM1	5.49789e-91	0.337369	0.622	0.52	1.49724e-86	EC4	ABLIM1
DERL1	5.86758e-91	-0.484093	0.635	0.688	1.59792e-86	EC4	DERL1
ARHGAP29	9.3115e-91	-0.61352	0.523	0.597	2.5358e-86	EC4	ARHGAP29
SRP14	1.15076e-90	0.261799	0.817	0.726	3.13386e-86	EC4	SRP14
HSPA9	4.35716e-90	-0.381226	0.764	0.794	1.18659e-85	EC4	HSPA9
CENPF	1.1555e-89	-1.18604	0.301	0.376	3.14676e-85	EC4	CENPF
GPSM2	1.17027e-89	-1.09074	0.183	0.269	3.18699e-85	EC4	GPSM2
ERBB3	1.87224e-89	0.348694	0.604	0.5	5.09868e-85	EC4	ERBB3
CD52	2.52694e-89	0.538424	0.337	0.24	6.88162e-85	EC4	CD52
IFI16	1.10585e-88	0.326149	0.5	0.384	3.01157e-84	EC4	IFI16
GPATCH4	6.24839e-88	0.388791	0.473	0.365	1.70163e-83	EC4	GPATCH4
LNPEP	7.65112e-88	0.492536	0.365	0.267	2.08363e-83	EC4	LNPEP
LAMC3	1.04791e-87	0.549965	0.295	0.203	2.85376e-83	EC4	LAMC3
ECE1	1.46728e-87	-0.707979	0.412	0.488	3.99583e-83	EC4	ECE1
TCEAL8	1.64803e-87	0.483175	0.378	0.28	4.48807e-83	EC4	TCEAL8
PADI2	1.95646e-87	0.607204	0.269	0.182	5.32803e-83	EC4	PADI2
GPR157	3.42355e-87	-0.617074	0.463	0.538	9.32334e-83	EC4	GPR157
SEMA3C	4.79602e-87	-0.668652	0.383	0.467	1.3061e-82	EC4	SEMA3C
RSL1D1	5.00757e-87	-0.35745	0.762	0.795	1.36371e-82	EC4	RSL1D1
TCF7	5.31362e-87	0.56818	0.339	0.246	1.44706e-82	EC4	TCF7
ECT2	5.36454e-87	-0.902119	0.285	0.368	1.46093e-82	EC4	ECT2
RBMS2	7.40316e-87	0.456447	0.372	0.274	2.0161e-82	EC4	RBMS2
LSM14A	1.44217e-86	-0.445816	0.578	0.643	3.92746e-82	EC4	LSM14A
RALBP1	2.35485e-86	0.280143	0.765	0.673	6.41296e-82	EC4	RALBP1
TPM1	2.88712e-86	-0.776488	0.577	0.628	7.8625e-82	EC4	TPM1
NDUFA12	3.66125e-86	0.28276	0.738	0.636	9.97068e-82	EC4	NDUFA12
VAPA	9.91851e-86	-0.329008	0.792	0.816	2.70111e-81	EC4	VAPA
NREP	6.88335e-85	-0.701723	0.238	0.332	1.87454e-80	EC4	NREP
SPECC1	8.14335e-85	0.540377	0.295	0.205	2.21768e-80	EC4	SPECC1
AP3S1	9.27452e-85	-0.561357	0.419	0.499	2.52573e-80	EC4	AP3S1
GPRC5B	9.72715e-85	0.567373	0.273	0.186	2.649e-80	EC4	GPRC5B
TXNDC12	1.50892e-84	-0.4922	0.458	0.541	4.10924e-80	EC4	TXNDC12
RAPGEF3	4.41253e-84	0.573734	0.255	0.171	1.20166e-79	EC4	RAPGEF3
ARHGEF2	5.30922e-84	-0.667998	0.47	0.54	1.44586e-79	EC4	ARHGEF2
UACA	9.23222e-84	0.314808	0.725	0.634	2.51421e-79	EC4	UACA
EPS8L1	1.13058e-83	0.423128	0.422	0.323	3.07891e-79	EC4	EPS8L1
DYNLRB1	1.66427e-83	-0.322173	0.81	0.828	4.5323e-79	EC4	DYNLRB1
CDH1	2.0868e-83	0.412909	0.468	0.369	5.68299e-79	EC4	CDH1
DUSP6	2.37123e-83	-0.529995	0.383	0.479	6.45758e-79	EC4	DUSP6
SOX13	3.93259e-83	0.568328	0.274	0.189	1.07096e-78	EC4	SOX13
KIAA2013	4.02663e-83	-0.71932	0.282	0.369	1.09657e-78	EC4	KIAA2013
NAMPT	8.18664e-83	-0.430061	0.659	0.715	2.22947e-78	EC4	NAMPT
CCDC107	1.06992e-82	-0.690222	0.327	0.413	2.91371e-78	EC4	CCDC107
INSIG2	1.27657e-82	-0.974678	0.18	0.263	3.47649e-78	EC4	INSIG2
EPRS	1.5361e-82	-0.328637	0.811	0.831	4.18327e-78	EC4	EPRS
GTF3C3	5.968e-82	0.420278	0.461	0.363	1.62526e-77	EC4	GTF3C3
CNDP2	7.24549e-82	0.363489	0.545	0.446	1.97316e-77	EC4	CNDP2
RAB30.AS1	1.10885e-81	0.377719	0.465	0.364	3.01972e-77	EC4	RAB30.AS1
QKI	1.99995e-81	-0.509364	0.48	0.556	5.44647e-77	EC4	QKI
MGST2	2.62303e-81	0.530316	0.299	0.212	7.14329e-77	EC4	MGST2
SLC7A1	3.20523e-81	-0.70431	0.267	0.356	8.72879e-77	EC4	SLC7A1
MARS	7.68827e-81	-0.580499	0.371	0.456	2.09375e-76	EC4	MARS
2024-09-07	7.78716e-81	-0.259294	0.862	0.874	2.12068e-76	EC4	2024-09-07
TUBA1B	1.64991e-80	-0.762141	0.926	0.87	4.4932e-76	EC4	TUBA1B
YARS	2.41367e-80	-0.641789	0.295	0.382	6.57316e-76	EC4	YARS
NDUFA2	2.75759e-80	0.261697	0.728	0.635	7.50976e-76	EC4	NDUFA2
AIF1L	3.55362e-80	0.38008	0.482	0.38	9.67756e-76	EC4	AIF1L
FHL2	4.1681e-80	-0.327558	0.788	0.821	1.1351e-75	EC4	FHL2
RBBP8	5.55818e-80	-0.630663	0.307	0.397	1.51366e-75	EC4	RBBP8
COA6	9.57213e-80	0.294755	0.672	0.57	2.60678e-75	EC4	COA6
HSPA13	1.22952e-79	-0.925335	0.236	0.319	3.34835e-75	EC4	HSPA13
CDC42EP3	1.93181e-79	-0.605474	0.583	0.636	5.2609e-75	EC4	CDC42EP3
P4HB	1.94739e-79	-0.50266	0.758	0.781	5.30333e-75	EC4	P4HB
CLTA	2.2419e-79	-0.274796	0.809	0.828	6.10538e-75	EC4	CLTA
H2AFZ	3.60788e-79	-0.508932	0.909	0.87	9.82535e-75	EC4	H2AFZ
VAMP8	3.75447e-79	0.277573	0.659	0.559	1.02245e-74	EC4	VAMP8
MAL2	6.49096e-79	-0.305821	0.872	0.886	1.76768e-74	EC4	MAL2
SPDL1	7.90726e-79	-0.800588	0.231	0.317	2.15338e-74	EC4	SPDL1
COL9A2	9.92825e-79	0.490793	0.376	0.283	2.70376e-74	EC4	COL9A2
LMNB1	1.05291e-78	-0.907115	0.176	0.259	2.86738e-74	EC4	LMNB1
BOD1	1.70842e-78	-0.642156	0.289	0.374	4.65255e-74	EC4	BOD1
CPNE3	3.09948e-78	0.319524	0.612	0.515	8.44082e-74	EC4	CPNE3
PHACTR4	3.91498e-78	0.327955	0.551	0.449	1.06617e-73	EC4	PHACTR4
S100A2	1.04509e-77	0.521741	0.325	0.237	2.84608e-73	EC4	S100A2
FOXM1	1.18879e-77	-0.837593	0.196	0.279	3.23742e-73	EC4	FOXM1
CFAP36	1.24355e-77	-0.568101	0.456	0.526	3.38656e-73	EC4	CFAP36
POLR1D	1.55328e-77	-0.342122	0.699	0.741	4.23006e-73	EC4	POLR1D
TCEA2	4.23872e-77	-0.734281	0.24	0.326	1.15433e-72	EC4	TCEA2
EFNA1	6.07624e-77	0.513331	0.38	0.288	1.65474e-72	EC4	EFNA1
CLGN	7.65629e-77	-0.621386	0.366	0.448	2.08504e-72	EC4	CLGN
TRAK1	1.06498e-76	0.297537	0.621	0.52	2.90026e-72	EC4	TRAK1
RHBDL2	1.72617e-76	0.562563	0.255	0.174	4.70087e-72	EC4	RHBDL2
SDHD	1.91541e-76	0.310048	0.597	0.497	5.21625e-72	EC4	SDHD
AHDC1	3.41188e-76	0.494185	0.291	0.205	9.29157e-72	EC4	AHDC1
ACP2	3.56701e-76	0.548496	0.259	0.177	9.71404e-72	EC4	ACP2
TMED10	6.54076e-76	-0.29718	0.933	0.93	1.78124e-71	EC4	TMED10
PFDN2	1.67292e-75	-0.451544	0.549	0.612	4.55587e-71	EC4	PFDN2
ARL6IP1	1.0302e-74	-0.789474	0.66	0.669	2.80555e-70	EC4	ARL6IP1
FOSL2	1.09566e-74	0.306132	0.728	0.649	2.98381e-70	EC4	FOSL2
KPNA4	2.2914e-74	-0.415416	0.619	0.672	6.24017e-70	EC4	KPNA4
GSTK1	3.74806e-74	0.339107	0.509	0.412	1.02071e-69	EC4	GSTK1
PNPLA2	1.80007e-73	0.274653	0.704	0.613	4.90213e-69	EC4	PNPLA2
EIF4H	1.08131e-72	-0.276793	0.841	0.854	2.94473e-68	EC4	EIF4H
UBE2T	4.13863e-72	-0.852616	0.194	0.273	1.12707e-67	EC4	UBE2T
EMP1	6.94511e-72	0.305034	0.693	0.606	1.89136e-67	EC4	EMP1
OGDHL	1.11873e-71	0.470558	0.305	0.221	3.04664e-67	EC4	OGDHL
DNAJB9	1.74166e-71	-1.0987	0.309	0.376	4.74306e-67	EC4	DNAJB9
TMEM132A	1.81735e-71	0.510092	0.276	0.196	4.9492e-67	EC4	TMEM132A
YIPF1	1.82802e-71	0.513263	0.279	0.198	4.97826e-67	EC4	YIPF1
WARS	1.92156e-71	-0.707933	0.322	0.406	5.23299e-67	EC4	WARS
ALDOC	4.84462e-71	-0.669691	0.41	0.474	1.31934e-66	EC4	ALDOC
DLD	6.03271e-71	0.33378	0.511	0.414	1.64289e-66	EC4	DLD
ACBD3	7.90353e-71	0.269731	0.591	0.492	2.15237e-66	EC4	ACBD3
ANLN	1.29492e-70	-0.861232	0.212	0.289	3.52647e-66	EC4	ANLN
PSIP1	1.33679e-70	-0.437026	0.541	0.594	3.64047e-66	EC4	PSIP1
QARS	1.34209e-70	0.306324	0.559	0.464	3.65493e-66	EC4	QARS
SEPHS1	1.4348e-70	-0.446555	0.511	0.572	3.90738e-66	EC4	SEPHS1
DNAJC1	1.63035e-70	-0.718722	0.285	0.364	4.43994e-66	EC4	DNAJC1
MRPL15	2.00122e-70	0.391096	0.45	0.359	5.44991e-66	EC4	MRPL15
RAD23B	2.46383e-70	-0.308331	0.773	0.795	6.70975e-66	EC4	RAD23B
YWHAG	2.52909e-70	-0.400806	0.637	0.69	6.88747e-66	EC4	YWHAG
C19orf70	4.3667e-70	0.273899	0.683	0.594	1.18918e-65	EC4	C19orf70
MFN1	1.182e-69	0.315101	0.532	0.437	3.21895e-65	EC4	MFN1
SETD3	1.20989e-69	-0.565752	0.357	0.434	3.29489e-65	EC4	SETD3
NDUFB1	2.88135e-69	0.272181	0.642	0.546	7.84678e-65	EC4	NDUFB1
2024-09-11	5.86932e-69	0.275302	0.68	0.586	1.59839e-64	EC4	2024-09-11
MRGBP	2.23775e-68	-0.626212	0.276	0.356	6.09405e-64	EC4	MRGBP
SMIM30	2.65109e-68	0.317685	0.56	0.465	7.21973e-64	EC4	SMIM30
SLC25A36	2.81429e-68	-0.48168	0.504	0.565	7.66414e-64	EC4	SLC25A36
MOCS1	3.75274e-68	0.462587	0.284	0.203	1.02198e-63	EC4	MOCS1
PARD3	3.88905e-68	-0.520033	0.427	0.5	1.0591e-63	EC4	PARD3
TM7SF2	4.01415e-68	0.433788	0.333	0.247	1.09317e-63	EC4	TM7SF2
RLF	4.49134e-68	-0.815339	0.204	0.281	1.22313e-63	EC4	RLF
TPCN1	8.21277e-68	0.445061	0.287	0.205	2.23658e-63	EC4	TPCN1
MYH14	2.61226e-67	0.397601	0.398	0.309	7.11398e-63	EC4	MYH14
RBBP6	2.65249e-67	-0.452338	0.544	0.606	7.22353e-63	EC4	RBBP6
TNFSF10	6.22313e-67	0.286368	0.379	0.288	1.69475e-62	EC4	TNFSF10
HSD17B4	3.86966e-66	0.427027	0.342	0.257	1.05383e-61	EC4	HSD17B4
PIAS2	4.25403e-66	-0.549232	0.433	0.498	1.1585e-61	EC4	PIAS2
AURKA	9.36948e-66	-1.14207	0.199	0.267	2.55159e-61	EC4	AURKA
MT2A	1.10323e-65	-0.625381	0.728	0.758	3.00441e-61	EC4	MT2A
RBMXL1	1.19914e-65	0.361669	0.417	0.328	3.26562e-61	EC4	RBMXL1
MRPS36	1.30188e-65	0.410163	0.378	0.291	3.54542e-61	EC4	MRPS36
PCDH7	1.89306e-65	0.470886	0.311	0.23	5.15537e-61	EC4	PCDH7
MRPS7	2.72716e-65	0.363405	0.433	0.341	7.42686e-61	EC4	MRPS7
ERBB2	3.7001e-65	0.447957	0.259	0.182	1.00765e-60	EC4	ERBB2
KHDRBS3	3.99224e-65	-0.639623	0.279	0.359	1.08721e-60	EC4	KHDRBS3
PHYH	5.16952e-65	0.808734	0.291	0.218	1.40782e-60	EC4	PHYH
SRSF1	5.61393e-65	0.297475	0.558	0.463	1.52884e-60	EC4	SRSF1
RNF115	8.75319e-65	0.345857	0.489	0.398	2.38376e-60	EC4	RNF115
POLR2L	9.41705e-65	0.316792	0.518	0.422	2.56454e-60	EC4	POLR2L
ITPR3	9.8422e-65	-0.604218	0.302	0.378	2.68033e-60	EC4	ITPR3
LUC7L3	1.69444e-64	-0.322831	0.782	0.808	4.61446e-60	EC4	LUC7L3
HYOU1	3.75159e-64	-0.754826	0.423	0.484	1.02167e-59	EC4	HYOU1
APOOL	6.40326e-64	0.358532	0.433	0.343	1.7438e-59	EC4	APOOL
PNPO	7.30606e-64	0.299706	0.548	0.455	1.98966e-59	EC4	PNPO
CAT	1.23218e-63	0.352241	0.377	0.289	3.35559e-59	EC4	CAT
IDH3B	1.32736e-63	0.388732	0.383	0.299	3.61479e-59	EC4	IDH3B
GADD45B	2.4527e-63	0.565424	0.284	0.209	6.67944e-59	EC4	GADD45B
SYNPO	4.93347e-63	0.424975	0.331	0.248	1.34353e-58	EC4	SYNPO
MRPL35	6.36183e-63	0.375342	0.426	0.339	1.73252e-58	EC4	MRPL35
RFX5	2.82097e-62	0.316824	0.454	0.362	7.68233e-58	EC4	RFX5
UBE2I	6.196e-62	-0.355766	0.595	0.644	1.68736e-57	EC4	UBE2I
PDHA1	7.977e-62	0.278481	0.605	0.518	2.17238e-57	EC4	PDHA1
WDR43	1.21181e-61	-0.307429	0.763	0.787	3.30012e-57	EC4	WDR43
TRIP6	1.35075e-61	0.26397	0.656	0.569	3.67849e-57	EC4	TRIP6
CAMK1D	1.77815e-61	-0.471197	0.56	0.613	4.84244e-57	EC4	CAMK1D
TRIM22	1.99418e-61	0.375537	0.339	0.254	5.43074e-57	EC4	TRIM22
TES	2.26952e-61	-0.580907	0.438	0.5	6.18057e-57	EC4	TES
SRRM1	2.38806e-61	-0.26672	0.831	0.844	6.50339e-57	EC4	SRRM1
NDUFS1	4.5224e-61	0.251657	0.644	0.556	1.23159e-56	EC4	NDUFS1
B4GALT5	6.6614e-61	0.278036	0.566	0.474	1.8141e-56	EC4	B4GALT5
FLNA	8.04889e-61	-0.448437	0.496	0.56	2.19196e-56	EC4	FLNA
NNT	1.38953e-60	0.409698	0.321	0.241	3.7841e-56	EC4	NNT
TPD52	1.44252e-60	-0.386572	0.572	0.624	3.92842e-56	EC4	TPD52
SMC3	2.77363e-60	-0.366248	0.657	0.691	7.55342e-56	EC4	SMC3
GJA1	2.88049e-60	0.452165	0.304	0.226	7.84445e-56	EC4	GJA1
2024-09-06	4.35749e-60	0.424595	0.289	0.213	1.18667e-55	EC4	2024-09-06
BTF3L4	7.52073e-60	-0.395636	0.519	0.578	2.04812e-55	EC4	BTF3L4
FBLIM1	9.50425e-60	-0.543859	0.376	0.444	2.58829e-55	EC4	FBLIM1
RAB32	1.03652e-59	-0.729438	0.182	0.254	2.82275e-55	EC4	RAB32
CDR2L	1.17628e-59	0.377736	0.388	0.304	3.20336e-55	EC4	CDR2L
HSPA5	2.0145e-59	-0.83366	0.899	0.888	5.48609e-55	EC4	HSPA5
ITSN2	4.69825e-59	0.307617	0.515	0.426	1.27947e-54	EC4	ITSN2
CDH23	5.46494e-59	-0.627904	0.281	0.353	1.48827e-54	EC4	CDH23
SDHA	5.62893e-59	0.277392	0.569	0.481	1.53293e-54	EC4	SDHA
CCNG1	1.18471e-58	-0.406465	0.547	0.603	3.22632e-54	EC4	CCNG1
NR2F2	1.26074e-58	0.3631	0.447	0.363	3.43336e-54	EC4	NR2F2
TBC1D17	2.32863e-58	-0.649974	0.237	0.311	6.34155e-54	EC4	TBC1D17
SMPDL3B	2.8534e-58	0.365923	0.358	0.276	7.77066e-54	EC4	SMPDL3B
CLIC4	3.28386e-58	-0.324608	0.643	0.686	8.94294e-54	EC4	CLIC4
MICAL2	3.77169e-58	0.468596	0.308	0.232	1.02714e-53	EC4	MICAL2
SH3GL1	4.19292e-58	-0.504602	0.37	0.44	1.14186e-53	EC4	SH3GL1
TMPRSS4	4.26917e-58	0.422022	0.334	0.256	1.16262e-53	EC4	TMPRSS4
CTNNB1	9.53208e-58	0.251743	0.684	0.603	2.59587e-53	EC4	CTNNB1
HACD2	1.05448e-57	-0.669461	0.314	0.382	2.87167e-53	EC4	HACD2
PLLP	1.48079e-57	0.38111	0.348	0.268	4.03264e-53	EC4	PLLP
GPR160	1.70584e-57	-0.490225	0.369	0.438	4.6455e-53	EC4	GPR160
SORL1	2.3388e-57	-0.655105	0.289	0.359	6.36925e-53	EC4	SORL1
NUP58	2.49143e-57	-0.669273	0.225	0.298	6.78492e-53	EC4	NUP58
MEX3C	2.51955e-57	-0.589674	0.266	0.339	6.86149e-53	EC4	MEX3C
DESI2	3.4007e-57	-0.337212	0.608	0.653	9.26112e-53	EC4	DESI2
CRYBG1	4.04872e-57	-0.709113	0.199	0.27	1.10259e-52	EC4	CRYBG1
METTL26	5.78861e-57	-0.335189	0.641	0.683	1.57641e-52	EC4	METTL26
GLTP	7.87185e-57	0.369171	0.378	0.296	2.14374e-52	EC4	GLTP
GUCY1B1	1.0495e-56	0.31594	0.457	0.369	2.85809e-52	EC4	GUCY1B1
FKBP5	1.23108e-56	0.419641	0.361	0.285	3.3526e-52	EC4	FKBP5
ITGA3	1.46306e-56	-0.899884	0.191	0.257	3.98436e-52	EC4	ITGA3
FDFT1	1.73982e-56	0.253527	0.555	0.461	4.73806e-52	EC4	FDFT1
HIST3H2A	1.76558e-56	-0.682831	0.246	0.316	4.80821e-52	EC4	HIST3H2A
KCTD1	2.44521e-56	0.413146	0.359	0.28	6.65903e-52	EC4	KCTD1
MAD2L1	2.84835e-56	-0.627174	0.279	0.346	7.7569e-52	EC4	MAD2L1
CITED2	2.99003e-56	-0.488227	0.482	0.543	8.14275e-52	EC4	CITED2
G6PC3	3.03774e-56	0.251128	0.608	0.521	8.27267e-52	EC4	G6PC3
BCKDK	3.56667e-56	-0.644883	0.226	0.297	9.71311e-52	EC4	BCKDK
MTDH	4.27384e-56	-0.263807	0.95	0.946	1.1639e-51	EC4	MTDH
NDUFB8	5.2979e-56	0.376241	0.361	0.282	1.44278e-51	EC4	NDUFB8
CKAP5	5.55983e-56	-0.549147	0.393	0.455	1.51411e-51	EC4	CKAP5
TFDP2	6.44022e-56	0.284144	0.457	0.37	1.75386e-51	EC4	TFDP2
CSRP1	8.56499e-56	0.364213	0.393	0.311	2.3325e-51	EC4	CSRP1
GRB7	1.31536e-55	0.450621	0.273	0.202	3.58213e-51	EC4	GRB7
FAM83A	2.04524e-55	0.260626	0.569	0.481	5.56981e-51	EC4	FAM83A
MAGED2	2.63089e-55	0.396939	0.315	0.239	7.16471e-51	EC4	MAGED2
CCDC34	2.63404e-55	-0.621765	0.193	0.264	7.17329e-51	EC4	CCDC34
SUZ12	3.71807e-55	-0.41464	0.451	0.517	1.01254e-50	EC4	SUZ12
DCAF10	5.90837e-55	-0.425295	0.573	0.615	1.60903e-50	EC4	DCAF10
DDX50	6.18918e-55	-0.429895	0.486	0.541	1.6855e-50	EC4	DDX50
RBCK1	7.24464e-55	-0.503717	0.581	0.619	1.97293e-50	EC4	RBCK1
TIAL1	7.41373e-55	-0.317683	0.683	0.718	2.01898e-50	EC4	TIAL1
PYCR1	8.024e-55	-0.57361	0.318	0.385	2.18518e-50	EC4	PYCR1
ALDH3A2	9.34384e-55	0.308687	0.446	0.36	2.54461e-50	EC4	ALDH3A2
RETREG2	1.13478e-54	-0.495429	0.412	0.476	3.09035e-50	EC4	RETREG2
SRSF4	1.25606e-54	-0.383788	0.496	0.553	3.42064e-50	EC4	SRSF4
OSBPL10	1.67739e-54	-0.695518	0.206	0.274	4.56803e-50	EC4	OSBPL10
FASN	2.54763e-54	0.349361	0.387	0.307	6.93796e-50	EC4	FASN
DLAT	2.69515e-54	0.357527	0.365	0.286	7.3397e-50	EC4	DLAT
DBF4	3.62229e-54	-0.694798	0.199	0.267	9.86459e-50	EC4	DBF4
FBN2	3.84594e-54	0.336996	0.411	0.331	1.04737e-49	EC4	FBN2
PMVK	6.28084e-54	0.314787	0.459	0.375	1.71046e-49	EC4	PMVK
AGL	6.9865e-54	0.454659	0.265	0.196	1.90263e-49	EC4	AGL
RANBP1	8.10844e-54	-0.32753	0.665	0.686	2.20817e-49	EC4	RANBP1
ETS1	8.63436e-54	-0.541559	0.341	0.415	2.35139e-49	EC4	ETS1
PPP3R1	8.65442e-54	-0.593066	0.233	0.304	2.35686e-49	EC4	PPP3R1
TRIM28	9.63144e-54	-0.338811	0.598	0.647	2.62293e-49	EC4	TRIM28
TSPAN14	1.37397e-53	0.352457	0.363	0.284	3.74173e-49	EC4	TSPAN14
ZBTB38	1.37689e-53	0.413674	0.278	0.206	3.74969e-49	EC4	ZBTB38
CCNG2	1.54532e-53	-0.641541	0.222	0.291	4.20837e-49	EC4	CCNG2
TRIM38	1.96851e-53	0.307952	0.397	0.317	5.36084e-49	EC4	TRIM38
ZFAND1	2.43039e-53	-0.532299	0.317	0.384	6.61867e-49	EC4	ZFAND1
MIDN	2.60645e-53	0.302665	0.487	0.402	7.09814e-49	EC4	MIDN
PALD1	2.64691e-53	0.36959	0.335	0.259	7.20833e-49	EC4	PALD1
BUB3	3.2414e-53	-0.416788	0.612	0.634	8.82731e-49	EC4	BUB3
LIF	7.43463e-53	0.583395	0.339	0.268	2.02467e-48	EC4	LIF
AP5M1	1.27483e-52	0.448305	0.266	0.196	3.47175e-48	EC4	AP5M1
KRCC1	1.409e-52	-0.458862	0.535	0.578	3.83712e-48	EC4	KRCC1
ZBTB10	1.58348e-52	0.35974	0.421	0.342	4.3123e-48	EC4	ZBTB10
C1GALT1C1	1.76678e-52	0.360943	0.331	0.256	4.81147e-48	EC4	C1GALT1C1
SERP1	1.98529e-52	-0.439592	0.836	0.842	5.40654e-48	EC4	SERP1
GALNT2	2.219e-52	0.269688	0.614	0.533	6.04301e-48	EC4	GALNT2
MAZ	2.46317e-52	-0.332691	0.611	0.653	6.70796e-48	EC4	MAZ
ZMAT3	3.12689e-52	0.344079	0.344	0.267	8.51546e-48	EC4	ZMAT3
MCCC2	5.61009e-52	0.348312	0.37	0.293	1.5278e-47	EC4	MCCC2
OGDH	5.92672e-52	0.428224	0.277	0.207	1.61402e-47	EC4	OGDH
H1FX	7.30035e-52	-0.546956	0.246	0.318	1.9881e-47	EC4	H1FX
PGM1	7.61716e-52	-0.385121	0.471	0.534	2.07438e-47	EC4	PGM1
CELSR2	1.01939e-51	0.267212	0.436	0.353	2.7761e-47	EC4	CELSR2
ZNF24	1.60225e-51	0.252729	0.584	0.503	4.36342e-47	EC4	ZNF24
BAIAP2	1.64749e-51	0.434551	0.269	0.2	4.48662e-47	EC4	BAIAP2
CNP	1.89019e-51	0.251369	0.587	0.503	5.14754e-47	EC4	CNP
RFK	3.52306e-51	-0.415339	0.491	0.546	9.59436e-47	EC4	RFK
DNMT3A	3.67466e-51	0.36587	0.332	0.258	1.00072e-46	EC4	DNMT3A
IARS	4.32744e-51	-0.493757	0.385	0.448	1.17849e-46	EC4	IARS
BMP7	5.85271e-51	-0.342761	0.587	0.637	1.59387e-46	EC4	BMP7
UBE2E3	6.51895e-51	0.257559	0.535	0.447	1.77531e-46	EC4	UBE2E3
CRIPT	8.10486e-51	0.325909	0.389	0.311	2.2072e-46	EC4	CRIPT
PRDX4	8.91447e-51	-0.401334	0.424	0.487	2.42768e-46	EC4	PRDX4
SYNJ2BP	1.54028e-50	0.304978	0.322	0.246	4.19464e-46	EC4	SYNJ2BP
SUN1	1.6421e-50	-0.676528	0.211	0.277	4.47193e-46	EC4	SUN1
C1QL1	2.1e-50	-0.291344	0.569	0.639	5.71894e-46	EC4	C1QL1
GTF2H5	2.48002e-50	0.337093	0.377	0.301	6.75384e-46	EC4	GTF2H5
GTF3C6	3.26732e-50	0.393203	0.316	0.244	8.89789e-46	EC4	GTF3C6
TMPO	4.0626e-50	-0.486405	0.431	0.483	1.10637e-45	EC4	TMPO
GJB6	4.17658e-50	-0.624061	0.468	0.521	1.13741e-45	EC4	GJB6
GOT2	4.35937e-50	0.334575	0.404	0.328	1.18719e-45	EC4	GOT2
DKC1	4.48776e-50	-0.306083	0.626	0.668	1.22215e-45	EC4	DKC1
B3GALNT1	5.19597e-50	0.399917	0.347	0.275	1.41502e-45	EC4	B3GALNT1
SUMF1	7.09894e-50	0.314048	0.393	0.314	1.93326e-45	EC4	SUMF1
CISD2	8.07826e-50	-0.436991	0.388	0.454	2.19995e-45	EC4	CISD2
DTD1	1.54347e-49	-0.589854	0.272	0.336	4.20334e-45	EC4	DTD1
FBXO45	1.66012e-49	-0.446179	0.439	0.498	4.52101e-45	EC4	FBXO45
IPO7	1.74111e-49	-0.32667	0.639	0.672	4.74155e-45	EC4	IPO7
CDK2AP2	1.8664e-49	-0.421347	0.76	0.764	5.08276e-45	EC4	CDK2AP2
MORF4L2	4.43428e-49	-0.295432	0.722	0.741	1.20759e-44	EC4	MORF4L2
SYNGR2	1.1864e-48	0.276363	0.504	0.424	3.23092e-44	EC4	SYNGR2
VASN	1.24541e-48	0.447369	0.257	0.192	3.39163e-44	EC4	VASN
SNTB1	1.59064e-48	-0.615868	0.312	0.374	4.33179e-44	EC4	SNTB1
FASTKD2	2.50322e-48	0.395566	0.279	0.211	6.81701e-44	EC4	FASTKD2
MFSD6	2.60605e-48	0.348164	0.305	0.234	7.09705e-44	EC4	MFSD6
NDUFA6	2.92364e-48	0.255413	0.508	0.427	7.96195e-44	EC4	NDUFA6
RCC2	4.344e-48	-0.32213	0.607	0.647	1.183e-43	EC4	RCC2
DARS	4.6773e-48	-0.315041	0.7	0.722	1.27377e-43	EC4	DARS
SH3BP5	9.3278e-48	0.314768	0.384	0.307	2.54024e-43	EC4	SH3BP5
BAG3	1.0749e-47	0.356991	0.405	0.331	2.92727e-43	EC4	BAG3
MAFG	1.18757e-47	-0.695172	0.192	0.255	3.23411e-43	EC4	MAFG
PHF10	1.70068e-47	-0.454433	0.368	0.433	4.63146e-43	EC4	PHF10
NDUFA8	1.83773e-47	0.313979	0.385	0.309	5.00468e-43	EC4	NDUFA8
FBXO21	2.54222e-47	0.356445	0.339	0.268	6.92323e-43	EC4	FBXO21
BPNT1	4.08238e-47	0.295727	0.412	0.335	1.11175e-42	EC4	BPNT1
SEPHS2	4.20247e-47	-0.510231	0.437	0.486	1.14446e-42	EC4	SEPHS2
GID8	5.68264e-47	-0.406284	0.456	0.511	1.54755e-42	EC4	GID8
METRNL	1.9954e-46	0.327555	0.341	0.269	5.43406e-42	EC4	METRNL
BRD4	2.34365e-46	-0.464925	0.429	0.486	6.38247e-42	EC4	BRD4
MPC1	2.84327e-46	0.323574	0.351	0.277	7.74307e-42	EC4	MPC1
SLC35A4	3.20897e-46	0.403098	0.283	0.217	8.73899e-42	EC4	SLC35A4
NCOA2	3.29966e-46	0.32322	0.348	0.276	8.98596e-42	EC4	NCOA2
PAK1	3.83198e-46	0.323909	0.359	0.287	1.04356e-41	EC4	PAK1
HIBADH	1.05736e-45	0.254046	0.522	0.445	2.87951e-41	EC4	HIBADH
TNFRSF12A	1.15376e-45	-0.367688	0.5	0.552	3.14204e-41	EC4	TNFRSF12A
RHEB	1.64423e-45	-0.52324	0.26	0.325	4.47773e-41	EC4	RHEB
DUT	1.75926e-45	-0.425522	0.63	0.643	4.79099e-41	EC4	DUT
TC2N	1.81854e-44	0.351996	0.329	0.261	4.95242e-40	EC4	TC2N
HOXA4	2.08971e-44	-0.377338	0.499	0.549	5.6909e-40	EC4	HOXA4
MRFAP1	2.55554e-44	-0.308005	0.624	0.658	6.9595e-40	EC4	MRFAP1
FEM1C	3.55549e-44	-0.44801	0.39	0.45	9.68268e-40	EC4	FEM1C
LCLAT1	3.58053e-44	0.293392	0.409	0.336	9.75086e-40	EC4	LCLAT1
HPRT1	3.59937e-44	-0.390274	0.365	0.43	9.80217e-40	EC4	HPRT1
DHRS1	4.64392e-44	0.399416	0.256	0.194	1.26468e-39	EC4	DHRS1
MRPL16	5.31543e-44	0.345845	0.327	0.258	1.44755e-39	EC4	MRPL16
EPB41L4A.AS1	8.48708e-44	-0.522091	0.356	0.414	2.31129e-39	EC4	EPB41L4A.AS1
RTL8A	1.27304e-43	-0.408464	0.462	0.513	3.46687e-39	EC4	RTL8A
THAP12	2.94598e-43	-0.478592	0.315	0.379	8.0228e-39	EC4	THAP12
CTSD	3.2022e-43	0.299435	0.435	0.361	8.72056e-39	EC4	CTSD
CSNK1A1	4.04184e-43	-0.26035	0.771	0.784	1.10072e-38	EC4	CSNK1A1
PRELID3B	9.73639e-43	-0.321175	0.581	0.615	2.65151e-38	EC4	PRELID3B
CA8	1.05933e-42	0.372921	0.271	0.207	2.88487e-38	EC4	CA8
SOX4	1.31719e-42	-0.641607	0.336	0.395	3.5871e-38	EC4	SOX4
CDK5RAP3	1.36809e-42	0.282364	0.346	0.276	3.72571e-38	EC4	CDK5RAP3
SLC4A7	2.14569e-42	-0.634381	0.272	0.33	5.84335e-38	EC4	SLC4A7
XPO5	3.76232e-42	-0.529183	0.248	0.31	1.02459e-37	EC4	XPO5
CFAP97	3.83171e-42	-0.408224	0.469	0.517	1.04349e-37	EC4	CFAP97
ANKRD11	6.89197e-42	-0.401014	0.549	0.588	1.87689e-37	EC4	ANKRD11
LRRN2	9.58378e-42	0.263314	0.281	0.215	2.60995e-37	EC4	LRRN2
FKBP4	1.24459e-41	-0.400224	0.41	0.466	3.3894e-37	EC4	FKBP4
TUBB	1.93875e-41	-0.471298	0.843	0.798	5.2798e-37	EC4	TUBB
SLC35E1	2.15748e-41	-0.498434	0.382	0.433	5.87546e-37	EC4	SLC35E1
ZNF618	3.22447e-41	0.360064	0.293	0.229	8.78121e-37	EC4	ZNF618
ST6GAL1	8.3189e-41	0.258978	0.327	0.257	2.26549e-36	EC4	ST6GAL1
TAPBPL	8.68674e-41	0.286189	0.382	0.312	2.36566e-36	EC4	TAPBPL
CANX	1.11701e-40	-0.257931	0.981	0.972	3.04196e-36	EC4	CANX
CNPPD1	1.28198e-40	0.27672	0.372	0.301	3.49121e-36	EC4	CNPPD1
NUDCD2	1.77349e-40	-0.423079	0.335	0.393	4.82976e-36	EC4	NUDCD2
CHP1	1.7822e-40	0.309104	0.334	0.267	4.85348e-36	EC4	CHP1
ANKZF1	1.79545e-40	-0.616091	0.203	0.26	4.88956e-36	EC4	ANKZF1
RAB20	2.21468e-40	-0.511932	0.245	0.306	6.03124e-36	EC4	RAB20
ITGB3BP	3.40081e-40	-0.574448	0.194	0.253	9.26142e-36	EC4	ITGB3BP
NEAT1	4.99044e-40	-0.399937	0.951	0.949	1.35905e-35	EC4	NEAT1
SRP19	5.66895e-40	-0.354893	0.581	0.617	1.54382e-35	EC4	SRP19
RNF144B	7.17276e-40	-0.524522	0.322	0.378	1.95336e-35	EC4	RNF144B
CGGBP1	7.18999e-40	-0.373499	0.498	0.548	1.95805e-35	EC4	CGGBP1
CNIH4	8.71571e-40	-0.316419	0.565	0.605	2.37355e-35	EC4	CNIH4
RITA1	1.87872e-39	0.305639	0.366	0.298	5.11631e-35	EC4	RITA1
TGFB2	2.184e-39	0.333894	0.307	0.245	5.94769e-35	EC4	TGFB2
TEAD3	2.31048e-39	0.32362	0.296	0.232	6.29213e-35	EC4	TEAD3
HNRNPH3	3.06492e-39	-0.344719	0.523	0.565	8.34669e-35	EC4	HNRNPH3
IFI35	3.6802e-39	0.257012	0.348	0.278	1.00223e-34	EC4	IFI35
HSPBP1	3.95625e-39	0.274929	0.409	0.339	1.07741e-34	EC4	HSPBP1
TMEM138	3.98799e-39	0.350808	0.287	0.226	1.08605e-34	EC4	TMEM138
ZHX1	7.63407e-39	0.257032	0.44	0.367	2.07899e-34	EC4	ZHX1
BAG5	7.75727e-39	-0.535031	0.283	0.34	2.11254e-34	EC4	BAG5
MUC20.OT1	1.51865e-38	0.25552	0.345	0.277	4.13573e-34	EC4	MUC20.OT1
GYG1	1.55861e-38	0.281617	0.373	0.306	4.24455e-34	EC4	GYG1
HECTD1	1.57063e-38	0.283537	0.392	0.325	4.27729e-34	EC4	HECTD1
GYS1	1.57549e-38	-0.602908	0.284	0.335	4.29054e-34	EC4	GYS1
NUAK2	4.82931e-38	0.279433	0.278	0.215	1.31517e-33	EC4	NUAK2
TYW3	1.11562e-37	0.318972	0.32	0.257	3.03818e-33	EC4	TYW3
PSAT1	1.49788e-37	-0.32574	0.543	0.586	4.07918e-33	EC4	PSAT1
NUDT16L1	1.64409e-37	0.282365	0.331	0.264	4.47734e-33	EC4	NUDT16L1
LDB1	1.86526e-37	0.285457	0.342	0.276	5.07966e-33	EC4	LDB1
UBE2M	2.11835e-37	-0.363586	0.442	0.493	5.76892e-33	EC4	UBE2M
ZC3H6	2.226e-37	-0.535198	0.274	0.328	6.06207e-33	EC4	ZC3H6
KPNA1	2.44965e-37	-0.50116	0.283	0.34	6.67114e-33	EC4	KPNA1
HS6ST1	2.62787e-37	0.325924	0.318	0.256	7.15649e-33	EC4	HS6ST1
PPFIA1	3.17759e-37	-0.452919	0.382	0.435	8.65353e-33	EC4	PPFIA1
EMD	3.60448e-37	-0.268306	0.646	0.675	9.81609e-33	EC4	EMD
FKBP3	3.9196e-37	0.302298	0.345	0.28	1.06742e-32	EC4	FKBP3
KLHL14	4.75995e-37	0.333306	0.304	0.242	1.29628e-32	EC4	KLHL14
NDUFC2	6.49678e-37	0.302031	0.318	0.254	1.76927e-32	EC4	NDUFC2
EXOSC8	8.73975e-37	-0.47666	0.258	0.315	2.3801e-32	EC4	EXOSC8
MRPS9	1.06504e-36	0.277736	0.344	0.278	2.90042e-32	EC4	MRPS9
ACTL6A	1.45425e-36	-0.33507	0.478	0.524	3.96035e-32	EC4	ACTL6A
CFDP1	1.71561e-36	-0.389942	0.41	0.46	4.67213e-32	EC4	CFDP1
ALAS1	2.06896e-36	0.439451	0.258	0.203	5.63439e-32	EC4	ALAS1
RFNG	2.07936e-36	-0.46792	0.306	0.361	5.66271e-32	EC4	RFNG
HSDL2	2.71836e-36	0.290498	0.332	0.269	7.4029e-32	EC4	HSDL2
LAMA5	2.86699e-36	-0.38171	0.535	0.573	7.80766e-32	EC4	LAMA5
ATOX1	3.45286e-36	0.327405	0.265	0.207	9.40317e-32	EC4	ATOX1
RAB12	4.01839e-36	-0.380066	0.453	0.501	1.09433e-31	EC4	RAB12
DYM	4.07856e-36	-0.462555	0.314	0.369	1.11072e-31	EC4	DYM
MEST	1.5141e-35	0.316408	0.35	0.287	4.12335e-31	EC4	MEST
RNF141	2.5336e-35	-0.584086	0.279	0.33	6.89974e-31	EC4	RNF141
SNF8	2.65628e-35	0.289288	0.315	0.253	7.23385e-31	EC4	SNF8
CTTNBP2NL	3.42993e-35	0.30284	0.287	0.227	9.34072e-31	EC4	CTTNBP2NL
PCYT1A	4.05017e-35	0.26172	0.337	0.272	1.10298e-30	EC4	PCYT1A
SLC6A6	4.71202e-35	-0.710659	0.202	0.254	1.28322e-30	EC4	SLC6A6
IMPAD1	4.96331e-35	-0.406676	0.507	0.545	1.35166e-30	EC4	IMPAD1
PAM	6.11863e-35	-0.546435	0.235	0.287	1.66629e-30	EC4	PAM
MAP2K1	6.40316e-35	-0.52446	0.227	0.284	1.74377e-30	EC4	MAP2K1
DHFR	6.82578e-35	-0.636663	0.236	0.286	1.85886e-30	EC4	DHFR
CRTAP	1.22481e-34	-0.292498	0.603	0.634	3.33553e-30	EC4	CRTAP
FAM84B	1.31744e-34	-0.438407	0.356	0.407	3.5878e-30	EC4	FAM84B
ALDH6A1	1.41593e-34	0.28337	0.318	0.255	3.856e-30	EC4	ALDH6A1
SORD	1.54327e-34	0.323687	0.274	0.217	4.20278e-30	EC4	SORD
VANGL1	1.8064e-34	0.343034	0.326	0.267	4.91937e-30	EC4	VANGL1
PITHD1	1.8686e-34	-0.418342	0.309	0.365	5.08876e-30	EC4	PITHD1
GOLIM4	1.89207e-34	0.30713	0.295	0.237	5.15268e-30	EC4	GOLIM4
FYTTD1	2.05929e-34	-0.33478	0.604	0.627	5.60805e-30	EC4	FYTTD1
PTER	3.04103e-34	0.309357	0.318	0.258	8.28164e-30	EC4	PTER
GLIS2	3.27768e-34	-0.569419	0.199	0.252	8.92611e-30	EC4	GLIS2
ZNF292	3.48536e-34	-0.52004	0.289	0.343	9.49169e-30	EC4	ZNF292
LPGAT1	3.52791e-34	0.274503	0.327	0.265	9.60757e-30	EC4	LPGAT1
DVL3	3.73745e-34	-0.318798	0.577	0.61	1.01782e-29	EC4	DVL3
EPB41L5	3.92495e-34	0.349835	0.257	0.202	1.06888e-29	EC4	EPB41L5
ANXA1	4.31514e-34	-0.362083	0.673	0.701	1.17514e-29	EC4	ANXA1
RELA	4.54716e-34	-0.301747	0.624	0.654	1.23833e-29	EC4	RELA
DDX52	4.94887e-34	0.274387	0.339	0.278	1.34772e-29	EC4	DDX52
CAMTA1	5.59987e-34	-0.267696	0.621	0.652	1.52501e-29	EC4	CAMTA1
BCL3	5.67186e-34	0.319289	0.455	0.394	1.54462e-29	EC4	BCL3
NSD2	9.3303e-34	-0.500254	0.221	0.275	2.54092e-29	EC4	NSD2
HDAC2	1.12605e-33	-0.346165	0.478	0.521	3.06657e-29	EC4	HDAC2
CPNE2	1.377e-33	0.254779	0.354	0.292	3.74997e-29	EC4	CPNE2
GDI1	2.6377e-33	-0.328658	0.547	0.585	7.18326e-29	EC4	GDI1
GSK3B	3.12406e-33	-0.411181	0.44	0.485	8.50777e-29	EC4	GSK3B
MYADM	3.9796e-33	-0.359368	0.382	0.435	1.08376e-28	EC4	MYADM
THAP9.AS1	4.32494e-33	-0.559547	0.2	0.252	1.17781e-28	EC4	THAP9.AS1
SEL1L	8.2123e-33	-0.716461	0.299	0.343	2.23645e-28	EC4	SEL1L
TMEM30B	8.22863e-33	0.313514	0.265	0.21	2.2409e-28	EC4	TMEM30B
TMBIM4	8.93197e-33	0.285495	0.336	0.276	2.43244e-28	EC4	TMBIM4
LANCL1	9.16538e-33	0.270141	0.325	0.263	2.49601e-28	EC4	LANCL1
SVIL	1.20598e-32	-0.499403	0.351	0.399	3.28425e-28	EC4	SVIL
ELOVL6	1.25013e-32	0.30645	0.338	0.279	3.40447e-28	EC4	ELOVL6
LYRM7	1.26918e-32	0.264043	0.298	0.239	3.45636e-28	EC4	LYRM7
SLC39A11	1.54558e-32	0.31614	0.262	0.207	4.20907e-28	EC4	SLC39A11
TCEAL9	2.77232e-32	0.267117	0.302	0.243	7.54985e-28	EC4	TCEAL9
MRPL4	3.43159e-32	0.260227	0.345	0.284	9.34525e-28	EC4	MRPL4
TUBA1C	3.51149e-32	-0.325061	0.773	0.749	9.56283e-28	EC4	TUBA1C
IRF7	5.02001e-32	-0.476317	0.285	0.337	1.3671e-27	EC4	IRF7
TRIM29	5.07796e-32	0.38376	0.258	0.205	1.38288e-27	EC4	TRIM29
SLC39A14	5.4991e-32	-0.269197	0.636	0.667	1.49757e-27	EC4	SLC39A14
IL13RA1	6.20378e-32	0.286495	0.339	0.279	1.68947e-27	EC4	IL13RA1
ACACA	6.42166e-32	0.268344	0.324	0.265	1.74881e-27	EC4	ACACA
RCAN3	7.5536e-32	0.250334	0.332	0.271	2.05707e-27	EC4	RCAN3
TUBB4B	9.34149e-32	-0.423588	0.43	0.462	2.54397e-27	EC4	TUBB4B
ITM2C	1.36715e-31	-0.422299	0.318	0.37	3.72316e-27	EC4	ITM2C
SH3GLB1	1.46045e-31	-0.345886	0.559	0.589	3.97725e-27	EC4	SH3GLB1
ARV1	2.03553e-31	0.282016	0.344	0.285	5.54335e-27	EC4	ARV1
RNPEP	2.07041e-31	0.259533	0.4	0.338	5.63835e-27	EC4	RNPEP
G3BP2	2.36334e-31	-0.388308	0.354	0.405	6.43608e-27	EC4	G3BP2
ARHGAP21	3.07143e-31	-0.502174	0.289	0.338	8.36441e-27	EC4	ARHGAP21
SLC31A1	3.14787e-31	-0.557496	0.298	0.343	8.57259e-27	EC4	SLC31A1
TRIM8	3.42479e-31	-0.304878	0.531	0.568	9.32674e-27	EC4	TRIM8
ANKRD33B	3.61177e-31	-0.469811	0.247	0.299	9.83593e-27	EC4	ANKRD33B
IL1R1	3.84859e-31	0.355154	0.262	0.209	1.04809e-26	EC4	IL1R1
C2orf74	4.61013e-31	0.307307	0.287	0.232	1.25548e-26	EC4	C2orf74
CDKN1B	5.50424e-31	-0.530559	0.265	0.314	1.49897e-26	EC4	CDKN1B
USP1	7.54969e-31	-0.293445	0.622	0.639	2.05601e-26	EC4	USP1
STRN4	7.57258e-31	-0.409275	0.337	0.388	2.06224e-26	EC4	STRN4
MRAS	7.8165e-31	0.298366	0.286	0.23	2.12867e-26	EC4	MRAS
CBX1	9.76283e-31	-0.336123	0.505	0.542	2.65871e-26	EC4	CBX1
RSL24D1	1.41673e-30	-0.301321	0.497	0.538	3.85817e-26	EC4	RSL24D1
DCBLD2	1.92673e-30	0.260143	0.338	0.279	5.24707e-26	EC4	DCBLD2
EIF4G3	2.1147e-30	-0.417922	0.44	0.482	5.75897e-26	EC4	EIF4G3
ETFB	2.58244e-30	0.301087	0.275	0.221	7.03277e-26	EC4	ETFB
SNTB2	3.39995e-30	0.286446	0.269	0.215	9.25909e-26	EC4	SNTB2
CHCHD1	4.01401e-30	0.252942	0.355	0.296	1.09314e-25	EC4	CHCHD1
GUK1	4.85273e-30	-0.26262	0.676	0.694	1.32154e-25	EC4	GUK1
TMEM14C	9.43694e-30	-0.260337	0.568	0.601	2.56996e-25	EC4	TMEM14C
USP25	1.06342e-29	-0.494987	0.301	0.348	2.89601e-25	EC4	USP25
OXSR1	1.12823e-29	-0.501223	0.227	0.275	3.07252e-25	EC4	OXSR1
TMEM65	1.13989e-29	-0.347956	0.453	0.497	3.10427e-25	EC4	TMEM65
CREBZF	1.18553e-29	-0.467321	0.312	0.358	3.22855e-25	EC4	CREBZF
MRPS6	2.19321e-29	-0.34129	0.478	0.516	5.97278e-25	EC4	MRPS6
PDE7A	2.33017e-29	-0.500724	0.208	0.258	6.34575e-25	EC4	PDE7A
DHTKD1	2.4132e-29	-0.333461	0.599	0.612	6.57188e-25	EC4	DHTKD1
RERE	2.68761e-29	0.259008	0.338	0.282	7.31917e-25	EC4	RERE
PLEKHA1	3.58303e-29	-0.381933	0.421	0.462	9.75768e-25	EC4	PLEKHA1
ADCY3	4.61344e-29	0.253308	0.335	0.276	1.25638e-24	EC4	ADCY3
PXK	4.77877e-29	0.298289	0.252	0.201	1.3014e-24	EC4	PXK
EIF2S3	5.4569e-29	-0.324453	0.453	0.495	1.48608e-24	EC4	EIF2S3
AHCTF1	7.36061e-29	-0.367767	0.42	0.464	2.00451e-24	EC4	AHCTF1
RTKN	1.08786e-28	0.302497	0.267	0.215	2.96257e-24	EC4	RTKN
ECI1	1.32939e-28	0.25487	0.367	0.31	3.62033e-24	EC4	ECI1
GSR	1.83896e-28	0.28327	0.255	0.203	5.00804e-24	EC4	GSR
EIF2AK2	2.0915e-28	-0.253498	0.855	0.85	5.69578e-24	EC4	EIF2AK2
TMCO4	2.55067e-28	0.28648	0.278	0.225	6.94624e-24	EC4	TMCO4
RHOT1	3.28617e-28	-0.441496	0.288	0.334	8.94924e-24	EC4	RHOT1
CSNK1E	3.30413e-28	-0.482997	0.223	0.271	8.99813e-24	EC4	CSNK1E
MAP2K3	4.70849e-28	0.277874	0.264	0.213	1.28226e-23	EC4	MAP2K3
PRKRA	5.05015e-28	-0.451412	0.248	0.296	1.37531e-23	EC4	PRKRA
IFRD1	5.53674e-28	-0.387488	0.352	0.399	1.50782e-23	EC4	IFRD1
MAML2	8.70051e-28	0.251606	0.256	0.205	2.36941e-23	EC4	MAML2
CTDSP1	9.26234e-28	-0.259647	0.64	0.66	2.52241e-23	EC4	CTDSP1
MRRF	9.93817e-28	0.258173	0.281	0.229	2.70646e-23	EC4	MRRF
ARL6IP6	1.18766e-27	-0.432986	0.27	0.317	3.23436e-23	EC4	ARL6IP6
TTC39C	1.29308e-27	-0.517909	0.208	0.255	3.52145e-23	EC4	TTC39C
UGCG	1.55723e-27	-0.368316	0.464	0.502	4.24081e-23	EC4	UGCG
SAE1	1.86654e-27	-0.441253	0.237	0.285	5.08314e-23	EC4	SAE1
CBFB	3.67861e-27	-0.396566	0.287	0.335	1.0018e-22	EC4	CBFB
CBX4	4.31941e-27	-0.406215	0.386	0.43	1.1763e-22	EC4	CBX4
USP18	4.95649e-27	0.253955	0.308	0.254	1.3498e-22	EC4	USP18
CTSA	6.19695e-27	0.285773	0.257	0.207	1.68761e-22	EC4	CTSA
GRK2	7.0956e-27	-0.436637	0.246	0.295	1.93235e-22	EC4	GRK2
AKT1S1	7.38003e-27	0.26486	0.284	0.232	2.0098e-22	EC4	AKT1S1
UFM1	8.26974e-27	-0.335684	0.63	0.647	2.2521e-22	EC4	UFM1
MYCBP	9.96332e-27	0.274289	0.285	0.233	2.71331e-22	EC4	MYCBP
ITGB8	1.011e-26	-0.254612	0.918	0.913	2.75325e-22	EC4	ITGB8
CTDNEP1	1.12379e-26	-0.330478	0.414	0.456	3.06041e-22	EC4	CTDNEP1
SLC39A4	1.18582e-26	-0.365041	0.413	0.452	3.22933e-22	EC4	SLC39A4
PI3	2.10253e-26	-1.035	0.207	0.252	5.72582e-22	EC4	PI3
TATDN1	2.51817e-26	-0.297288	0.492	0.525	6.85773e-22	EC4	TATDN1
MAPK6	2.62585e-26	-0.465038	0.251	0.298	7.15099e-22	EC4	MAPK6
MTHFD1L	2.84934e-26	-0.469279	0.222	0.269	7.7596e-22	EC4	MTHFD1L
ZYX	2.89142e-26	-0.389172	0.337	0.381	7.87421e-22	EC4	ZYX
MAD2L2	3.00968e-26	-0.427604	0.242	0.289	8.19626e-22	EC4	MAD2L2
SMS	3.27579e-26	-0.322066	0.405	0.449	8.92096e-22	EC4	SMS
MT1X	3.56609e-26	-0.524511	0.401	0.443	9.71154e-22	EC4	MT1X
COA7	3.83917e-26	0.266666	0.27	0.219	1.04552e-21	EC4	COA7
ZNRF1	4.60767e-26	-0.428619	0.346	0.387	1.25481e-21	EC4	ZNRF1
NUDT4	4.6405e-26	0.351969	0.258	0.211	1.26375e-21	EC4	NUDT4
FOXK2	4.69305e-26	-0.37008	0.36	0.406	1.27806e-21	EC4	FOXK2
LSM12	4.92769e-26	-0.259673	0.579	0.607	1.34196e-21	EC4	LSM12
C8orf33	5.00689e-26	-0.289517	0.519	0.554	1.36353e-21	EC4	C8orf33
PAFAH1B1	5.5379e-26	-0.348296	0.42	0.46	1.50814e-21	EC4	PAFAH1B1
FMR1	6.57484e-26	-0.338819	0.418	0.459	1.79053e-21	EC4	FMR1
EIF3B	6.84085e-26	-0.400701	0.291	0.338	1.86297e-21	EC4	EIF3B
HNRNPUL2	9.9151e-26	-0.395571	0.307	0.354	2.70018e-21	EC4	HNRNPUL2
LYRM1	1.13744e-25	0.251539	0.276	0.225	3.0976e-21	EC4	LYRM1
SIRT2	1.34132e-25	-0.388516	0.411	0.448	3.65281e-21	EC4	SIRT2
PLIN3	1.74865e-25	0.25293	0.319	0.266	4.76209e-21	EC4	PLIN3
NIFK	3.91034e-25	-0.269895	0.544	0.575	1.0649e-20	EC4	NIFK
PPP2R5E	5.72982e-25	-0.329308	0.42	0.461	1.5604e-20	EC4	PPP2R5E
RPAP2	6.32156e-25	0.2661	0.257	0.208	1.72155e-20	EC4	RPAP2
KBTBD2	7.69472e-25	-0.33815	0.448	0.485	2.0955e-20	EC4	KBTBD2
DNAJC9	8.85504e-25	-0.385756	0.344	0.384	2.41149e-20	EC4	DNAJC9
PTGR1	1.70408e-24	0.261743	0.319	0.269	4.64073e-20	EC4	PTGR1
OARD1	1.83181e-24	-0.3602	0.327	0.371	4.98855e-20	EC4	OARD1
TSC22D4	1.84466e-24	0.27663	0.261	0.213	5.02356e-20	EC4	TSC22D4
PHF21A	2.09981e-24	-0.50853	0.247	0.288	5.71843e-20	EC4	PHF21A
GMPS	2.17831e-24	-0.280451	0.524	0.548	5.9322e-20	EC4	GMPS
PRPF38B	2.41186e-24	-0.255557	0.605	0.63	6.56823e-20	EC4	PRPF38B
RHNO1	3.01358e-24	-0.407198	0.207	0.252	8.20689e-20	EC4	RHNO1
SLC5A3	4.39597e-24	-0.61559	0.221	0.261	1.19715e-19	EC4	SLC5A3
TBC1D9B	4.41396e-24	-0.347789	0.408	0.449	1.20205e-19	EC4	TBC1D9B
RAB6A	4.54837e-24	-0.284467	0.611	0.629	1.23866e-19	EC4	RAB6A
ADIPOR1	4.81551e-24	-0.314025	0.462	0.498	1.31141e-19	EC4	ADIPOR1
HDGFL3	5.43553e-24	-0.433359	0.213	0.257	1.48026e-19	EC4	HDGFL3
BBX	6.32338e-24	-0.295589	0.679	0.691	1.72205e-19	EC4	BBX
FAM107B	8.40721e-24	-0.377717	0.24	0.288	2.28954e-19	EC4	FAM107B
PICALM	9.70484e-24	-0.362572	0.487	0.517	2.64292e-19	EC4	PICALM
NELFE	1.1277e-23	-0.342828	0.299	0.345	3.07107e-19	EC4	NELFE
KMT5A	1.44562e-23	-0.36439	0.277	0.323	3.93684e-19	EC4	KMT5A
CARHSP1	1.77132e-23	-0.38119	0.271	0.316	4.82384e-19	EC4	CARHSP1
SPOPL	1.96236e-23	-0.444377	0.258	0.3	5.34408e-19	EC4	SPOPL
NCK1	1.97492e-23	-0.389613	0.273	0.317	5.3783e-19	EC4	NCK1
ING1	2.19257e-23	-0.340044	0.32	0.367	5.97102e-19	EC4	ING1
ZMYND8	2.21286e-23	-0.39593	0.41	0.443	6.02628e-19	EC4	ZMYND8
KXD1	2.74746e-23	-0.342516	0.333	0.377	7.48216e-19	EC4	KXD1
RBBP4	2.87103e-23	-0.292303	0.52	0.549	7.81868e-19	EC4	RBBP4
PPP1R13L	4.32582e-23	-0.484925	0.237	0.278	1.17805e-18	EC4	PPP1R13L
RPF2	4.4823e-23	-0.397933	0.274	0.317	1.22066e-18	EC4	RPF2
GSPT1	5.34103e-23	-0.277678	0.537	0.565	1.45452e-18	EC4	GSPT1
GPT2	5.71915e-23	-0.359776	0.381	0.418	1.5575e-18	EC4	GPT2
SMC4	6.01816e-23	-0.491652	0.738	0.69	1.63893e-18	EC4	SMC4
SNHG12	7.75256e-23	-0.32387	0.406	0.447	2.11126e-18	EC4	SNHG12
STMN1	1.03907e-22	-0.689404	0.791	0.698	2.8297e-18	EC4	STMN1
NCAPD3	1.1157e-22	-0.424783	0.213	0.256	3.03839e-18	EC4	NCAPD3
PPP4R2	1.26932e-22	-0.305583	0.474	0.508	3.45675e-18	EC4	PPP4R2
ATF6	1.43073e-22	-0.417135	0.312	0.353	3.8963e-18	EC4	ATF6
RNF181	2.27971e-22	-0.390806	0.276	0.319	6.20835e-18	EC4	RNF181
FDX1	2.33331e-22	0.255865	0.324	0.276	6.3543e-18	EC4	FDX1
CMPK1	2.81991e-22	-0.262831	0.497	0.532	7.67947e-18	EC4	CMPK1
MEA1	3.74332e-22	-0.320459	0.369	0.41	1.01942e-17	EC4	MEA1
CLIC1	4.10954e-22	-0.279407	0.499	0.527	1.11915e-17	EC4	CLIC1
MAP1LC3B	4.25543e-22	-0.374841	0.365	0.402	1.15888e-17	EC4	MAP1LC3B
CCDC59	4.29303e-22	-0.277684	0.478	0.51	1.16912e-17	EC4	CCDC59
PMAIP1	4.53475e-22	-0.318768	0.316	0.36	1.23495e-17	EC4	PMAIP1
MAP4K4	5.55139e-22	-0.413006	0.279	0.32	1.51181e-17	EC4	MAP4K4
TP53I3	5.76573e-22	0.251456	0.277	0.231	1.57018e-17	EC4	TP53I3
ARF6	9.07621e-22	-0.255397	0.541	0.573	2.47172e-17	EC4	ARF6
SPEN	9.14706e-22	-0.340154	0.485	0.518	2.49102e-17	EC4	SPEN
CPNE1	9.75406e-22	-0.266257	0.491	0.522	2.65632e-17	EC4	CPNE1
CKS2	1.13549e-21	-0.517173	0.78	0.726	3.09227e-17	EC4	CKS2
SNHG19	1.33785e-21	-0.442988	0.32	0.357	3.64337e-17	EC4	SNHG19
ZNF503	1.67497e-21	0.254755	0.366	0.319	4.56144e-17	EC4	ZNF503
TPD52L2	2.27252e-21	-0.301617	0.465	0.498	6.18875e-17	EC4	TPD52L2
CEP57	2.61741e-21	-0.30253	0.469	0.496	7.12799e-17	EC4	CEP57
TOMM34	3.04748e-21	-0.390242	0.236	0.277	8.29921e-17	EC4	TOMM34
ARL8B	5.12424e-21	-0.273304	0.528	0.553	1.39548e-16	EC4	ARL8B
LMAN1	5.50022e-21	-0.307749	0.648	0.664	1.49788e-16	EC4	LMAN1
RNF130	6.32748e-21	-0.371362	0.344	0.382	1.72316e-16	EC4	RNF130
PRMT6	6.63883e-21	0.252584	0.273	0.229	1.80795e-16	EC4	PRMT6
FGFR1OP2	7.16453e-21	-0.379356	0.32	0.36	1.95112e-16	EC4	FGFR1OP2
SLC26A2	7.76686e-21	0.502283	0.303	0.262	2.11515e-16	EC4	SLC26A2
TAOK3	9.03999e-21	-0.411968	0.33	0.367	2.46186e-16	EC4	TAOK3
ABI2	9.67762e-21	-0.285268	0.525	0.551	2.63551e-16	EC4	ABI2
IVNS1ABP	1.67076e-20	-0.383022	0.304	0.344	4.54997e-16	EC4	IVNS1ABP
ASXL1	1.74362e-20	-0.306873	0.382	0.421	4.74841e-16	EC4	ASXL1
TSPAN6	1.86262e-20	0.253039	0.273	0.228	5.07246e-16	EC4	TSPAN6
SEC63	2.52304e-20	-0.278934	0.658	0.668	6.87099e-16	EC4	SEC63
POP7	2.72686e-20	-0.330446	0.335	0.374	7.42607e-16	EC4	POP7
ADSS	2.95997e-20	-0.31381	0.472	0.501	8.06088e-16	EC4	ADSS
TOX2	3.01875e-20	-0.429114	0.284	0.323	8.22095e-16	EC4	TOX2
SEMA4B	3.04386e-20	-0.336447	0.475	0.501	8.28935e-16	EC4	SEMA4B
TPM2	3.56255e-20	-0.271354	0.56	0.582	9.7019e-16	EC4	TPM2
PRKD3	3.68641e-20	-0.292466	0.467	0.497	1.00392e-15	EC4	PRKD3
SMIM26	3.7554e-20	-0.362383	0.391	0.422	1.02271e-15	EC4	SMIM26
USP12	3.95271e-20	-0.361099	0.361	0.397	1.07644e-15	EC4	USP12
LSM14B	3.99847e-20	-0.365915	0.254	0.294	1.0889e-15	EC4	LSM14B
ANKRD12	4.71232e-20	-0.347125	0.444	0.475	1.28331e-15	EC4	ANKRD12
UBE2Z	4.77244e-20	-0.263726	0.717	0.722	1.29968e-15	EC4	UBE2Z
TSEN34	4.80909e-20	-0.267789	0.493	0.519	1.30966e-15	EC4	TSEN34
SLC39A6	5.18289e-20	-0.344504	0.394	0.427	1.41146e-15	EC4	SLC39A6
ZC3H7A	5.46348e-20	-0.410063	0.215	0.255	1.48787e-15	EC4	ZC3H7A
KDM5B	5.97111e-20	-0.489101	0.291	0.324	1.62611e-15	EC4	KDM5B
FRMD8	7.05437e-20	-0.346815	0.599	0.61	1.92112e-15	EC4	FRMD8
RBPJ	7.66016e-20	-0.479659	0.218	0.256	2.08609e-15	EC4	RBPJ
HMGB3	8.05978e-20	-0.299131	0.571	0.575	2.19492e-15	EC4	HMGB3
TMEM106C	8.4526e-20	-0.404884	0.26	0.297	2.3019e-15	EC4	TMEM106C
PPP2R2D	9.72799e-20	-0.279139	0.384	0.424	2.64922e-15	EC4	PPP2R2D
TAF7	9.72831e-20	-0.307561	0.459	0.49	2.64931e-15	EC4	TAF7
FOPNL	1.12256e-19	-0.299204	0.364	0.404	3.05708e-15	EC4	FOPNL
SAV1	1.18473e-19	-0.373354	0.275	0.314	3.22639e-15	EC4	SAV1
LYAR	1.21967e-19	-0.436977	0.212	0.251	3.32153e-15	EC4	LYAR
HES1	1.23708e-19	0.363458	0.547	0.522	3.36894e-15	EC4	HES1
MYC	1.56828e-19	-0.304457	0.458	0.496	4.2709e-15	EC4	MYC
SMC2	1.94228e-19	-0.33181	0.432	0.458	5.28941e-15	EC4	SMC2
KHDC4	2.13571e-19	-0.452513	0.311	0.345	5.81619e-15	EC4	KHDC4
RMND5A	2.55573e-19	-0.400031	0.282	0.319	6.96002e-15	EC4	RMND5A
ZRANB1	3.11621e-19	-0.426384	0.222	0.261	8.48638e-15	EC4	ZRANB1
COL23A1	3.18175e-19	-0.40801	0.248	0.285	8.66486e-15	EC4	COL23A1
TXNL1	6.64498e-19	-0.299809	0.418	0.45	1.80963e-14	EC4	TXNL1
LHPP	1.08855e-18	-0.329773	0.304	0.343	2.96445e-14	EC4	LHPP
BIRC3	1.12689e-18	-0.529624	0.235	0.27	3.06885e-14	EC4	BIRC3
TRAF7	1.29604e-18	-0.312117	0.348	0.385	3.5295e-14	EC4	TRAF7
NAB2	1.39708e-18	-0.378417	0.276	0.315	3.80467e-14	EC4	NAB2
RAP2A	1.45245e-18	-0.377662	0.3	0.336	3.95545e-14	EC4	RAP2A
CEP63	1.53419e-18	-0.345612	0.269	0.307	4.17807e-14	EC4	CEP63
TAB2	1.71116e-18	-0.328896	0.407	0.44	4.66001e-14	EC4	TAB2
NCOR2	1.9457e-18	-0.36404	0.32	0.355	5.29871e-14	EC4	NCOR2
ACLY	4.11796e-18	-0.328578	0.446	0.472	1.12144e-13	EC4	ACLY
RRM1	4.93519e-18	-0.434296	0.252	0.286	1.344e-13	EC4	RRM1
SCOC	5.06222e-18	-0.308319	0.418	0.448	1.37859e-13	EC4	SCOC
BAIAP2L1	5.49787e-18	-0.406476	0.223	0.259	1.49723e-13	EC4	BAIAP2L1
PCNA	5.8602e-18	-0.582696	0.417	0.422	1.59591e-13	EC4	PCNA
TMEM222	7.10766e-18	-0.361009	0.242	0.279	1.93563e-13	EC4	TMEM222
SETD5	7.61624e-18	-0.363878	0.33	0.365	2.07413e-13	EC4	SETD5
GMNN	7.61962e-18	-0.417892	0.271	0.305	2.07505e-13	EC4	GMNN
PCIF1	1.03499e-17	-0.386819	0.256	0.291	2.81858e-13	EC4	PCIF1
RIOK3	1.05202e-17	-0.34379	0.366	0.398	2.86495e-13	EC4	RIOK3
ANO6	1.07221e-17	-0.429462	0.229	0.265	2.91996e-13	EC4	ANO6
STARD4	1.10533e-17	-0.3957	0.22	0.257	3.01013e-13	EC4	STARD4
ASCC1	1.41017e-17	-0.387852	0.216	0.252	3.84032e-13	EC4	ASCC1
KMT2E	1.71299e-17	-0.284598	0.554	0.577	4.66499e-13	EC4	KMT2E
YDJC	1.78625e-17	-0.302416	0.338	0.375	4.86449e-13	EC4	YDJC
LRIF1	2.80968e-17	-0.342657	0.318	0.353	7.65159e-13	EC4	LRIF1
STK4	2.81049e-17	-0.377165	0.292	0.327	7.6538e-13	EC4	STK4
DAZAP1	2.92443e-17	-0.273601	0.427	0.459	7.96409e-13	EC4	DAZAP1
SMNDC1	3.05628e-17	-0.305821	0.368	0.402	8.32317e-13	EC4	SMNDC1
STAG2	3.07363e-17	-0.254293	0.548	0.571	8.3704e-13	EC4	STAG2
ISCA1	3.2827e-17	-0.289487	0.341	0.377	8.93979e-13	EC4	ISCA1
CRKL	3.84768e-17	-0.365775	0.274	0.31	1.04784e-12	EC4	CRKL
LRRFIP1	5.78643e-17	-0.261924	0.579	0.596	1.57582e-12	EC4	LRRFIP1
UBE2B	5.95026e-17	-0.254419	0.515	0.539	1.62043e-12	EC4	UBE2B
HIPK1	6.32315e-17	-0.356685	0.325	0.36	1.72198e-12	EC4	HIPK1
FBL	7.75308e-17	-0.257382	0.484	0.51	2.1114e-12	EC4	FBL
LENG8	9.21426e-17	-0.290443	0.606	0.621	2.50932e-12	EC4	LENG8
CIB1	1.00038e-16	-0.425013	0.217	0.252	2.72434e-12	EC4	CIB1
PDLIM7	1.08844e-16	-0.402603	0.221	0.257	2.96414e-12	EC4	PDLIM7
HK1	1.23637e-16	-0.283925	0.482	0.505	3.36701e-12	EC4	HK1
RNF145	1.47083e-16	-0.331426	0.397	0.425	4.00551e-12	EC4	RNF145
PPFIBP1	1.49514e-16	-0.395301	0.301	0.334	4.07172e-12	EC4	PPFIBP1
CDC16	1.52121e-16	-0.295153	0.446	0.474	4.1427e-12	EC4	CDC16
JPT1	1.54764e-16	-0.356899	0.315	0.348	4.2147e-12	EC4	JPT1
NUBP2	3.63463e-16	-0.260066	0.449	0.477	9.8982e-12	EC4	NUBP2
CDC42EP1	3.7195e-16	-0.254187	0.609	0.621	1.01293e-11	EC4	CDC42EP1
SMAP1	3.73526e-16	-0.291008	0.399	0.426	1.01722e-11	EC4	SMAP1
MCMBP	3.80771e-16	-0.331165	0.296	0.33	1.03695e-11	EC4	MCMBP
BUD31	4.27903e-16	-0.27055	0.346	0.381	1.16531e-11	EC4	BUD31
USP7	5.51985e-16	-0.278128	0.486	0.51	1.50322e-11	EC4	USP7
TP53BP2	6.93302e-16	-0.395579	0.24	0.273	1.88807e-11	EC4	TP53BP2
GOLGA4	7.64612e-16	-0.333162	0.616	0.622	2.08227e-11	EC4	GOLGA4
RAD1	8.77164e-16	-0.337771	0.271	0.305	2.38878e-11	EC4	RAD1
DRAM2	9.70005e-16	-0.259585	0.425	0.456	2.64161e-11	EC4	DRAM2
CBLB	1.0768e-15	-0.401264	0.375	0.4	2.93245e-11	EC4	CBLB
PPP1CC	1.08282e-15	-0.257497	0.424	0.453	2.94884e-11	EC4	PPP1CC
PSMG4	1.1219e-15	-0.341109	0.247	0.281	3.05528e-11	EC4	PSMG4
ESYT2	1.279e-15	-0.279605	0.461	0.485	3.48309e-11	EC4	ESYT2
YWHAH	2.48294e-15	-0.285198	0.406	0.433	6.76178e-11	EC4	YWHAH
PAX6	3.09745e-15	-0.395998	0.25	0.283	8.43527e-11	EC4	PAX6
PUM2	4.28228e-15	-0.296484	0.403	0.432	1.16619e-10	EC4	PUM2
FGD5.AS1	4.42085e-15	-0.25755	0.436	0.465	1.20393e-10	EC4	FGD5.AS1
CHAMP1	6.49551e-15	-0.337268	0.233	0.267	1.76892e-10	EC4	CHAMP1
ALG5	1.00119e-14	-0.331274	0.263	0.296	2.72654e-10	EC4	ALG5
2024-09-10	1.08128e-14	-0.289201	0.343	0.373	2.94466e-10	EC4	2024-09-10
KIF20B	1.26786e-14	-0.391372	0.247	0.279	3.45275e-10	EC4	KIF20B
CDC27	1.44976e-14	-0.275264	0.326	0.36	3.94813e-10	EC4	CDC27
CNOT7	1.5424e-14	-0.320049	0.27	0.303	4.20043e-10	EC4	CNOT7
ASAP1	1.63871e-14	-0.326648	0.321	0.353	4.4627e-10	EC4	ASAP1
SAMD4B	2.42551e-14	-0.320527	0.311	0.344	6.6054e-10	EC4	SAMD4B
UGP2	2.51004e-14	-0.308254	0.262	0.295	6.8356e-10	EC4	UGP2
ENOPH1	2.74339e-14	-0.296614	0.246	0.279	7.47106e-10	EC4	ENOPH1
TK1	3.40466e-14	-0.368137	0.258	0.288	9.27192e-10	EC4	TK1
GFPT1	3.72351e-14	-0.458744	0.302	0.328	1.01402e-09	EC4	GFPT1
AIMP2	3.7807e-14	-0.275827	0.421	0.444	1.0296e-09	EC4	AIMP2
RNF41	4.64256e-14	-0.304215	0.405	0.428	1.26431e-09	EC4	RNF41
MTA1	5.51245e-14	-0.316712	0.269	0.301	1.5012e-09	EC4	MTA1
RNMT	6.1134e-14	-0.356714	0.331	0.358	1.66486e-09	EC4	RNMT
EIF3J	9.0088e-14	-0.250255	0.446	0.471	2.45337e-09	EC4	EIF3J
GORASP2	1.27263e-13	-0.319234	0.45	0.469	3.46577e-09	EC4	GORASP2
PRKAG2	1.28964e-13	-0.261962	0.402	0.433	3.51208e-09	EC4	PRKAG2
COPRS	1.29351e-13	-0.278915	0.314	0.347	3.52262e-09	EC4	COPRS
USP36	1.34617e-13	-0.400192	0.232	0.262	3.66603e-09	EC4	USP36
NUP50	2.17457e-13	-0.28054	0.27	0.303	5.92201e-09	EC4	NUP50
EXOSC5	2.18188e-13	-0.369776	0.23	0.26	5.94191e-09	EC4	EXOSC5
RRAGA	2.48225e-13	-0.359295	0.408	0.428	6.7599e-09	EC4	RRAGA
VKORC1L1	2.83538e-13	-0.269795	0.404	0.43	7.72159e-09	EC4	VKORC1L1
VAMP2	3.35869e-13	-0.252797	0.487	0.507	9.14672e-09	EC4	VAMP2
TULP3	3.38468e-13	-0.3589	0.273	0.303	9.21751e-09	EC4	TULP3
AK6	3.62706e-13	-0.311857	0.223	0.255	9.87756e-09	EC4	AK6
FAF1	4.12778e-13	-0.282109	0.304	0.336	1.12412e-08	EC4	FAF1
SSX2IP	4.35665e-13	-0.283546	0.225	0.258	1.18645e-08	EC4	SSX2IP
TMF1	6.13178e-13	-0.364189	0.41	0.428	1.66987e-08	EC4	TMF1
ARMC1	6.54346e-13	-0.255495	0.353	0.383	1.78198e-08	EC4	ARMC1
CREBBP	8.04221e-13	-0.342358	0.298	0.326	2.19013e-08	EC4	CREBBP
DUSP5	8.22188e-13	0.293677	0.453	0.423	2.23906e-08	EC4	DUSP5
FBXO7	8.74735e-13	-0.291144	0.344	0.372	2.38217e-08	EC4	FBXO7
CMIP	1.389e-12	-0.351163	0.264	0.294	3.78268e-08	EC4	CMIP
SLC29A1	1.5539e-12	-0.280256	0.303	0.333	4.23172e-08	EC4	SLC29A1
TBC1D5	1.61545e-12	-0.336183	0.307	0.334	4.39935e-08	EC4	TBC1D5
TRIP13	2.03018e-12	-0.259914	0.327	0.358	5.52878e-08	EC4	TRIP13
SLC25A1	2.24804e-12	-0.254391	0.351	0.378	6.12208e-08	EC4	SLC25A1
ZFAND3	2.40866e-12	-0.3284	0.303	0.329	6.5595e-08	EC4	ZFAND3
EPB41L2	2.62022e-12	-0.263479	0.316	0.346	7.13564e-08	EC4	EPB41L2
ELMSAN1	3.02891e-12	-0.361854	0.237	0.266	8.24864e-08	EC4	ELMSAN1
PIH1D1	3.15439e-12	-0.322503	0.242	0.272	8.59034e-08	EC4	PIH1D1
FOXJ3	3.17484e-12	-0.311227	0.317	0.344	8.64604e-08	EC4	FOXJ3
YTHDF1	5.17852e-12	-0.278232	0.421	0.441	1.41027e-07	EC4	YTHDF1
FAM168B	5.18291e-12	-0.265052	0.418	0.441	1.41146e-07	EC4	FAM168B
TATDN2	5.65544e-12	-0.331112	0.244	0.274	1.54015e-07	EC4	TATDN2
ADPRHL2	6.2e-12	-0.313096	0.292	0.32	1.68844e-07	EC4	ADPRHL2
CPSF4	6.75645e-12	-0.320666	0.24	0.269	1.83998e-07	EC4	CPSF4
RBBP7	6.8484e-12	-0.255597	0.421	0.442	1.86502e-07	EC4	RBBP7
RFC4	8.2696e-12	-0.255128	0.431	0.45	2.25206e-07	EC4	RFC4
ANKRD28	8.4112e-12	-0.273867	0.398	0.421	2.29062e-07	EC4	ANKRD28
TCOF1	9.3226e-12	-0.30006	0.254	0.283	2.53882e-07	EC4	TCOF1
ACAP2	9.67848e-12	-0.291884	0.6	0.603	2.63574e-07	EC4	ACAP2
OSMR	9.69773e-12	-0.410952	0.262	0.286	2.64098e-07	EC4	OSMR
PJA2	9.72893e-12	-0.396904	0.456	0.466	2.64948e-07	EC4	PJA2
ZNF148	1.05309e-11	-0.274529	0.424	0.448	2.86787e-07	EC4	ZNF148
HOXB9	1.06417e-11	-0.297932	0.435	0.453	2.89805e-07	EC4	HOXB9
LRRFIP2	1.17984e-11	-0.312926	0.253	0.282	3.21307e-07	EC4	LRRFIP2
CSNK2A2	1.2253e-11	-0.309632	0.283	0.309	3.33685e-07	EC4	CSNK2A2
STT3B	1.38644e-11	-0.283684	0.366	0.391	3.7757e-07	EC4	STT3B
B4GALT1	1.61906e-11	-0.270881	0.391	0.416	4.40919e-07	EC4	B4GALT1
DNAJB11	1.76828e-11	-0.373753	0.365	0.385	4.81554e-07	EC4	DNAJB11
MBP	2.0765e-11	-0.316352	0.333	0.358	5.65494e-07	EC4	MBP
ABHD12	2.22793e-11	-0.256979	0.284	0.313	6.06732e-07	EC4	ABHD12
MED13L	2.47166e-11	-0.36453	0.229	0.256	6.73107e-07	EC4	MED13L
ALG2	2.91376e-11	-0.39966	0.272	0.294	7.93504e-07	EC4	ALG2
GNL3	3.59699e-11	-0.269715	0.349	0.374	9.79568e-07	EC4	GNL3
LAMC1	3.95816e-11	-0.268136	0.407	0.431	1.07793e-06	EC4	LAMC1
SRPRA	6.47032e-11	-0.285453	0.647	0.642	1.76206e-06	EC4	SRPRA
MED30	6.85961e-11	-0.292489	0.237	0.265	1.86808e-06	EC4	MED30
AFF1	7.92067e-11	-0.345316	0.231	0.258	2.15704e-06	EC4	AFF1
SP3	8.40733e-11	-0.308199	0.239	0.267	2.28957e-06	EC4	SP3
UBXN1	9.04611e-11	-0.303148	0.283	0.31	2.46353e-06	EC4	UBXN1
SNX9	9.48162e-11	-0.263153	0.421	0.441	2.58213e-06	EC4	SNX9
HEXB	9.86826e-11	-0.411854	0.283	0.31	2.68742e-06	EC4	HEXB
ARHGAP35	9.88893e-11	-0.335245	0.235	0.261	2.69305e-06	EC4	ARHGAP35
SLC35B1	1.30664e-10	-0.269344	0.559	0.566	3.55838e-06	EC4	SLC35B1
PGRMC2	1.56893e-10	-0.252156	0.43	0.447	4.27267e-06	EC4	PGRMC2
DNAJA3	1.62424e-10	-0.31491	0.228	0.254	4.42329e-06	EC4	DNAJA3
SKA2	1.76981e-10	-0.321131	0.399	0.411	4.81973e-06	EC4	SKA2
PHPT1	2.32185e-10	-0.265356	0.344	0.367	6.32308e-06	EC4	PHPT1
PTPN11	2.62653e-10	-0.270267	0.368	0.39	7.15283e-06	EC4	PTPN11
ZBTB44	2.65411e-10	-0.27531	0.331	0.358	7.22794e-06	EC4	ZBTB44
SERTAD2	2.74559e-10	-0.319483	0.291	0.316	7.47707e-06	EC4	SERTAD2
CHIC2	3.01202e-10	-0.296181	0.264	0.289	8.20264e-06	EC4	CHIC2
CHD1	3.19596e-10	-0.291127	0.289	0.317	8.70357e-06	EC4	CHD1
C1orf52	3.38436e-10	-0.325173	0.238	0.264	9.21662e-06	EC4	C1orf52
NCOA6	3.41516e-10	-0.282198	0.328	0.351	9.30051e-06	EC4	NCOA6
LARP1B	5.05609e-10	-0.312486	0.25	0.275	1.37693e-05	EC4	LARP1B
TWISTNB	5.8712e-10	-0.368743	0.399	0.417	1.5989e-05	EC4	TWISTNB
BEND7	6.17078e-10	-0.268801	0.373	0.394	1.68049e-05	EC4	BEND7
CLIP1	6.54742e-10	-0.33009	0.3	0.322	1.78306e-05	EC4	CLIP1
H2AFV	7.85253e-10	-0.275516	0.505	0.501	2.13848e-05	EC4	H2AFV
GATAD1	8.05204e-10	-0.313944	0.252	0.277	2.19281e-05	EC4	GATAD1
CHMP4C	9.86101e-10	-0.319072	0.272	0.295	2.68545e-05	EC4	CHMP4C
CCDC58	1.05815e-09	-0.252945	0.314	0.339	2.88167e-05	EC4	CCDC58
CAB39	1.26492e-09	-0.257822	0.328	0.352	3.44476e-05	EC4	CAB39
PNO1	1.38341e-09	-0.282391	0.265	0.289	3.76744e-05	EC4	PNO1
UBALD2	2.03049e-09	-0.311734	0.232	0.256	5.52964e-05	EC4	UBALD2
POLR2A	2.06427e-09	-0.346528	0.266	0.288	5.62163e-05	EC4	POLR2A
RAB3IP	2.41751e-09	-0.262395	0.346	0.369	6.58362e-05	EC4	RAB3IP
PHC2	2.44076e-09	-0.273175	0.289	0.312	6.64691e-05	EC4	PHC2
GPR180	3.37578e-09	-0.297408	0.301	0.321	9.19326e-05	EC4	GPR180
POLD3	3.74995e-09	-0.307827	0.236	0.259	0.000102122	EC4	POLD3
PNMA1	3.93765e-09	-0.329075	0.242	0.264	0.000107234	EC4	PNMA1
LAMC2	5.08952e-09	-0.403601	0.329	0.35	0.000138603	EC4	LAMC2
CCNL2	5.41864e-09	-0.272254	0.371	0.394	0.000147566	EC4	CCNL2
CREBRF	5.82517e-09	-0.339981	0.361	0.377	0.000158637	EC4	CREBRF
BSPRY	5.99831e-09	-0.278549	0.274	0.297	0.000163352	EC4	BSPRY
MKRN1	7.22981e-09	-0.259941	0.399	0.416	0.000196889	EC4	MKRN1
STT3A	9.24377e-09	-0.3132	0.292	0.312	0.000251736	EC4	STT3A
RB1CC1	1.00838e-08	-0.28601	0.396	0.411	0.000274612	EC4	RB1CC1
USP39	1.12339e-08	-0.256585	0.243	0.267	0.000305933	EC4	USP39
RAB22A	1.13189e-08	-0.25449	0.308	0.328	0.000308249	EC4	RAB22A
RRAGC	1.26427e-08	-0.281688	0.322	0.341	0.000344299	EC4	RRAGC
PTPN12	1.64467e-08	-0.257342	0.267	0.29	0.000447893	EC4	PTPN12
MASTL	1.78946e-08	-0.293341	0.257	0.28	0.000487324	EC4	MASTL
BACH1	1.94792e-08	-0.370213	0.234	0.255	0.000530477	EC4	BACH1
PTN	1.96522e-08	-0.256779	0.361	0.384	0.000535189	EC4	PTN
GOLPH3L	2.30069e-08	-0.318508	0.303	0.321	0.000626548	EC4	GOLPH3L
OSER1	2.97853e-08	-0.258994	0.284	0.307	0.000811142	EC4	OSER1
PTPA	3.28184e-08	-0.258902	0.271	0.294	0.000893743	EC4	PTPA
MITD1	3.97384e-08	-0.271051	0.257	0.278	0.00108219	EC4	MITD1
UBQLN4	4.30221e-08	-0.28132	0.228	0.25	0.00117162	EC4	UBQLN4
HOOK1	4.32734e-08	-0.277864	0.316	0.335	0.00117846	EC4	HOOK1
RPIA	4.74832e-08	-0.252556	0.231	0.254	0.00129311	EC4	RPIA
XPO6	4.91159e-08	-0.274104	0.314	0.332	0.00133757	EC4	XPO6
UBXN6	6.80538e-08	-0.273733	0.266	0.287	0.00185331	EC4	UBXN6
SDE2	7.78205e-08	-0.25374	0.302	0.324	0.00211928	EC4	SDE2
TBC1D10B	7.79555e-08	-0.271982	0.274	0.294	0.00212296	EC4	TBC1D10B
YKT6	7.98776e-08	-0.306057	0.234	0.255	0.00217531	EC4	YKT6
KLF3	1.00603e-07	-0.31136	0.251	0.272	0.00273971	EC4	KLF3
WDR3	1.01432e-07	-0.279381	0.263	0.284	0.0027623	EC4	WDR3
NUCB2	1.2936e-07	-0.50335	0.235	0.252	0.00352285	EC4	NUCB2
ZMYM2	1.34714e-07	-0.294616	0.342	0.358	0.00366867	EC4	ZMYM2
AFF4	2.04535e-07	-0.264661	0.41	0.422	0.00557009	EC4	AFF4
SEC11C	2.96384e-07	-0.469223	0.4	0.408	0.00807142	EC4	SEC11C
MAP3K2	2.9907e-07	-0.252572	0.426	0.44	0.00814456	EC4	MAP3K2
IL15RA	3.2154e-07	-0.265054	0.299	0.317	0.0087565	EC4	IL15RA
MTMR6	3.90406e-07	-0.280893	0.248	0.267	0.0106319	EC4	MTMR6
YY1AP1	4.68911e-07	-0.250352	0.257	0.276	0.0127698	EC4	YY1AP1
VPS4A	5.43424e-07	-0.259351	0.247	0.266	0.0147991	EC4	VPS4A
SPAG9	5.43465e-07	-0.307664	0.313	0.328	0.0148002	EC4	SPAG9
FAM3C	9.34429e-07	-0.27918	0.375	0.386	0.0254473	EC4	FAM3C
TMEM184B	1.37665e-06	-0.258432	0.262	0.279	0.0374902	EC4	TMEM184B
ATAD2	2.31637e-06	-0.398245	0.438	0.427	0.0630818	EC4	ATAD2
ATP13A3	2.79527e-06	-0.27606	0.472	0.478	0.0761237	EC4	ATP13A3
CHST15	4.10252e-06	-0.276279	0.423	0.429	0.111724	EC4	CHST15
NCK2	4.36229e-06	-0.250982	0.242	0.26	0.118798	EC4	NCK2
FBXO32	5.27074e-06	0.264593	0.416	0.387	0.143538	EC4	FBXO32
PDZD8	6.34993e-06	-0.2548	0.297	0.313	0.172928	EC4	PDZD8
CYLD	1.10602e-05	-0.353292	0.381	0.39	0.301201	EC4	CYLD
ITCH	1.13197e-05	-0.251586	0.275	0.291	0.308269	EC4	ITCH
OGA	1.1746e-05	-0.253147	0.401	0.411	0.319878	EC4	OGA
COPS2	1.23951e-05	-0.2505	0.24	0.256	0.337555	EC4	COPS2
CRYAB	1.53835e-05	0.324129	0.303	0.283	0.418938	EC4	CRYAB
PCF11	1.63691e-05	-0.263289	0.319	0.334	0.44578	EC4	PCF11
NABP1	0.000100314	-0.269014	0.302	0.314	1	EC4	NABP1
KPNA2	0.000112611	-0.349011	0.31	0.317	1	EC4	KPNA2
TMED7	0.000250183	-0.257734	0.295	0.305	1	EC4	TMED7
DNAJC3	0.000323169	-0.435517	0.391	0.393	1	EC4	DNAJC3
CD55	0.00035569	-0.289193	0.239	0.25	1	EC4	CD55
TNFAIP3	0.000593956	0.403945	0.468	0.451	1	EC4	TNFAIP3
SPTY2D1	0.000797764	-0.278876	0.247	0.256	1	EC4	SPTY2D1
OSBP	0.00112243	-0.271943	0.274	0.282	1	EC4	OSBP
HELZ2	0.00120903	-0.286913	0.348	0.352	1	EC4	HELZ2
NXPH4.1	0	0.835297	0.623	0.36	0	EC5	NXPH4
TPX2.1	0	-2.3384	0.171	0.431	0	EC5	TPX2
NUSAP1.1	0	-2.87274	0.112	0.367	0	EC5	NUSAP1
MKI67.1	0	-2.40427	0.127	0.371	0	EC5	MKI67
TOP2A.1	0	-3.19007	0.093	0.335	0	EC5	TOP2A
BIRC5.1	0	-2.12001	0.124	0.346	0	EC5	BIRC5
BNIP3.1	0	0.315837	0.927	0.713	0	EC5	BNIP3
HMGB2.1	0	-1.91705	0.452	0.652	0	EC5	HMGB2
VTCN1	0	0.853097	0.755	0.585	0	EC5	VTCN1
SMC4.1	0	-1.20948	0.575	0.725	0	EC5	SMC4
TAP1	0	-0.889781	0.73	0.846	0	EC5	TAP1
STMN1.1	0	-1.42658	0.629	0.736	0	EC5	STMN1
TUBA1B.1	0	-1.34968	0.825	0.894	0	EC5	TUBA1B
HMGN2	0	-0.939612	0.762	0.824	0	EC5	HMGN2
FAM107A.1	0	0.60173	0.987	0.95	0	EC5	FAM107A
EIF4B	0	0.449962	0.96	0.923	0	EC5	EIF4B
H2AFZ.1	0	-0.871296	0.852	0.884	0	EC5	H2AFZ
CALR	0	-0.622596	0.934	0.963	0	EC5	CALR
RACK1	0	0.350654	0.994	0.986	0	EC5	RACK1
RPL3	0	0.396161	0.995	0.988	0	EC5	RPL3
HNRNPA2B1	0	-0.470912	0.981	0.977	0	EC5	HNRNPA2B1
RPL11.1	0	0.25766	0.999	0.995	0	EC5	RPL11
RPS24.1	0	0.299949	0.999	0.995	0	EC5	RPS24
ENO1.1	0	0.310714	0.998	0.995	0	EC5	ENO1
RPL10A	0	0.303129	0.999	0.996	0	EC5	RPL10A
RPL5.1	0	0.337356	0.999	0.996	0	EC5	RPL5
RPS6.1	0	0.314626	0.999	0.996	0	EC5	RPS6
RPL13A	0	0.312719	0.999	0.997	0	EC5	RPL13A
RPL23.1	0	0.374193	0.999	0.997	0	EC5	RPL23
RPL31.1	0	0.303833	1	0.998	0	EC5	RPL31
RPL35A	0	0.303733	1	0.998	0	EC5	RPL35A
RPL34	0	0.318905	0.999	0.998	0	EC5	RPL34
RPS7	0	0.283473	1	0.999	0	EC5	RPS7
RPS8.1	0	0.26122	1	0.999	0	EC5	RPS8
EEF1A1	0	0.330254	1	1	0	EC5	EEF1A1
HMGB1	1.17242e-306	-0.571299	0.971	0.965	3.19286e-302	EC5	HMGB1
UBE2C.1	6.74155e-304	-2.37187	0.134	0.338	1.83593e-299	EC5	UBE2C
CENPA.1	8.82319e-304	-2.80571	0.058	0.252	2.40282e-299	EC5	CENPA
CENPF.1	2.14181e-296	-1.87684	0.181	0.393	5.8328e-292	EC5	CENPF
RPS18.1	3.94437e-294	0.284309	1	0.999	1.07417e-289	EC5	RPS18
PGK1.1	5.05658e-288	0.295643	0.983	0.959	1.37706e-283	EC5	PGK1
B2M	2.04705e-287	-0.307239	0.999	0.999	5.57472e-283	EC5	B2M
ALDOC.1	6.48046e-287	0.826052	0.616	0.43	1.76482e-282	EC5	ALDOC
ARL6IP1.1	6.10512e-286	-1.18218	0.532	0.693	1.66261e-281	EC5	ARL6IP1
GPX3.1	5.44525e-285	0.508443	0.989	0.98	1.4829e-280	EC5	GPX3
RPL6	2.05593e-282	0.296968	0.997	0.991	5.59892e-278	EC5	RPL6
RPL15.1	2.64055e-282	0.33756	0.983	0.969	7.191e-278	EC5	RPL15
RPS4X.1	2.09005e-281	0.308839	0.995	0.988	5.69183e-277	EC5	RPS4X
MX1	7.67031e-277	-0.856907	0.651	0.799	2.08886e-272	EC5	MX1
PTTG1.1	1.16169e-273	-1.77951	0.256	0.447	3.16362e-269	EC5	PTTG1
RPS11	3.66677e-272	0.283465	0.997	0.989	9.98573e-268	EC5	RPS11
EIF3E	6.44493e-272	0.359315	0.974	0.956	1.75515e-267	EC5	EIF3E
HLA.C	1.98827e-271	-0.352703	0.995	0.996	5.41466e-267	EC5	HLA.C
STAT1	7.76549e-271	-0.791735	0.724	0.833	2.11478e-266	EC5	STAT1
NDUFA4L2.1	9.90101e-267	0.488587	0.576	0.343	2.69634e-262	EC5	NDUFA4L2
RPL24	1.44473e-266	0.287032	0.997	0.991	3.93442e-262	EC5	RPL24
PAX8	1.25935e-265	0.462579	0.951	0.899	3.42958e-261	EC5	PAX8
RPS28.1	7.47493e-261	0.255002	1	0.997	2.03565e-256	EC5	RPS28
HLA.B	6.88019e-260	-0.319981	1	0.999	1.87368e-255	EC5	HLA.B
RAD21.1	5.85527e-259	-0.601618	0.94	0.956	1.59456e-254	EC5	RAD21
CD24	6.19143e-258	0.335312	0.999	0.993	1.68611e-253	EC5	CD24
CCNB1.1	2.1887e-257	-2.39349	0.092	0.273	5.96049e-253	EC5	CCNB1
HMMR.1	3.13979e-257	-2.21677	0.116	0.302	8.5506e-253	EC5	HMMR
CDC20.1	1.22559e-256	-2.20762	0.094	0.277	3.33764e-252	EC5	CDC20
FOXM1.1	4.20043e-255	-1.8555	0.104	0.29	1.1439e-250	EC5	FOXM1
LDHA.1	2.12781e-252	0.254616	0.995	0.978	5.79465e-248	EC5	LDHA
USP1.1	1.65955e-250	-0.808461	0.485	0.664	4.51944e-246	EC5	USP1
LAMP3.1	1.70706e-249	-1.62333	0.157	0.351	4.64884e-245	EC5	LAMP3
SHMT2.1	1.12893e-248	0.506033	0.813	0.678	3.07441e-244	EC5	SHMT2
TYMS.1	1.30594e-246	-1.76146	0.146	0.33	3.55646e-242	EC5	TYMS
ECT2.1	1.68132e-246	-1.50594	0.188	0.381	4.57874e-242	EC5	ECT2
RPL7A	2.75913e-244	0.386972	0.944	0.912	7.51394e-240	EC5	RPL7A
HSPA5.1	4.23986e-243	-0.991204	0.821	0.904	1.15464e-238	EC5	HSPA5
PABPC1.1	1.12846e-239	0.255679	0.999	0.995	3.07313e-235	EC5	PABPC1
CKS2.1	1.86945e-239	-0.982672	0.656	0.754	5.09107e-235	EC5	CKS2
RPS3A.1	1.89221e-239	0.312021	0.989	0.976	5.15307e-235	EC5	RPS3A
C4orf3.1	2.93751e-239	0.431514	0.86	0.753	7.99971e-235	EC5	C4orf3
CDK2AP2.1	1.08905e-234	-0.730406	0.649	0.785	2.9658e-230	EC5	CDK2AP2
MT.ND2.1	1.90416e-234	0.253979	1	1	5.1856e-230	EC5	MT.ND2
HLA.A	1.52971e-233	-0.320712	0.999	0.998	4.16585e-229	EC5	HLA.A
C1QL1.1	2.18857e-233	0.708686	0.737	0.602	5.96014e-229	EC5	C1QL1
RPL9.1	8.22746e-233	0.271145	0.997	0.993	2.24058e-228	EC5	RPL9
HSP90B1	9.29461e-232	-0.574	0.929	0.959	2.5312e-227	EC5	HSP90B1
RPL29.1	1.22804e-231	0.274915	0.996	0.988	3.34431e-227	EC5	RPL29
RPL38	2.50901e-231	0.253623	0.999	0.994	6.83278e-227	EC5	RPL38
CALM2	2.3767e-229	-0.450052	0.934	0.953	6.47245e-225	EC5	CALM2
KIF2C.1	4.72036e-226	-1.83913	0.1	0.272	1.2855e-221	EC5	KIF2C
GJB2	1.74514e-223	0.671639	0.807	0.7	4.75255e-219	EC5	GJB2
RAD51AP1.1	1.06718e-221	-1.64346	0.114	0.287	2.90626e-217	EC5	RAD51AP1
GBP1	2.43207e-220	-0.936287	0.775	0.857	6.62326e-216	EC5	GBP1
PARP14	7.7744e-219	-0.915163	0.525	0.682	2.1172e-214	EC5	PARP14
RPS3.1	1.58784e-215	0.288517	0.989	0.981	4.32415e-211	EC5	RPS3
ATAD2.1	3.38783e-215	-1.19634	0.28	0.458	9.22608e-211	EC5	ATAD2
RPS25	4.85741e-215	0.25819	0.996	0.989	1.32282e-210	EC5	RPS25
PLSCR1	1.952e-214	-0.716543	0.595	0.744	5.31588e-210	EC5	PLSCR1
MYBL2	2.33927e-213	-1.74673	0.093	0.258	6.37053e-209	EC5	MYBL2
ANLN.1	5.23759e-212	-1.58915	0.128	0.299	1.42635e-207	EC5	ANLN
HMGB3.1	1.27069e-209	-0.838126	0.437	0.6	3.46047e-205	EC5	HMGB3
ZWINT	5.81906e-209	-1.70083	0.094	0.257	1.58471e-204	EC5	ZWINT
TUBB.1	6.81923e-209	-0.785053	0.761	0.817	1.85708e-204	EC5	TUBB
PSMB9	6.79475e-208	-0.655546	0.585	0.722	1.85041e-203	EC5	PSMB9
PCNA.1	4.68533e-207	-1.308	0.281	0.447	1.27596e-202	EC5	PCNA
CFL1	2.70671e-206	-0.27949	0.999	0.995	7.37118e-202	EC5	CFL1
SPATS2L	1.53533e-205	-0.792688	0.441	0.614	4.18117e-201	EC5	SPATS2L
GJB6.1	2.26767e-205	0.717583	0.634	0.485	6.17556e-201	EC5	GJB6
PRR11.1	1.4185e-204	-1.69381	0.133	0.299	3.863e-200	EC5	PRR11
AURKA.1	9.53475e-204	-1.84627	0.115	0.278	2.5966e-199	EC5	AURKA
XAF1.1	1.18199e-202	-0.748301	0.532	0.688	3.21892e-198	EC5	XAF1
EIF4A2.1	3.6717e-202	0.317851	0.966	0.945	9.99913e-198	EC5	EIF4A2
UBE2S.1	1.78732e-201	-1.22448	0.286	0.456	4.86741e-197	EC5	UBE2S
GPSM2.1	3.78445e-200	-1.68947	0.114	0.276	1.03062e-195	EC5	GPSM2
RPS15A.1	4.98455e-200	0.252366	0.996	0.99	1.35744e-195	EC5	RPS15A
DHTKD1.1	4.28252e-196	-0.749514	0.477	0.634	1.16626e-191	EC5	DHTKD1
IFI6	8.69302e-195	-0.713684	0.787	0.871	2.36737e-190	EC5	IFI6
IFIT3	3.5492e-193	-1.67294	0.204	0.375	9.66553e-189	EC5	IFIT3
RPL7	1.11252e-192	0.250235	0.994	0.987	3.02973e-188	EC5	RPL7
IFI27.1	5.08914e-190	-0.467987	0.85	0.902	1.38593e-185	EC5	IFI27
PXDN	8.65305e-190	0.38209	0.97	0.936	2.35649e-185	EC5	PXDN
PFN1	5.7464e-186	-0.25415	0.992	0.992	1.56492e-181	EC5	PFN1
CAV1.1	2.63149e-185	0.725461	0.492	0.329	7.16633e-181	EC5	CAV1
NAP1L1.1	2.3639e-183	0.294524	0.974	0.96	6.43761e-179	EC5	NAP1L1
RPS14.1	8.2656e-182	0.263012	0.995	0.989	2.25097e-177	EC5	RPS14
FBXO5.1	1.94946e-181	-1.63761	0.114	0.266	5.30898e-177	EC5	FBXO5
PARP9	4.37733e-181	-0.792138	0.426	0.586	1.19208e-176	EC5	PARP9
RPL23A	3.59913e-180	0.250368	0.995	0.986	9.80152e-176	EC5	RPL23A
SLC25A6	8.72961e-180	0.340542	0.941	0.905	2.37733e-175	EC5	SLC25A6
SAMHD1.1	4.40717e-179	-0.864808	0.378	0.543	1.2002e-174	EC5	SAMHD1
UBE2T.1	1.37389e-177	-1.45878	0.127	0.28	3.74152e-173	EC5	UBE2T
DHFR.1	2.61327e-172	-1.35865	0.145	0.299	7.11671e-168	EC5	DHFR
WARS.1	2.74011e-172	-1.68782	0.263	0.411	7.46214e-168	EC5	WARS
EEF2	2.59384e-170	0.362441	0.902	0.87	7.06379e-166	EC5	EEF2
C1S	2.73922e-169	-0.913509	0.469	0.609	7.45971e-165	EC5	C1S
SFN	1.80315e-167	-0.801061	0.446	0.594	4.91053e-163	EC5	SFN
NCAPD2.1	1.3797e-165	-1.38864	0.117	0.265	3.75735e-161	EC5	NCAPD2
DEK.1	1.71694e-165	-0.554794	0.67	0.775	4.67575e-161	EC5	DEK
CDKN2C	1.38101e-163	-1.40796	0.123	0.27	3.76091e-159	EC5	CDKN2C
THOC3.1	2.76914e-163	0.431293	0.907	0.828	7.54121e-159	EC5	THOC3
H2AFY	6.38815e-163	-0.43997	0.77	0.844	1.73969e-158	EC5	H2AFY
TPM3	1.18002e-162	-0.330195	0.899	0.929	3.21356e-158	EC5	TPM3
KPNA2.1	1.02624e-161	-1.23773	0.187	0.34	2.79475e-157	EC5	KPNA2
HERC5	1.82097e-161	-1.17609	0.185	0.343	4.95905e-157	EC5	HERC5
ISG15	3.31327e-161	-1.02246	0.332	0.488	9.02304e-157	EC5	ISG15
RPL4	2.29247e-160	0.258016	0.98	0.967	6.24307e-156	EC5	RPL4
CITED2.1	4.5412e-160	0.59781	0.64	0.508	1.23671e-155	EC5	CITED2
PSMB2	8.85025e-160	-0.364406	0.867	0.904	2.41019e-155	EC5	PSMB2
PDIA3	2.79532e-159	-0.458574	0.81	0.877	7.61251e-155	EC5	PDIA3
CAV2.1	3.48605e-158	0.612549	0.492	0.341	9.49355e-154	EC5	CAV2
HMGN1	3.56817e-158	-0.292804	0.961	0.965	9.7172e-154	EC5	HMGN1
P4HA1.1	2.4194e-157	0.250459	0.693	0.506	6.58876e-153	EC5	P4HA1
AC007906.2.1	6.79768e-157	0.925343	0.377	0.242	1.85121e-152	EC5	AC007906.2
MAD2L1.1	1.65666e-156	-1.00113	0.2	0.356	4.51159e-152	EC5	MAD2L1
GBP4.1	9.44865e-155	-1.04055	0.587	0.691	2.57315e-150	EC5	GBP4
DIRAS2.1	1.54507e-153	0.621767	0.523	0.378	4.20769e-149	EC5	DIRAS2
PTMS	1.91603e-152	-0.371866	0.932	0.95	5.21793e-148	EC5	PTMS
H2AFV.1	1.1096e-150	-0.781899	0.382	0.525	3.02179e-146	EC5	H2AFV
LMNB1.1	9.23714e-150	-1.28004	0.122	0.263	2.51555e-145	EC5	LMNB1
MANF	1.14315e-148	-0.898238	0.395	0.547	3.11314e-144	EC5	MANF
TK1.1	6.70887e-147	-1.13632	0.161	0.304	1.82703e-142	EC5	TK1
OAS3	7.25616e-146	-0.902506	0.262	0.418	1.97607e-141	EC5	OAS3
MIS18A	1.09728e-144	-0.67423	0.42	0.561	2.98823e-140	EC5	MIS18A
CBX3.1	2.23861e-144	-0.262333	0.974	0.978	6.09641e-140	EC5	CBX3
CXADR	3.13547e-144	0.410187	0.861	0.804	8.53884e-140	EC5	CXADR
NMI	1.3593e-143	-0.554851	0.589	0.709	3.70179e-139	EC5	NMI
TAP2	4.49094e-143	-0.642834	0.531	0.666	1.22302e-138	EC5	TAP2
TMSB10	1.03333e-142	-0.398037	0.948	0.964	2.81407e-138	EC5	TMSB10
GMNN.1	2.571e-142	-1.08665	0.178	0.321	7.0016e-138	EC5	GMNN
TAGLN2	3.83067e-142	-0.313167	0.925	0.949	1.04321e-137	EC5	TAGLN2
CKS1B.1	5.45173e-142	-0.488195	0.72	0.799	1.48467e-137	EC5	CKS1B
NCALD	5.91574e-142	0.700728	0.491	0.36	1.61103e-137	EC5	NCALD
RPL18.1	9.86893e-142	0.279006	0.958	0.938	2.6876e-137	EC5	RPL18
IFI44	1.60788e-141	-0.779849	0.35	0.503	4.37875e-137	EC5	IFI44
AK4.1	1.33574e-140	0.477867	0.55	0.39	3.63761e-136	EC5	AK4
TUBB4B.1	5.96766e-140	-0.792	0.33	0.479	1.62517e-135	EC5	TUBB4B
STK24.1	2.96452e-138	-0.387487	0.939	0.958	8.07327e-134	EC5	STK24
LBR.1	4.35158e-138	-0.95904	0.308	0.449	1.18506e-133	EC5	LBR
VAV3.1	6.11423e-138	0.418191	0.849	0.76	1.66509e-133	EC5	VAV3
ITGB8.1	8.94935e-138	0.331583	0.941	0.909	2.43718e-133	EC5	ITGB8
PTGS1	3.8576e-137	0.804433	0.332	0.204	1.05054e-132	EC5	PTGS1
BUB3.1	8.48366e-135	-0.611999	0.527	0.649	2.31035e-130	EC5	BUB3
YWHAH.1	2.09963e-133	-0.729791	0.299	0.451	5.71791e-129	EC5	YWHAH
ST6GAL1.1	3.54912e-131	0.815013	0.377	0.253	9.66532e-127	EC5	ST6GAL1
SCD.1	5.43193e-130	0.393356	0.849	0.784	1.47928e-125	EC5	SCD
KIF20B.1	6.38855e-129	-1.11219	0.16	0.293	1.73979e-124	EC5	KIF20B
SPCS2	1.36652e-128	-0.437334	0.719	0.814	3.72144e-124	EC5	SPCS2
PRRG4	2.09598e-127	-0.84686	0.243	0.387	5.70798e-123	EC5	PRRG4
SMC2.1	4.4576e-127	-0.720935	0.331	0.475	1.21394e-122	EC5	SMC2
CBLB.1	1.11268e-126	0.604406	0.5	0.375	3.03016e-122	EC5	CBLB
IRF1.1	1.29307e-126	-0.450188	0.825	0.881	3.52141e-122	EC5	IRF1
SNHG8.1	1.37218e-126	0.326731	0.832	0.762	3.73685e-122	EC5	SNHG8
GLDC.1	2.05799e-126	-1.07768	0.165	0.299	5.60453e-122	EC5	GLDC
FAM153A.1	1.76892e-125	0.67188	0.376	0.25	4.81729e-121	EC5	FAM153A
ANP32E.1	3.52569e-123	-0.619342	0.586	0.681	9.60152e-119	EC5	ANP32E
ARF1	5.07231e-123	-0.263164	0.986	0.988	1.38134e-118	EC5	ARF1
DUT.1	1.08527e-121	-0.656675	0.561	0.655	2.95551e-117	EC5	DUT
SKA2.1	4.3227e-121	-0.787351	0.293	0.43	1.1772e-116	EC5	SKA2
SNRPG	8.37537e-121	-0.398445	0.751	0.821	2.28086e-116	EC5	SNRPG
RAN.1	7.74074e-120	-0.344484	0.858	0.895	2.10804e-115	EC5	RAN
PSMA4	2.5562e-119	-0.575937	0.47	0.599	6.96129e-115	EC5	PSMA4
HLA.E	3.54084e-119	-0.461743	0.832	0.888	9.64278e-115	EC5	HLA.E
SORL1.1	6.1865e-119	0.677571	0.445	0.324	1.68477e-114	EC5	SORL1
RPL26.1	7.78653e-119	0.264351	0.94	0.918	2.1205e-114	EC5	RPL26
HYOU1.1	9.47383e-119	-0.875713	0.354	0.493	2.58001e-114	EC5	HYOU1
GBP3	2.40066e-118	-0.863862	0.36	0.494	6.53771e-114	EC5	GBP3
IMPA2	2.41721e-118	-0.556238	0.513	0.626	6.58279e-114	EC5	IMPA2
IFIH1	1.63597e-117	-0.956432	0.266	0.4	4.45523e-113	EC5	IFIH1
PAX6.1	4.13879e-117	-0.905329	0.166	0.296	1.12712e-112	EC5	PAX6
TUBA1C.1	7.19847e-117	-0.515808	0.691	0.766	1.96036e-112	EC5	TUBA1C
TRIM22.1	1.97726e-116	-1.02135	0.165	0.293	5.38468e-112	EC5	TRIM22
KHDRBS3.1	2.68504e-116	0.638072	0.446	0.321	7.31216e-112	EC5	KHDRBS3
BANF1	5.28932e-116	-0.283034	0.907	0.931	1.44044e-111	EC5	BANF1
GPR157.1	6.3187e-116	0.469677	0.615	0.503	1.72077e-111	EC5	GPR157
STC1	1.30056e-115	0.784335	0.276	0.165	3.54182e-111	EC5	STC1
NOP53	1.55677e-113	0.476831	0.647	0.551	4.23956e-109	EC5	NOP53
GNG5	3.34494e-113	-0.387895	0.74	0.813	9.10927e-109	EC5	GNG5
EMP2.1	2.55344e-112	-0.661124	0.384	0.512	6.9538e-108	EC5	EMP2
ASF1B	7.11927e-112	-1.01986	0.136	0.257	1.93879e-107	EC5	ASF1B
OPTN	9.22346e-112	-0.502626	0.657	0.754	2.51182e-107	EC5	OPTN
PSMC3	1.26124e-111	-0.438053	0.612	0.715	3.43472e-107	EC5	PSMC3
BHLHE41	2.27285e-110	0.36784	0.796	0.722	6.18966e-106	EC5	BHLHE41
TMED5	2.05541e-109	-0.622954	0.355	0.492	5.5975e-105	EC5	TMED5
SP110	2.96493e-109	-0.898672	0.21	0.339	8.0744e-105	EC5	SP110
CEBPB	5.93549e-108	-0.341349	0.877	0.924	1.61641e-103	EC5	CEBPB
SINHCAF.1	9.73384e-108	0.336649	0.835	0.782	2.65082e-103	EC5	SINHCAF
RRM1.1	1.80312e-107	-0.933474	0.174	0.298	4.91043e-103	EC5	RRM1
HLA.F	2.03945e-107	-0.631137	0.342	0.479	5.55405e-103	EC5	HLA.F
HLA.DRB1.1	2.84493e-107	-0.352272	0.938	0.924	7.74759e-103	EC5	HLA.DRB1
LBH.1	9.4258e-106	0.396185	0.818	0.737	2.56693e-101	EC5	LBH
MASTL.1	2.27268e-105	-0.915052	0.172	0.294	6.1892e-101	EC5	MASTL
SRSF2	2.91012e-105	-0.332648	0.814	0.866	7.92512e-101	EC5	SRSF2
LY6E	7.34953e-104	-0.398413	0.769	0.833	2.0015e-99	EC5	LY6E
RPN2	9.29705e-104	-0.333781	0.874	0.909	2.53187e-99	EC5	RPN2
SAE1.1	3.01901e-103	-0.863182	0.172	0.294	8.22166e-99	EC5	SAE1
GPRC5C	3.73087e-103	0.689202	0.385	0.275	1.01603e-98	EC5	GPRC5C
DNAJC9.1	4.2466e-103	-0.702877	0.267	0.396	1.15648e-98	EC5	DNAJC9
RPS15	8.1815e-103	0.297213	0.855	0.804	2.22807e-98	EC5	RPS15
SIRT2.1	4.92235e-102	0.571332	0.526	0.423	1.3405e-97	EC5	SIRT2
HP1BP3.1	1.30882e-101	-0.420425	0.75	0.808	3.56432e-97	EC5	HP1BP3
SLFN13	1.68936e-101	-0.892524	0.2	0.321	4.60065e-97	EC5	SLFN13
DBF4.1	2.80139e-101	-0.922588	0.153	0.271	7.62902e-97	EC5	DBF4
CTSB	2.95837e-100	0.402313	0.834	0.788	8.05653e-96	EC5	CTSB
HNRNPR	3.3263e-99	-0.348622	0.768	0.835	9.05851e-95	EC5	HNRNPR
RANBP1.1	5.82731e-98	-0.447516	0.603	0.696	1.58695e-93	EC5	RANBP1
DNMT1	9.34375e-98	-0.842515	0.193	0.313	2.54458e-93	EC5	DNMT1
JTB	1.03419e-97	-0.275732	0.847	0.898	2.81641e-93	EC5	JTB
NUCKS1	1.28658e-97	-0.287633	0.964	0.961	3.50375e-93	EC5	NUCKS1
PSME2	1.66075e-96	-0.467231	0.477	0.602	4.52272e-92	EC5	PSME2
PSIP1.1	2.35623e-96	-0.481306	0.48	0.602	6.41673e-92	EC5	PSIP1
CDC42EP3.1	2.52425e-96	0.315654	0.699	0.61	6.87429e-92	EC5	CDC42EP3
EGR1	1.37601e-95	0.280162	0.956	0.939	3.74728e-91	EC5	EGR1
UBE2L6	4.90829e-95	-0.454367	0.572	0.672	1.33667e-90	EC5	UBE2L6
IFI16.1	1.23755e-94	-0.766001	0.307	0.43	3.37023e-90	EC5	IFI16
SOX4.1	1.25018e-94	0.680356	0.467	0.366	3.40463e-90	EC5	SOX4
DNAJC1.1	1.52366e-94	-0.805449	0.244	0.366	4.1494e-90	EC5	DNAJC1
CCNG1.1	2.71859e-94	0.423562	0.658	0.577	7.40354e-90	EC5	CCNG1
PSMA3	3.73436e-94	-0.410024	0.582	0.693	1.01698e-89	EC5	PSMA3
MCM4	7.84242e-94	-0.756149	0.25	0.37	2.13573e-89	EC5	MCM4
PDIA4	8.96433e-94	-0.817784	0.284	0.409	2.44126e-89	EC5	PDIA4
GGH	5.1979e-93	-0.800606	0.189	0.306	1.41554e-88	EC5	GGH
OSBPL11	6.1931e-93	-0.526127	0.421	0.545	1.68657e-88	EC5	OSBPL11
MDK.1	1.42771e-92	-0.388652	0.91	0.917	3.88808e-88	EC5	MDK
CDH6	1.07905e-91	0.584776	0.472	0.364	2.93859e-87	EC5	CDH6
IFI44L	2.14934e-91	-0.756442	0.346	0.46	5.85329e-87	EC5	IFI44L
DTX3L	2.72466e-90	-0.648423	0.273	0.397	7.42008e-86	EC5	DTX3L
CXCR4.1	2.94827e-90	0.391275	0.511	0.386	8.02903e-86	EC5	CXCR4
RFC4.1	3.37419e-90	-0.607502	0.347	0.464	9.18893e-86	EC5	RFC4
MLF2	7.30326e-90	-0.328904	0.76	0.82	1.9889e-85	EC5	MLF2
LGR4	9.56662e-90	0.409101	0.668	0.591	2.60528e-85	EC5	LGR4
RPL22L1.1	4.35353e-89	0.3385	0.742	0.67	1.1856e-84	EC5	RPL22L1
C1R	1.84964e-88	-0.546718	0.539	0.638	5.03712e-84	EC5	C1R
DUSP6.1	4.86981e-88	0.508398	0.547	0.44	1.3262e-83	EC5	DUSP6
PDIA6	4.90254e-88	-0.282008	0.947	0.962	1.33511e-83	EC5	PDIA6
PTGES3.1	5.78919e-88	-0.266543	0.897	0.924	1.57657e-83	EC5	PTGES3
GABRP.1	8.14597e-88	-1.18191	0.157	0.261	2.21839e-83	EC5	GABRP
SEC11C.1	2.50828e-87	-0.806786	0.309	0.424	6.8308e-83	EC5	SEC11C
MCM3	4.20684e-87	-0.699498	0.295	0.409	1.14565e-82	EC5	MCM3
TMED9	2.30786e-86	-0.45344	0.616	0.713	6.28499e-82	EC5	TMED9
XBP1.1	2.36664e-86	-0.380149	0.678	0.765	6.44507e-82	EC5	XBP1
JAK1	2.90578e-86	-0.642833	0.343	0.459	7.9133e-82	EC5	JAK1
ALYREF	5.2923e-86	-0.453738	0.492	0.604	1.44125e-81	EC5	ALYREF
EIF5	7.40761e-86	-0.378813	0.65	0.74	2.01731e-81	EC5	EIF5
SPDL1.1	5.64242e-85	-0.802172	0.205	0.315	1.5366e-80	EC5	SPDL1
SERPING1	1.18494e-84	-0.68403	0.313	0.428	3.22694e-80	EC5	SERPING1
IL32	1.65826e-84	-1.04126	0.431	0.525	4.51593e-80	EC5	IL32
APOL6	2.28981e-84	-0.68681	0.31	0.424	6.23584e-80	EC5	APOL6
AKAP12.1	5.49576e-84	0.539832	0.552	0.445	1.49666e-79	EC5	AKAP12
SNRPD1	7.37553e-84	-0.384921	0.624	0.711	2.00858e-79	EC5	SNRPD1
HTATIP2	8.69952e-84	-0.804666	0.16	0.268	2.36914e-79	EC5	HTATIP2
EGLN3.1	1.05481e-83	0.345154	0.396	0.276	2.87258e-79	EC5	EGLN3
ILF2	4.98392e-83	-0.360362	0.688	0.761	1.35727e-78	EC5	ILF2
RFX5.1	6.27339e-83	-0.597421	0.283	0.401	1.70843e-78	EC5	RFX5
NUCB2.1	1.08056e-82	-1.05244	0.163	0.265	2.94268e-78	EC5	NUCB2
CENPX	1.11923e-82	-0.779288	0.205	0.313	3.04801e-78	EC5	CENPX
IFI35.1	1.91221e-82	-0.769579	0.201	0.311	5.20753e-78	EC5	IFI35
KPNB1.1	2.0631e-82	-0.280056	0.86	0.9	5.61843e-78	EC5	KPNB1
FZD8.1	3.80714e-82	0.451048	0.469	0.36	1.0368e-77	EC5	FZD8
PATL1.1	4.85761e-82	-0.573946	0.392	0.508	1.32287e-77	EC5	PATL1
LSM3	1.59286e-81	-0.393473	0.59	0.683	4.33783e-77	EC5	LSM3
PLTP.1	2.24308e-81	0.414809	0.552	0.45	6.10859e-77	EC5	PLTP
RPN1	3.22407e-81	-0.357671	0.643	0.733	8.7801e-77	EC5	RPN1
ANXA5	4.41808e-81	-0.312875	0.759	0.824	1.20318e-76	EC5	ANXA5
TRIP13.1	5.46917e-81	-0.607296	0.255	0.369	1.48942e-76	EC5	TRIP13
SF1	1.14291e-80	-0.293634	0.789	0.848	3.11248e-76	EC5	SF1
TMPO.1	1.41377e-80	-0.528383	0.374	0.49	3.85011e-76	EC5	TMPO
COPG1	9.18668e-80	-0.442279	0.545	0.649	2.50181e-75	EC5	COPG1
QPCT	2.08684e-79	0.427939	0.588	0.491	5.6831e-75	EC5	QPCT
LRRC59	2.45425e-79	-0.461543	0.495	0.608	6.68366e-75	EC5	LRRC59
PPIB	4.49834e-79	-0.539047	0.362	0.479	1.22503e-74	EC5	PPIB
SPON1	3.08311e-78	0.315429	0.794	0.73	8.39623e-74	EC5	SPON1
PSMA7	1.23038e-77	-0.260692	0.82	0.868	3.35069e-73	EC5	PSMA7
ARF4	1.53524e-77	-0.365091	0.757	0.825	4.18092e-73	EC5	ARF4
CKAP5.1	2.22312e-77	-0.588734	0.346	0.46	6.05423e-73	EC5	CKAP5
LAP3	2.94771e-77	-0.778282	0.242	0.347	8.0275e-73	EC5	LAP3
NSD2.1	3.79962e-77	-0.747163	0.175	0.28	1.03475e-72	EC5	NSD2
TFDP1	1.27743e-76	-0.444807	0.493	0.594	3.47884e-72	EC5	TFDP1
MT2A.1	1.64478e-76	-0.504954	0.674	0.766	4.47923e-72	EC5	MT2A
TMEM106C.1	2.49158e-76	-0.743749	0.201	0.306	6.78531e-72	EC5	TMEM106C
SLFN5.1	9.29843e-76	0.357123	0.733	0.664	2.53224e-71	EC5	SLFN5
GRAMD2B.1	1.12673e-75	0.391516	0.65	0.57	3.06842e-71	EC5	GRAMD2B
TRIB2	4.49921e-75	0.616556	0.257	0.168	1.22527e-70	EC5	TRIB2
ARPC5L	7.75113e-75	-0.401032	0.503	0.616	2.11086e-70	EC5	ARPC5L
PDK1.1	8.37179e-75	0.370149	0.431	0.32	2.27989e-70	EC5	PDK1
CALM3	1.0813e-74	-0.498069	0.378	0.492	2.94471e-70	EC5	CALM3
NDUFS5.1	1.23683e-74	-0.297171	0.886	0.885	3.36826e-70	EC5	NDUFS5
STAT2	5.07752e-74	-0.681803	0.25	0.358	1.38276e-69	EC5	STAT2
MACC1	6.34612e-74	0.493452	0.5	0.409	1.72824e-69	EC5	MACC1
ISCU	1.13779e-73	-0.500312	0.327	0.443	3.09855e-69	EC5	ISCU
ADCY3.1	1.40625e-73	-0.712664	0.202	0.306	3.82964e-69	EC5	ADCY3
CACYBP	4.49661e-73	-0.397579	0.491	0.601	1.22456e-68	EC5	CACYBP
CLGN.1	4.58962e-73	0.355485	0.523	0.412	1.24989e-68	EC5	CLGN
HNRNPAB	1.74855e-72	-0.319727	0.755	0.813	4.76183e-68	EC5	HNRNPAB
CSE1L	2.47458e-72	-0.472768	0.394	0.503	6.73902e-68	EC5	CSE1L
SDC1.1	6.48962e-72	-0.855465	0.163	0.259	1.76732e-67	EC5	SDC1
UBE2L3	7.90787e-72	-0.327205	0.646	0.734	2.15355e-67	EC5	UBE2L3
PSMB3	8.13906e-72	-0.344348	0.631	0.713	2.21651e-67	EC5	PSMB3
PSMD2	1.41577e-71	-0.343451	0.661	0.739	3.85556e-67	EC5	PSMD2
EIF5A	1.53415e-71	-0.285692	0.751	0.81	4.17796e-67	EC5	EIF5A
IL4I1.1	3.22919e-71	0.381164	0.678	0.601	8.79405e-67	EC5	IL4I1
ATP6V0B	3.78306e-71	-0.312787	0.694	0.776	1.03024e-66	EC5	ATP6V0B
ETV4	4.79691e-71	0.687472	0.267	0.183	1.30634e-66	EC5	ETV4
KLF10.1	5.11504e-71	-0.486542	0.504	0.598	1.39298e-66	EC5	KLF10
TXNDC12.1	6.45956e-71	-0.44544	0.431	0.54	1.75913e-66	EC5	TXNDC12
PSMC2	1.22136e-70	-0.396891	0.473	0.583	3.32613e-66	EC5	PSMC2
MRPL13	1.76865e-70	-0.351406	0.578	0.672	4.81657e-66	EC5	MRPL13
ERH	1.84868e-70	-0.284976	0.754	0.815	5.03451e-66	EC5	ERH
HSPB1.1	2.00947e-70	-0.306345	0.961	0.953	5.47239e-66	EC5	HSPB1
GOT1.1	2.76837e-70	-0.488351	0.433	0.542	7.53909e-66	EC5	GOT1
MRPL51	3.85613e-70	-0.345016	0.59	0.684	1.05014e-65	EC5	MRPL51
CAMK1D.1	9.43562e-70	0.361737	0.661	0.589	2.5696e-65	EC5	CAMK1D
PSMA5	1.0473e-69	-0.340517	0.606	0.696	2.85212e-65	EC5	PSMA5
MEX3A	1.7076e-69	0.61837	0.361	0.273	4.65031e-65	EC5	MEX3A
KRT5.1	2.2316e-69	-0.663726	0.34	0.44	6.07731e-65	EC5	KRT5
NT5C3A	2.53412e-69	-0.626054	0.357	0.459	6.90118e-65	EC5	NT5C3A
NDUFA12.1	3.92651e-69	-0.356184	0.58	0.674	1.06931e-64	EC5	NDUFA12
IDH1	2.07437e-68	-0.542978	0.302	0.412	5.64914e-64	EC5	IDH1
RNF114	2.15757e-68	-0.491425	0.387	0.49	5.87571e-64	EC5	RNF114
RARRES3.1	3.76358e-68	-0.701904	0.256	0.356	1.02494e-63	EC5	RARRES3
RBBP8.1	3.92656e-68	-0.561253	0.288	0.394	1.06932e-63	EC5	RBBP8
ARPC5	6.58686e-68	-0.312531	0.67	0.75	1.7938e-63	EC5	ARPC5
LRRC58	8.86581e-68	0.447284	0.708	0.656	2.41443e-63	EC5	LRRC58
CRIP2	1.79387e-67	0.251357	0.911	0.863	4.88525e-63	EC5	CRIP2
FBXO32.1	2.10762e-67	0.373542	0.473	0.378	5.73969e-63	EC5	FBXO32
RNF213	2.17507e-67	-0.585448	0.533	0.621	5.92338e-63	EC5	RNF213
SLC39A7	2.7934e-67	-0.638139	0.265	0.368	7.60726e-63	EC5	SLC39A7
UBB	4.22428e-67	-0.302984	0.789	0.837	1.1504e-62	EC5	UBB
RHNO1.1	2.09726e-66	-0.725478	0.163	0.257	5.71146e-62	EC5	RHNO1
PXDC1.1	2.68985e-66	0.277661	0.683	0.592	7.32527e-62	EC5	PXDC1
SNX10	4.3188e-66	-0.48155	0.356	0.462	1.17614e-61	EC5	SNX10
POLD3.1	5.65536e-66	-0.690507	0.173	0.269	1.54013e-61	EC5	POLD3
ALDH2.1	5.66485e-66	-0.548417	0.415	0.511	1.54271e-61	EC5	ALDH2
GMPPA	1.48516e-65	-0.743357	0.18	0.273	4.04455e-61	EC5	GMPPA
WFDC2.1	1.52062e-65	-1.07922	0.185	0.275	4.14111e-61	EC5	WFDC2
KDM5B.1	1.55357e-65	0.469672	0.396	0.302	4.23085e-61	EC5	KDM5B
ELF3.1	1.93471e-65	-0.265502	0.899	0.92	5.26881e-61	EC5	ELF3
CLIC1.1	2.04668e-65	-0.390829	0.431	0.538	5.57371e-61	EC5	CLIC1
HIST1H4C.1	6.35506e-65	-0.865812	0.19	0.281	1.73067e-60	EC5	HIST1H4C
OTOF.1	7.28756e-65	-0.472773	0.369	0.477	1.98462e-60	EC5	OTOF
SEPHS1.1	2.47482e-64	-0.415657	0.475	0.574	6.73968e-60	EC5	SEPHS1
PLP2.1	3.66247e-64	-0.41011	0.579	0.659	9.97399e-60	EC5	PLP2
SP100	3.99724e-64	-0.526975	0.378	0.48	1.08857e-59	EC5	SP100
FUS	4.34172e-64	-0.294946	0.713	0.777	1.18238e-59	EC5	FUS
MCM7	6.40832e-64	-0.620655	0.23	0.328	1.74518e-59	EC5	MCM7
EIF3L	1.37809e-63	0.354442	0.639	0.581	3.75296e-59	EC5	EIF3L
PSMB8	1.41699e-63	-0.375126	0.525	0.619	3.85888e-59	EC5	PSMB8
CNOT9	6.65769e-63	-0.39753	0.414	0.52	1.81309e-58	EC5	CNOT9
CDK2	7.82204e-63	-0.719699	0.166	0.258	2.13018e-58	EC5	CDK2
ALCAM.1	1.96321e-62	0.457109	0.3	0.211	5.3464e-58	EC5	ALCAM
HAT1	2.7126e-62	-0.500525	0.31	0.413	7.38722e-58	EC5	HAT1
RCC2.1	3.58431e-62	-0.361982	0.559	0.653	9.76115e-58	EC5	RCC2
ADI1	7.02902e-62	-0.279398	0.713	0.779	1.91421e-57	EC5	ADI1
ALOX5	1.11694e-61	0.524577	0.39	0.308	3.04176e-57	EC5	ALOX5
SLC43A3	1.46317e-61	0.323429	0.743	0.69	3.98465e-57	EC5	SLC43A3
RUSC1	2.17151e-61	-0.481251	0.33	0.435	5.91367e-57	EC5	RUSC1
ZC3HAV1	3.49153e-61	-0.498376	0.446	0.541	9.5085e-57	EC5	ZC3HAV1
JPT1.1	9.48452e-61	-0.601137	0.261	0.356	2.58292e-56	EC5	JPT1
MTDH.1	1.03593e-60	-0.270709	0.931	0.95	2.82116e-56	EC5	MTDH
MUC16.1	1.14289e-60	0.657126	0.291	0.213	3.11245e-56	EC5	MUC16
FOSB	1.30676e-60	0.272742	0.897	0.869	3.55869e-56	EC5	FOSB
BMP7.1	2.88004e-60	0.347178	0.687	0.614	7.84321e-56	EC5	BMP7
PSMD11	3.96852e-60	-0.403296	0.419	0.521	1.08075e-55	EC5	PSMD11
ARPC1B	5.73456e-60	-0.492956	0.394	0.491	1.56169e-55	EC5	ARPC1B
SNHG19.1	1.12736e-59	0.418099	0.422	0.335	3.07015e-55	EC5	SNHG19
UBXN2A	3.27357e-59	-0.58649	0.188	0.282	8.91492e-55	EC5	UBXN2A
ITGB3BP.1	4.36642e-59	-0.659476	0.165	0.254	1.18911e-54	EC5	ITGB3BP
HM13	1.0521e-58	-0.432451	0.452	0.546	2.86518e-54	EC5	HM13
RPA2	1.18566e-57	-0.463718	0.297	0.399	3.22891e-53	EC5	RPA2
CHST15.1	1.38951e-57	-0.518654	0.346	0.443	3.78405e-53	EC5	CHST15
RPA3	1.66135e-57	-0.502755	0.262	0.358	4.52435e-53	EC5	RPA3
COX17	3.15301e-57	-0.411212	0.424	0.519	8.58659e-53	EC5	COX17
EPB41L4A.AS1.1	3.68163e-57	0.384465	0.47	0.388	1.00262e-52	EC5	EPB41L4A.AS1
ADAR	4.20545e-57	-0.279558	0.847	0.888	1.14527e-52	EC5	ADAR
NUDT5	4.91682e-57	-0.259072	0.739	0.794	1.339e-52	EC5	NUDT5
PRDX1	5.5896e-57	-0.308385	0.71	0.766	1.52221e-52	EC5	PRDX1
LCN2	6.18857e-57	-0.503122	0.687	0.755	1.68533e-52	EC5	LCN2
PEA15	1.0142e-56	-0.351861	0.657	0.732	2.76198e-52	EC5	PEA15
PLCD3	1.38308e-56	0.486324	0.455	0.38	3.76654e-52	EC5	PLCD3
SLC6A6.1	1.39168e-56	0.52438	0.311	0.23	3.78997e-52	EC5	SLC6A6
PGP	2.54703e-56	-0.604937	0.178	0.267	6.93634e-52	EC5	PGP
FAM177A1	3.397e-56	-0.442458	0.3	0.4	9.25104e-52	EC5	FAM177A1
NFATC2IP	3.44226e-56	-0.421638	0.37	0.472	9.37431e-52	EC5	NFATC2IP
NASP	4.92804e-56	-0.413945	0.473	0.563	1.34205e-51	EC5	NASP
U2AF2	6.25476e-56	-0.313751	0.584	0.677	1.70336e-51	EC5	U2AF2
GFPT1.1	6.80259e-56	-0.627897	0.244	0.337	1.85255e-51	EC5	GFPT1
CBX5	1.53456e-55	-0.498957	0.303	0.4	4.17906e-51	EC5	CBX5
DNAJB11.1	1.78536e-55	-0.54486	0.299	0.396	4.86206e-51	EC5	DNAJB11
HOXB9.1	7.29323e-55	0.364168	0.518	0.436	1.98617e-50	EC5	HOXB9
BCL2L12	9.79157e-55	-0.596062	0.189	0.276	2.66654e-50	EC5	BCL2L12
UFD1	1.16065e-54	-0.480717	0.267	0.364	3.16079e-50	EC5	UFD1
RHEB.1	1.17425e-54	-0.535023	0.232	0.325	3.19784e-50	EC5	RHEB
PDCD5	1.23573e-54	-0.349644	0.485	0.583	3.36526e-50	EC5	PDCD5
SUSD4	1.3585e-54	0.308784	0.687	0.632	3.6996e-50	EC5	SUSD4
PSMD1	2.29132e-54	-0.419519	0.342	0.443	6.23996e-50	EC5	PSMD1
PSMD14	2.45431e-54	-0.398076	0.364	0.466	6.68382e-50	EC5	PSMD14
DCDC2	4.46015e-54	0.580952	0.354	0.28	1.21463e-49	EC5	DCDC2
PIK3CB	5.59893e-54	0.36833	0.621	0.562	1.52476e-49	EC5	PIK3CB
SRRT	6.27337e-54	-0.437016	0.318	0.419	1.70843e-49	EC5	SRRT
RNF19B	6.74606e-54	-0.503505	0.341	0.436	1.83715e-49	EC5	RNF19B
SMC3.1	8.37609e-54	-0.334316	0.619	0.696	2.28106e-49	EC5	SMC3
PGAP1	1.02463e-53	0.590171	0.314	0.239	2.79037e-49	EC5	PGAP1
NCAPD3.1	1.25676e-53	-0.596992	0.174	0.26	3.42254e-49	EC5	NCAPD3
SRSF3	1.6687e-53	-0.274954	0.712	0.774	4.54438e-49	EC5	SRSF3
TIMM17A	1.78752e-53	-0.378995	0.394	0.496	4.86796e-49	EC5	TIMM17A
CRNDE.1	2.11028e-53	-0.392984	0.45	0.539	5.74692e-49	EC5	CRNDE
SMC6	2.39113e-53	-0.501598	0.247	0.342	6.51176e-49	EC5	SMC6
PPIF	2.81916e-53	-0.429153	0.321	0.415	7.67741e-49	EC5	PPIF
HLA.DMA.1	3.76759e-53	-0.459315	0.314	0.409	1.02603e-48	EC5	HLA.DMA
CXCL16	4.42175e-53	-0.344592	0.585	0.668	1.20417e-48	EC5	CXCL16
RTN4	4.78848e-53	-0.303397	0.667	0.748	1.30405e-48	EC5	RTN4
CNIH4.1	4.82327e-53	-0.359107	0.522	0.61	1.31352e-48	EC5	CNIH4
COA6.1	5.28287e-53	-0.313923	0.512	0.608	1.43868e-48	EC5	COA6
CCNL1.1	6.19413e-53	-0.300457	0.735	0.794	1.68685e-48	EC5	CCNL1
EIF2AK2.1	1.1894e-52	-0.30571	0.813	0.859	3.2391e-48	EC5	EIF2AK2
KIAA1217.1	1.26867e-52	0.36095	0.647	0.588	3.45497e-48	EC5	KIAA1217
VCP	2.49317e-52	-0.412133	0.395	0.492	6.78965e-48	EC5	VCP
LRRCC1	3.83024e-52	-0.600163	0.183	0.268	1.04309e-47	EC5	LRRCC1
SSX2IP.1	6.04911e-52	-0.575888	0.179	0.264	1.64736e-47	EC5	SSX2IP
S100A16.1	7.92656e-52	-0.573496	0.33	0.418	2.15864e-47	EC5	S100A16
MAD2L2.1	9.89709e-52	-0.546551	0.206	0.293	2.69527e-47	EC5	MAD2L2
TACSTD2	1.02312e-51	-0.723192	0.382	0.456	2.78627e-47	EC5	TACSTD2
CCDC34.1	1.07307e-51	-0.589573	0.178	0.262	2.9223e-47	EC5	CCDC34
TXNIP.1	1.3838e-51	-0.668134	0.213	0.3	3.76849e-47	EC5	TXNIP
PTPRG	1.5295e-51	0.587026	0.302	0.229	4.16527e-47	EC5	PTPRG
CHMP4B	3.25448e-51	-0.289593	0.645	0.721	8.86293e-47	EC5	CHMP4B
ZC3H12A.1	3.4349e-51	-0.408249	0.481	0.568	9.35427e-47	EC5	ZC3H12A
PCMT1	3.96255e-51	-0.355366	0.421	0.523	1.07912e-46	EC5	PCMT1
KRT18	7.39314e-51	0.282834	0.795	0.765	2.01338e-46	EC5	KRT18
PI3.1	1.03561e-50	-1.2146	0.175	0.255	2.82028e-46	EC5	PI3
SLC35B1.1	1.20971e-50	-0.389782	0.486	0.58	3.2944e-46	EC5	SLC35B1
KMT5A.1	3.11733e-50	-0.494577	0.238	0.327	8.48943e-46	EC5	KMT5A
WAC.AS1	3.43792e-50	0.395499	0.539	0.47	9.36249e-46	EC5	WAC.AS1
TRA2B	3.49199e-50	-0.297936	0.611	0.686	9.50973e-46	EC5	TRA2B
SLC44A2.1	8.03194e-50	-0.412187	0.32	0.417	2.18734e-45	EC5	SLC44A2
SNHG25	8.49856e-50	0.272526	0.663	0.604	2.31441e-45	EC5	SNHG25
MSI2	8.65128e-50	0.412806	0.453	0.382	2.356e-45	EC5	MSI2
ATG101	9.64557e-50	-0.362243	0.373	0.471	2.62678e-45	EC5	ATG101
NSMCE4A	1.18423e-49	-0.460352	0.27	0.361	3.22502e-45	EC5	NSMCE4A
MRPS15	1.62769e-49	-0.28278	0.638	0.71	4.4327e-45	EC5	MRPS15
SLC16A3.1	1.74364e-49	0.382918	0.372	0.29	4.74845e-45	EC5	SLC16A3
RBBP7.1	2.58179e-49	-0.400126	0.359	0.453	7.03099e-45	EC5	RBBP7
GTPBP2.1	3.36959e-49	-0.743183	0.35	0.431	9.17639e-45	EC5	GTPBP2
ATP2A2	4.19835e-49	-0.371064	0.548	0.636	1.14334e-44	EC5	ATP2A2
TRAM1	5.89708e-49	-0.333418	0.729	0.791	1.60595e-44	EC5	TRAM1
PRR15L.1	8.83782e-49	0.554249	0.359	0.288	2.4068e-44	EC5	PRR15L
C19orf66	3.50135e-48	-0.497156	0.29	0.378	9.53524e-44	EC5	C19orf66
GNAI3	4.36785e-48	-0.296155	0.614	0.697	1.1895e-43	EC5	GNAI3
GOLGA8A	6.32482e-48	0.395287	0.254	0.18	1.72244e-43	EC5	GOLGA8A
IFIT5	1.40225e-47	-0.503975	0.242	0.328	3.81874e-43	EC5	IFIT5
WDR34	1.52918e-47	-0.477727	0.213	0.301	4.16442e-43	EC5	WDR34
MORF4L1	4.88608e-47	-0.255388	0.731	0.789	1.33063e-42	EC5	MORF4L1
MICAL2.1	6.14981e-47	-0.579123	0.181	0.262	1.67478e-42	EC5	MICAL2
MYCBP.1	6.83787e-47	-0.532472	0.177	0.257	1.86216e-42	EC5	MYCBP
ADAMTS1.1	8.87827e-47	0.312943	0.565	0.486	2.41782e-42	EC5	ADAMTS1
TMEM98.1	1.48018e-46	-0.512931	0.214	0.296	4.03096e-42	EC5	TMEM98
PRPS1	2.6835e-46	-0.533919	0.175	0.256	7.30798e-42	EC5	PRPS1
CSRP1.1	3.52566e-46	-0.451157	0.257	0.344	9.60143e-42	EC5	CSRP1
GCLM	3.67939e-46	-0.425394	0.562	0.636	1.00201e-41	EC5	GCLM
UPK3B.1	4.31627e-46	-0.42149	0.375	0.459	1.17545e-41	EC5	UPK3B
CIRBP	4.4458e-46	0.319438	0.579	0.517	1.21073e-41	EC5	CIRBP
NUP62	9.50347e-46	-0.348088	0.441	0.533	2.58808e-41	EC5	NUP62
ERP44	9.58592e-46	-0.364423	0.468	0.56	2.61053e-41	EC5	ERP44
TRIB1	1.12524e-45	0.319905	0.714	0.67	3.06437e-41	EC5	TRIB1
SLC15A3.1	1.2439e-45	-0.421581	0.314	0.402	3.38751e-41	EC5	SLC15A3
FABP5.1	4.89818e-45	0.468903	0.658	0.612	1.33392e-40	EC5	FABP5
BCAS2	5.48861e-45	-0.420486	0.292	0.38	1.49471e-40	EC5	BCAS2
SH3BGRL3	5.75015e-45	-0.298817	0.709	0.757	1.56594e-40	EC5	SH3BGRL3
PGM3	6.22695e-45	-0.731205	0.181	0.256	1.69578e-40	EC5	PGM3
PMAIP1.1	7.58236e-45	-0.471622	0.278	0.364	2.0649e-40	EC5	PMAIP1
S100A6.1	9.74506e-45	-0.255591	0.977	0.977	2.65387e-40	EC5	S100A6
NBN	1.07117e-44	-0.296404	0.541	0.628	2.91711e-40	EC5	NBN
HSPA14	1.11948e-44	-0.30031	0.507	0.594	3.04869e-40	EC5	HSPA14
SORT1	1.21366e-44	0.369726	0.58	0.528	3.30516e-40	EC5	SORT1
NDUFB1.1	1.86306e-44	-0.328164	0.501	0.58	5.07367e-40	EC5	NDUFB1
CTSD.1	4.18453e-44	-0.4528	0.308	0.391	1.13957e-39	EC5	CTSD
HSD11B1L.1	4.62902e-44	0.319635	0.425	0.347	1.26062e-39	EC5	HSD11B1L
KLHL14.1	5.63325e-44	0.564103	0.312	0.245	1.5341e-39	EC5	KLHL14
RCC1	6.89743e-44	-0.436332	0.261	0.346	1.87838e-39	EC5	RCC1
ACTL6A.1	7.85876e-44	-0.335215	0.44	0.528	2.14018e-39	EC5	ACTL6A
DDX60	8.71217e-44	-0.531161	0.18	0.257	2.37258e-39	EC5	DDX60
HINT2	1.15854e-43	-0.397162	0.317	0.406	3.15505e-39	EC5	HINT2
UBALD2.1	2.03404e-43	-0.606143	0.188	0.262	5.53931e-39	EC5	UBALD2
DNAJC3.1	4.86972e-43	-0.632815	0.325	0.406	1.32617e-38	EC5	DNAJC3
PSAT1.1	4.92251e-43	0.32492	0.622	0.568	1.34055e-38	EC5	PSAT1
SNRPC	6.06866e-43	-0.259002	0.633	0.704	1.65268e-38	EC5	SNRPC
KPNA4.1	6.09704e-43	-0.303843	0.59	0.673	1.66041e-38	EC5	KPNA4
TRIM14.1	6.51639e-43	-0.509228	0.185	0.263	1.77461e-38	EC5	TRIM14
SELENOW	6.78144e-43	-0.418072	0.278	0.363	1.84679e-38	EC5	SELENOW
ESRP1	7.34058e-43	-0.34746	0.47	0.554	1.99906e-38	EC5	ESRP1
PHACTR4.1	8.9093e-43	-0.343878	0.395	0.486	2.42627e-38	EC5	PHACTR4
EMP1.1	1.18867e-42	0.261931	0.673	0.616	3.23712e-38	EC5	EMP1
VAMP8.1	1.72762e-42	-0.307126	0.511	0.594	4.70482e-38	EC5	VAMP8
TOPBP1	1.85235e-42	-0.467292	0.265	0.346	5.04451e-38	EC5	TOPBP1
SRPRA.1	2.49529e-42	-0.368583	0.579	0.655	6.79541e-38	EC5	SRPRA
MZT1.1	2.69912e-42	-0.412509	0.385	0.465	7.35051e-38	EC5	MZT1
GBA	2.96439e-42	-0.477447	0.2	0.279	8.07292e-38	EC5	GBA
C1orf122	3.07586e-42	-0.403372	0.316	0.4	8.3765e-38	EC5	C1orf122
NQO1.1	8.30146e-42	-0.288274	0.576	0.654	2.26074e-37	EC5	NQO1
POLE3	9.31998e-42	-0.288994	0.5	0.589	2.53811e-37	EC5	POLE3
COPE	9.45295e-42	-0.362384	0.364	0.454	2.57432e-37	EC5	COPE
LMAN2	1.40012e-41	-0.333544	0.388	0.478	3.81293e-37	EC5	LMAN2
LDOC1	1.63699e-41	0.376908	0.343	0.271	4.45802e-37	EC5	LDOC1
HNRNPH1	1.63983e-41	-0.267431	0.678	0.746	4.46575e-37	EC5	HNRNPH1
SPCS3	1.67543e-41	-0.409296	0.321	0.406	4.56269e-37	EC5	SPCS3
UBE2A	1.94551e-41	-0.31662	0.417	0.504	5.29822e-37	EC5	UBE2A
CD52.1	2.0537e-41	-0.775991	0.203	0.273	5.59283e-37	EC5	CD52
PSMB6	4.9902e-41	-0.327274	0.394	0.485	1.35898e-36	EC5	PSMB6
SOD3	5.31204e-41	0.495157	0.371	0.306	1.44663e-36	EC5	SOD3
TGIF1	5.67993e-41	-0.405454	0.329	0.412	1.54681e-36	EC5	TGIF1
SAR1B	7.24694e-41	-0.478884	0.228	0.306	1.97356e-36	EC5	SAR1B
POP7.1	7.4459e-41	-0.398181	0.294	0.379	2.02774e-36	EC5	POP7
LRRFIP2.1	1.15087e-40	-0.495488	0.211	0.288	3.13418e-36	EC5	LRRFIP2
LIMS1	1.35016e-40	0.388042	0.628	0.593	3.67689e-36	EC5	LIMS1
CEP57.1	2.78018e-40	-0.326945	0.416	0.504	7.57126e-36	EC5	CEP57
VBP1	3.65408e-40	-0.335381	0.376	0.463	9.95115e-36	EC5	VBP1
PSMD7	3.8099e-40	-0.273742	0.537	0.623	1.03755e-35	EC5	PSMD7
KDELR2	4.04402e-40	-0.301291	0.505	0.586	1.10131e-35	EC5	KDELR2
TMC4	4.37721e-40	0.319458	0.533	0.474	1.19204e-35	EC5	TMC4
SHISA5	5.27369e-40	-0.26975	0.701	0.757	1.43619e-35	EC5	SHISA5
EIF5AL1	6.28062e-40	-0.31196	0.505	0.585	1.7104e-35	EC5	EIF5AL1
MRPL47	8.26532e-40	-0.350919	0.342	0.428	2.25089e-35	EC5	MRPL47
MRPL18	1.04894e-39	-0.269504	0.507	0.596	2.85658e-35	EC5	MRPL18
HTR3A.1	1.05374e-39	-0.741753	0.283	0.353	2.86965e-35	EC5	HTR3A
SLC34A2.1	1.39933e-39	0.292414	0.639	0.574	3.81079e-35	EC5	SLC34A2
HMGN5	1.43292e-39	-0.411897	0.252	0.329	3.90226e-35	EC5	HMGN5
LRIG1	1.61064e-39	0.516367	0.253	0.19	4.38626e-35	EC5	LRIG1
ATP1B1	1.89754e-39	-0.418505	0.525	0.6	5.16756e-35	EC5	ATP1B1
POLR2K	2.15622e-39	-0.298969	0.433	0.521	5.87203e-35	EC5	POLR2K
SMC1A	2.17839e-39	-0.417747	0.268	0.348	5.9324e-35	EC5	SMC1A
TRAK1.1	2.68435e-39	0.311506	0.59	0.534	7.31028e-35	EC5	TRAK1
PCGF5	3.24115e-39	-0.485798	0.247	0.323	8.82662e-35	EC5	PCGF5
SULF1	3.40644e-39	0.481723	0.259	0.195	9.27675e-35	EC5	SULF1
RAD1.1	4.09766e-39	-0.399616	0.231	0.31	1.11591e-34	EC5	RAD1
HMGN3.1	4.2617e-39	-0.333868	0.512	0.583	1.16059e-34	EC5	HMGN3
SYK	7.88131e-39	-0.450234	0.195	0.272	2.14632e-34	EC5	SYK
BTG2.1	8.13606e-39	-0.422968	0.462	0.531	2.21569e-34	EC5	BTG2
PREB	8.81942e-39	-0.514131	0.254	0.329	2.40179e-34	EC5	PREB
HLA.DPA1.1	1.3856e-38	-0.252935	0.825	0.83	3.77339e-34	EC5	HLA.DPA1
NUB1	1.82198e-38	-0.515654	0.228	0.302	4.96179e-34	EC5	NUB1
SOD2	1.97277e-38	-0.411113	0.715	0.771	5.37244e-34	EC5	SOD2
HERPUD1.1	2.01564e-38	-0.610932	0.475	0.549	5.48919e-34	EC5	HERPUD1
LGALS9.1	2.92217e-38	-0.433086	0.245	0.322	7.95796e-34	EC5	LGALS9
TNFRSF1A	3.10675e-38	-0.392261	0.246	0.326	8.46062e-34	EC5	TNFRSF1A
EIF3F	3.27066e-38	0.276492	0.604	0.556	8.90699e-34	EC5	EIF3F
COPB2	3.60092e-38	-0.251704	0.657	0.726	9.80638e-34	EC5	COPB2
SELENOT	6.83679e-38	-0.29698	0.478	0.556	1.86186e-33	EC5	SELENOT
ACTN1	1.04011e-37	-0.280335	0.557	0.63	2.83254e-33	EC5	ACTN1
TAF6	1.05444e-37	-0.347091	0.298	0.384	2.87155e-33	EC5	TAF6
CPVL	1.29667e-37	-0.418509	0.302	0.383	3.53123e-33	EC5	CPVL
ZDHHC6	1.40762e-37	-0.360187	0.316	0.398	3.83339e-33	EC5	ZDHHC6
SURF4	1.76114e-37	-0.367829	0.378	0.462	4.79612e-33	EC5	SURF4
RTN4RL2.1	2.02299e-37	0.36052	0.564	0.51	5.50921e-33	EC5	RTN4RL2
ILK	2.12492e-37	-0.42269	0.201	0.276	5.7868e-33	EC5	ILK
SGCE	2.35942e-37	-0.387165	0.23	0.308	6.42542e-33	EC5	SGCE
OTUD7B	2.43764e-37	0.392015	0.41	0.349	6.63842e-33	EC5	OTUD7B
TPRKB	2.92564e-37	-0.352292	0.32	0.401	7.96738e-33	EC5	TPRKB
STIP1	3.46043e-37	-0.295296	0.466	0.552	9.42378e-33	EC5	STIP1
FAM96A	5.89592e-37	-0.428293	0.207	0.281	1.60564e-32	EC5	FAM96A
CCAR1	7.28837e-37	-0.288037	0.47	0.556	1.98484e-32	EC5	CCAR1
DRAP1	7.31222e-37	-0.27258	0.524	0.606	1.99134e-32	EC5	DRAP1
TMEM99	7.95313e-37	0.41205	0.317	0.252	2.16588e-32	EC5	TMEM99
MAGOH	9.59009e-37	-0.354497	0.297	0.379	2.61167e-32	EC5	MAGOH
C6orf62	9.8022e-37	-0.308764	0.538	0.615	2.66943e-32	EC5	C6orf62
HELZ2.1	1.01434e-36	-0.532856	0.288	0.363	2.76234e-32	EC5	HELZ2
TRIM29.1	1.34229e-36	0.523943	0.267	0.208	3.65546e-32	EC5	TRIM29
VDAC3	1.72388e-36	-0.277644	0.529	0.599	4.69466e-32	EC5	VDAC3
RPL39L	2.04149e-36	-0.337513	0.411	0.488	5.55959e-32	EC5	RPL39L
TCF7L1	2.28667e-36	0.497353	0.302	0.241	6.22729e-32	EC5	TCF7L1
NAPA	6.01836e-36	-0.301094	0.493	0.569	1.63898e-31	EC5	NAPA
HNRNPM.1	7.05534e-36	-0.274134	0.555	0.623	1.92138e-31	EC5	HNRNPM
GTF3C6.1	7.28395e-36	-0.441533	0.199	0.272	1.98364e-31	EC5	GTF3C6
RAI1	8.6746e-36	0.443152	0.355	0.296	2.36235e-31	EC5	RAI1
MRPL55	9.45096e-36	-0.391183	0.249	0.326	2.57378e-31	EC5	MRPL55
SEC22B	9.83027e-36	-0.333135	0.45	0.527	2.67708e-31	EC5	SEC22B
CYR61	1.02483e-35	0.327221	0.755	0.725	2.79092e-31	EC5	CYR61
PMF1	1.25266e-35	-0.344146	0.329	0.41	3.41136e-31	EC5	PMF1
MRAS.1	1.42462e-35	-0.51762	0.185	0.253	3.87968e-31	EC5	MRAS
TRAPPC2L	1.62097e-35	-0.347123	0.303	0.382	4.41439e-31	EC5	TRAPPC2L
PITPNM1	2.15918e-35	-0.403853	0.221	0.296	5.88009e-31	EC5	PITPNM1
NDUFA6.1	2.22892e-35	-0.287607	0.376	0.458	6.07001e-31	EC5	NDUFA6
BAX	2.2587e-35	-0.315344	0.357	0.44	6.15111e-31	EC5	BAX
HAPLN3.1	2.34783e-35	-0.479168	0.211	0.282	6.39384e-31	EC5	HAPLN3
TXNRD1	2.58603e-35	-0.427607	0.279	0.354	7.04253e-31	EC5	TXNRD1
LSM4	2.99153e-35	-0.284872	0.491	0.565	8.14685e-31	EC5	LSM4
EXOSC9	3.17101e-35	-0.396963	0.23	0.303	8.63562e-31	EC5	EXOSC9
TIMM10	4.76122e-35	-0.334778	0.347	0.427	1.29662e-30	EC5	TIMM10
TM7SF2.1	5.18431e-35	0.480093	0.316	0.257	1.41184e-30	EC5	TM7SF2
ESYT1	5.7345e-35	-0.345046	0.323	0.402	1.56168e-30	EC5	ESYT1
ISOC2	6.21017e-35	-0.377682	0.258	0.334	1.69122e-30	EC5	ISOC2
SRPRB	6.29688e-35	-0.443399	0.227	0.3	1.71483e-30	EC5	SRPRB
FAM107B.1	9.6418e-35	0.475224	0.329	0.267	2.62575e-30	EC5	FAM107B
CSF1.1	2.17556e-34	-0.367591	0.5	0.566	5.92471e-30	EC5	CSF1
UQCR10.1	2.22946e-34	-0.264761	0.599	0.658	6.07148e-30	EC5	UQCR10
TAF13	2.25174e-34	-0.38467	0.29	0.368	6.13218e-30	EC5	TAF13
HSBP1	2.94001e-34	-0.308855	0.344	0.427	8.00652e-30	EC5	HSBP1
TMEM54	3.38745e-34	-0.376054	0.255	0.332	9.22504e-30	EC5	TMEM54
SERPINA1	4.29707e-34	0.273209	0.59	0.541	1.17022e-29	EC5	SERPINA1
KLK7.1	4.36045e-34	-0.394481	0.647	0.684	1.18748e-29	EC5	KLK7
PNPT1	5.74234e-34	-0.321386	0.515	0.592	1.56381e-29	EC5	PNPT1
THEMIS2.1	6.41054e-34	-0.312041	0.379	0.459	1.74578e-29	EC5	THEMIS2
PPP1CA	6.5275e-34	-0.283657	0.417	0.498	1.77763e-29	EC5	PPP1CA
RSRC1	6.96934e-34	-0.258983	0.475	0.554	1.89796e-29	EC5	RSRC1
ATP1B3	8.31947e-34	-0.320605	0.391	0.47	2.26564e-29	EC5	ATP1B3
TAPBPL.1	8.74724e-34	-0.378613	0.264	0.339	2.38214e-29	EC5	TAPBPL
ZNF770	1.02733e-33	0.288869	0.457	0.393	2.79773e-29	EC5	ZNF770
TCEA1.1	1.19976e-33	-0.492886	0.692	0.734	3.26731e-29	EC5	TCEA1
IRF7.1	1.28888e-33	-0.468175	0.266	0.337	3.51002e-29	EC5	IRF7
BEND7.1	1.68909e-33	-0.357716	0.326	0.402	4.59991e-29	EC5	BEND7
ANXA7	1.82916e-33	-0.302141	0.401	0.479	4.98134e-29	EC5	ANXA7
GYS1.1	2.69893e-33	0.326982	0.375	0.314	7.34999e-29	EC5	GYS1
SEC61B	4.17532e-33	-0.26035	0.664	0.725	1.13707e-28	EC5	SEC61B
TIPRL	4.23676e-33	-0.32138	0.33	0.409	1.1538e-28	EC5	TIPRL
BAZ1B	4.5771e-33	-0.358582	0.331	0.408	1.24648e-28	EC5	BAZ1B
PML	4.83634e-33	-0.417652	0.234	0.305	1.31708e-28	EC5	PML
TAOK3.1	5.54092e-33	-0.417018	0.298	0.37	1.50896e-28	EC5	TAOK3
SAP30L	6.87726e-33	-0.445542	0.222	0.294	1.87288e-28	EC5	SAP30L
TMEM214	8.0126e-33	-0.430769	0.226	0.297	2.18207e-28	EC5	TMEM214
[truncated: 13,113 more rows]
