# Supplementary material for: Combination of anlotinib with immunotherapy enhanced both anti-angiogenesis and immune response in high-grade serous ovarian cancer
Source: Front Immunol. 2025 Apr 7;16:1539616. doi: 10.3389/fimmu.2025.1539616 (PMC12009696; doi:10.3389/fimmu.2025.1539616)
Supplement: Supplementary file 1 [file DataSheet1.zip › Data for Peer Review Only/marker gene of main cell type.xlsx]

## Sheet: marker gene of main cell type
	p_val	avg_log2FC	pct.1	pct.2	p_val_adj	cluster	gene
SPINT2	0	2.71897	0.965	0.108	0	Epithelial cell	SPINT2
EPCAM	0	2.5881	0.973	0.127	0	Epithelial cell	EPCAM
LAPTM4B	0	2.65172	0.963	0.12	0	Epithelial cell	LAPTM4B
JUP	0	2.52487	0.891	0.071	0	Epithelial cell	JUP
ACP1	0	2.12434	0.952	0.136	0	Epithelial cell	ACP1
MAL2	0	2.5907	0.883	0.072	0	Epithelial cell	MAL2
PXDN	0	2.44305	0.942	0.132	0	Epithelial cell	PXDN
ENAH	0	2.38406	0.886	0.077	0	Epithelial cell	ENAH
ATP5PO	0	2.08662	0.925	0.121	0	Epithelial cell	ATP5PO
PDZK1IP1	0	2.60996	0.918	0.114	0	Epithelial cell	PDZK1IP1
ELF3	0	2.38105	0.916	0.113	0	Epithelial cell	ELF3
PAX8	0	2.00518	0.908	0.114	0	Epithelial cell	PAX8
CRIP2	0	2.54811	0.871	0.078	0	Epithelial cell	CRIP2
KRT7	0	2.42792	0.967	0.174	0	Epithelial cell	KRT7
C1orf43	0	1.8637	0.9	0.114	0	Epithelial cell	C1orf43
CHCHD10	0	1.99178	0.926	0.143	0	Epithelial cell	CHCHD10
NDUFB5	0	2.17153	0.872	0.089	0	Epithelial cell	NDUFB5
TMEM18	0	2.37506	0.852	0.071	0	Epithelial cell	TMEM18
ITGB8	0	1.93299	0.914	0.137	0	Epithelial cell	ITGB8
LGALS3BP	0	2.11909	0.913	0.137	0	Epithelial cell	LGALS3BP
PCBD1	0	2.36674	0.843	0.068	0	Epithelial cell	PCBD1
PERP	0	2.42452	0.854	0.085	0	Epithelial cell	PERP
SRP9	0	1.79469	0.916	0.147	0	Epithelial cell	SRP9
CDKN2A	0	2.06675	0.861	0.093	0	Epithelial cell	CDKN2A
SLC25A39	0	1.87281	0.881	0.114	0	Epithelial cell	SLC25A39
SLC25A6	0	1.71584	0.911	0.144	0	Epithelial cell	SLC25A6
SLIRP	0	1.87637	0.908	0.141	0	Epithelial cell	SLIRP
ASS1	0	2.26142	0.864	0.098	0	Epithelial cell	ASS1
PPA1	0	2.05133	0.933	0.169	0	Epithelial cell	PPA1
PEBP1	0	1.7607	0.915	0.153	0	Epithelial cell	PEBP1
CDC42EP4	0	2.62723	0.816	0.055	0	Epithelial cell	CDC42EP4
KRT19	0	2.84832	0.82	0.059	0	Epithelial cell	KRT19
CXADR	0	2.58421	0.813	0.053	0	Epithelial cell	CXADR
CLDN7	0	2.53138	0.807	0.049	0	Epithelial cell	CLDN7
TFAP2A	0	2.45604	0.814	0.056	0	Epithelial cell	TFAP2A
IFI27	0	2.07646	0.893	0.136	0	Epithelial cell	IFI27
MUC1	0	2.36877	0.824	0.067	0	Epithelial cell	MUC1
FAM107A	0	2.69696	0.956	0.201	0	Epithelial cell	FAM107A
STK24	0	1.73416	0.955	0.2	0	Epithelial cell	STK24
COX7A2L	0	1.55162	0.931	0.178	0	Epithelial cell	COX7A2L
ATP5PD	0	1.68602	0.931	0.18	0	Epithelial cell	ATP5PD
PRDX3	0	1.76797	0.878	0.128	0	Epithelial cell	PRDX3
NDUFS6	0	1.68892	0.919	0.172	0	Epithelial cell	NDUFS6
DSTN	0	1.7362	0.857	0.11	0	Epithelial cell	DSTN
ATP5PB	0	1.71654	0.947	0.201	0	Epithelial cell	ATP5PB
SSR2	0	1.54827	0.884	0.139	0	Epithelial cell	SSR2
DHCR24	0	2.4674	0.866	0.122	0	Epithelial cell	DHCR24
KLK5	0	2.37269	0.863	0.121	0	Epithelial cell	KLK5
ATP5ME	0	1.52274	0.924	0.183	0	Epithelial cell	ATP5ME
THOC3	0	2.44568	0.84	0.1	0	Epithelial cell	THOC3
DDX21	0	1.49866	0.916	0.178	0	Epithelial cell	DDX21
FHL2	0	2.9406	0.813	0.075	0	Epithelial cell	FHL2
C3	0	1.95191	0.962	0.225	0	Epithelial cell	C3
CLU	0	2.43731	0.88	0.143	0	Epithelial cell	CLU
JTB	0	1.4095	0.89	0.154	0	Epithelial cell	JTB
UQCRQ	0	1.54015	0.907	0.173	0	Epithelial cell	UQCRQ
AK2	0	1.50714	0.923	0.19	0	Epithelial cell	AK2
MDK	0	2.2452	0.916	0.183	0	Epithelial cell	MDK
MFGE8	0	2.55562	0.792	0.059	0	Epithelial cell	MFGE8
SSR3	0	1.62183	0.878	0.147	0	Epithelial cell	SSR3
MRPL33	0	1.60147	0.881	0.152	0	Epithelial cell	MRPL33
TM4SF1	0	2.36123	0.876	0.147	0	Epithelial cell	TM4SF1
TNFAIP2	0	1.53291	0.899	0.17	0	Epithelial cell	TNFAIP2
COMT	0	1.77918	0.828	0.101	0	Epithelial cell	COMT
NDUFB9	0	1.42858	0.932	0.206	0	Epithelial cell	NDUFB9
BANF1	0	1.46677	0.927	0.202	0	Epithelial cell	BANF1
TOMM20	0	1.90836	0.984	0.26	0	Epithelial cell	TOMM20
KRT18	0	2.67311	0.769	0.047	0	Epithelial cell	KRT18
CYCS	0	1.9965	0.983	0.262	0	Epithelial cell	CYCS
ATRAID	0	1.66839	0.819	0.099	0	Epithelial cell	ATRAID
COX7B	0	1.52527	0.893	0.174	0	Epithelial cell	COX7B
TUFM	0	1.7647	0.817	0.098	0	Epithelial cell	TUFM
HMGA1	0	1.56825	0.884	0.167	0	Epithelial cell	HMGA1
HMGN1	0	1.43991	0.964	0.249	0	Epithelial cell	HMGN1
NDUFB4	0	1.37598	0.865	0.151	0	Epithelial cell	NDUFB4
IGFBP2	0	2.56529	0.788	0.075	0	Epithelial cell	IGFBP2
UBE2H	0	1.31012	0.933	0.22	0	Epithelial cell	UBE2H
NME1	0	1.8619	0.814	0.101	0	Epithelial cell	NME1
PNKD	0	2.00162	0.799	0.087	0	Epithelial cell	PNKD
WDR45B	0	2.03843	0.79	0.078	0	Epithelial cell	WDR45B
DPY30	0	1.4489	0.872	0.16	0	Epithelial cell	DPY30
ADI1	0	2.21843	0.768	0.058	0	Epithelial cell	ADI1
CD81	0	1.52986	0.867	0.157	0	Epithelial cell	CD81
COPZ1	0	1.52664	0.817	0.107	0	Epithelial cell	COPZ1
GGCT	0	2.18022	0.777	0.067	0	Epithelial cell	GGCT
XRCC5	0	1.06691	0.879	0.17	0	Epithelial cell	XRCC5
EGFR	0	2.62478	0.758	0.05	0	Epithelial cell	EGFR
DDR1	0	2.07372	0.763	0.057	0	Epithelial cell	DDR1
NDUFC1	0	1.72252	0.792	0.087	0	Epithelial cell	NDUFC1
UQCRH	0	1.99499	0.988	0.283	0	Epithelial cell	UQCRH
ATP5F1C	0	1.28535	0.908	0.204	0	Epithelial cell	ATP5F1C
COX5B	0	1.36644	0.888	0.184	0	Epithelial cell	COX5B
DSG2	0	2.69575	0.739	0.035	0	Epithelial cell	DSG2
CYC1	0	1.85961	0.793	0.09	0	Epithelial cell	CYC1
LRPPRC	0	1.80618	0.778	0.075	0	Epithelial cell	LRPPRC
VEGFB	0	1.90635	0.776	0.073	0	Epithelial cell	VEGFB
PPP1CB	0	1.33417	0.955	0.252	0	Epithelial cell	PPP1CB
SPON1	0	2.69459	0.74	0.037	0	Epithelial cell	SPON1
RNF187	0	1.37698	0.841	0.139	0	Epithelial cell	RNF187
COMMD6	0	1.2361	0.829	0.129	0	Epithelial cell	COMMD6
NUPR1	0	2.58267	0.764	0.064	0	Epithelial cell	NUPR1
NDUFA5	0	1.6039	0.792	0.096	0	Epithelial cell	NDUFA5
NUDT5	0	1.70147	0.785	0.089	0	Epithelial cell	NUDT5
IFITM3	0	2.11798	0.983	0.288	0	Epithelial cell	IFITM3
BZW2	0	1.96958	0.768	0.075	0	Epithelial cell	BZW2
SCD	0	2.33731	0.795	0.103	0	Epithelial cell	SCD
LSM5	0	1.71971	0.783	0.093	0	Epithelial cell	LSM5
TMEM50A	0	1.27766	0.915	0.225	0	Epithelial cell	TMEM50A
SNRPD2	0	1.17926	0.923	0.234	0	Epithelial cell	SNRPD2
ATP5IF1	0	1.26156	0.834	0.146	0	Epithelial cell	ATP5IF1
GPI	0	1.04394	0.9	0.213	0	Epithelial cell	GPI
RSL1D1	0	1.51719	0.788	0.101	0	Epithelial cell	RSL1D1
PTPRF	0	2.17348	0.736	0.049	0	Epithelial cell	PTPRF
CKS1B	0	1.94495	0.787	0.101	0	Epithelial cell	CKS1B
NFIB	0	1.56185	0.766	0.08	0	Epithelial cell	NFIB
TSTD1	0	2.09282	0.746	0.06	0	Epithelial cell	TSTD1
PHB2	0	1.17745	0.857	0.172	0	Epithelial cell	PHB2
VAV3	0	1.83962	0.774	0.089	0	Epithelial cell	VAV3
EIF2AK2	0	1.0529	0.851	0.166	0	Epithelial cell	EIF2AK2
NDUFA4	0	1.24991	0.905	0.221	0	Epithelial cell	NDUFA4
RPN2	0	1.2573	0.904	0.22	0	Epithelial cell	RPN2
ATP5MF	0	1.59829	0.954	0.27	0	Epithelial cell	ATP5MF
MRPL3	0	1.90471	0.754	0.07	0	Epithelial cell	MRPL3
NDRG1	0	2.65102	0.98	0.296	0	Epithelial cell	NDRG1
TRMT112	0	1.08298	0.838	0.155	0	Epithelial cell	TRMT112
EPHX1	0	2.0041	0.787	0.105	0	Epithelial cell	EPHX1
MTCH1	0	1.17834	0.806	0.124	0	Epithelial cell	MTCH1
PARP1	0	1.33281	0.812	0.13	0	Epithelial cell	PARP1
HSPB1	0	1.94576	0.955	0.273	0	Epithelial cell	HSPB1
CBX3	0	1.47498	0.978	0.297	0	Epithelial cell	CBX3
PPDPF	0	1.0508	0.855	0.174	0	Epithelial cell	PPDPF
SSBP1	0	1.13076	0.877	0.196	0	Epithelial cell	SSBP1
NDUFB2	0	1.11953	0.855	0.175	0	Epithelial cell	NDUFB2
G3BP1	0	1.00513	0.856	0.177	0	Epithelial cell	G3BP1
S100A1	0	2.02704	0.782	0.103	0	Epithelial cell	S100A1
ATP5PF	0	1.38131	0.954	0.276	0	Epithelial cell	ATP5PF
CLDN3	0	2.56759	0.718	0.041	0	Epithelial cell	CLDN3
TXN	0	1.14414	0.931	0.255	0	Epithelial cell	TXN
GPX4	0	1.38089	0.817	0.141	0	Epithelial cell	GPX4
MYO10	0	1.94667	0.739	0.063	0	Epithelial cell	MYO10
SSB	0	1.0417	0.878	0.202	0	Epithelial cell	SSB
TAF1D	0	1.14996	0.813	0.138	0	Epithelial cell	TAF1D
STAU1	0	1.35874	0.78	0.107	0	Epithelial cell	STAU1
KHSRP	0	1.33623	0.78	0.108	0	Epithelial cell	KHSRP
SLC38A1	0	1.10685	0.85	0.178	0	Epithelial cell	SLC38A1
GSTP1	0	1.12576	0.849	0.178	0	Epithelial cell	GSTP1
ERGIC1	0	1.77863	0.747	0.077	0	Epithelial cell	ERGIC1
HADHA	0	1.31584	0.782	0.112	0	Epithelial cell	HADHA
HSPD1	0	1.1205	0.932	0.262	0	Epithelial cell	HSPD1
SINHCAF	0	1.41872	0.791	0.121	0	Epithelial cell	SINHCAF
SCRN1	0	2.48901	0.707	0.037	0	Epithelial cell	SCRN1
CS	0	1.00624	0.879	0.21	0	Epithelial cell	CS
EI24	0	1.54204	0.768	0.099	0	Epithelial cell	EI24
EIF3E	0	1.29608	0.959	0.29	0	Epithelial cell	EIF3E
ENSA	0	0.921723	0.852	0.183	0	Epithelial cell	ENSA
PPP1R14B	0	1.31531	0.943	0.275	0	Epithelial cell	PPP1R14B
SQSTM1	0	1.17381	0.837	0.169	0	Epithelial cell	SQSTM1
GJB2	0	2.82022	0.717	0.05	0	Epithelial cell	GJB2
RAB4A	0	2.24693	0.717	0.05	0	Epithelial cell	RAB4A
TFRC	0	1.31595	0.828	0.161	0	Epithelial cell	TFRC
LITAF	0	1.39765	0.776	0.11	0	Epithelial cell	LITAF
CLDN4	0	2.40028	0.712	0.049	0	Epithelial cell	CLDN4
NHP2	0	1.7745	0.737	0.075	0	Epithelial cell	NHP2
TFG	0	1.52327	0.755	0.093	0	Epithelial cell	TFG
SSR1	0	1.12672	0.811	0.152	0	Epithelial cell	SSR1
DSP	0	2.31377	0.702	0.043	0	Epithelial cell	DSP
RTN3	0	1.02313	0.826	0.167	0	Epithelial cell	RTN3
MSLN	0	2.49934	0.697	0.039	0	Epithelial cell	MSLN
RBM17	0	0.943994	0.831	0.174	0	Epithelial cell	RBM17
RCN1	0	2.53151	0.695	0.038	0	Epithelial cell	RCN1
COX20	0	1.23057	0.798	0.142	0	Epithelial cell	COX20
PCNP	0	0.947321	0.81	0.154	0	Epithelial cell	PCNP
SLPI	0	2.6814	0.874	0.218	0	Epithelial cell	SLPI
WDR43	0	1.27853	0.782	0.126	0	Epithelial cell	WDR43
COX7C	0	1.45225	0.978	0.322	0	Epithelial cell	COX7C
XPOT	0	2.06884	0.723	0.067	0	Epithelial cell	XPOT
RGS10	0	1.23493	0.855	0.2	0	Epithelial cell	RGS10
AHCYL1	0	1.21928	0.781	0.127	0	Epithelial cell	AHCYL1
BST2	0	1.34145	0.791	0.137	0	Epithelial cell	BST2
EMC4	0	1.04523	0.796	0.142	0	Epithelial cell	EMC4
RHOQ	0	1.26615	0.797	0.143	0	Epithelial cell	RHOQ
GPX3	0	2.59336	0.981	0.327	0	Epithelial cell	GPX3
SKP1	0	1.07087	0.781	0.128	0	Epithelial cell	SKP1
POMP	0	0.850368	0.87	0.218	0	Epithelial cell	POMP
ADAR	0	0.700291	0.882	0.231	0	Epithelial cell	ADAR
APEX1	0	1.44275	0.748	0.097	0	Epithelial cell	APEX1
LAMTOR5	0	1.29797	0.756	0.106	0	Epithelial cell	LAMTOR5
EIF1AX	0	1.18673	0.764	0.115	0	Epithelial cell	EIF1AX
PFKP	0	1.55353	0.742	0.093	0	Epithelial cell	PFKP
SLC43A3	0	2.16461	0.699	0.05	0	Epithelial cell	SLC43A3
LCN2	0	2.30921	0.744	0.096	0	Epithelial cell	LCN2
MAL	0	2.57867	0.766	0.118	0	Epithelial cell	MAL
SUCLG2	0	1.64901	0.721	0.073	0	Epithelial cell	SUCLG2
ECHS1	0	2.07576	0.705	0.057	0	Epithelial cell	ECHS1
PDXK	0	1.64707	0.719	0.072	0	Epithelial cell	PDXK
STMP1	0	1.51605	0.73	0.085	0	Epithelial cell	STMP1
COPA	0	1.32813	0.743	0.099	0	Epithelial cell	COPA
TMEM205	0	1.65657	0.717	0.073	0	Epithelial cell	TMEM205
BNIP3	0	2.6866	0.747	0.104	0	Epithelial cell	BNIP3
PRKCI	0	2.24041	0.686	0.043	0	Epithelial cell	PRKCI
RAI14	0	1.87442	0.735	0.092	0	Epithelial cell	RAI14
ANXA2	0	0.837258	0.935	0.293	0	Epithelial cell	ANXA2
EEF2	0	0.849304	0.875	0.233	0	Epithelial cell	EEF2
PDIA6	0	1.15356	0.959	0.317	0	Epithelial cell	PDIA6
SLC25A5	0	1.31163	0.96	0.318	0	Epithelial cell	SLC25A5
AMOTL2	0	2.06844	0.701	0.06	0	Epithelial cell	AMOTL2
GLO1	0	1.51257	0.728	0.087	0	Epithelial cell	GLO1
HOXB2	0	1.60864	0.724	0.083	0	Epithelial cell	HOXB2
PAICS	0	1.74885	0.711	0.07	0	Epithelial cell	PAICS
PTGES3	0	0.804555	0.919	0.278	0	Epithelial cell	PTGES3
RBM8A	0	0.828823	0.798	0.157	0	Epithelial cell	RBM8A
KLK10	0	2.37572	0.721	0.081	0	Epithelial cell	KLK10
ILF2	0	1.26781	0.749	0.11	0	Epithelial cell	ILF2
MTCH2	0	0.878912	0.851	0.212	0	Epithelial cell	MTCH2
CDK2AP2	0	1.27924	0.763	0.125	0	Epithelial cell	CDK2AP2
ATP5F1A	0	0.894655	0.909	0.272	0	Epithelial cell	ATP5F1A
BHLHE41	0	1.61451	0.734	0.097	0	Epithelial cell	BHLHE41
CCT4	0	0.761282	0.899	0.263	0	Epithelial cell	CCT4
HSPA9	0	1.02094	0.787	0.151	0	Epithelial cell	HSPA9
NCBP2	0	1.64366	0.707	0.071	0	Epithelial cell	NCBP2
BCAM	0	2.02404	0.685	0.051	0	Epithelial cell	BCAM
FARP1	0	1.88916	0.684	0.05	0	Epithelial cell	FARP1
METTL5	0	1.66194	0.704	0.071	0	Epithelial cell	METTL5
RPSA	0	1.25233	0.976	0.343	0	Epithelial cell	RPSA
CALU	0	0.792233	0.829	0.197	0	Epithelial cell	CALU
NCKAP1	0	1.78984	0.689	0.057	0	Epithelial cell	NCKAP1
BRK1	0	0.742377	0.847	0.216	0	Epithelial cell	BRK1
CCNY	0	1.67906	0.721	0.09	0	Epithelial cell	CCNY
IRX3	0	2.83027	0.664	0.033	0	Epithelial cell	IRX3
PABPC4	0	1.35456	0.73	0.099	0	Epithelial cell	PABPC4
CD24	0	2.48498	0.994	0.364	0	Epithelial cell	CD24
NDUFS3	0	1.17554	0.758	0.128	0	Epithelial cell	NDUFS3
SRSF9	0	0.932939	0.772	0.142	0	Epithelial cell	SRSF9
STC2	0	2.63171	0.68	0.05	0	Epithelial cell	STC2
TTC3	0	1.33821	0.727	0.097	0	Epithelial cell	TTC3
IRF2BP2	0	1.12764	0.957	0.327	0	Epithelial cell	IRF2BP2
ATP6V1F	0	1.10594	0.744	0.115	0	Epithelial cell	ATP6V1F
RPN1	0	1.44423	0.718	0.089	0	Epithelial cell	RPN1
EIF4B	0	0.854908	0.929	0.301	0	Epithelial cell	EIF4B
CTNNA1	0	1.20312	0.735	0.107	0	Epithelial cell	CTNNA1
P4HB	0	1.12457	0.776	0.148	0	Epithelial cell	P4HB
SLC25A23	0	2.44615	0.664	0.036	0	Epithelial cell	SLC25A23
HNRNPA1	0	0.739356	0.93	0.303	0	Epithelial cell	HNRNPA1
PRDX6	0	1.10592	0.746	0.119	0	Epithelial cell	PRDX6
RPL18	0	0.927765	0.942	0.315	0	Epithelial cell	RPL18
RAB2A	0	0.736578	0.92	0.294	0	Epithelial cell	RAB2A
YME1L1	0	0.650234	0.825	0.199	0	Epithelial cell	YME1L1
DDT	0	1.79337	0.685	0.06	0	Epithelial cell	DDT
MMADHC	0	1.45843	0.703	0.079	0	Epithelial cell	MMADHC
NME4	0	2.20659	0.665	0.041	0	Epithelial cell	NME4
SPINT1	0	2.56616	0.656	0.033	0	Epithelial cell	SPINT1
TMA7	0	0.55506	0.844	0.221	0	Epithelial cell	TMA7
CERS2	0	0.817138	0.79	0.169	0	Epithelial cell	CERS2
NDUFS5	0	1.01505	0.885	0.264	0	Epithelial cell	NDUFS5
MYL12B	0	0.405474	0.921	0.301	0	Epithelial cell	MYL12B
EFR3A	0	1.41794	0.709	0.089	0	Epithelial cell	EFR3A
KLK7	0	2.43113	0.678	0.058	0	Epithelial cell	KLK7
CCT5	0	0.723662	0.825	0.206	0	Epithelial cell	CCT5
RPL7A	0	0.681902	0.917	0.298	0	Epithelial cell	RPL7A
TBL1XR1	0	0.729863	0.784	0.165	0	Epithelial cell	TBL1XR1
CLIC4	0	1.86629	0.677	0.06	0	Epithelial cell	CLIC4
GUK1	0	1.59028	0.69	0.073	0	Epithelial cell	GUK1
HEBP2	0	1.80314	0.672	0.055	0	Epithelial cell	HEBP2
ATP6V0E1	0	0.605775	0.794	0.178	0	Epithelial cell	ATP6V0E1
CNN3	0	2.31678	0.663	0.048	0	Epithelial cell	CNN3
ROMO1	0	1.11183	0.748	0.133	0	Epithelial cell	ROMO1
C4orf3	0	0.891445	0.77	0.156	0	Epithelial cell	C4orf3
SRP72	0	0.656506	0.844	0.23	0	Epithelial cell	SRP72
HACD3	0	1.39973	0.702	0.089	0	Epithelial cell	HACD3
HSPA1B	0	0.986105	0.899	0.286	0	Epithelial cell	HSPA1B
MRPS15	0	1.46709	0.698	0.085	0	Epithelial cell	MRPS15
PSMB4	0	0.608367	0.905	0.292	0	Epithelial cell	PSMB4
SELENOF	0	0.653042	0.837	0.224	0	Epithelial cell	SELENOF
SNRPC	0	1.42194	0.693	0.08	0	Epithelial cell	SNRPC
LY6E	0	0.8851	0.823	0.211	0	Epithelial cell	LY6E
MDH1	0	0.716491	0.805	0.194	0	Epithelial cell	MDH1
PDCD6	0	0.528016	0.857	0.246	0	Epithelial cell	PDCD6
SUCLG1	0	1.40467	0.699	0.088	0	Epithelial cell	SUCLG1
PA2G4	0	0.854584	0.932	0.322	0	Epithelial cell	PA2G4
LDHB	0	0.799611	0.752	0.142	0	Epithelial cell	LDHB
OPTN	0	1.04587	0.738	0.128	0	Epithelial cell	OPTN
DNAJC19	0	0.898053	0.752	0.143	0	Epithelial cell	DNAJC19
NDUFS2	0	1.18793	0.714	0.105	0	Epithelial cell	NDUFS2
KLK6	0	2.68873	0.654	0.046	0	Epithelial cell	KLK6
SDC2	0	1.94296	0.66	0.052	0	Epithelial cell	SDC2
SUSD4	0	2.35682	0.641	0.033	0	Epithelial cell	SUSD4
UACA	0	2.09154	0.654	0.046	0	Epithelial cell	UACA
PARK7	0	0.81645	0.735	0.128	0	Epithelial cell	PARK7
ARF3	0	0.898767	0.745	0.139	0	Epithelial cell	ARF3
PGAM1	0	0.382755	0.837	0.231	0	Epithelial cell	PGAM1
TCF25	0	0.814683	0.732	0.126	0	Epithelial cell	TCF25
HADHB	0	1.43599	0.682	0.077	0	Epithelial cell	HADHB
IER3	0	1.90902	0.678	0.073	0	Epithelial cell	IER3
CHMP3	0	1.7738	0.659	0.054	0	Epithelial cell	CHMP3
CP	0	1.79717	0.742	0.137	0	Epithelial cell	CP
EIF2AK1	0	1.13126	0.701	0.096	0	Epithelial cell	EIF2AK1
ENY2	0	0.784028	0.768	0.163	0	Epithelial cell	ENY2
IER2	0	1.16161	0.727	0.122	0	Epithelial cell	IER2
NQO1	0	2.42528	0.642	0.037	0	Epithelial cell	NQO1
PNRC2	0	0.682225	0.769	0.165	0	Epithelial cell	PNRC2
ZCRB1	0	0.59002	0.815	0.211	0	Epithelial cell	ZCRB1
METTL26	0	1.50822	0.674	0.071	0	Epithelial cell	METTL26
CD151	0	1.97773	0.648	0.045	0	Epithelial cell	CD151
HDAC7	0	0.93687	0.709	0.106	0	Epithelial cell	HDAC7
KRT8	0	2.25962	0.646	0.043	0	Epithelial cell	KRT8
TCEAL4	0	2.6501	0.628	0.025	0	Epithelial cell	TCEAL4
DYNLRB1	0	0.606557	0.824	0.222	0	Epithelial cell	DYNLRB1
RAD21	0	0.990612	0.954	0.352	0	Epithelial cell	RAD21
CDV3	0	0.800909	0.741	0.141	0	Epithelial cell	CDV3
GTF3A	0	1.09304	0.696	0.096	0	Epithelial cell	GTF3A
KRTCAP3	0	2.40511	0.631	0.031	0	Epithelial cell	KRTCAP3
XBP1	0	0.896121	0.751	0.151	0	Epithelial cell	XBP1
ATN1	0	0.360869	0.838	0.239	0	Epithelial cell	ATN1
BMP7	0	2.82673	0.626	0.027	0	Epithelial cell	BMP7
DKC1	0	1.67617	0.659	0.06	0	Epithelial cell	DKC1
HCFC1R1	0	1.23648	0.724	0.125	0	Epithelial cell	HCFC1R1
TMED9	0	1.23015	0.697	0.098	0	Epithelial cell	TMED9
KDELR1	0	0.881595	0.738	0.14	0	Epithelial cell	KDELR1
NUCKS1	0	0.934531	0.962	0.364	0	Epithelial cell	NUCKS1
ATP5F1B	0	1.05399	0.973	0.376	0	Epithelial cell	ATP5F1B
LDHA	0	1.44479	0.981	0.384	0	Epithelial cell	LDHA
COX6C	0	1.88727	0.993	0.397	0	Epithelial cell	COX6C
RAB13	0	2.5439	0.626	0.03	0	Epithelial cell	RAB13
TMEM123	0	0.854141	0.765	0.169	0	Epithelial cell	TMEM123
NCOA4	0	1.01987	0.713	0.118	0	Epithelial cell	NCOA4
DAAM1	0	1.76044	0.674	0.08	0	Epithelial cell	DAAM1
MRPL21	0	1.69634	0.652	0.058	0	Epithelial cell	MRPL21
LUC7L3	0	0.4036	0.802	0.209	0	Epithelial cell	LUC7L3
RPL29	0	1.35712	0.989	0.396	0	Epithelial cell	RPL29
CXCL16	0	1.7777	0.655	0.063	0	Epithelial cell	CXCL16
CXXC5	0	1.45331	0.682	0.09	0	Epithelial cell	CXXC5
EMD	0	1.3249	0.668	0.076	0	Epithelial cell	EMD
MEAF6	0	1.28946	0.672	0.08	0	Epithelial cell	MEAF6
TM9SF2	0	0.454836	0.884	0.292	0	Epithelial cell	TM9SF2
RAD23B	0	0.566833	0.79	0.199	0	Epithelial cell	RAD23B
UQCRC2	0	1.11456	0.696	0.105	0	Epithelial cell	UQCRC2
COX4I1	0	0.676156	0.812	0.222	0	Epithelial cell	COX4I1
NDUFS8	0	1.29722	0.682	0.092	0	Epithelial cell	NDUFS8
EIF3H	0	1.17287	0.982	0.392	0	Epithelial cell	EIF3H
TAX1BP1	0	0.254258	0.869	0.279	0	Epithelial cell	TAX1BP1
UQCRB	0	0.949526	0.96	0.37	0	Epithelial cell	UQCRB
LSM3	0	1.43232	0.668	0.079	0	Epithelial cell	LSM3
GBP1	0	1.61763	0.844	0.255	0	Epithelial cell	GBP1
IRAK1	0	1.73455	0.65	0.061	0	Epithelial cell	IRAK1
CDC42EP1	0	2.57555	0.618	0.03	0	Epithelial cell	CDC42EP1
EZR	0	0.426821	0.851	0.263	0	Epithelial cell	EZR
SCNN1A	0	2.13818	0.626	0.038	0	Epithelial cell	SCNN1A
SRP14	0	0.5508	0.747	0.159	0	Epithelial cell	SRP14
YIPF4	0	0.603631	0.757	0.169	0	Epithelial cell	YIPF4
ATP5MC1	0	0.750066	0.881	0.295	0	Epithelial cell	ATP5MC1
LRRC58	0	1.43645	0.665	0.079	0	Epithelial cell	LRRC58
NOP10	0	0.582946	0.778	0.192	0	Epithelial cell	NOP10
RPL26	0	0.646823	0.921	0.335	0	Epithelial cell	RPL26
OAT	0	2.07683	0.628	0.042	0	Epithelial cell	OAT
PLSCR1	0	1.08209	0.72	0.134	0	Epithelial cell	PLSCR1
BTF3	0	0.349582	0.906	0.321	0	Epithelial cell	BTF3
CCNI	0	0.500388	0.947	0.362	0	Epithelial cell	CCNI
CHCHD2	0	0.422395	0.752	0.167	0	Epithelial cell	CHCHD2
NACA	0	1.57143	0.992	0.407	0	Epithelial cell	NACA
PLOD2	0	2.02625	0.653	0.069	0	Epithelial cell	PLOD2
FUNDC2	0	1.38117	0.659	0.076	0	Epithelial cell	FUNDC2
KPNB1	0	0.409275	0.894	0.312	0	Epithelial cell	KPNB1
XPO1	0	0.403875	0.806	0.224	0	Epithelial cell	XPO1
HDLBP	0	0.456555	0.802	0.221	0	Epithelial cell	HDLBP
PYURF	0	1.25852	0.658	0.077	0	Epithelial cell	PYURF
C1QL1	0	2.59387	0.624	0.043	0	Epithelial cell	C1QL1
GTF2I	0	0.738786	0.711	0.13	0	Epithelial cell	GTF2I
NDUFB3	0	0.897236	0.726	0.145	0	Epithelial cell	NDUFB3
TMEM258	0	0.517193	0.917	0.336	0	Epithelial cell	TMEM258
SF1	0	0.268274	0.839	0.259	0	Epithelial cell	SF1
MLF2	0	0.516836	0.811	0.232	0	Epithelial cell	MLF2
SNRPG	0	0.540698	0.81	0.231	0	Epithelial cell	SNRPG
CD9	0	0.260146	0.88	0.301	0	Epithelial cell	CD9
EIF2S2	0	0.513141	0.911	0.332	0	Epithelial cell	EIF2S2
LARP1	0	0.36241	0.84	0.261	0	Epithelial cell	LARP1
NUTF2	0	0.51926	0.788	0.21	0	Epithelial cell	NUTF2
BEX3	0	2.02203	0.634	0.056	0	Epithelial cell	BEX3
MRPL13	0	1.42601	0.657	0.08	0	Epithelial cell	MRPL13
HNRNPR	0	0.420099	0.824	0.247	0	Epithelial cell	HNRNPR
IL4I1	0	2.50654	0.613	0.036	0	Epithelial cell	IL4I1
LAMP1	0	0.26585	0.852	0.275	0	Epithelial cell	LAMP1
MAFF	0	1.72854	0.637	0.06	0	Epithelial cell	MAFF
VTCN1	0	2.5505	0.613	0.036	0	Epithelial cell	VTCN1
NDUFAB1	0	0.374565	0.875	0.299	0	Epithelial cell	NDUFAB1
RPL7L1	0	1.29173	0.647	0.071	0	Epithelial cell	RPL7L1
CEBPD	0	0.575588	0.743	0.167	0	Epithelial cell	CEBPD
RAB5B	0	0.411872	0.757	0.182	0	Epithelial cell	RAB5B
SSU72	0	0.590114	0.727	0.152	0	Epithelial cell	SSU72
TUBA1B	0	1.11911	0.883	0.308	0	Epithelial cell	TUBA1B
RELA	0	1.35961	0.647	0.073	0	Epithelial cell	RELA
SLC39A14	0	1.42387	0.66	0.086	0	Epithelial cell	SLC39A14
TMBIM1	0	1.4578	0.648	0.074	0	Epithelial cell	TMBIM1
PHF20L1	0	0.540702	0.74	0.166	0	Epithelial cell	PHF20L1
SAMD1	0	1.17012	0.666	0.093	0	Epithelial cell	SAMD1
FOSB	0	1.10773	0.873	0.3	0	Epithelial cell	FOSB
RAB25	0	2.53485	0.598	0.025	0	Epithelial cell	RAB25
SPCS2	0	0.405125	0.799	0.227	0	Epithelial cell	SPCS2
PEA15	0	0.97242	0.72	0.148	0	Epithelial cell	PEA15
PRR13	0	0.721426	0.688	0.116	0	Epithelial cell	PRR13
RHEX	0	1.83789	0.615	0.043	0	Epithelial cell	RHEX
DDX18	0	0.976813	0.674	0.103	0	Epithelial cell	DDX18
HOXA5	0	2.60061	0.599	0.028	0	Epithelial cell	HOXA5
IMPA2	0	2.2612	0.608	0.037	0	Epithelial cell	IMPA2
RPS15A	0	1.06957	0.991	0.42	0	Epithelial cell	RPS15A
VEGFA	0	0.890804	0.866	0.295	0	Epithelial cell	VEGFA
HINT1	0	0.484223	0.932	0.362	0	Epithelial cell	HINT1
IPO5	0	1.06054	0.676	0.106	0	Epithelial cell	IPO5
TMEM219	0	1.19677	0.658	0.088	0	Epithelial cell	TMEM219
FAM162A	0	0.907458	0.694	0.125	0	Epithelial cell	FAM162A
TMED10	0	0.497014	0.931	0.364	0	Epithelial cell	TMED10
CCT2	0	0.281839	0.858	0.292	0	Epithelial cell	CCT2
COX6A1	0	0.406681	0.872	0.306	0	Epithelial cell	COX6A1
PPA2	0	1.86527	0.611	0.045	0	Epithelial cell	PPA2
PTBP1	0	0.445701	0.728	0.162	0	Epithelial cell	PTBP1
ANAPC16	0	1.09112	0.649	0.084	0	Epithelial cell	ANAPC16
QPRT	0	2.30283	0.596	0.031	0	Epithelial cell	QPRT
SF3B4	0	0.282187	0.84	0.275	0	Epithelial cell	SF3B4
SHMT2	0	1.43369	0.699	0.134	0	Epithelial cell	SHMT2
DESI2	0	1.27117	0.643	0.079	0	Epithelial cell	DESI2
MX1	0	0.913475	0.775	0.211	0	Epithelial cell	MX1
RPL3	0	1.31776	0.989	0.425	0	Epithelial cell	RPL3
DHTKD1	0	1.92912	0.609	0.045	0	Epithelial cell	DHTKD1
LGR4	0	2.01925	0.603	0.039	0	Epithelial cell	LGR4
BTG3	0	1.24525	0.659	0.097	0	Epithelial cell	BTG3
DDB1	0	0.693042	0.722	0.16	0	Epithelial cell	DDB1
DNAJC21	0	0.787906	0.69	0.128	0	Epithelial cell	DNAJC21
PGRMC1	0	1.42038	0.629	0.068	0	Epithelial cell	PGRMC1
OLA1	0	0.526079	0.743	0.183	0	Epithelial cell	OLA1
SDHB	0	0.899112	0.679	0.119	0	Epithelial cell	SDHB
UPF3A	0	1.40483	0.632	0.072	0	Epithelial cell	UPF3A
NTPCR	0	1.90092	0.601	0.041	0	Epithelial cell	NTPCR
GSTO1	0	1.08646	0.647	0.088	0	Epithelial cell	GSTO1
TRIB1	0	1.05554	0.677	0.118	0	Epithelial cell	TRIB1
SNRPD1	0	0.7826	0.697	0.138	0	Epithelial cell	SNRPD1
YAP1	0	2.38992	0.585	0.026	0	Epithelial cell	YAP1
DAP3	0	1.05364	0.65	0.092	0	Epithelial cell	DAP3
EIF4A3	0	1.18657	0.639	0.081	0	Epithelial cell	EIF4A3
SH3YL1	0	1.78858	0.599	0.041	0	Epithelial cell	SH3YL1
HSPE1	0	0.702376	0.723	0.166	0	Epithelial cell	HSPE1
MRPS18B	0	1.80753	0.602	0.045	0	Epithelial cell	MRPS18B
TPI1	0	1.19114	0.993	0.436	0	Epithelial cell	TPI1
CD59	0	1.58736	0.616	0.06	0	Epithelial cell	CD59
ARGLU1	0	0.306803	0.724	0.168	0	Epithelial cell	ARGLU1
CTTN	0	1.47805	0.608	0.052	0	Epithelial cell	CTTN
CCT8	0	0.347594	0.771	0.216	0	Epithelial cell	CCT8
SCAMP3	0	1.29985	0.629	0.074	0	Epithelial cell	SCAMP3
HIGD2A	0	1.35778	0.621	0.066	0	Epithelial cell	HIGD2A
RPS26	0	1.42189	0.992	0.437	0	Epithelial cell	RPS26
TMEM14B	0	1.3019	0.623	0.068	0	Epithelial cell	TMEM14B
COPG1	0	1.31822	0.632	0.078	0	Epithelial cell	COPG1
CRTAP	0	1.44614	0.627	0.074	0	Epithelial cell	CRTAP
DERL1	0	0.782003	0.676	0.123	0	Epithelial cell	DERL1
ENO1	0	1.72072	0.995	0.442	0	Epithelial cell	ENO1
HNRNPC	0	0.394323	0.96	0.407	0	Epithelial cell	HNRNPC
SLC50A1	0	1.71736	0.6	0.047	0	Epithelial cell	SLC50A1
C1R	0	1.53691	0.622	0.07	0	Epithelial cell	C1R
NOLC1	0	0.889425	0.662	0.11	0	Epithelial cell	NOLC1
TRIM44	0	0.886222	0.66	0.108	0	Epithelial cell	TRIM44
UFM1	0	1.04504	0.643	0.091	0	Epithelial cell	UFM1
SLC34A2	0	2.49354	0.584	0.032	0	Epithelial cell	SLC34A2
TAP1	0	0.447334	0.828	0.276	0	Epithelial cell	TAP1
CSTB	0	0.261133	0.759	0.208	0	Epithelial cell	CSTB
DCAF13	0	1.25641	0.627	0.076	0	Epithelial cell	DCAF13
NDUFA2	0	0.93573	0.656	0.105	0	Epithelial cell	NDUFA2
RCC2	0	1.02131	0.638	0.087	0	Epithelial cell	RCC2
SEC63	0	0.925577	0.665	0.114	0	Epithelial cell	SEC63
STARD7	0	1.00349	0.636	0.085	0	Epithelial cell	STARD7
HSPA1A	0	0.384063	0.877	0.326	0	Epithelial cell	HSPA1A
RBMX	0	0.499155	0.72	0.169	0	Epithelial cell	RBMX
TMEM14C	0	1.9213	0.594	0.043	0	Epithelial cell	TMEM14C
ACTR1B	0	1.10797	0.631	0.081	0	Epithelial cell	ACTR1B
CTDSP2	0	0.623892	0.68	0.13	0	Epithelial cell	CTDSP2
EIF3K	0	0.312471	0.767	0.217	0	Epithelial cell	EIF3K
S100A11	0	0.7179	0.915	0.365	0	Epithelial cell	S100A11
ACO2	0	0.759141	0.689	0.139	0	Epithelial cell	ACO2
KIAA1217	0	1.82203	0.597	0.047	0	Epithelial cell	KIAA1217
SMAD2	0	0.840042	0.655	0.106	0	Epithelial cell	SMAD2
HDGF	0	1.57109	0.992	0.443	0	Epithelial cell	HDGF
TOMM7	0	1.27831	0.991	0.442	0	Epithelial cell	TOMM7
CAMTA1	0	1.01666	0.645	0.097	0	Epithelial cell	CAMTA1
COX7A2	0	0.55056	0.725	0.177	0	Epithelial cell	COX7A2
NUCB1	0	1.20344	0.623	0.075	0	Epithelial cell	NUCB1
PSMD4	0	0.317645	0.76	0.212	0	Epithelial cell	PSMD4
SYF2	0	0.553903	0.683	0.135	0	Epithelial cell	SYF2
TCEA1	0	0.756792	0.728	0.18	0	Epithelial cell	TCEA1
ADGRL1	0	1.78858	0.59	0.042	0	Epithelial cell	ADGRL1
EBAG9	0	1.80668	0.595	0.047	0	Epithelial cell	EBAG9
ANAPC11	0	1.28859	0.628	0.081	0	Epithelial cell	ANAPC11
CCT3	0	0.703047	0.687	0.14	0	Epithelial cell	CCT3
PNPLA2	0	0.932927	0.634	0.087	0	Epithelial cell	PNPLA2
UFC1	0	1.27483	0.615	0.068	0	Epithelial cell	UFC1
DCAF10	0	1.54996	0.605	0.059	0	Epithelial cell	DCAF10
CTCFL	0	2.39917	0.572	0.026	0	Epithelial cell	CTCFL
ORMDL2	0	1.16051	0.623	0.078	0	Epithelial cell	ORMDL2
SYPL1	0	1.13194	0.626	0.081	0	Epithelial cell	SYPL1
PGK1	0	0.848709	0.963	0.418	0	Epithelial cell	PGK1
POLR1D	0	0.361668	0.732	0.187	0	Epithelial cell	POLR1D
PXDC1	0	2.06581	0.607	0.062	0	Epithelial cell	PXDC1
CDC42EP3	0	1.40801	0.624	0.08	0	Epithelial cell	CDC42EP3
JPT2	0	1.96509	0.581	0.037	0	Epithelial cell	JPT2
S100A13	0	0.639839	0.686	0.143	0	Epithelial cell	S100A13
SET	0	0.786814	0.978	0.436	0	Epithelial cell	SET
TAP2	0	0.999782	0.644	0.102	0	Epithelial cell	TAP2
UBE2L6	0	0.888239	0.656	0.114	0	Epithelial cell	UBE2L6
BACE2	0	2.41395	0.572	0.03	0	Epithelial cell	BACE2
PSAT1	0	2.48688	0.577	0.035	0	Epithelial cell	PSAT1
TPM2	0	1.96299	0.577	0.035	0	Epithelial cell	TPM2
TRIP6	0	1.73502	0.588	0.046	0	Epithelial cell	TRIP6
CHTOP	0	0.697509	0.659	0.118	0	Epithelial cell	CHTOP
NDUFA3	0	1.01489	0.638	0.097	0	Epithelial cell	NDUFA3
COA6	0	1.68434	0.592	0.051	0	Epithelial cell	COA6
PPP1R15A	0	0.360533	0.721	0.18	0	Epithelial cell	PPP1R15A
PRELID3B	0	1.31225	0.608	0.067	0	Epithelial cell	PRELID3B
PSMB9	0	0.555706	0.7	0.159	0	Epithelial cell	PSMB9
SQLE	0	1.90378	0.592	0.051	0	Epithelial cell	SQLE
PAIP1	0	0.73756	0.667	0.127	0	Epithelial cell	PAIP1
EBNA1BP2	0	1.57957	0.597	0.057	0	Epithelial cell	EBNA1BP2
CLPTM1L	0	0.783121	0.651	0.112	0	Epithelial cell	CLPTM1L
GCLM	0	1.41487	0.624	0.085	0	Epithelial cell	GCLM
MTDH	0	0.411082	0.947	0.408	0	Epithelial cell	MTDH
FDPS	0	1.28764	0.607	0.069	0	Epithelial cell	FDPS
PSMD2	0	0.449634	0.726	0.188	0	Epithelial cell	PSMD2
BBX	0	0.619197	0.689	0.151	0	Epithelial cell	BBX
CTBP2	0	0.763914	0.652	0.115	0	Epithelial cell	CTBP2
SSPN	0	2.83084	0.558	0.021	0	Epithelial cell	SSPN
THOC7	0	0.790635	0.653	0.116	0	Epithelial cell	THOC7
UQCR10	0	0.855109	0.649	0.112	0	Epithelial cell	UQCR10
ADD3	0	0.260138	0.718	0.181	0	Epithelial cell	ADD3
ATP1B1	0	2.08325	0.588	0.051	0	Epithelial cell	ATP1B1
GRAMD2B	0	1.82502	0.583	0.046	0	Epithelial cell	GRAMD2B
MRPL34	0	1.38741	0.599	0.062	0	Epithelial cell	MRPL34
PSME3	0	0.320455	0.736	0.199	0	Epithelial cell	PSME3
MZT2B	0	1.19942	0.611	0.075	0	Epithelial cell	MZT2B
UBE2Z	0	0.376601	0.721	0.185	0	Epithelial cell	UBE2Z
CCNG1	0	1.70018	0.59	0.054	0	Epithelial cell	CCNG1
SLC3A2	0	0.671219	0.703	0.167	0	Epithelial cell	SLC3A2
MALSU1	0	1.18417	0.613	0.078	0	Epithelial cell	MALSU1
MRFAP1	0	0.77427	0.651	0.116	0	Epithelial cell	MRFAP1
ARHGAP29	0	2.13524	0.58	0.045	0	Epithelial cell	ARHGAP29
TAGLN2	0	0.551347	0.945	0.41	0	Epithelial cell	TAGLN2
SUMO3	0	0.383148	0.706	0.172	0	Epithelial cell	SUMO3
CLNS1A	0	1.43269	0.589	0.055	0	Epithelial cell	CLNS1A
API5	0	0.839367	0.629	0.096	0	Epithelial cell	API5
LAMTOR2	0	0.798869	0.652	0.119	0	Epithelial cell	LAMTOR2
VEZF1	0	0.668961	0.657	0.124	0	Epithelial cell	VEZF1
PSAP	0	0.455748	0.969	0.436	0	Epithelial cell	PSAP
HOXB6	0	2.31215	0.565	0.033	0	Epithelial cell	HOXB6
FRMD8	0	0.96734	0.608	0.077	0	Epithelial cell	FRMD8
OXA1L	0	1.07728	0.604	0.073	0	Epithelial cell	OXA1L
CEBPZ	0	0.601892	0.653	0.123	0	Epithelial cell	CEBPZ
MKNK2	0	0.865065	0.675	0.145	0	Epithelial cell	MKNK2
SFN	0	2.38314	0.57	0.04	0	Epithelial cell	SFN
SRI	0	0.589829	0.641	0.112	0	Epithelial cell	SRI
C1S	0	2.0062	0.587	0.058	0	Epithelial cell	C1S
MTIF2	0	1.765	0.573	0.044	0	Epithelial cell	MTIF2
RPL4	0	0.606301	0.969	0.44	0	Epithelial cell	RPL4
SLC11A2	0	1.4626	0.593	0.065	0	Epithelial cell	SLC11A2
CAMLG	0	1.59208	0.58	0.052	0	Epithelial cell	CAMLG
PSMC3	0	0.511116	0.698	0.17	0	Epithelial cell	PSMC3
UQCRFS1	0	1.49757	0.581	0.053	0	Epithelial cell	UQCRFS1
BCAP31	0	1.00001	0.612	0.085	0	Epithelial cell	BCAP31
DLG1	0	0.988838	0.603	0.076	0	Epithelial cell	DLG1
EEF1B2	0	0.266838	0.923	0.396	0	Epithelial cell	EEF1B2
FYTTD1	0	1.02748	0.622	0.095	0	Epithelial cell	FYTTD1
EGR1	0	0.549844	0.942	0.415	0	Epithelial cell	EGR1
EIF4A2	0	0.353414	0.948	0.422	0	Epithelial cell	EIF4A2
VCL	0	1.36045	0.594	0.068	0	Epithelial cell	VCL
SRP19	0	1.09789	0.609	0.084	0	Epithelial cell	SRP19
NIFK	0	1.72592	0.568	0.043	0	Epithelial cell	NIFK
SOD1	0	0.739719	0.974	0.449	0	Epithelial cell	SOD1
CKS2	0	0.591693	0.738	0.214	0	Epithelial cell	CKS2
FAM204A	0	0.974884	0.611	0.087	0	Epithelial cell	FAM204A
RBCK1	0	1.01361	0.61	0.086	0	Epithelial cell	RBCK1
TUBA1C	0	0.356393	0.754	0.23	0	Epithelial cell	TUBA1C
DUT	0	0.730954	0.64	0.117	0	Epithelial cell	DUT
SLFN5	0	0.473279	0.675	0.152	0	Epithelial cell	SLFN5
TRPS1	0	0.49897	0.686	0.163	0	Epithelial cell	TRPS1
ANP32B	0	0.474357	0.965	0.442	0	Epithelial cell	ANP32B
EMC10	0	1.35081	0.588	0.065	0	Epithelial cell	EMC10
FOLR1	0	2.11296	0.566	0.043	0	Epithelial cell	FOLR1
HMGB3	0	1.80348	0.574	0.051	0	Epithelial cell	HMGB3
LAMA3	0	2.54538	0.58	0.057	0	Epithelial cell	LAMA3
CDC42BPA	0	1.75018	0.562	0.04	0	Epithelial cell	CDC42BPA
NDUFB10	0	1.2014	0.597	0.075	0	Epithelial cell	NDUFB10
SSRP1	0	0.405745	0.694	0.172	0	Epithelial cell	SSRP1
LAMA5	0	1.57747	0.565	0.043	0	Epithelial cell	LAMA5
FGFR1	0	0.822465	0.602	0.081	0	Epithelial cell	FGFR1
POLR2J	0	1.42652	0.578	0.057	0	Epithelial cell	POLR2J
SNRPE	0	0.259442	0.721	0.2	0	Epithelial cell	SNRPE
PSMA5	0	0.463738	0.682	0.162	0	Epithelial cell	PSMA5
ZKSCAN1	0	1.12618	0.585	0.066	0	Epithelial cell	ZKSCAN1
CMTM6	0	0.402978	0.649	0.131	0	Epithelial cell	CMTM6
PNPT1	0	1.32727	0.579	0.061	0	Epithelial cell	PNPT1
RAB6A	0	0.645253	0.625	0.107	0	Epithelial cell	RAB6A
CANX	0	0.664954	0.974	0.457	0	Epithelial cell	CANX
MRPL37	0	1.69911	0.564	0.047	0	Epithelial cell	MRPL37
STAT1	0	0.389669	0.815	0.298	0	Epithelial cell	STAT1
DVL3	0	0.915021	0.603	0.087	0	Epithelial cell	DVL3
SMC3	0	0.362752	0.684	0.168	0	Epithelial cell	SMC3
CAMK1D	0	1.25473	0.601	0.086	0	Epithelial cell	CAMK1D
HMGN2	0	0.496528	0.814	0.299	0	Epithelial cell	HMGN2
C8orf33	0	2.08014	0.546	0.032	0	Epithelial cell	C8orf33
ESRP1	0	2.19628	0.541	0.027	0	Epithelial cell	ESRP1
HOXA4	0	2.56547	0.538	0.024	0	Epithelial cell	HOXA4
MRPL51	0	0.479865	0.669	0.155	0	Epithelial cell	MRPL51
SERPINA1	0	2.63287	0.548	0.034	0	Epithelial cell	SERPINA1
WASL	0	0.876711	0.605	0.091	0	Epithelial cell	WASL
GBP4	0	1.19202	0.674	0.161	0	Epithelial cell	GBP4
IFNAR1	0	1.66629	0.558	0.045	0	Epithelial cell	IFNAR1
RPL8	0	1.47047	0.993	0.48	0	Epithelial cell	RPL8
CAPN1	0	1.06358	0.586	0.074	0	Epithelial cell	CAPN1
RARG	0	0.869491	0.608	0.096	0	Epithelial cell	RARG
SDC4	0	0.487142	0.73	0.218	0	Epithelial cell	SDC4
ADH5	0	0.810034	0.613	0.102	0	Epithelial cell	ADH5
CTDSP1	0	0.416946	0.656	0.145	0	Epithelial cell	CTDSP1
LBH	0	0.708563	0.75	0.239	0	Epithelial cell	LBH
NDUFA1	0	1.10527	0.983	0.472	0	Epithelial cell	NDUFA1
SMARCC1	0	0.767919	0.613	0.102	0	Epithelial cell	SMARCC1
CUTA	0	0.529963	0.643	0.133	0	Epithelial cell	CUTA
NPC2	0	0.541951	0.646	0.136	0	Epithelial cell	NPC2
OCIAD1	0	0.644833	0.622	0.112	0	Epithelial cell	OCIAD1
RPL23A	0	0.941307	0.987	0.477	0	Epithelial cell	RPL23A
RANBP1	0	0.390787	0.681	0.172	0	Epithelial cell	RANBP1
SDHC	0	0.955952	0.597	0.088	0	Epithelial cell	SDHC
MRPL57	0	1.20826	0.575	0.066	0	Epithelial cell	MRPL57
ERGIC3	0	0.477784	0.648	0.14	0	Epithelial cell	ERGIC3
MTIF3	0	1.52967	0.554	0.046	0	Epithelial cell	MTIF3
FH	0	1.12288	0.588	0.081	0	Epithelial cell	FH
KLF10	0	1.48089	0.583	0.076	0	Epithelial cell	KLF10
LSM4	0	1.66928	0.553	0.046	0	Epithelial cell	LSM4
MRPL18	0	1.13336	0.582	0.075	0	Epithelial cell	MRPL18
HOXB8	0	2.50595	0.53	0.024	0	Epithelial cell	HOXB8
IARS2	0	1.47331	0.559	0.053	0	Epithelial cell	IARS2
SEPHS1	0	1.54478	0.558	0.052	0	Epithelial cell	SEPHS1
TRIM28	0	0.55535	0.636	0.13	0	Epithelial cell	TRIM28
GRHPR	0	1.5837	0.558	0.053	0	Epithelial cell	GRHPR
MGST3	0	0.861236	0.616	0.111	0	Epithelial cell	MGST3
MIS18A	0	2.18763	0.538	0.033	0	Epithelial cell	MIS18A
SERINC3	0	0.393887	0.635	0.13	0	Epithelial cell	SERINC3
ABLIM1	0	1.87082	0.542	0.038	0	Epithelial cell	ABLIM1
CAND1	0	0.82948	0.597	0.093	0	Epithelial cell	CAND1
CEBPZOS	0	1.32779	0.561	0.057	0	Epithelial cell	CEBPZOS
PFDN4	0	1.28577	0.569	0.065	0	Epithelial cell	PFDN4
PTK2	0	2.01512	0.534	0.03	0	Epithelial cell	PTK2
TPM1	0	1.93034	0.617	0.113	0	Epithelial cell	TPM1
BCL6	0	0.348236	0.641	0.138	0	Epithelial cell	BCL6
IRF1	0	0.390543	0.872	0.369	0	Epithelial cell	IRF1
PRMT1	0	0.365462	0.664	0.162	0	Epithelial cell	PRMT1
SND1	0	0.674199	0.616	0.114	0	Epithelial cell	SND1
CTSB	0	0.567581	0.795	0.294	0	Epithelial cell	CTSB
TRAPPC12	0	1.17734	0.569	0.069	0	Epithelial cell	TRAPPC12
PSMF1	0	0.402134	0.64	0.141	0	Epithelial cell	PSMF1
RPS2	0	1.72936	0.996	0.497	0	Epithelial cell	RPS2
SSBP3	0	0.568257	0.628	0.129	0	Epithelial cell	SSBP3
TNNT1	0	2.28067	0.526	0.027	0	Epithelial cell	TNNT1
NDUFS1	0	1.04304	0.576	0.077	0	Epithelial cell	NDUFS1
SLC25A33	0	1.25618	0.567	0.068	0	Epithelial cell	SLC25A33
ABI2	0	1.53559	0.545	0.047	0	Epithelial cell	ABI2
MDH2	0	1.18246	0.562	0.064	0	Epithelial cell	MDH2
ERBB3	0	2.30129	0.523	0.025	0	Epithelial cell	ERBB3
UHMK1	0	0.252469	0.634	0.136	0	Epithelial cell	UHMK1
CYSTM1	0	1.5809	0.544	0.047	0	Epithelial cell	CYSTM1
WASHC5	0	1.31667	0.555	0.058	0	Epithelial cell	WASHC5
GRSF1	0	0.626735	0.603	0.106	0	Epithelial cell	GRSF1
PFDN2	0	0.813209	0.598	0.101	0	Epithelial cell	PFDN2
G6PC3	0	1.60066	0.54	0.044	0	Epithelial cell	G6PC3
GANAB	0	1.43388	0.55	0.054	0	Epithelial cell	GANAB
DYNLT1	0	0.72312	0.588	0.092	0	Epithelial cell	DYNLT1
OS9	0	0.474858	0.619	0.123	0	Epithelial cell	OS9
KDELR2	0	1.05373	0.573	0.077	0	Epithelial cell	KDELR2
GTPBP4	0	1.48503	0.543	0.048	0	Epithelial cell	GTPBP4
TIMMDC1	0	1.59676	0.539	0.044	0	Epithelial cell	TIMMDC1
SKAP2	0	0.786024	0.588	0.093	0	Epithelial cell	SKAP2
HMGN3	0	1.19804	0.571	0.076	0	Epithelial cell	HMGN3
RFK	0	1.88027	0.534	0.04	0	Epithelial cell	RFK
NCSTN	0	0.764444	0.594	0.1	0	Epithelial cell	NCSTN
NDUFB1	0	1.05185	0.567	0.073	0	Epithelial cell	NDUFB1
IER3IP1	0	1.75824	0.53	0.037	0	Epithelial cell	IER3IP1
RFXANK	0	1.89988	0.529	0.036	0	Epithelial cell	RFXANK
RHOC	0	1.17093	0.561	0.068	0	Epithelial cell	RHOC
TNFRSF12A	0	1.68966	0.54	0.047	0	Epithelial cell	TNFRSF12A
DSC2	0	2.50355	0.517	0.024	0	Epithelial cell	DSC2
EGLN1	0	0.826885	0.616	0.123	0	Epithelial cell	EGLN1
GPR157	0	2.23439	0.521	0.028	0	Epithelial cell	GPR157
RTN4RL2	0	2.49365	0.518	0.025	0	Epithelial cell	RTN4RL2
COA3	0	1.1562	0.566	0.073	0	Epithelial cell	COA3
KRCC1	0	1.10926	0.569	0.076	0	Epithelial cell	KRCC1
PRKCSH	0	0.770025	0.588	0.096	0	Epithelial cell	PRKCSH
RPS11	0	1.1029	0.991	0.499	0	Epithelial cell	RPS11
TWF1	0	0.881115	0.592	0.1	0	Epithelial cell	TWF1
ARL6IP1	0	0.456689	0.667	0.176	0	Epithelial cell	ARL6IP1
NBN	0	0.559245	0.614	0.123	0	Epithelial cell	NBN
SLC25A36	0	1.14475	0.551	0.061	0	Epithelial cell	SLC25A36
ATP6AP2	0	0.591463	0.596	0.106	0	Epithelial cell	ATP6AP2
EIF3M	0	0.296309	0.65	0.16	0	Epithelial cell	EIF3M
PARP14	0	0.441411	0.657	0.167	0	Epithelial cell	PARP14
LSG1	0	1.14421	0.548	0.059	0	Epithelial cell	LSG1
RNF7	0	1.25382	0.547	0.058	0	Epithelial cell	RNF7
POLE3	0	0.823345	0.575	0.086	0	Epithelial cell	POLE3
NDUFV1	0	1.19565	0.549	0.061	0	Epithelial cell	NDUFV1
TBCA	0	0.45688	0.626	0.138	0	Epithelial cell	TBCA
GFM1	0	1.30271	0.547	0.06	0	Epithelial cell	GFM1
MRPS23	0	1.71932	0.526	0.039	0	Epithelial cell	MRPS23
TSNAX	0	1.747	0.523	0.036	0	Epithelial cell	TSNAX
FGF18	0	2.41959	0.512	0.025	0	Epithelial cell	FGF18
GJB6	0	2.93611	0.509	0.022	0	Epithelial cell	GJB6
RDH11	0	0.950369	0.566	0.079	0	Epithelial cell	RDH11
PCGF2	0	2.21161	0.514	0.028	0	Epithelial cell	PCGF2
SORT1	0	1.41817	0.536	0.051	0	Epithelial cell	SORT1
USP1	0	0.433097	0.635	0.15	0	Epithelial cell	USP1
SDHD	0	1.85019	0.52	0.036	0	Epithelial cell	SDHD
C6orf132	0	2.16282	0.511	0.027	0	Epithelial cell	C6orf132
PPIA	0	0.725	0.986	0.503	0	Epithelial cell	PPIA
TATDN1	0	1.84258	0.518	0.035	0	Epithelial cell	TATDN1
TSEN34	0	1.95917	0.513	0.03	0	Epithelial cell	TSEN34
BSG	0	1.18137	0.542	0.06	0	Epithelial cell	BSG
TRMT10C	0	1.67949	0.521	0.039	0	Epithelial cell	TRMT10C
ATP6AP1	0	0.325254	0.639	0.157	0	Epithelial cell	ATP6AP1
DYNC1LI2	0	0.496205	0.597	0.115	0	Epithelial cell	DYNC1LI2
CCL28	0	2.3124	0.507	0.026	0	Epithelial cell	CCL28
DAD1	0	0.287777	0.629	0.148	0	Epithelial cell	DAD1
PIK3CB	0	0.824983	0.571	0.09	0	Epithelial cell	PIK3CB
WWC1	0	2.18341	0.504	0.023	0	Epithelial cell	WWC1
ISG20L2	0	0.953876	0.549	0.069	0	Epithelial cell	ISG20L2
NABP2	0	1.34085	0.537	0.057	0	Epithelial cell	NABP2
UTP23	0	1.61318	0.52	0.04	0	Epithelial cell	UTP23
AIDA	0	0.508633	0.618	0.138	0	Epithelial cell	AIDA
SUMO1	0	0.287432	0.615	0.135	0	Epithelial cell	SUMO1
TTC17	0	0.522481	0.59	0.11	0	Epithelial cell	TTC17
POLR2H	0	1.61426	0.519	0.041	0	Epithelial cell	POLR2H
GOLGA4	0	0.375134	0.621	0.143	0	Epithelial cell	GOLGA4
GOT1	0	1.66023	0.525	0.048	0	Epithelial cell	GOT1
UTP11	0	0.98508	0.551	0.074	0	Epithelial cell	UTP11
AHCY	0	2.26961	0.501	0.024	0	Epithelial cell	AHCY
DDIT4	0	1.32525	0.607	0.13	0	Epithelial cell	DDIT4
ERLEC1	0	0.435519	0.618	0.141	0	Epithelial cell	ERLEC1
TMEM14A	0	1.81025	0.513	0.037	0	Epithelial cell	TMEM14A
QPCT	0	2.44173	0.507	0.031	0	Epithelial cell	QPCT
LSM2	0	1.15706	0.537	0.062	0	Epithelial cell	LSM2
NCOA7	0	1.33946	0.583	0.108	0	Epithelial cell	NCOA7
TMOD1	0	2.31838	0.499	0.024	0	Epithelial cell	TMOD1
COA4	0	1.67081	0.513	0.039	0	Epithelial cell	COA4
MAT2B	0	0.282441	0.592	0.118	0	Epithelial cell	MAT2B
SPATS2L	0	0.718237	0.586	0.112	0	Epithelial cell	SPATS2L
TMEM230	0	1.33096	0.526	0.053	0	Epithelial cell	TMEM230
APH1A	0	0.305679	0.614	0.141	0	Epithelial cell	APH1A
UPF2	0	0.543033	0.574	0.101	0	Epithelial cell	UPF2
ZNF706	0	0.397284	0.606	0.133	0	Epithelial cell	ZNF706
DNPH1	0	1.02089	0.541	0.069	0	Epithelial cell	DNPH1
PAFAH1B2	0	0.996729	0.543	0.071	0	Epithelial cell	PAFAH1B2
PPP4C	0	0.682804	0.555	0.083	0	Epithelial cell	PPP4C
ALKBH7	0	1.8755	0.506	0.034	0	Epithelial cell	ALKBH7
BRD7	0	0.541034	0.582	0.11	0	Epithelial cell	BRD7
GOLGA7	0	0.428901	0.58	0.108	0	Epithelial cell	GOLGA7
TTC1	0	0.84688	0.553	0.082	0	Epithelial cell	TTC1
CDC123	0	0.744862	0.57	0.099	0	Epithelial cell	CDC123
RPL6	0	0.942049	0.992	0.521	0	Epithelial cell	RPL6
RTL8A	0	1.95546	0.502	0.031	0	Epithelial cell	RTL8A
ARHGEF2	0	1.38954	0.525	0.056	0	Epithelial cell	ARHGEF2
USP14	0	0.368068	0.603	0.134	0	Epithelial cell	USP14
DBN1	0	0.995578	0.53	0.062	0	Epithelial cell	DBN1
HES1	0	2.32577	0.528	0.06	0	Epithelial cell	HES1
PPP1R2	0	0.765745	0.547	0.079	0	Epithelial cell	PPP1R2
TMEM183A	0	0.881722	0.542	0.074	0	Epithelial cell	TMEM183A
ARPC5L	0	0.378958	0.598	0.13	0	Epithelial cell	ARPC5L
MTHFD2	0	0.688559	0.57	0.102	0	Epithelial cell	MTHFD2
PSMD7	0	0.317729	0.609	0.141	0	Epithelial cell	PSMD7
SEMA4B	0	2.15649	0.495	0.028	0	Epithelial cell	SEMA4B
NUP62	0	1.35376	0.518	0.052	0	Epithelial cell	NUP62
TRAK1	0	0.922479	0.543	0.077	0	Epithelial cell	TRAK1
MRPL9	0	1.51245	0.509	0.044	0	Epithelial cell	MRPL9
PGM1	0	1.34001	0.52	0.055	0	Epithelial cell	PGM1
RSRC1	0	1.00117	0.541	0.076	0	Epithelial cell	RSRC1
SFT2D1	0	0.951097	0.536	0.071	0	Epithelial cell	SFT2D1
IFI6	0	0.840714	0.857	0.392	0	Epithelial cell	IFI6
PARD3	0	2.52019	0.484	0.019	0	Epithelial cell	PARD3
RPS16	0	1.34575	0.997	0.532	0	Epithelial cell	RPS16
ABCE1	0	0.844785	0.548	0.084	0	Epithelial cell	ABCE1
EIF6	0	1.41213	0.512	0.048	0	Epithelial cell	EIF6
RBM47	0	0.388894	0.583	0.12	0	Epithelial cell	RBM47
BMI1	0	1.00222	0.533	0.071	0	Epithelial cell	BMI1
KRT10	0	1.22905	0.526	0.064	0	Epithelial cell	KRT10
PDHB	0	0.988777	0.532	0.07	0	Epithelial cell	PDHB
HSPA14	0	0.448516	0.58	0.118	0	Epithelial cell	HSPA14
ZNHIT1	0	0.518227	0.573	0.111	0	Epithelial cell	ZNHIT1
CNP	0	1.23387	0.522	0.061	0	Epithelial cell	CNP
PDHA1	0	0.918562	0.537	0.076	0	Epithelial cell	PDHA1
TIMM23	0	1.51305	0.506	0.045	0	Epithelial cell	TIMM23
EBPL	0	2.00918	0.491	0.03	0	Epithelial cell	EBPL
MYL9	0	2.30979	0.492	0.031	0	Epithelial cell	MYL9
PSMC2	0	0.548079	0.565	0.104	0	Epithelial cell	PSMC2
TRPT1	0	1.77008	0.493	0.032	0	Epithelial cell	TRPT1
CHMP2B	0	0.713656	0.55	0.09	0	Epithelial cell	CHMP2B
CST3	0	1.89127	0.495	0.035	0	Epithelial cell	CST3
CYBA	0	0.430713	0.601	0.141	0	Epithelial cell	CYBA
FKBP9	0	2.43555	0.48	0.02	0	Epithelial cell	FKBP9
RPL14	0	1.01027	0.993	0.533	0	Epithelial cell	RPL14
TMC4	0	2.19123	0.483	0.023	0	Epithelial cell	TMC4
GPAA1	0	0.600864	0.556	0.097	0	Epithelial cell	GPAA1
SLC48A1	0	1.46482	0.516	0.057	0	Epithelial cell	SLC48A1
CDCA7L	0	2.35517	0.482	0.023	0	Epithelial cell	CDCA7L
NOP56	0	0.436882	0.574	0.115	0	Epithelial cell	NOP56
GTF3C2	0	1.10041	0.517	0.059	0	Epithelial cell	GTF3C2
TMEM50B	0	1.36727	0.509	0.051	0	Epithelial cell	TMEM50B
TRIOBP	0	0.940669	0.538	0.08	0	Epithelial cell	TRIOBP
VPS72	0	1.55863	0.498	0.04	0	Epithelial cell	VPS72
IFNGR2	0	2.03047	0.484	0.026	0	Epithelial cell	IFNGR2
SNRPD3	0	0.284471	0.603	0.145	0	Epithelial cell	SNRPD3
STMN1	0	0.330645	0.719	0.261	0	Epithelial cell	STMN1
RSL24D1	0	0.845178	0.529	0.072	0	Epithelial cell	RSL24D1
HOXB5	0	2.47439	0.48	0.023	0	Epithelial cell	HOXB5
PSMB5	0	0.375408	0.585	0.128	0	Epithelial cell	PSMB5
YIPF6	0	1.61144	0.495	0.039	0	Epithelial cell	YIPF6
LAMTOR3	0	1.00893	0.52	0.065	0	Epithelial cell	LAMTOR3
PPP2R1A	0	0.797725	0.537	0.082	0	Epithelial cell	PPP2R1A
TMED2	0	0.350628	0.589	0.134	0	Epithelial cell	TMED2
DNPEP	0	1.03789	0.519	0.065	0	Epithelial cell	DNPEP
PTDSS1	0	0.744844	0.536	0.082	0	Epithelial cell	PTDSS1
ATP5F1E	0	1.30604	0.996	0.542	0	Epithelial cell	ATP5F1E
LRRC59	0	0.435823	0.59	0.136	0	Epithelial cell	LRRC59
ALG3	0	1.20806	0.513	0.06	0	Epithelial cell	ALG3
GID8	0	1.37335	0.499	0.046	0	Epithelial cell	GID8
ATP5MC2	0	0.584493	0.985	0.532	0	Epithelial cell	ATP5MC2
SMIM30	0	1.74078	0.486	0.033	0	Epithelial cell	SMIM30
VDAC3	0	0.338369	0.588	0.135	0	Epithelial cell	VDAC3
OPA1	0	0.90806	0.524	0.072	0	Epithelial cell	OPA1
TMEM167B	0	1.31874	0.5	0.048	0	Epithelial cell	TMEM167B
GABARAPL2	0	0.254844	0.577	0.125	0	Epithelial cell	GABARAPL2
NFIC	0	0.334127	0.59	0.138	0	Epithelial cell	NFIC
APRT	0	0.839513	0.539	0.088	0	Epithelial cell	APRT
FKBP2	0	0.739965	0.547	0.096	0	Epithelial cell	FKBP2
CFAP97	0	1.16029	0.507	0.056	0	Epithelial cell	CFAP97
FAM83A	0	2.55221	0.501	0.05	0	Epithelial cell	FAM83A
IDI1	0	1.16511	0.519	0.068	0	Epithelial cell	IDI1
SRGAP1	0	1.37608	0.497	0.046	0	Epithelial cell	SRGAP1
CBX1	0	0.939733	0.534	0.084	0	Epithelial cell	CBX1
CHMP1B	0	0.943882	0.513	0.063	0	Epithelial cell	CHMP1B
SEC22B	0	1.0244	0.514	0.064	0	Epithelial cell	SEC22B
PNPO	0	2.07906	0.476	0.026	0	Epithelial cell	PNPO
RPL36	0	1.80535	0.997	0.547	0	Epithelial cell	RPL36
HNRNPH3	0	0.401822	0.556	0.107	0	Epithelial cell	HNRNPH3
ACADVL	0	0.739174	0.526	0.077	0	Epithelial cell	ACADVL
RNASEH1	0	2.20911	0.471	0.022	0	Epithelial cell	RNASEH1
ERG28	0	1.36518	0.5	0.052	0	Epithelial cell	ERG28
AGRN	0	1.89789	0.48	0.032	0	Epithelial cell	AGRN
EMX2	0	2.21165	0.473	0.025	0	Epithelial cell	EMX2
LZTS3	0	1.75199	0.478	0.03	0	Epithelial cell	LZTS3
LMO3	0	0.684043	0.546	0.099	0	Epithelial cell	LMO3
CPNE1	0	0.921211	0.515	0.068	0	Epithelial cell	CPNE1
EMP2	0	1.59039	0.492	0.045	0	Epithelial cell	EMP2
PRCC	0	1.199	0.496	0.049	0	Epithelial cell	PRCC
F11R	0	1.99039	0.476	0.029	0	Epithelial cell	F11R
PDCD5	0	0.422508	0.567	0.12	0	Epithelial cell	PDCD5
DPM1	0	0.679629	0.533	0.087	0	Epithelial cell	DPM1
PREPL	0	1.73604	0.483	0.037	0	Epithelial cell	PREPL
TPD52L2	0	1.39589	0.49	0.044	0	Epithelial cell	TPD52L2
SLC35B1	0	0.478327	0.565	0.119	0	Epithelial cell	SLC35B1
SMARCC2	0	0.540982	0.541	0.096	0	Epithelial cell	SMARCC2
ADAMTS1	0	1.9104	0.498	0.053	0	Epithelial cell	ADAMTS1
CACUL1	0	0.919705	0.508	0.063	0	Epithelial cell	CACUL1
LPP	0	0.898	0.514	0.069	0	Epithelial cell	LPP
MFF	0	0.81331	0.521	0.076	0	Epithelial cell	MFF
MRPS34	0	1.11368	0.506	0.061	0	Epithelial cell	MRPS34
OSBPL11	0	0.89236	0.525	0.08	0	Epithelial cell	OSBPL11
SF3A3	0	0.478173	0.55	0.106	0	Epithelial cell	SF3A3
RAB18	0	0.786256	0.521	0.077	0	Epithelial cell	RAB18
SLC4A11	0	1.54496	0.479	0.035	0	Epithelial cell	SLC4A11
CNOT2	0	0.25265	0.555	0.113	0	Epithelial cell	CNOT2
MRPS16	0	1.53113	0.481	0.039	0	Epithelial cell	MRPS16
NMD3	0	1.32405	0.492	0.05	0	Epithelial cell	NMD3
SLC35A3	0	1.48804	0.484	0.042	0	Epithelial cell	SLC35A3
TNKS1BP1	0	1.10949	0.497	0.055	0	Epithelial cell	TNKS1BP1
ZNF580	0	1.79061	0.476	0.034	0	Epithelial cell	ZNF580
NAXE	0	0.602634	0.54	0.099	0	Epithelial cell	NAXE
ZC3H12A	0	0.645799	0.554	0.113	0	Epithelial cell	ZC3H12A
FABP5	0	0.307205	0.619	0.178	0	Epithelial cell	FABP5
FBXO45	0	1.4232	0.485	0.044	0	Epithelial cell	FBXO45
NOP53	0	0.303497	0.567	0.126	0	Epithelial cell	NOP53
DNTTIP2	0	0.41695	0.547	0.107	0	Epithelial cell	DNTTIP2
HMGCS1	0	1.02336	0.531	0.091	0	Epithelial cell	HMGCS1
PRIMA1	0	2.66206	0.458	0.018	0	Epithelial cell	PRIMA1
NSUN2	0	0.933604	0.504	0.065	0	Epithelial cell	NSUN2
PEX2	0	0.780449	0.514	0.075	0	Epithelial cell	PEX2
TMEM65	0	1.37216	0.487	0.048	0	Epithelial cell	TMEM65
TOMM70	0	0.297685	0.564	0.125	0	Epithelial cell	TOMM70
AFG3L2	0	0.97807	0.504	0.066	0	Epithelial cell	AFG3L2
PGD	0	1.42106	0.481	0.043	0	Epithelial cell	PGD
PPIC	0	2.08465	0.463	0.025	0	Epithelial cell	PPIC
RNF5	0	1.14082	0.491	0.053	0	Epithelial cell	RNF5
SF3B5	0	0.969506	0.499	0.061	0	Epithelial cell	SF3B5
MRPS25	0	1.08401	0.488	0.051	0	Epithelial cell	MRPS25
MRPS33	0	1.22359	0.492	0.055	0	Epithelial cell	MRPS33
DYRK2	0	0.263642	0.585	0.148	0	Epithelial cell	DYRK2
PRELID1	0	0.63282	0.517	0.081	0	Epithelial cell	PRELID1
SDHA	0	0.979126	0.5	0.064	0	Epithelial cell	SDHA
ZNF24	0	0.528553	0.521	0.085	0	Epithelial cell	ZNF24
BCL9L	0	0.359958	0.538	0.103	0	Epithelial cell	BCL9L
CPNE3	0	0.439939	0.536	0.101	0	Epithelial cell	CPNE3
FOXO3	0	0.382692	0.538	0.103	0	Epithelial cell	FOXO3
NET1	0	1.96766	0.465	0.03	0	Epithelial cell	NET1
TARDBP	0	0.319437	0.55	0.115	0	Epithelial cell	TARDBP
FAM91A1	0	1.05047	0.492	0.057	0	Epithelial cell	FAM91A1
HSD17B10	0	1.0562	0.496	0.061	0	Epithelial cell	HSD17B10
PIGP	0	1.68927	0.472	0.037	0	Epithelial cell	PIGP
TARBP1	0	1.02217	0.481	0.046	0	Epithelial cell	TARBP1
ZNF664	0	1.29367	0.486	0.051	0	Epithelial cell	ZNF664
CSF1	0	0.292648	0.555	0.121	0	Epithelial cell	CSF1
GMPS	0	0.461338	0.543	0.109	0	Epithelial cell	GMPS
TRIM56	0	0.489763	0.52	0.086	0	Epithelial cell	TRIM56
TRIM8	0	0.263713	0.56	0.126	0	Epithelial cell	TRIM8
BCCIP	0	1.17175	0.49	0.056	0	Epithelial cell	BCCIP
EIPR1	0	1.833	0.463	0.029	0	Epithelial cell	EIPR1
NDUFA10	0	0.827567	0.508	0.074	0	Epithelial cell	NDUFA10
SEPHS2	0	1.5273	0.475	0.041	0	Epithelial cell	SEPHS2
NPW	0	2.23027	0.463	0.03	0	Epithelial cell	NPW
BOLA3	0	1.40805	0.48	0.047	0	Epithelial cell	BOLA3
NUBP2	0	1.59541	0.471	0.038	0	Epithelial cell	NUBP2
RPL7	0	0.768549	0.988	0.555	0	Epithelial cell	RPL7
SNX5	0	0.285962	0.557	0.125	0	Epithelial cell	SNX5
PRKD3	0	0.689112	0.491	0.059	0	Epithelial cell	PRKD3
HIGD1A	0	1.81762	0.463	0.032	0	Epithelial cell	HIGD1A
PARP9	0	0.350275	0.561	0.13	0	Epithelial cell	PARP9
HOXB9	0	2.52478	0.449	0.018	0	Epithelial cell	HOXB9
ATP9A	0	1.5883	0.464	0.034	0	Epithelial cell	ATP9A
CCDC59	0	0.691863	0.503	0.073	0	Epithelial cell	CCDC59
CFAP36	0	0.907288	0.51	0.08	0	Epithelial cell	CFAP36
CD46	0	0.763809	0.496	0.067	0	Epithelial cell	CD46
RNF114	0	1.3349	0.474	0.045	0	Epithelial cell	RNF114
TXNDC17	0	0.757602	0.509	0.08	0	Epithelial cell	TXNDC17
DDX1	0	0.649265	0.515	0.087	0	Epithelial cell	DDX1
CSE1L	0	1.13127	0.486	0.058	0	Epithelial cell	CSE1L
CYB5A	0	1.49052	0.471	0.043	0	Epithelial cell	CYB5A
KLHL24	0	1.00136	0.484	0.056	0	Epithelial cell	KLHL24
MCFD2	0	0.985378	0.492	0.064	0	Epithelial cell	MCFD2
PIAS2	0	1.09925	0.483	0.055	0	Epithelial cell	PIAS2
WIPF2	0	0.616236	0.508	0.08	0	Epithelial cell	WIPF2
TXNDC12	0	0.530931	0.523	0.096	0	Epithelial cell	TXNDC12
PHGDH	0	2.31911	0.451	0.024	0	Epithelial cell	PHGDH
URI1	0	0.646294	0.508	0.081	0	Epithelial cell	URI1
TLE1	0	0.558964	0.517	0.092	0	Epithelial cell	TLE1
ZC3HAV1	0	0.411399	0.526	0.101	0	Epithelial cell	ZC3HAV1
DCXR	0	1.10569	0.488	0.064	0	Epithelial cell	DCXR
UPK3B	0	2.54718	0.446	0.022	0	Epithelial cell	UPK3B
MFN1	0	1.4812	0.458	0.035	0	Epithelial cell	MFN1
RPL13A	0	1.52877	0.998	0.575	0	Epithelial cell	RPL13A
SLC35B2	0	1.3207	0.464	0.041	0	Epithelial cell	SLC35B2
STIP1	0	0.283918	0.538	0.115	0	Epithelial cell	STIP1
MRPL36	0	1.90858	0.449	0.026	0	Epithelial cell	MRPL36
TOMM22	0	0.681177	0.502	0.079	0	Epithelial cell	TOMM22
TRAF4	0	1.80715	0.452	0.029	0	Epithelial cell	TRAF4
UBLCP1	0	0.694087	0.494	0.071	0	Epithelial cell	UBLCP1
CCT6A	0	0.271639	0.545	0.123	0	Epithelial cell	CCT6A
RPL10A	0	1.3298	0.996	0.574	0	Epithelial cell	RPL10A
RPL39L	0	1.32125	0.476	0.054	0	Epithelial cell	RPL39L
MRPS6	0	0.486475	0.507	0.086	0	Epithelial cell	MRPS6
RPL19	0	0.916456	0.993	0.572	0	Epithelial cell	RPL19
ARMC10	0	1.82495	0.45	0.029	0	Epithelial cell	ARMC10
SDAD1	0	0.974453	0.481	0.06	0	Epithelial cell	SDAD1
SIKE1	0	1.13749	0.472	0.051	0	Epithelial cell	SIKE1
MRPL49	0	1.39783	0.462	0.042	0	Epithelial cell	MRPL49
OTOF	0	1.95995	0.46	0.04	0	Epithelial cell	OTOF
RPP38	0	1.79958	0.451	0.031	0	Epithelial cell	RPP38
SBDS	0	0.342855	0.525	0.105	0	Epithelial cell	SBDS
SLC2A1	0	0.395892	0.639	0.219	0	Epithelial cell	SLC2A1
FDFT1	0	1.08847	0.482	0.062	0	Epithelial cell	FDFT1
FIS1	0	0.60734	0.502	0.082	0	Epithelial cell	FIS1
MYC	0	1.13275	0.487	0.067	0	Epithelial cell	MYC
DUSP23	0	1.4434	0.459	0.04	0	Epithelial cell	DUSP23
PPCS	0	1.66774	0.451	0.032	0	Epithelial cell	PPCS
ECE1	0	1.29535	0.471	0.052	0	Epithelial cell	ECE1
EIF2S3	0	0.835353	0.486	0.067	0	Epithelial cell	EIF2S3
SEMA3C	0	2.04196	0.448	0.029	0	Epithelial cell	SEMA3C
THEMIS2	0	2.03347	0.446	0.027	0	Epithelial cell	THEMIS2
TSC2	0	1.09376	0.473	0.054	0	Epithelial cell	TSC2
RTL8C	0	1.22542	0.462	0.044	0	Epithelial cell	RTL8C
MPPED2	0	2.30946	0.437	0.019	0	Epithelial cell	MPPED2
CCNE1	0	1.92256	0.447	0.03	0	Epithelial cell	CCNE1
RND3	0	0.891324	0.503	0.086	0	Epithelial cell	RND3
VPS28	0	0.387113	0.517	0.1	0	Epithelial cell	VPS28
DDIT3	0	1.10831	0.489	0.072	0	Epithelial cell	DDIT3
AIMP1	0	0.286923	0.533	0.117	0	Epithelial cell	AIMP1
TCIM	0	2.25326	0.455	0.039	0	Epithelial cell	TCIM
TCF7L2	0	0.574332	0.493	0.077	0	Epithelial cell	TCF7L2
UNC5B	0	2.03006	0.444	0.028	0	Epithelial cell	UNC5B
VHL	0	0.842715	0.477	0.061	0	Epithelial cell	VHL
ERI3	0	1.49777	0.456	0.041	0	Epithelial cell	ERI3
TMEM167A	0	0.283908	0.532	0.117	0	Epithelial cell	TMEM167A
ME2	0	0.79036	0.486	0.072	0	Epithelial cell	ME2
CEP57	0	0.681106	0.49	0.077	0	Epithelial cell	CEP57
CLGN	0	2.84196	0.43	0.018	0	Epithelial cell	CLGN
HDAC2	0	0.464744	0.511	0.1	0	Epithelial cell	HDAC2
FBLIM1	0	2.40904	0.429	0.018	0	Epithelial cell	FBLIM1
SF3B3	0	0.357251	0.515	0.105	0	Epithelial cell	SF3B3
UBAC2	0	1.49176	0.447	0.037	0	Epithelial cell	UBAC2
SMARCA1	0	2.30372	0.426	0.016	0	Epithelial cell	SMARCA1
AIMP2	0	1.89698	0.439	0.03	0	Epithelial cell	AIMP2
CNOT9	0	0.390078	0.503	0.094	0	Epithelial cell	CNOT9
MZT1	0	1.42262	0.452	0.043	0	Epithelial cell	MZT1
NOA1	0	1.36384	0.453	0.044	0	Epithelial cell	NOA1
SMIM14	0	1.53714	0.453	0.044	0	Epithelial cell	SMIM14
TMEM97	0	1.77606	0.44	0.031	0	Epithelial cell	TMEM97
CNDP2	0	0.913069	0.468	0.06	0	Epithelial cell	CNDP2
LARP7	0	0.433768	0.497	0.089	0	Epithelial cell	LARP7
PTTG1IP	0	1.41699	0.448	0.04	0	Epithelial cell	PTTG1IP
AIFM1	0	0.69317	0.488	0.08	0	Epithelial cell	AIFM1
ARFIP2	0	0.845654	0.476	0.068	0	Epithelial cell	ARFIP2
SLC1A3	0	2.44106	0.428	0.02	0	Epithelial cell	SLC1A3
AKAP12	0	2.14381	0.462	0.055	0	Epithelial cell	AKAP12
ALDH2	0	1.05521	0.496	0.089	0	Epithelial cell	ALDH2
HAX1	0	1.18566	0.453	0.046	0	Epithelial cell	HAX1
RRP15	0	1.54565	0.441	0.034	0	Epithelial cell	RRP15
ZNF593	0	1.59168	0.442	0.035	0	Epithelial cell	ZNF593
CHST15	0	2.30211	0.427	0.02	0	Epithelial cell	CHST15
FAM43A	0	1.1629	0.474	0.067	0	Epithelial cell	FAM43A
NPM3	0	1.94424	0.431	0.025	0	Epithelial cell	NPM3
SOX17	0	2.50363	0.427	0.021	0	Epithelial cell	SOX17
ZNF22	0	0.713901	0.48	0.074	0	Epithelial cell	ZNF22
CDC16	0	0.799537	0.467	0.062	0	Epithelial cell	CDC16
DEFB1	0	2.06455	0.456	0.051	0	Epithelial cell	DEFB1
FBL	0	0.416806	0.504	0.099	0	Epithelial cell	FBL
FKBP4	0	1.26999	0.454	0.049	0	Epithelial cell	FKBP4
HK1	0	0.383184	0.5	0.095	0	Epithelial cell	HK1
ARL1	0	0.812157	0.471	0.066	0	Epithelial cell	ARL1
ESYT2	0	0.593097	0.48	0.075	0	Epithelial cell	ESYT2
TIMM17A	0	0.712803	0.479	0.074	0	Epithelial cell	TIMM17A
AHCTF1	0	1.04618	0.455	0.051	0	Epithelial cell	AHCTF1
CD74	0	0.901618	0.993	0.589	0	Epithelial cell	CD74
GBP3	0	1.13114	0.473	0.069	0	Epithelial cell	GBP3
GPR160	0	2.3962	0.423	0.019	0	Epithelial cell	GPR160
MACC1	0	2.27758	0.423	0.019	0	Epithelial cell	MACC1
NUDT21	0	0.495405	0.488	0.084	0	Epithelial cell	NUDT21
HIBADH	0	1.07839	0.462	0.059	0	Epithelial cell	HIBADH
MLLT1	0	1.30335	0.443	0.04	0	Epithelial cell	MLLT1
NPM1	0	1.3845	0.997	0.594	0	Epithelial cell	NPM1
MRPL20	0	0.668431	0.475	0.072	0	Epithelial cell	MRPL20
BRIX1	0	0.929711	0.467	0.065	0	Epithelial cell	BRIX1
MRPS5	0	1.50905	0.436	0.034	0	Epithelial cell	MRPS5
SRF	0	0.311205	0.52	0.118	0	Epithelial cell	SRF
SHTN1	0	0.556335	0.484	0.082	0	Epithelial cell	SHTN1
ACBD3	0	0.258402	0.514	0.113	0	Epithelial cell	ACBD3
APPL1	0	0.462704	0.492	0.092	0	Epithelial cell	APPL1
COPS9	0	0.323519	0.505	0.105	0	Epithelial cell	COPS9
ZNF639	0	1.23588	0.447	0.047	0	Epithelial cell	ZNF639
ACTL6A	0	0.301518	0.514	0.115	0	Epithelial cell	ACTL6A
EIF2A	0	0.394498	0.498	0.099	0	Epithelial cell	EIF2A
MRPS10	0	1.46747	0.435	0.036	0	Epithelial cell	MRPS10
MSMO1	0	1.41268	0.445	0.046	0	Epithelial cell	MSMO1
GNL2	0	0.498053	0.489	0.091	0	Epithelial cell	GNL2
RFC4	0	1.34566	0.446	0.048	0	Epithelial cell	RFC4
UGCG	0	0.449429	0.493	0.095	0	Epithelial cell	UGCG
ATG101	0	0.9411	0.455	0.058	0	Epithelial cell	ATG101
FLOT1	0	1.20894	0.442	0.045	0	Epithelial cell	FLOT1
NBR1	0	0.961627	0.447	0.05	0	Epithelial cell	NBR1
TECR	0	0.289647	0.502	0.105	0	Epithelial cell	TECR
CMSS1	0	2.08957	0.418	0.021	0	Epithelial cell	CMSS1
ZNF511	0	1.89273	0.424	0.027	0	Epithelial cell	ZNF511
DRAM2	0	1.00489	0.449	0.053	0	Epithelial cell	DRAM2
GDE1	0	0.735101	0.453	0.057	0	Epithelial cell	GDE1
NDUFAF8	0	1.34859	0.435	0.039	0	Epithelial cell	NDUFAF8
RPL22	0	0.750133	0.992	0.596	0	Epithelial cell	RPL22
RPL26L1	0	1.42406	0.434	0.038	0	Epithelial cell	RPL26L1
UBXN7	0	0.804545	0.456	0.06	0	Epithelial cell	UBXN7
HMGB1	0	0.329783	0.966	0.571	0	Epithelial cell	HMGB1
SLC39A4	0	1.0183	0.444	0.049	0	Epithelial cell	SLC39A4
NELFCD	0	1.14497	0.435	0.041	0	Epithelial cell	NELFCD
PTOV1	0	1.13242	0.447	0.053	0	Epithelial cell	PTOV1
YWHAZ	0	0.486075	0.991	0.597	0	Epithelial cell	YWHAZ
MAGEF1	0	2.40446	0.409	0.015	0	Epithelial cell	MAGEF1
PHACTR4	0	0.554417	0.472	0.078	0	Epithelial cell	PHACTR4
YES1	0	2.12861	0.415	0.021	0	Epithelial cell	YES1
GINM1	0	1.25985	0.435	0.042	0	Epithelial cell	GINM1
PLEKHA1	0	0.902711	0.453	0.06	0	Epithelial cell	PLEKHA1
SCOC	0	1.31615	0.441	0.048	0	Epithelial cell	SCOC
TIMM8B	0	0.597594	0.467	0.074	0	Epithelial cell	TIMM8B
CLK2	0	0.368037	0.476	0.083	0	Epithelial cell	CLK2
PRAME	0	2.13109	0.413	0.02	0	Epithelial cell	PRAME
ALDOC	0	0.79329	0.46	0.068	0	Epithelial cell	ALDOC
FNBP1L	0	1.20691	0.438	0.046	0	Epithelial cell	FNBP1L
SYNGR2	0	1.03922	0.442	0.05	0	Epithelial cell	SYNGR2
TACSTD2	0	2.45255	0.444	0.052	0	Epithelial cell	TACSTD2
CISD2	0	1.04188	0.439	0.048	0	Epithelial cell	CISD2
FAM98A	0	1.34352	0.432	0.041	0	Epithelial cell	FAM98A
SUPT4H1	0	0.555944	0.463	0.072	0	Epithelial cell	SUPT4H1
TCEAL3	0	2.69774	0.404	0.013	0	Epithelial cell	TCEAL3
MPP7	0	2.00978	0.413	0.022	0	Epithelial cell	MPP7
TFAM	0	1.03242	0.437	0.047	0	Epithelial cell	TFAM
NFATC2IP	0	0.515492	0.456	0.067	0	Epithelial cell	NFATC2IP
RPL24	0	0.580168	0.992	0.603	0	Epithelial cell	RPL24
SH3GL1	0	1.49971	0.425	0.036	0	Epithelial cell	SH3GL1
NCS1	0	1.67498	0.419	0.031	0	Epithelial cell	NCS1
RETREG2	0	0.544164	0.462	0.074	0	Epithelial cell	RETREG2
RPL41	0	1.58684	0.999	0.611	0	Epithelial cell	RPL41
RPL9	0	0.859997	0.994	0.606	0	Epithelial cell	RPL9
DLD	0	1.08908	0.436	0.049	0	Epithelial cell	DLD
TCEA3	0	2.53323	0.403	0.016	0	Epithelial cell	TCEA3
XPNPEP1	0	0.874014	0.444	0.057	0	Epithelial cell	XPNPEP1
GPN1	0	1.19806	0.43	0.044	0	Epithelial cell	GPN1
IDH2	0	0.521543	0.485	0.099	0	Epithelial cell	IDH2
MTFR1	0	2.39602	0.402	0.016	0	Epithelial cell	MTFR1
PHLDA2	0	2.41498	0.404	0.018	0	Epithelial cell	PHLDA2
PRKAG2	0	1.30056	0.426	0.04	0	Epithelial cell	PRKAG2
RPL13	0	1.17046	0.994	0.608	0	Epithelial cell	RPL13
TMEM245	0	0.866156	0.439	0.053	0	Epithelial cell	TMEM245
SMIM26	0	1.68593	0.415	0.029	0	Epithelial cell	SMIM26
USP48	0	0.40744	0.469	0.083	0	Epithelial cell	USP48
HLTF	0	1.0882	0.433	0.048	0	Epithelial cell	HLTF
PKP4	0	0.953058	0.438	0.053	0	Epithelial cell	PKP4
RABGGTB	0	0.791723	0.445	0.06	0	Epithelial cell	RABGGTB
ZMYM4	0	1.01413	0.435	0.05	0	Epithelial cell	ZMYM4
CFDP1	0	0.865931	0.449	0.065	0	Epithelial cell	CFDP1
CHRAC1	0	0.848225	0.442	0.058	0	Epithelial cell	CHRAC1
LPIN2	0	0.346543	0.478	0.094	0	Epithelial cell	LPIN2
PLTP	0	0.815243	0.467	0.083	0	Epithelial cell	PLTP
PAWR	0	1.87991	0.407	0.023	0	Epithelial cell	PAWR
DIRAS2	0	2.44381	0.401	0.018	0	Epithelial cell	DIRAS2
DPM3	0	1.36636	0.424	0.041	0	Epithelial cell	DPM3
KRT5	0	2.10939	0.424	0.041	0	Epithelial cell	KRT5
NSMCE2	0	1.16399	0.428	0.045	0	Epithelial cell	NSMCE2
PANK3	0	0.520719	0.467	0.084	0	Epithelial cell	PANK3
RACK1	0	0.26638	0.987	0.604	0	Epithelial cell	RACK1
TM2D1	0	1.26257	0.424	0.041	0	Epithelial cell	TM2D1
MRPL47	0	1.52799	0.415	0.033	0	Epithelial cell	MRPL47
PATL1	0	0.28077	0.489	0.107	0	Epithelial cell	PATL1
GPT2	0	1.87133	0.41	0.028	0	Epithelial cell	GPT2
ABHD11	0	2.08612	0.401	0.02	0	Epithelial cell	ABHD11
DUSP14	0	2.09711	0.4	0.019	0	Epithelial cell	DUSP14
PARL	0	0.605687	0.454	0.073	0	Epithelial cell	PARL
VPS26B	0	0.728738	0.446	0.065	0	Epithelial cell	VPS26B
CDIPT	0	0.687181	0.445	0.065	0	Epithelial cell	CDIPT
S100A16	0	2.0085	0.404	0.025	0	Epithelial cell	S100A16
ATP13A3	0	0.293641	0.477	0.099	0	Epithelial cell	ATP13A3
POLR2L	0	0.781037	0.443	0.065	0	Epithelial cell	POLR2L
TEAD2	0	2.20308	0.395	0.017	0	Epithelial cell	TEAD2
UTP4	0	0.655311	0.449	0.071	0	Epithelial cell	UTP4
WDR77	0	1.81668	0.403	0.025	0	Epithelial cell	WDR77
NT5C3A	0	0.59753	0.443	0.066	0	Epithelial cell	NT5C3A
PPP1R35	0	1.13934	0.417	0.04	0	Epithelial cell	PPP1R35
TBC1D9B	0	0.699441	0.44	0.063	0	Epithelial cell	TBC1D9B
TMED4	0	0.358802	0.462	0.085	0	Epithelial cell	TMED4
ATF5	0	2.1115	0.403	0.027	0	Epithelial cell	ATF5
C19orf53	0	0.750672	0.433	0.057	0	Epithelial cell	C19orf53
DCUN1D1	0	0.645337	0.443	0.067	0	Epithelial cell	DCUN1D1
GORASP2	0	0.461318	0.464	0.088	0	Epithelial cell	GORASP2
NXPH4	0	3.0917	0.402	0.026	0	Epithelial cell	NXPH4
DDAH2	0	1.49221	0.409	0.034	0	Epithelial cell	DDAH2
PAK1IP1	0	1.80558	0.401	0.026	0	Epithelial cell	PAK1IP1
UBE2V2	0	0.640443	0.449	0.074	0	Epithelial cell	UBE2V2
ANXA7	0	0.309857	0.467	0.093	0	Epithelial cell	ANXA7
C5orf15	0	1.42604	0.407	0.033	0	Epithelial cell	C5orf15
HYOU1	0	0.601864	0.47	0.096	0	Epithelial cell	HYOU1
ISYNA1	0	1.10866	0.419	0.045	0	Epithelial cell	ISYNA1
BABAM2	0	0.749709	0.433	0.06	0	Epithelial cell	BABAM2
BEND7	0	2.27038	0.389	0.016	0	Epithelial cell	BEND7
MYL6B	0	1.91436	0.396	0.023	0	Epithelial cell	MYL6B
PLCD3	0	2.39184	0.392	0.019	0	Epithelial cell	PLCD3
STON2	0	1.56702	0.398	0.025	0	Epithelial cell	STON2
TPGS2	0	0.922257	0.425	0.052	0	Epithelial cell	TPGS2
VKORC1L1	0	1.0276	0.424	0.051	0	Epithelial cell	VKORC1L1
CDH1	0	1.99372	0.391	0.019	0	Epithelial cell	CDH1
GUCY1B1	0	2.50596	0.388	0.016	0	Epithelial cell	GUCY1B1
LSM8	0	0.778948	0.424	0.052	0	Epithelial cell	LSM8
MRPS18C	0	0.614166	0.443	0.071	0	Epithelial cell	MRPS18C
NUDCD1	0	1.89318	0.396	0.024	0	Epithelial cell	NUDCD1
PIK3R3	0	2.01244	0.393	0.021	0	Epithelial cell	PIK3R3
PJA2	0	0.406384	0.464	0.092	0	Epithelial cell	PJA2
P4HA1	0	0.259228	0.536	0.165	0	Epithelial cell	P4HA1
RAB3D	0	1.96084	0.392	0.021	0	Epithelial cell	RAB3D
CETN2	0	1.33013	0.413	0.043	0	Epithelial cell	CETN2
RNASET2	0	0.642343	0.442	0.072	0	Epithelial cell	RNASET2
SERPINB7	0	2.28699	0.411	0.041	0	Epithelial cell	SERPINB7
SLC35E1	0	0.919565	0.421	0.051	0	Epithelial cell	SLC35E1
SMARCD1	0	0.888738	0.42	0.05	0	Epithelial cell	SMARCD1
VBP1	0	0.475249	0.449	0.079	0	Epithelial cell	VBP1
MAP3K20	0	1.55779	0.406	0.037	0	Epithelial cell	MAP3K20
MYDGF	0	1.26508	0.406	0.037	0	Epithelial cell	MYDGF
ALG8	0	1.22348	0.411	0.042	0	Epithelial cell	ALG8
KDM1A	0	0.931434	0.419	0.05	0	Epithelial cell	KDM1A
SNAPIN	0	1.4453	0.4	0.031	0	Epithelial cell	SNAPIN
CHCHD3	0	0.747079	0.436	0.068	0	Epithelial cell	CHCHD3
DCAF8	0	0.600551	0.425	0.057	0	Epithelial cell	DCAF8
C21orf91	0	0.281532	0.454	0.087	0	Epithelial cell	C21orf91
ITSN1	0	0.367572	0.458	0.091	0	Epithelial cell	ITSN1
SESN3	0	1.69496	0.4	0.033	0	Epithelial cell	SESN3
MRPL14	0	0.261438	0.465	0.099	0	Epithelial cell	MRPL14
RUSC1	0	0.965186	0.418	0.052	0	Epithelial cell	RUSC1
SEC13	0	0.675772	0.434	0.068	0	Epithelial cell	SEC13
ATP6V0D1	0	0.551846	0.436	0.071	0	Epithelial cell	ATP6V0D1
HSBP1	0	1.01511	0.414	0.049	0	Epithelial cell	HSBP1
PMVK	0	1.56125	0.394	0.029	0	Epithelial cell	PMVK
RPL28	0	0.284204	0.987	0.622	0	Epithelial cell	RPL28
AK4	0	1.0926	0.416	0.052	0	Epithelial cell	AK4
COPS7A	0	1.46108	0.396	0.032	0	Epithelial cell	COPS7A
IMPDH2	0	0.4576	0.449	0.085	0	Epithelial cell	IMPDH2
RIMKLB	0	1.82786	0.383	0.019	0	Epithelial cell	RIMKLB
TNIP1	0	0.425821	0.438	0.074	0	Epithelial cell	TNIP1
SLC44A2	0	1.24188	0.401	0.038	0	Epithelial cell	SLC44A2
FZD8	0	2.75651	0.378	0.015	0	Epithelial cell	FZD8
PSMG2	0	0.739762	0.421	0.058	0	Epithelial cell	PSMG2
RPLP2	0	0.341712	0.988	0.625	0	Epithelial cell	RPLP2
SLC39A6	0	0.889976	0.42	0.057	0	Epithelial cell	SLC39A6
TMEM41A	0	1.55559	0.391	0.028	0	Epithelial cell	TMEM41A
MRPS35	0	1.53207	0.391	0.029	0	Epithelial cell	MRPS35
NR2F6	0	1.83915	0.385	0.023	0	Epithelial cell	NR2F6
PPFIA1	0	0.779761	0.424	0.062	0	Epithelial cell	PPFIA1
TIMM10	0	0.878635	0.414	0.052	0	Epithelial cell	TIMM10
UBAC1	0	1.17895	0.401	0.04	0	Epithelial cell	UBAC1
CXCL1	0	0.310171	0.628	0.267	0	Epithelial cell	CXCL1
DDX27	0	0.302838	0.454	0.093	0	Epithelial cell	DDX27
NR2F2	0	2.01845	0.382	0.021	0	Epithelial cell	NR2F2
RNF115	0	0.651538	0.418	0.057	0	Epithelial cell	RNF115
TFAP2C	0	2.31313	0.379	0.018	0	Epithelial cell	TFAP2C
TWSG1	0	1.98179	0.383	0.022	0	Epithelial cell	TWSG1
YBX1	0	0.534755	0.991	0.63	0	Epithelial cell	YBX1
CDH6	0	2.39758	0.381	0.021	0	Epithelial cell	CDH6
COMMD3	0	0.958218	0.411	0.051	0	Epithelial cell	COMMD3
DCTD	0	0.662655	0.415	0.055	0	Epithelial cell	DCTD
DFFA	0	1.47616	0.392	0.032	0	Epithelial cell	DFFA
PGRMC2	0	0.422052	0.444	0.084	0	Epithelial cell	PGRMC2
SLC35F5	0	0.801893	0.419	0.059	0	Epithelial cell	SLC35F5
WT1	0	1.88458	0.386	0.026	0	Epithelial cell	WT1
DAP	0	1.52466	0.389	0.03	0	Epithelial cell	DAP
DUSP3	0	1.67799	0.386	0.027	0	Epithelial cell	DUSP3
KLHDC10	0	0.669909	0.423	0.064	0	Epithelial cell	KLHDC10
PRSS8	0	2.76889	0.37	0.011	0	Epithelial cell	PRSS8
WEE1	0	0.609903	0.432	0.073	0	Epithelial cell	WEE1
LRRC42	0	1.38234	0.396	0.038	0	Epithelial cell	LRRC42
TMED3	0	1.23967	0.395	0.037	0	Epithelial cell	TMED3
USP22	0	1.0315	0.403	0.045	0	Epithelial cell	USP22
MRPL11	0	1.53036	0.387	0.029	0	Epithelial cell	MRPL11
MTPAP	0	1.34073	0.388	0.03	0	Epithelial cell	MTPAP
PRKDC	0	0.505644	0.428	0.07	0	Epithelial cell	PRKDC
PYCR1	0	2.66983	0.37	0.012	0	Epithelial cell	PYCR1
SMS	0	0.453896	0.439	0.081	0	Epithelial cell	SMS
VKORC1	0	1.34495	0.396	0.039	0	Epithelial cell	VKORC1
HINT2	0	1.3905	0.392	0.035	0	Epithelial cell	HINT2
PITPNB	0	0.340831	0.439	0.082	0	Epithelial cell	PITPNB
PKM	0	0.26104	0.989	0.632	0	Epithelial cell	PKM
UBE2E1	0	0.52544	0.43	0.073	0	Epithelial cell	UBE2E1
PPIF	0	1.03963	0.399	0.043	0	Epithelial cell	PPIF
GPATCH4	0	1.3451	0.389	0.033	0	Epithelial cell	GPATCH4
ITGB6	0	1.84734	0.385	0.029	0	Epithelial cell	ITGB6
MRTO4	0	1.55714	0.387	0.031	0	Epithelial cell	MRTO4
PPP2R2D	0	0.660029	0.415	0.059	0	Epithelial cell	PPP2R2D
CCDC43	0	1.11882	0.396	0.041	0	Epithelial cell	CCDC43
NIT2	0	1.23871	0.391	0.036	0	Epithelial cell	NIT2
COL26A1	0	2.29829	0.372	0.017	0	Epithelial cell	COL26A1
CPT1A	0	0.810371	0.411	0.056	0	Epithelial cell	CPT1A
CYB561	0	2.11007	0.371	0.016	0	Epithelial cell	CYB561
RPL21	0	1.34826	0.998	0.643	0	Epithelial cell	RPL21
PSMD10	0	0.921754	0.403	0.049	0	Epithelial cell	PSMD10
AGAP1	0	0.70657	0.423	0.069	0	Epithelial cell	AGAP1
ATXN10	0	0.71135	0.409	0.055	0	Epithelial cell	ATXN10
CUL2	0	0.52932	0.433	0.079	0	Epithelial cell	CUL2
DEDD	0	0.748058	0.409	0.055	0	Epithelial cell	DEDD
MTX2	0	1.44475	0.387	0.033	0	Epithelial cell	MTX2
NECTIN2	0	1.83347	0.374	0.02	0	Epithelial cell	NECTIN2
TFDP2	0	1.26008	0.389	0.035	0	Epithelial cell	TFDP2
LDLR	0	0.766205	0.411	0.058	0	Epithelial cell	LDLR
MFSD1	0	0.554847	0.418	0.065	0	Epithelial cell	MFSD1
MIDN	0	0.5607	0.421	0.068	0	Epithelial cell	MIDN
SIAH1	0	0.738551	0.409	0.056	0	Epithelial cell	SIAH1
SIRT2	0	0.486256	0.44	0.087	0	Epithelial cell	SIRT2
INSIG1	0	0.369381	0.465	0.113	0	Epithelial cell	INSIG1
MECOM	0	2.02394	0.371	0.019	0	Epithelial cell	MECOM
TMEM223	0	0.761571	0.413	0.061	0	Epithelial cell	TMEM223
PLXNB2	0	0.941876	0.404	0.053	0	Epithelial cell	PLXNB2
GTF3C3	0	1.28977	0.385	0.034	0	Epithelial cell	GTF3C3
HILPDA	0	2.89452	0.374	0.023	0	Epithelial cell	HILPDA
ESRRA	0	0.746937	0.405	0.055	0	Epithelial cell	ESRRA
BRWD1	0	0.257626	0.43	0.08	0	Epithelial cell	BRWD1
CPVL	0	2.29055	0.37	0.02	0	Epithelial cell	CPVL
HSD17B12	0	0.552317	0.421	0.071	0	Epithelial cell	HSD17B12
PEX11B	0	1.57299	0.378	0.028	0	Epithelial cell	PEX11B
FOXK2	0	0.956721	0.396	0.047	0	Epithelial cell	FOXK2
ALDH3A2	0	1.50026	0.379	0.03	0	Epithelial cell	ALDH3A2
GBA2	0	1.11729	0.383	0.034	0	Epithelial cell	GBA2
NDUFAF4	0	1.88845	0.369	0.02	0	Epithelial cell	NDUFAF4
SOX12	0	2.4445	0.362	0.013	0	Epithelial cell	SOX12
TAF5L	0	1.54702	0.376	0.027	0	Epithelial cell	TAF5L
AIF1L	0	1.01714	0.402	0.054	0	Epithelial cell	AIF1L
ARL2	0	1.77151	0.372	0.024	0	Epithelial cell	ARL2
EVA1C	0	2.06397	0.365	0.017	0	Epithelial cell	EVA1C
GALNT3	0	2.02733	0.366	0.018	0	Epithelial cell	GALNT3
GIPC1	0	1.758	0.372	0.024	0	Epithelial cell	GIPC1
HSD11B1L	0	2.73555	0.36	0.012	0	Epithelial cell	HSD11B1L
METAP1	0	0.387529	0.43	0.082	0	Epithelial cell	METAP1
RNF144B	0	2.16756	0.366	0.018	0	Epithelial cell	RNF144B
ZFAND1	0	1.91736	0.369	0.021	0	Epithelial cell	ZFAND1
C1QBP	0	1.05391	0.392	0.045	0	Epithelial cell	C1QBP
GART	0	1.2577	0.383	0.036	0	Epithelial cell	GART
KIAA1191	0	1.205	0.383	0.036	0	Epithelial cell	KIAA1191
CELSR2	0	1.89388	0.371	0.024	0	Epithelial cell	CELSR2
METRN	0	1.53807	0.378	0.031	0	Epithelial cell	METRN
RFX5	0	1.26058	0.382	0.035	0	Epithelial cell	RFX5
RPL12	0	1.13596	0.996	0.649	0	Epithelial cell	RPL12
RPRD1A	0	1.49066	0.376	0.029	0	Epithelial cell	RPRD1A
SRSF8	0	1.3086	0.382	0.035	0	Epithelial cell	SRSF8
TSFM	0	1.64674	0.373	0.026	0	Epithelial cell	TSFM
C1orf122	0	1.2164	0.387	0.041	0	Epithelial cell	C1orf122
CHMP1A	0	0.931503	0.39	0.044	0	Epithelial cell	CHMP1A
MEPCE	0	0.975237	0.388	0.042	0	Epithelial cell	MEPCE
GNPAT	0	1.41405	0.374	0.028	0	Epithelial cell	GNPAT
MAP3K13	0	1.85388	0.368	0.022	0	Epithelial cell	MAP3K13
TNPO3	0	0.560768	0.409	0.063	0	Epithelial cell	TNPO3
CAV2	0	2.48746	0.366	0.021	0	Epithelial cell	CAV2
GGPS1	0	1.47826	0.372	0.027	0	Epithelial cell	GGPS1
SETD3	0	0.539226	0.417	0.072	0	Epithelial cell	SETD3
SLC1A5	0	0.602155	0.417	0.072	0	Epithelial cell	SLC1A5
TIMP3	0	1.80161	0.373	0.028	0	Epithelial cell	TIMP3
TRAF7	0	1.34735	0.377	0.032	0	Epithelial cell	TRAF7
CCDC107	0	0.851058	0.394	0.05	0	Epithelial cell	CCDC107
MIEN1	0	1.09498	0.383	0.039	0	Epithelial cell	MIEN1
RUFY1	0	0.861442	0.395	0.051	0	Epithelial cell	RUFY1
TRAPPC3	0	0.595608	0.406	0.062	0	Epithelial cell	TRAPPC3
ANKRD28	0	0.52012	0.415	0.071	0	Epithelial cell	ANKRD28
HOXA3	0	2.4014	0.358	0.014	0	Epithelial cell	HOXA3
RPL27	0	0.889285	0.995	0.651	0	Epithelial cell	RPL27
SMG7	0	0.259677	0.426	0.082	0	Epithelial cell	SMG7
SREBF2	0	0.493923	0.412	0.068	0	Epithelial cell	SREBF2
FBXO32	0	1.29785	0.394	0.051	0	Epithelial cell	FBXO32
EPHA2	0	1.744	0.363	0.02	0	Epithelial cell	EPHA2
SLC25A11	0	0.357355	0.424	0.081	0	Epithelial cell	SLC25A11
IDH1	0	0.974905	0.394	0.052	0	Epithelial cell	IDH1
MRPL27	0	1.0505	0.385	0.043	0	Epithelial cell	MRPL27
SMIM19	0	1.08515	0.381	0.039	0	Epithelial cell	SMIM19
TPRKB	0	1.00895	0.388	0.046	0	Epithelial cell	TPRKB
ATAD2	0	0.617363	0.43	0.088	0	Epithelial cell	ATAD2
CDCP1	0	2.27789	0.357	0.015	0	Epithelial cell	CDCP1
GABPA	0	0.507361	0.409	0.067	0	Epithelial cell	GABPA
SP8	0	2.304	0.358	0.016	0	Epithelial cell	SP8
ZMYND8	0	0.265565	0.436	0.094	0	Epithelial cell	ZMYND8
BCL10	0	0.871836	0.386	0.045	0	Epithelial cell	BCL10
ATPAF1	0	1.25814	0.375	0.034	0	Epithelial cell	ATPAF1
EHF	0	1.94867	0.365	0.024	0	Epithelial cell	EHF
NIPSNAP2	0	0.460554	0.409	0.068	0	Epithelial cell	NIPSNAP2
YDJC	0	1.51717	0.367	0.026	0	Epithelial cell	YDJC
CCDC186	0	0.53013	0.401	0.061	0	Epithelial cell	CCDC186
NCALD	0	1.23253	0.381	0.041	0	Epithelial cell	NCALD
PDXDC1	0	1.02616	0.382	0.042	0	Epithelial cell	PDXDC1
PEX19	0	1.10464	0.377	0.037	0	Epithelial cell	PEX19
SIGMAR1	0	1.21029	0.377	0.037	0	Epithelial cell	SIGMAR1
BOD1	0	2.32376	0.355	0.015	0	Epithelial cell	BOD1
ISCA1	0	1.4876	0.369	0.029	0	Epithelial cell	ISCA1
ALDH7A1	0	1.73316	0.364	0.025	0	Epithelial cell	ALDH7A1
EXT1	0	0.306179	0.42	0.081	0	Epithelial cell	EXT1
SKA2	0	0.549669	0.408	0.069	0	Epithelial cell	SKA2
MBOAT7	0	0.606351	0.386	0.048	0	Epithelial cell	MBOAT7
MRPL15	0	1.18879	0.379	0.041	0	Epithelial cell	MRPL15
TERF1	0	0.889176	0.377	0.039	0	Epithelial cell	TERF1
POP7	0	1.63342	0.365	0.027	0	Epithelial cell	POP7
ARRDC1	0	0.922549	0.381	0.044	0	Epithelial cell	ARRDC1
COX14	0	1.12258	0.375	0.038	0	Epithelial cell	COX14
DGUOK	0	0.628212	0.391	0.054	0	Epithelial cell	DGUOK
GLRX5	0	1.20664	0.374	0.037	0	Epithelial cell	GLRX5
NUDCD2	0	1.06859	0.38	0.043	0	Epithelial cell	NUDCD2
HINT3	0	1.58309	0.364	0.027	0	Epithelial cell	HINT3
TTC27	0	1.77663	0.358	0.021	0	Epithelial cell	TTC27
ARHGAP1	0	0.498001	0.403	0.067	0	Epithelial cell	ARHGAP1
CLSTN1	0	0.583148	0.398	0.062	0	Epithelial cell	CLSTN1
ZNF770	0	0.709664	0.404	0.068	0	Epithelial cell	ZNF770
CSPG5	0	2.41606	0.35	0.014	0	Epithelial cell	CSPG5
FZD6	0	1.76095	0.356	0.02	0	Epithelial cell	FZD6
MYH10	0	1.34345	0.365	0.029	0	Epithelial cell	MYH10
RAB3IP	0	1.32211	0.364	0.028	0	Epithelial cell	RAB3IP
DLX3	0	2.59653	0.347	0.012	0	Epithelial cell	DLX3
LTBR	0	2.24245	0.349	0.014	0	Epithelial cell	LTBR
SNTB1	0	1.79055	0.36	0.025	0	Epithelial cell	SNTB1
UTP14A	0	1.28332	0.367	0.032	0	Epithelial cell	UTP14A
PLEKHB2	0	0.637008	0.387	0.053	0	Epithelial cell	PLEKHB2
AURKAIP1	0	0.452735	0.401	0.068	0	Epithelial cell	AURKAIP1
DIDO1	0	0.781716	0.379	0.046	0	Epithelial cell	DIDO1
NDUFA4L2	0	2.86698	0.381	0.048	0	Epithelial cell	NDUFA4L2
PACS1	0	0.447154	0.393	0.06	0	Epithelial cell	PACS1
STRN4	0	0.974419	0.376	0.043	0	Epithelial cell	STRN4
APOOL	0	1.42857	0.363	0.03	0	Epithelial cell	APOOL
AP1M2	0	2.76566	0.342	0.01	0	Epithelial cell	AP1M2
YIF1A	0	0.567553	0.4	0.068	0	Epithelial cell	YIF1A
FKBP10	0	1.96911	0.351	0.019	0	Epithelial cell	FKBP10
RNF41	0	0.254137	0.423	0.091	0	Epithelial cell	RNF41
SLC29A2	0	2.08047	0.347	0.015	0	Epithelial cell	SLC29A2
CMAS	0	0.492123	0.394	0.063	0	Epithelial cell	CMAS
MRPL1	0	1.09097	0.371	0.04	0	Epithelial cell	MRPL1
ACAT2	0	1.34397	0.364	0.033	0	Epithelial cell	ACAT2
MRPS7	0	1.29821	0.362	0.031	0	Epithelial cell	MRPS7
PHPT1	0	1.35364	0.362	0.031	0	Epithelial cell	PHPT1
HMG20B	0	1.1009	0.369	0.039	0	Epithelial cell	HMG20B
KIAA1143	0	0.377875	0.399	0.069	0	Epithelial cell	KIAA1143
UCKL1	0	0.396481	0.396	0.066	0	Epithelial cell	UCKL1
GTPBP2	0	0.496714	0.418	0.088	0	Epithelial cell	GTPBP2
NPR1	0	1.97329	0.348	0.018	0	Epithelial cell	NPR1
SGPP2	0	1.7101	0.353	0.023	0	Epithelial cell	SGPP2
ETV6	0	0.330384	0.401	0.072	0	Epithelial cell	ETV6
KXD1	0	1.06253	0.367	0.038	0	Epithelial cell	KXD1
PCID2	0	0.964188	0.367	0.038	0	Epithelial cell	PCID2
VTI1B	0	0.765583	0.378	0.049	0	Epithelial cell	VTI1B
EPS8L1	0	1.90016	0.345	0.016	0	Epithelial cell	EPS8L1
MAF1	0	1.13275	0.364	0.035	0	Epithelial cell	MAF1
PRRG4	0	1.22918	0.364	0.035	0	Epithelial cell	PRRG4
TRIP13	0	2.01744	0.351	0.022	0	Epithelial cell	TRIP13
MRPL2	0	1.04747	0.37	0.042	0	Epithelial cell	MRPL2
NDUFAF3	0	1.10427	0.368	0.04	0	Epithelial cell	NDUFAF3
PMF1	0	0.299691	0.397	0.069	0	Epithelial cell	PMF1
ZDHHC6	0	0.548568	0.384	0.056	0	Epithelial cell	ZDHHC6
BCL3	0	0.267229	0.408	0.08	0	Epithelial cell	BCL3
LIMCH1	0	1.90534	0.349	0.021	0	Epithelial cell	LIMCH1
RFNG	0	1.81688	0.349	0.021	0	Epithelial cell	RFNG
SHC1	0	1.50811	0.352	0.024	0	Epithelial cell	SHC1
ATL3	0	0.61181	0.387	0.06	0	Epithelial cell	ATL3
KMT5B	0	0.526086	0.387	0.06	0	Epithelial cell	KMT5B
PPHLN1	0	0.26603	0.399	0.072	0	Epithelial cell	PPHLN1
SMAD5	0	0.769764	0.378	0.051	0	Epithelial cell	SMAD5
ZCCHC7	0	1.09943	0.363	0.036	0	Epithelial cell	ZCCHC7
ZDHHC9	0	0.346416	0.403	0.076	0	Epithelial cell	ZDHHC9
FBN2	0	1.74042	0.349	0.022	0	Epithelial cell	FBN2
FRAT2	0	1.31177	0.357	0.03	0	Epithelial cell	FRAT2
MFN2	0	1.24943	0.36	0.033	0	Epithelial cell	MFN2
TAF13	0	1.52204	0.355	0.028	0	Epithelial cell	TAF13
FAM32A	0	0.788607	0.368	0.042	0	Epithelial cell	FAM32A
OCIAD2	0	0.691119	0.38	0.054	0	Epithelial cell	OCIAD2
ESF1	0	0.366298	0.4	0.075	0	Epithelial cell	ESF1
HOXA10	0	2.51115	0.337	0.012	0	Epithelial cell	HOXA10
KHDRBS3	0	2.39388	0.341	0.016	0	Epithelial cell	KHDRBS3
MED4	0	0.577723	0.38	0.055	0	Epithelial cell	MED4
QSER1	0	0.816515	0.376	0.051	0	Epithelial cell	QSER1
RPA2	0	0.54729	0.383	0.058	0	Epithelial cell	RPA2
GCSH	0	1.49241	0.354	0.029	0	Epithelial cell	GCSH
HSP90AB1	0	0.634669	0.996	0.671	0	Epithelial cell	HSP90AB1
EEF1AKMT4	0	2.42789	0.337	0.013	0	Epithelial cell	EEF1AKMT4
RNH1	0	0.822327	0.366	0.042	0	Epithelial cell	RNH1
SPTLC1	0	0.555537	0.383	0.059	0	Epithelial cell	SPTLC1
NUP133	0	1.31374	0.355	0.031	0	Epithelial cell	NUP133
RPL32	0	1.21291	0.997	0.673	0	Epithelial cell	RPL32
HK2	0	1.07044	0.38	0.057	0	Epithelial cell	HK2
MMGT1	0	1.1273	0.361	0.038	0	Epithelial cell	MMGT1
RYK	0	1.11239	0.36	0.037	0	Epithelial cell	RYK
TXN2	0	1.0154	0.362	0.039	0	Epithelial cell	TXN2
DYM	0	1.32989	0.357	0.034	0	Epithelial cell	DYM
EIF4EBP1	0	1.39561	0.356	0.033	0	Epithelial cell	EIF4EBP1
PITHD1	0	1.36003	0.353	0.03	0	Epithelial cell	PITHD1
RPL11	0	0.826501	0.995	0.672	0	Epithelial cell	RPL11
FARSB	0	0.936591	0.371	0.049	0	Epithelial cell	FARSB
OTUD7B	0	1.14766	0.359	0.037	0	Epithelial cell	OTUD7B
PRPF38A	0	0.560269	0.377	0.055	0	Epithelial cell	PRPF38A
GLB1	0	1.71272	0.345	0.023	0	Epithelial cell	GLB1
LCLAT1	0	1.33695	0.352	0.03	0	Epithelial cell	LCLAT1
NIPSNAP1	0	1.6274	0.346	0.024	0	Epithelial cell	NIPSNAP1
LHPP	0	2.44715	0.334	0.013	0	Epithelial cell	LHPP
NSMCE1	0	0.776523	0.373	0.052	0	Epithelial cell	NSMCE1
OARD1	0	0.977297	0.361	0.04	0	Epithelial cell	OARD1
PTGFRN	0	0.642194	0.385	0.064	0	Epithelial cell	PTGFRN
FAF2	0	0.364394	0.39	0.07	0	Epithelial cell	FAF2
NSF	0	0.604055	0.376	0.056	0	Epithelial cell	NSF
NSL1	0	0.999296	0.356	0.036	0	Epithelial cell	NSL1
FBXO9	0	0.523399	0.375	0.056	0	Epithelial cell	FBXO9
IFITM1	0	0.662839	0.371	0.052	0	Epithelial cell	IFITM1
MAP3K7	0	0.89781	0.363	0.044	0	Epithelial cell	MAP3K7
MBD4	0	0.741433	0.366	0.047	0	Epithelial cell	MBD4
SPATS2	0	0.820991	0.367	0.048	0	Epithelial cell	SPATS2
VPS26C	0	1.14339	0.354	0.035	0	Epithelial cell	VPS26C
ARMC1	0	0.68175	0.376	0.058	0	Epithelial cell	ARMC1
SS18	0	0.303306	0.385	0.067	0	Epithelial cell	SS18
BPNT1	0	1.22401	0.352	0.034	0	Epithelial cell	BPNT1
PTTG1	0	0.893518	0.416	0.098	0	Epithelial cell	PTTG1
BCAS2	0	0.728406	0.366	0.049	0	Epithelial cell	BCAS2
ITPR3	0	0.884506	0.361	0.044	0	Epithelial cell	ITPR3
SLCO3A1	0	0.859993	0.354	0.037	0	Epithelial cell	SLCO3A1
TEAD1	0	1.63076	0.34	0.023	0	Epithelial cell	TEAD1
LAMC2	0	1.66298	0.345	0.028	0	Epithelial cell	LAMC2
RBMXL1	0	1.20288	0.348	0.031	0	Epithelial cell	RBMXL1
TMX2	0	1.37106	0.345	0.028	0	Epithelial cell	TMX2
MLF1	0	2.24795	0.33	0.014	0	Epithelial cell	MLF1
MRPL35	0	1.04219	0.358	0.042	0	Epithelial cell	MRPL35
SLC16A9	0	2.3839	0.331	0.015	0	Epithelial cell	SLC16A9
YIPF3	0	0.460188	0.379	0.063	0	Epithelial cell	YIPF3
DNAJC10	0	0.364641	0.39	0.075	0	Epithelial cell	DNAJC10
NIPA2	0	0.527947	0.375	0.06	0	Epithelial cell	NIPA2
WDR83OS	0	0.494966	0.37	0.055	0	Epithelial cell	WDR83OS
CDH23	0	1.57102	0.337	0.023	0	Epithelial cell	CDH23
LIN7C	0	0.725732	0.359	0.045	0	Epithelial cell	LIN7C
SLC30A9	0	0.961044	0.351	0.037	0	Epithelial cell	SLC30A9
SRD5A1	0	1.40044	0.348	0.034	0	Epithelial cell	SRD5A1
AK3	0	0.67773	0.359	0.046	0	Epithelial cell	AK3
HTR3A	0	2.49708	0.341	0.028	0	Epithelial cell	HTR3A
ING1	0	0.77245	0.357	0.044	0	Epithelial cell	ING1
IP6K2	0	0.313029	0.377	0.064	0	Epithelial cell	IP6K2
KIAA0319L	0	0.3743	0.363	0.05	0	Epithelial cell	KIAA0319L
KLF5	0	2.04834	0.327	0.014	0	Epithelial cell	KLF5
MCM3	0	0.397137	0.391	0.078	0	Epithelial cell	MCM3
MZT2A	0	0.77189	0.357	0.044	0	Epithelial cell	MZT2A
PTPN11	0	0.285994	0.385	0.072	0	Epithelial cell	PTPN11
RALGAPB	0	0.483324	0.371	0.058	0	Epithelial cell	RALGAPB
RCC1	0	1.89399	0.332	0.019	0	Epithelial cell	RCC1
GOSR1	0	0.543721	0.367	0.055	0	Epithelial cell	GOSR1
NUDC	0	0.563711	0.371	0.059	0	Epithelial cell	NUDC
POLR2E	0	0.848893	0.356	0.044	0	Epithelial cell	POLR2E
ECT2	0	1.25916	0.35	0.039	0	Epithelial cell	ECT2
SUMF1	0	1.79277	0.331	0.02	0	Epithelial cell	SUMF1
CMTM4	0	1.25401	0.341	0.031	0	Epithelial cell	CMTM4
COPRS	0	0.813343	0.34	0.03	0	Epithelial cell	COPRS
GDA	0	0.605051	0.397	0.087	0	Epithelial cell	GDA
ELP2	0	1.29642	0.336	0.026	0	Epithelial cell	ELP2
LPCAT4	0	0.358653	0.37	0.06	0	Epithelial cell	LPCAT4
THAP12	0	0.620461	0.365	0.055	0	Epithelial cell	THAP12
TPX2	0	0.818878	0.39	0.08	0	Epithelial cell	TPX2
ZBTB10	0	0.673372	0.359	0.049	0	Epithelial cell	ZBTB10
COMMD2	0	1.09526	0.344	0.034	0	Epithelial cell	COMMD2
BUD31	0	0.437078	0.373	0.064	0	Epithelial cell	BUD31
EFTUD2	0	0.534453	0.365	0.056	0	Epithelial cell	EFTUD2
KIF9	0	2.19827	0.324	0.015	0	Epithelial cell	KIF9
MLX	0	0.75446	0.354	0.045	0	Epithelial cell	MLX
MSRB2	0	2.13728	0.322	0.013	0	Epithelial cell	MSRB2
PTN	0	0.962505	0.379	0.07	0	Epithelial cell	PTN
RNPEP	0	0.834672	0.352	0.043	0	Epithelial cell	RNPEP
SOX4	0	0.593699	0.382	0.073	0	Epithelial cell	SOX4
TMEM54	0	2.59051	0.32	0.011	0	Epithelial cell	TMEM54
TMEM69	0	1.87452	0.327	0.018	0	Epithelial cell	TMEM69
ZNF354A	0	1.63518	0.33	0.021	0	Epithelial cell	ZNF354A
SUMF2	0	1.02931	0.344	0.035	0	Epithelial cell	SUMF2
ABCC4	0	1.46193	0.335	0.027	0	Epithelial cell	ABCC4
APMAP	0	0.472283	0.365	0.057	0	Epithelial cell	APMAP
DTX3L	0	0.25466	0.378	0.07	0	Epithelial cell	DTX3L
EPHA4	0	1.92008	0.327	0.019	0	Epithelial cell	EPHA4
LTB	0	0.926279	0.387	0.079	0	Epithelial cell	LTB
MRPS30	0	0.691844	0.358	0.05	0	Epithelial cell	MRPS30
SERPINH1	0	1.66872	0.329	0.021	0	Epithelial cell	SERPINH1
TAF2	0	0.718139	0.351	0.043	0	Epithelial cell	TAF2
GRPEL1	0	1.12474	0.343	0.036	0	Epithelial cell	GRPEL1
PYCR2	0	0.963224	0.342	0.035	0	Epithelial cell	PYCR2
ALOX5	0	2.19142	0.321	0.014	0	Epithelial cell	ALOX5
CDR2L	0	2.05792	0.322	0.015	0	Epithelial cell	CDR2L
HOOK1	0	1.66625	0.331	0.024	0	Epithelial cell	HOOK1
PBX1	0	1.12679	0.34	0.034	0	Epithelial cell	PBX1
SLC7A1	0	1.42824	0.336	0.03	0	Epithelial cell	SLC7A1
DCAKD	0	1.87309	0.324	0.018	0	Epithelial cell	DCAKD
ELF2	0	0.331252	0.366	0.06	0	Epithelial cell	ELF2
ICE1	0	0.391099	0.367	0.061	0	Epithelial cell	ICE1
IRF3	0	0.466463	0.356	0.05	0	Epithelial cell	IRF3
MYO6	0	1.85852	0.323	0.017	0	Epithelial cell	MYO6
PLS3	0	0.522982	0.36	0.054	0	Epithelial cell	PLS3
MICU1	0	1.19932	0.336	0.031	0	Epithelial cell	MICU1
SOCS3	0	0.48118	0.514	0.209	0	Epithelial cell	SOCS3
FBXO7	0	0.344825	0.366	0.061	0	Epithelial cell	FBXO7
TRUB1	0	1.93007	0.322	0.017	0	Epithelial cell	TRUB1
CHD1L	0	1.06236	0.339	0.035	0	Epithelial cell	CHD1L
PIGT	0	1.21823	0.335	0.031	0	Epithelial cell	PIGT
TENT4A	0	1.04331	0.339	0.035	0	Epithelial cell	TENT4A
YEATS2	0	0.973911	0.341	0.037	0	Epithelial cell	YEATS2
MYH14	0	1.55826	0.329	0.025	0	Epithelial cell	MYH14
PRPF6	0	0.624504	0.353	0.049	0	Epithelial cell	PRPF6
RNMT	0	0.73495	0.352	0.048	0	Epithelial cell	RNMT
SMIM22	0	2.30641	0.316	0.012	0	Epithelial cell	SMIM22
SOD3	0	2.92133	0.317	0.013	0	Epithelial cell	SOD3
ZBTB44	0	0.630644	0.352	0.048	0	Epithelial cell	ZBTB44
BTBD2	0	1.20439	0.332	0.029	0	Epithelial cell	BTBD2
CLOCK	0	0.430323	0.368	0.065	0	Epithelial cell	CLOCK
ISOC2	0	1.72177	0.322	0.019	0	Epithelial cell	ISOC2
C8orf76	0	0.968646	0.341	0.039	0	Epithelial cell	C8orf76
MANBAL	0	2.13788	0.316	0.014	0	Epithelial cell	MANBAL
MRPS22	0	1.09794	0.336	0.035	0	Epithelial cell	MRPS22
PRRC1	0	0.868315	0.342	0.041	0	Epithelial cell	PRRC1
RAB11FIP4	0	0.95116	0.338	0.037	0	Epithelial cell	RAB11FIP4
RPL5	0	0.771965	0.996	0.695	0	Epithelial cell	RPL5
DECR1	0	0.479537	0.361	0.06	0	Epithelial cell	DECR1
FAM200B	0	1.54398	0.323	0.022	0	Epithelial cell	FAM200B
PDCD2	0	0.565881	0.355	0.054	0	Epithelial cell	PDCD2
TAF6	0	0.381839	0.37	0.069	0	Epithelial cell	TAF6
TM7SF3	0	1.23369	0.33	0.029	0	Epithelial cell	TM7SF3
RBM38	0	1.0639	0.334	0.034	0	Epithelial cell	RBM38
BAG3	0	0.858837	0.348	0.048	0	Epithelial cell	BAG3
HSPBP1	0	0.646836	0.355	0.055	0	Epithelial cell	HSPBP1
IMP3	0	0.552676	0.352	0.052	0	Epithelial cell	IMP3
MTMR2	0	0.619348	0.354	0.054	0	Epithelial cell	MTMR2
STOML2	0	0.747316	0.348	0.048	0	Epithelial cell	STOML2
USP6NL	0	1.87404	0.317	0.017	0	Epithelial cell	USP6NL
ADM	0	1.53251	0.335	0.036	0	Epithelial cell	ADM
ANGPTL4	0	2.97994	0.315	0.016	0	Epithelial cell	ANGPTL4
ARFGEF2	0	0.324077	0.365	0.066	0	Epithelial cell	ARFGEF2
CERS6	0	0.60968	0.345	0.046	0	Epithelial cell	CERS6
CFAP298	0	1.47894	0.325	0.026	0	Epithelial cell	CFAP298
LAMP3	0	2.24289	0.32	0.021	0	Epithelial cell	LAMP3
SELENOW	0	0.636999	0.349	0.05	0	Epithelial cell	SELENOW
TRIP10	0	1.21936	0.328	0.029	0	Epithelial cell	TRIP10
WWTR1	0	1.23331	0.323	0.024	0	Epithelial cell	WWTR1
CIZ1	0	0.435633	0.356	0.058	0	Epithelial cell	CIZ1
RITA1	0	2.20012	0.313	0.015	0	Epithelial cell	RITA1
TMTC4	0	1.532	0.32	0.022	0	Epithelial cell	TMTC4
NUP107	0	0.65956	0.341	0.044	0	Epithelial cell	NUP107
SLC4A1AP	0	0.729579	0.341	0.044	0	Epithelial cell	SLC4A1AP
DBT	0	1.42618	0.322	0.025	0	Epithelial cell	DBT
ITPA	0	1.25456	0.324	0.027	0	Epithelial cell	ITPA
LYPLA1	0	0.643151	0.344	0.047	0	Epithelial cell	LYPLA1
PCCB	0	1.60675	0.319	0.022	0	Epithelial cell	PCCB
PWWP2A	0	0.570441	0.353	0.056	0	Epithelial cell	PWWP2A
PDK1	0	0.962707	0.338	0.042	0	Epithelial cell	PDK1
ATP5F1D	0	0.465666	0.354	0.058	0	Epithelial cell	ATP5F1D
B4GALT2	0	2.03723	0.311	0.015	0	Epithelial cell	B4GALT2
ACSL3	0	0.648465	0.343	0.048	0	Epithelial cell	ACSL3
IFT57	0	1.18999	0.328	0.033	0	Epithelial cell	IFT57
MSH2	0	0.759792	0.34	0.045	0	Epithelial cell	MSH2
NUDT3	0	0.932298	0.327	0.032	0	Epithelial cell	NUDT3
ZFP36L1	0	0.451812	0.987	0.692	0	Epithelial cell	ZFP36L1
MOCS2	0	0.658125	0.345	0.05	0	Epithelial cell	MOCS2
PCMTD2	0	1.13382	0.324	0.029	0	Epithelial cell	PCMTD2
MAD2L1	0	1.17479	0.331	0.037	0	Epithelial cell	MAD2L1
NOL11	0	0.704697	0.34	0.046	0	Epithelial cell	NOL11
TAPBPL	0	1.0288	0.327	0.033	0	Epithelial cell	TAPBPL
MCRIP1	0	0.585208	0.344	0.05	0	Epithelial cell	MCRIP1
PMAIP1	0	0.300603	0.351	0.057	0	Epithelial cell	PMAIP1
SCNM1	0	0.336854	0.351	0.057	0	Epithelial cell	SCNM1
SNRNP27	0	0.299261	0.36	0.066	0	Epithelial cell	SNRNP27
VAMP3	0	0.468856	0.348	0.054	0	Epithelial cell	VAMP3
POLDIP2	0	1.11122	0.325	0.032	0	Epithelial cell	POLDIP2
GOLPH3L	0	1.65177	0.317	0.024	0	Epithelial cell	GOLPH3L
KLK11	0	2.05492	0.315	0.022	0	Epithelial cell	KLK11
PAPSS1	0	0.46083	0.353	0.06	0	Epithelial cell	PAPSS1
TGIF2	0	1.37597	0.319	0.026	0	Epithelial cell	TGIF2
TMA16	0	1.27127	0.321	0.028	0	Epithelial cell	TMA16
ATG13	0	1.07258	0.325	0.033	0	Epithelial cell	ATG13
PYGO2	0	0.922447	0.327	0.035	0	Epithelial cell	PYGO2
IL15RA	0	1.71229	0.313	0.021	0	Epithelial cell	IL15RA
LRIF1	0	0.438727	0.345	0.053	0	Epithelial cell	LRIF1
TIMM21	0	1.5392	0.314	0.022	0	Epithelial cell	TIMM21
CCDC90B	0	0.633923	0.339	0.048	0	Epithelial cell	CCDC90B
DTD1	0	1.18121	0.322	0.031	0	Epithelial cell	DTD1
IL6ST	0	0.464019	0.341	0.05	0	Epithelial cell	IL6ST
RIOK1	0	0.799723	0.33	0.039	0	Epithelial cell	RIOK1
SLC31A1	0	0.993641	0.333	0.042	0	Epithelial cell	SLC31A1
PRR15L	0	2.88114	0.299	0.008	0	Epithelial cell	PRR15L
QRSL1	0	1.52239	0.313	0.022	0	Epithelial cell	QRSL1
ZIC2	0	2.61227	0.301	0.01	0	Epithelial cell	ZIC2
FAS	0	0.591477	0.34	0.05	0	Epithelial cell	FAS
LETMD1	0	1.12174	0.322	0.032	0	Epithelial cell	LETMD1
CRACR2B	0	1.74897	0.309	0.019	0	Epithelial cell	CRACR2B
IL1R2	0	2.36618	0.311	0.021	0	Epithelial cell	IL1R2
MCM4	0	0.506993	0.351	0.061	0	Epithelial cell	MCM4
NSMCE4A	0	0.475766	0.346	0.056	0	Epithelial cell	NSMCE4A
RNF141	0	1.40659	0.318	0.028	0	Epithelial cell	RNF141
CEBPG	0	0.842483	0.337	0.048	0	Epithelial cell	CEBPG
GYS1	0	0.988618	0.324	0.035	0	Epithelial cell	GYS1
HS2ST1	0	0.759123	0.333	0.044	0	Epithelial cell	HS2ST1
NOB1	0	1.17047	0.319	0.03	0	Epithelial cell	NOB1
SPAST	0	0.491202	0.342	0.053	0	Epithelial cell	SPAST
TMEM126B	0	1.04696	0.321	0.032	0	Epithelial cell	TMEM126B
ZNF503	0	0.591088	0.329	0.04	0	Epithelial cell	ZNF503
CIAO1	0	0.2938	0.347	0.058	0	Epithelial cell	CIAO1
FEZ2	0	1.25536	0.318	0.029	0	Epithelial cell	FEZ2
MEST	0	2.17037	0.301	0.012	0	Epithelial cell	MEST
UFD1	0	0.321766	0.348	0.059	0	Epithelial cell	UFD1
DCTPP1	0	1.09093	0.32	0.032	0	Epithelial cell	DCTPP1
ECI1	0	1.07325	0.322	0.034	0	Epithelial cell	ECI1
MRGBP	0	0.593972	0.338	0.05	0	Epithelial cell	MRGBP
RPA3	0	0.44042	0.343	0.055	0	Epithelial cell	RPA3
RPL38	0	0.540889	0.995	0.707	0	Epithelial cell	RPL38
UMPS	0	0.907057	0.322	0.034	0	Epithelial cell	UMPS
GPR180	0	1.21529	0.317	0.029	0	Epithelial cell	GPR180
HMGN5	0	1.5406	0.317	0.029	0	Epithelial cell	HMGN5
HOXB7	0	1.4767	0.312	0.024	0	Epithelial cell	HOXB7
IMP4	0	1.21896	0.314	0.026	0	Epithelial cell	IMP4
MRPL10	0	1.22076	0.315	0.027	0	Epithelial cell	MRPL10
SLC39A7	0	0.43588	0.352	0.064	0	Epithelial cell	SLC39A7
TCEA2	0	1.96308	0.307	0.019	0	Epithelial cell	TCEA2
CDK4	0	1.04889	0.324	0.037	0	Epithelial cell	CDK4
EXOC3	0	0.72438	0.328	0.041	0	Epithelial cell	EXOC3
FASN	0	0.832312	0.325	0.038	0	Epithelial cell	FASN
LSM1	0	0.795866	0.324	0.037	0	Epithelial cell	LSM1
PPFIBP1	0	1.05567	0.327	0.04	0	Epithelial cell	PPFIBP1
RBM15B	0	0.719953	0.329	0.042	0	Epithelial cell	RBM15B
TMEM106B	0	0.644478	0.334	0.047	0	Epithelial cell	TMEM106B
ATF6	0	0.446235	0.344	0.057	0	Epithelial cell	ATF6
KIAA2013	0	0.424994	0.349	0.062	0	Epithelial cell	KIAA2013
GTF2F2	0	0.60066	0.338	0.052	0	Epithelial cell	GTF2F2
GTF2A2	0	0.332448	0.346	0.06	0	Epithelial cell	GTF2A2
TOX2	0	1.44607	0.314	0.028	0	Epithelial cell	TOX2
CRIPT	0	0.700196	0.328	0.043	0	Epithelial cell	CRIPT
CXCL2	0	0.563075	0.432	0.147	0	Epithelial cell	CXCL2
MTA3	0	0.615493	0.33	0.045	0	Epithelial cell	MTA3
SRM	0	1.11964	0.32	0.035	0	Epithelial cell	SRM
MCCC2	0	1.25301	0.31	0.025	0	Epithelial cell	MCCC2
PSMG1	0	1.28517	0.314	0.029	0	Epithelial cell	PSMG1
RUVBL1	0	0.352682	0.353	0.068	0	Epithelial cell	RUVBL1
TSR3	0	1.20032	0.313	0.028	0	Epithelial cell	TSR3
XRCC6	0	0.337351	0.344	0.059	0	Epithelial cell	XRCC6
BRCC3	0	0.753862	0.329	0.045	0	Epithelial cell	BRCC3
LAGE3	0	0.926303	0.324	0.04	0	Epithelial cell	LAGE3
TFCP2	0	1.0236	0.315	0.031	0	Epithelial cell	TFCP2
ZNHIT3	0	1.03979	0.315	0.031	0	Epithelial cell	ZNHIT3
HELZ2	0	0.278905	0.351	0.067	0	Epithelial cell	HELZ2
MRPL48	0	1.51489	0.306	0.022	0	Epithelial cell	MRPL48
SCO1	0	1.13263	0.312	0.028	0	Epithelial cell	SCO1
FRA10AC1	0	0.880236	0.318	0.035	0	Epithelial cell	FRA10AC1
LRRC8B	0	0.924886	0.315	0.032	0	Epithelial cell	LRRC8B
MRPL55	0	1.16856	0.314	0.031	0	Epithelial cell	MRPL55
PIAS3	0	0.751678	0.323	0.04	0	Epithelial cell	PIAS3
TXNRD1	0	0.518414	0.342	0.059	0	Epithelial cell	TXNRD1
AKAP1	0	1.80655	0.303	0.02	0	Epithelial cell	AKAP1
BSPRY	0	2.68321	0.292	0.009	0	Epithelial cell	BSPRY
FAM136A	0	1.35175	0.307	0.024	0	Epithelial cell	FAM136A
GNPDA1	0	0.292798	0.344	0.061	0	Epithelial cell	GNPDA1
KCTD1	0	2.07031	0.298	0.015	0	Epithelial cell	KCTD1
RAB20	0	2.5034	0.293	0.01	0	Epithelial cell	RAB20
RIPK4	0	2.48527	0.293	0.01	0	Epithelial cell	RIPK4
SMPDL3B	0	2.37673	0.294	0.011	0	Epithelial cell	SMPDL3B
DUS1L	0	0.875041	0.315	0.033	0	Epithelial cell	DUS1L
EPB41L2	0	0.443151	0.34	0.058	0	Epithelial cell	EPB41L2
PON2	0	1.1094	0.314	0.032	0	Epithelial cell	PON2
RPS23	0	0.382811	0.994	0.712	0	Epithelial cell	RPS23
SPSB1	0	0.734748	0.325	0.043	0	Epithelial cell	SPSB1
ARV1	0	1.97153	0.298	0.016	0	Epithelial cell	ARV1
C8orf82	0	1.73752	0.301	0.019	0	Epithelial cell	C8orf82
CHMP4C	0	2.83551	0.29	0.008	0	Epithelial cell	CHMP4C
COX15	0	1.31121	0.308	0.026	0	Epithelial cell	COX15
DCDC2	0	2.53591	0.292	0.01	0	Epithelial cell	DCDC2
NOTCH3	0	2.16827	0.294	0.012	0	Epithelial cell	NOTCH3
PSMG3	0	1.29604	0.308	0.026	0	Epithelial cell	PSMG3
KHDC4	0	0.322866	0.337	0.056	0	Epithelial cell	KHDC4
NKIRAS2	0	0.921244	0.318	0.037	0	Epithelial cell	NKIRAS2
UNC50	0	0.417714	0.337	0.056	0	Epithelial cell	UNC50
GPRC5C	0	2.23037	0.293	0.012	0	Epithelial cell	GPRC5C
BCL9	0	0.684665	0.328	0.048	0	Epithelial cell	BCL9
EPN2	0	0.931273	0.315	0.035	0	Epithelial cell	EPN2
MCMBP	0	0.717256	0.322	0.042	0	Epithelial cell	MCMBP
OXR1	0	0.544628	0.329	0.049	0	Epithelial cell	OXR1
THAP4	0	0.509658	0.332	0.052	0	Epithelial cell	THAP4
TNFRSF1A	0	0.912827	0.313	0.033	0	Epithelial cell	TNFRSF1A
ACSS2	0	1.96223	0.294	0.014	0	Epithelial cell	ACSS2
B3GALNT1	0	2.39475	0.291	0.011	0	Epithelial cell	B3GALNT1
PARD6B	0	1.44116	0.302	0.022	0	Epithelial cell	PARD6B
TUFT1	0	1.55935	0.299	0.019	0	Epithelial cell	TUFT1
UROS	0	1.5525	0.301	0.021	0	Epithelial cell	UROS
AMZ2	0	0.616549	0.326	0.047	0	Epithelial cell	AMZ2
APEH	0	0.534973	0.332	0.053	0	Epithelial cell	APEH
HMCES	0	1.07487	0.309	0.03	0	Epithelial cell	HMCES
RNF181	0	1.09344	0.309	0.03	0	Epithelial cell	RNF181
RPAP3	0	0.788809	0.318	0.039	0	Epithelial cell	RPAP3
VTA1	0	0.989051	0.312	0.033	0	Epithelial cell	VTA1
SLC35C2	0	1.27613	0.304	0.025	0	Epithelial cell	SLC35C2
TULP3	0	1.79628	0.296	0.017	0	Epithelial cell	TULP3
DNM1L	0	0.27463	0.339	0.061	0	Epithelial cell	DNM1L
TBC1D5	0	0.548143	0.328	0.05	0	Epithelial cell	TBC1D5
TSEN15	0	0.790884	0.317	0.039	0	Epithelial cell	TSEN15
TSR2	0	0.712029	0.319	0.041	0	Epithelial cell	TSR2
ARL14EP	0	1.15805	0.305	0.027	0	Epithelial cell	ARL14EP
CDKN1C	0	2.0045	0.295	0.017	0	Epithelial cell	CDKN1C
RBMX2	0	1.16043	0.306	0.028	0	Epithelial cell	RBMX2
ARL2BP	0	0.386894	0.328	0.051	0	Epithelial cell	ARL2BP
NREP	0	1.22815	0.311	0.034	0	Epithelial cell	NREP
PTCD3	0	0.480303	0.321	0.044	0	Epithelial cell	PTCD3
KAZN	0	2.21208	0.29	0.013	0	Epithelial cell	KAZN
SC5D	0	1.18927	0.306	0.029	0	Epithelial cell	SC5D
QSOX1	0	0.686318	0.325	0.049	0	Epithelial cell	QSOX1
RPS18	0	1.72634	0.999	0.723	0	Epithelial cell	RPS18
ZNF33A	0	0.843812	0.31	0.034	0	Epithelial cell	ZNF33A
COL9A2	0	1.23434	0.304	0.028	0	Epithelial cell	COL9A2
CTXN1	0	2.47014	0.288	0.012	0	Epithelial cell	CTXN1
NDRG3	0	1.31778	0.301	0.025	0	Epithelial cell	NDRG3
PLLP	0	2.41381	0.286	0.01	0	Epithelial cell	PLLP
SLC2A4RG	0	1.16181	0.304	0.028	0	Epithelial cell	SLC2A4RG
ARHGAP21	0	0.566736	0.327	0.052	0	Epithelial cell	ARHGAP21
DIS3	0	0.495393	0.324	0.049	0	Epithelial cell	DIS3
EIF3B	0	0.402147	0.327	0.052	0	Epithelial cell	EIF3B
IDH3B	0	0.67553	0.318	0.043	0	Epithelial cell	IDH3B
MED8	0	0.318109	0.34	0.065	0	Epithelial cell	MED8
RPRD2	0	0.437227	0.326	0.051	0	Epithelial cell	RPRD2
STUB1	0	0.722889	0.32	0.045	0	Epithelial cell	STUB1
TOPBP1	0	0.314249	0.333	0.058	0	Epithelial cell	TOPBP1
CLCC1	0	1.27734	0.301	0.026	0	Epithelial cell	CLCC1
NDUFA11	0	1.19236	0.302	0.027	0	Epithelial cell	NDUFA11
TBC1D17	0	1.75664	0.295	0.02	0	Epithelial cell	TBC1D17
CHCHD1	0	1.00657	0.309	0.035	0	Epithelial cell	CHCHD1
EFNA1	0	1.16034	0.308	0.034	0	Epithelial cell	EFNA1
EHMT2	0	0.297087	0.336	0.062	0	Epithelial cell	EHMT2
EMC2	0	0.537112	0.329	0.055	0	Epithelial cell	EMC2
THUMPD3	0	1.02465	0.304	0.03	0	Epithelial cell	THUMPD3
CEP70	0	2.03023	0.289	0.015	0	Epithelial cell	CEP70
PROM2	0	1.76905	0.288	0.014	0	Epithelial cell	PROM2
ZNF3	0	1.33668	0.296	0.022	0	Epithelial cell	ZNF3
DLST	0	0.472199	0.319	0.046	0	Epithelial cell	DLST
GTF2H5	0	0.673977	0.318	0.045	0	Epithelial cell	GTF2H5
MRPL22	0	0.884731	0.311	0.038	0	Epithelial cell	MRPL22
ACADM	0	0.641497	0.316	0.044	0	Epithelial cell	ACADM
RNF40	0	1.01154	0.304	0.032	0	Epithelial cell	RNF40
CENPF	0	0.35832	0.359	0.088	0	Epithelial cell	CENPF
PIGS	0	0.743091	0.307	0.036	0	Epithelial cell	PIGS
SDE2	0	0.362083	0.319	0.048	0	Epithelial cell	SDE2
SEL1L	0	0.510618	0.333	0.062	0	Epithelial cell	SEL1L
SMIM12	0	0.450943	0.317	0.046	0	Epithelial cell	SMIM12
ANKRD33B	0	1.71427	0.288	0.017	0	Epithelial cell	ANKRD33B
MEX3A	0	1.99586	0.287	0.016	0	Epithelial cell	MEX3A
TMEM98	0	2.27005	0.283	0.012	0	Epithelial cell	TMEM98
IFIT5	0	0.496686	0.315	0.045	0	Epithelial cell	IFIT5
IGFBP3	0	1.23268	0.32	0.05	0	Epithelial cell	IGFBP3
IPO8	0	0.286268	0.329	0.059	0	Epithelial cell	IPO8
NKAP	0	0.606341	0.314	0.044	0	Epithelial cell	NKAP
SVIP	0	0.654289	0.311	0.041	0	Epithelial cell	SVIP
C7orf50	0	1.46155	0.292	0.022	0	Epithelial cell	C7orf50
CDKN2AIPNL	0	1.51798	0.29	0.02	0	Epithelial cell	CDKN2AIPNL
DCBLD2	0	1.47254	0.292	0.022	0	Epithelial cell	DCBLD2
SLC30A6	0	1.28584	0.294	0.024	0	Epithelial cell	SLC30A6
SPDL1	0	1.28378	0.298	0.028	0	Epithelial cell	SPDL1
ANKRD37	0	1.56143	0.314	0.045	0	Epithelial cell	ANKRD37
BAG5	0	0.397047	0.327	0.058	0	Epithelial cell	BAG5
GSS	0	0.989372	0.301	0.032	0	Epithelial cell	GSS
HIP1	0	0.793745	0.308	0.039	0	Epithelial cell	HIP1
KIF21A	0	0.335178	0.322	0.053	0	Epithelial cell	KIF21A
PLA2G12A	0	2.39506	0.278	0.009	0	Epithelial cell	PLA2G12A
RHOT1	0	0.422143	0.323	0.054	0	Epithelial cell	RHOT1
C17orf58	0	1.867	0.286	0.017	0	Epithelial cell	C17orf58
BIRC5	0	1.10998	0.311	0.043	0	Epithelial cell	BIRC5
COG2	0	0.919803	0.302	0.034	0	Epithelial cell	COG2
COPS8	0	0.790056	0.305	0.037	0	Epithelial cell	COPS8
EXOSC6	0	0.537217	0.309	0.041	0	Epithelial cell	EXOSC6
GBE1	0	1.26875	0.303	0.035	0	Epithelial cell	GBE1
DHCR7	0	1.94341	0.283	0.015	0	Epithelial cell	DHCR7
IL13RA1	0	0.992385	0.292	0.024	0	Epithelial cell	IL13RA1
RBMS2	0	1.10055	0.295	0.027	0	Epithelial cell	RBMS2
CCNC	0	0.911624	0.3	0.033	0	Epithelial cell	CCNC
RAD1	0	0.997287	0.298	0.031	0	Epithelial cell	RAD1
RPS7	0	1.6666	0.999	0.732	0	Epithelial cell	RPS7
ERAL1	0	1.31903	0.29	0.023	0	Epithelial cell	ERAL1
FLOT2	0	0.707299	0.306	0.04	0	Epithelial cell	FLOT2
GFPT1	0	0.462712	0.322	0.056	0	Epithelial cell	GFPT1
HERC5	0	0.485702	0.318	0.052	0	Epithelial cell	HERC5
MCM7	0	0.699479	0.313	0.047	0	Epithelial cell	MCM7
PRSS21	0	2.50389	0.276	0.01	0	Epithelial cell	PRSS21
ADK	0	1.17904	0.295	0.029	0	Epithelial cell	ADK
LDOC1	0	1.58286	0.283	0.017	0	Epithelial cell	LDOC1
PTPN14	0	1.19743	0.291	0.025	0	Epithelial cell	PTPN14
C1D	0	0.775105	0.301	0.036	0	Epithelial cell	C1D
COL23A1	0	2.08429	0.277	0.012	0	Epithelial cell	COL23A1
MRPL42	0	0.467268	0.318	0.053	0	Epithelial cell	MRPL42
PHAX	0	0.599673	0.308	0.043	0	Epithelial cell	PHAX
PHF8	0	0.288911	0.32	0.055	0	Epithelial cell	PHF8
SGCE	0	0.977666	0.295	0.03	0	Epithelial cell	SGCE
CRYAB	0	1.89616	0.287	0.022	0	Epithelial cell	CRYAB
IFIT3	0	0.432059	0.347	0.082	0	Epithelial cell	IFIT3
RPE	0	1.10842	0.293	0.028	0	Epithelial cell	RPE
LYRM2	0	0.939462	0.297	0.033	0	Epithelial cell	LYRM2
NABP1	0	0.29358	0.312	0.048	0	Epithelial cell	NABP1
PLEKHG3	0	0.790825	0.298	0.034	0	Epithelial cell	PLEKHG3
RPS21	0	0.755594	0.998	0.734	0	Epithelial cell	RPS21
SLC29A1	0	0.328688	0.327	0.063	0	Epithelial cell	SLC29A1
LSM14B	0	1.5309	0.285	0.021	0	Epithelial cell	LSM14B
ASB8	0	0.782808	0.296	0.033	0	Epithelial cell	ASB8
KPNA2	0	0.630756	0.315	0.052	0	Epithelial cell	KPNA2
MRPL43	0	0.258966	0.323	0.06	0	Epithelial cell	MRPL43
STK25	0	0.945261	0.293	0.03	0	Epithelial cell	STK25
ALG2	0	1.19356	0.289	0.026	0	Epithelial cell	ALG2
SRPRB	0	1.33641	0.288	0.025	0	Epithelial cell	SRPRB
UBXN6	0	1.52589	0.282	0.019	0	Epithelial cell	UBXN6
ELOVL6	0	0.902495	0.292	0.03	0	Epithelial cell	ELOVL6
MRPL4	0	0.822963	0.298	0.036	0	Epithelial cell	MRPL4
MRPS36	0	0.475504	0.311	0.049	0	Epithelial cell	MRPS36
NOP16	0	1.82689	0.277	0.015	0	Epithelial cell	NOP16
OSMR	0	1.54505	0.281	0.019	0	Epithelial cell	OSMR
PPARGC1B	0	0.789372	0.296	0.034	0	Epithelial cell	PPARGC1B
PREB	0	0.299597	0.317	0.055	0	Epithelial cell	PREB
TMBIM4	0	1.01439	0.289	0.027	0	Epithelial cell	TMBIM4
CDK5RAP3	0	0.847453	0.291	0.03	0	Epithelial cell	CDK5RAP3
GOLGA2	0	0.756262	0.298	0.037	0	Epithelial cell	GOLGA2
MRPL28	0	1.01332	0.291	0.03	0	Epithelial cell	MRPL28
NDUFB8	0	0.69883	0.3	0.039	0	Epithelial cell	NDUFB8
OCLN	0	1.82577	0.277	0.016	0	Epithelial cell	OCLN
PHC2	0	0.560045	0.307	0.046	0	Epithelial cell	PHC2
SLFN13	0	0.565697	0.301	0.04	0	Epithelial cell	SLFN13
TEX261	0	0.574544	0.305	0.044	0	Epithelial cell	TEX261
NDUFA9	0	1.3828	0.283	0.022	0	Epithelial cell	NDUFA9
CAT	0	0.475547	0.309	0.049	0	Epithelial cell	CAT
DPH5	0	1.6767	0.278	0.018	0	Epithelial cell	DPH5
GLDC	0	1.92479	0.277	0.017	0	Epithelial cell	GLDC
PDZD11	0	0.81769	0.296	0.036	0	Epithelial cell	PDZD11
RPF2	0	0.643744	0.307	0.047	0	Epithelial cell	RPF2
SELENOI	0	0.552725	0.306	0.046	0	Epithelial cell	SELENOI
FAM210B	0	1.25997	0.284	0.024	0	Epithelial cell	FAM210B
DBNDD1	0	2.43855	0.268	0.009	0	Epithelial cell	DBNDD1
MPC1	0	0.907451	0.293	0.034	0	Epithelial cell	MPC1
MRPS9	0	0.87229	0.293	0.034	0	Epithelial cell	MRPS9
SCAMP1	0	0.366952	0.311	0.052	0	Epithelial cell	SCAMP1
TMPRSS4	0	1.97311	0.273	0.014	0	Epithelial cell	TMPRSS4
LLPH	0	1.20756	0.282	0.023	0	Epithelial cell	LLPH
MRPL45	0	1.03616	0.285	0.026	0	Epithelial cell	MRPL45
PNO1	0	1.30298	0.284	0.025	0	Epithelial cell	PNO1
GOLM1	0	1.76516	0.275	0.017	0	Epithelial cell	GOLM1
POLR3K	0	0.749722	0.295	0.037	0	Epithelial cell	POLR3K
UBE2C	0	1.24612	0.306	0.048	0	Epithelial cell	UBE2C
BCKDK	0	1.41144	0.282	0.024	0	Epithelial cell	BCKDK
CAV1	0	0.269595	0.355	0.098	0	Epithelial cell	CAV1
EGLN3	0	0.964021	0.296	0.039	0	Epithelial cell	EGLN3
LHX1	0	2.03009	0.268	0.011	0	Epithelial cell	LHX1
NUDT16L1	0	1.31167	0.279	0.022	0	Epithelial cell	NUDT16L1
PIGX	0	0.47912	0.307	0.05	0	Epithelial cell	PIGX
PIP5K1A	0	0.410697	0.301	0.044	0	Epithelial cell	PIP5K1A
TMEM106C	0	1.13498	0.289	0.032	0	Epithelial cell	TMEM106C
BIVM	0	1.07444	0.284	0.027	0	Epithelial cell	BIVM
ABHD12	0	0.512523	0.307	0.051	0	Epithelial cell	ABHD12
DLAT	0	0.530231	0.303	0.047	0	Epithelial cell	DLAT
GALNT6	0	0.422166	0.303	0.047	0	Epithelial cell	GALNT6
GMNN	0	0.743966	0.298	0.042	0	Epithelial cell	GMNN
HSPA13	0	0.799315	0.3	0.044	0	Epithelial cell	HSPA13
MCCC1	0	1.69153	0.272	0.016	0	Epithelial cell	MCCC1
OSER1	0	0.391898	0.302	0.046	0	Epithelial cell	OSER1
PITRM1	0	0.825126	0.29	0.034	0	Epithelial cell	PITRM1
PWP1	0	0.54932	0.295	0.039	0	Epithelial cell	PWP1
XPO5	0	0.662529	0.296	0.04	0	Epithelial cell	XPO5
HSDL2	0	1.17987	0.283	0.027	0	Epithelial cell	HSDL2
CTDSPL	0	1.71983	0.273	0.018	0	Epithelial cell	CTDSPL
NMRAL1	0	1.21835	0.28	0.025	0	Epithelial cell	NMRAL1
PTGR1	0	1.26627	0.28	0.025	0	Epithelial cell	PTGR1
SYNPO	0	2.31746	0.266	0.011	0	Epithelial cell	SYNPO
TC2N	0	1.26426	0.276	0.021	0	Epithelial cell	TC2N
TK1	0	1.40644	0.281	0.026	0	Epithelial cell	TK1
PRKAG1	0	0.918825	0.284	0.029	0	Epithelial cell	PRKAG1
SNAP47	0	0.86737	0.284	0.029	0	Epithelial cell	SNAP47
TRAP1	0	1.07399	0.282	0.027	0	Epithelial cell	TRAP1
ALDH6A1	0	1.81145	0.269	0.015	0	Epithelial cell	ALDH6A1
ARL13B	0	0.99671	0.29	0.036	0	Epithelial cell	ARL13B
DCTN5	0	0.297132	0.305	0.051	0	Epithelial cell	DCTN5
SPOPL	0	0.7595	0.29	0.036	0	Epithelial cell	SPOPL
TMEM70	0	0.633012	0.293	0.039	0	Epithelial cell	TMEM70
TMEM9	0	1.83975	0.269	0.015	0	Epithelial cell	TMEM9
CLYBL	0	1.08898	0.282	0.028	0	Epithelial cell	CLYBL
C1orf131	0	1.3586	0.274	0.021	0	Epithelial cell	C1orf131
MTMR12	0	0.734741	0.291	0.038	0	Epithelial cell	MTMR12
PPP1R13L	0	1.72559	0.269	0.016	0	Epithelial cell	PPP1R13L
TOMM34	0	1.86504	0.268	0.015	0	Epithelial cell	TOMM34
WRNIP1	0	0.594073	0.296	0.043	0	Epithelial cell	WRNIP1
EIF2B4	0	0.296971	0.305	0.053	0	Epithelial cell	EIF2B4
PTPA	0	0.748682	0.289	0.037	0	Epithelial cell	PTPA
TCEAL8	0	0.487243	0.302	0.05	0	Epithelial cell	TCEAL8
ZNF358	0	2.54878	0.26	0.008	0	Epithelial cell	ZNF358
MTURN	0	1.03864	0.278	0.027	0	Epithelial cell	MTURN
NEPRO	0	0.85039	0.282	0.031	0	Epithelial cell	NEPRO
SAV1	0	0.348196	0.305	0.054	0	Epithelial cell	SAV1
SELENBP1	0	1.05255	0.293	0.042	0	Epithelial cell	SELENBP1
TM7SF2	0	1.85294	0.266	0.015	0	Epithelial cell	TM7SF2
VGLL4	0	0.274644	0.308	0.057	0	Epithelial cell	VGLL4
CPSF7	0	0.270352	0.3	0.05	0	Epithelial cell	CPSF7
NCK1	0	0.256739	0.307	0.057	0	Epithelial cell	NCK1
NIP7	0	0.582516	0.293	0.043	0	Epithelial cell	NIP7
PLIN3	0	1.03583	0.278	0.028	0	Epithelial cell	PLIN3
RWDD2B	0	1.7826	0.264	0.014	0	Epithelial cell	RWDD2B
ERLIN2	0	0.680409	0.287	0.037	0	Epithelial cell	ERLIN2
TMEM214	0	0.745111	0.285	0.035	0	Epithelial cell	TMEM214
ACACA	0	0.773856	0.278	0.029	0	Epithelial cell	ACACA
NOL10	0	1.17429	0.273	0.024	0	Epithelial cell	NOL10
POFUT1	0	1.44972	0.267	0.018	0	Epithelial cell	POFUT1
YY1AP1	0	1.17717	0.272	0.023	0	Epithelial cell	YY1AP1
CNOT11	0	0.423779	0.295	0.046	0	Epithelial cell	CNOT11
VAMP7	0	0.479391	0.298	0.049	0	Epithelial cell	VAMP7
PRPF19	0	0.680694	0.286	0.037	0	Epithelial cell	PRPF19
ZMAT3	0	0.681689	0.284	0.035	0	Epithelial cell	ZMAT3
CRLS1	0	1.00352	0.279	0.031	0	Epithelial cell	CRLS1
NDUFC2	0	1.39767	0.269	0.021	0	Epithelial cell	NDUFC2
WDR3	0	0.944647	0.279	0.031	0	Epithelial cell	WDR3
GLOD4	0	0.30734	0.295	0.047	0	Epithelial cell	GLOD4
RAB29	0	0.391977	0.296	0.048	0	Epithelial cell	RAB29
RPS27A	0	1.38184	0.999	0.751	0	Epithelial cell	RPS27A
TMEM267	0	1.78328	0.262	0.014	0	Epithelial cell	TMEM267
TNFRSF11B	0	2.30782	0.263	0.015	0	Epithelial cell	TNFRSF11B
RMDN1	0	0.740766	0.282	0.034	0	Epithelial cell	RMDN1
MEN1	0	0.983781	0.274	0.027	0	Epithelial cell	MEN1
UQCR11	0	0.753842	0.279	0.032	0	Epithelial cell	UQCR11
CHTF8	0	0.263903	0.303	0.056	0	Epithelial cell	CHTF8
SLC16A3	0	0.324781	0.303	0.056	0	Epithelial cell	SLC16A3
SYNJ2BP	0	1.60948	0.263	0.016	0	Epithelial cell	SYNJ2BP
PITPNM1	0	0.61211	0.284	0.037	0	Epithelial cell	PITPNM1
C2orf68	0	0.982507	0.272	0.026	0	Epithelial cell	C2orf68
GTPBP8	0	1.31953	0.268	0.022	0	Epithelial cell	GTPBP8
PPIE	0	1.01446	0.274	0.028	0	Epithelial cell	PPIE
TMEM222	0	1.15992	0.271	0.025	0	Epithelial cell	TMEM222
ZNHIT6	0	1.19215	0.269	0.023	0	Epithelial cell	ZNHIT6
CDYL	0	0.438506	0.292	0.046	0	Epithelial cell	CDYL
KLHL14	0	2.29025	0.256	0.01	0	Epithelial cell	KLHL14
RRS1	0	1.70417	0.262	0.016	0	Epithelial cell	RRS1
WIPI2	0	0.342854	0.293	0.047	0	Epithelial cell	WIPI2
ENOPH1	0	1.10676	0.272	0.027	0	Epithelial cell	ENOPH1
GNPTG	0	0.689806	0.281	0.036	0	Epithelial cell	GNPTG
NAT10	0	0.606005	0.281	0.036	0	Epithelial cell	NAT10
NLN	0	1.44156	0.268	0.023	0	Epithelial cell	NLN
BLOC1S1	0	0.270722	0.299	0.054	0	Epithelial cell	BLOC1S1
SCARA3	0	2.08698	0.257	0.012	0	Epithelial cell	SCARA3
CHP1	0	0.651118	0.282	0.037	0	Epithelial cell	CHP1
STRAP	0	0.576054	0.287	0.042	0	Epithelial cell	STRAP
AGTRAP	0	1.08366	0.269	0.025	0	Epithelial cell	AGTRAP
MRPL16	0	0.902419	0.273	0.029	0	Epithelial cell	MRPL16
C1orf210	0	2.64903	0.252	0.008	0	Epithelial cell	C1orf210
EXOSC8	0	0.302987	0.302	0.058	0	Epithelial cell	EXOSC8
IFT22	0	1.94535	0.257	0.013	0	Epithelial cell	IFT22
MRPS26	0	1.68473	0.259	0.015	0	Epithelial cell	MRPS26
PML	0	0.279127	0.293	0.049	0	Epithelial cell	PML
RAP1GAP	0	2.16329	0.255	0.011	0	Epithelial cell	RAP1GAP
SH3BP4	0	2.02929	0.257	0.013	0	Epithelial cell	SH3BP4
SYK	0	1.50965	0.259	0.015	0	Epithelial cell	SYK
FBXO21	0	0.684528	0.284	0.04	0	Epithelial cell	FBXO21
COMMD9	0	1.26642	0.265	0.022	0	Epithelial cell	COMMD9
CSTF1	0	1.08338	0.266	0.023	0	Epithelial cell	CSTF1
FOXP4	0	0.950434	0.276	0.033	0	Epithelial cell	FOXP4
HS6ST1	0	1.24047	0.27	0.027	0	Epithelial cell	HS6ST1
METTL2B	0	1.2553	0.263	0.02	0	Epithelial cell	METTL2B
SUPV3L1	0	0.843448	0.27	0.027	0	Epithelial cell	SUPV3L1
[truncated: 3,281 more rows]
