# Supplementary material for: Combination of anlotinib with immunotherapy enhanced both anti-angiogenesis and immune response in high-grade serous ovarian cancer
Source: Front Immunol. 2025 Apr 7;16:1539616. doi: 10.3389/fimmu.2025.1539616 (PMC12009696; doi:10.3389/fimmu.2025.1539616)
Supplement: Supplementary file 1 [file DataSheet1.zip › Data for Peer Review Only/DEG of myeloid subtype.xlsx]

## Sheet: DEG of myeloid subtype
	p_val	avg_log2FC	pct.1	pct.2	p_val_adj	cluster	gene
PMEPA1	0	1.33751	0.859	0.371	0	M_SPP1	PMEPA1
HEXB	0	1.17868	0.924	0.457	0	M_SPP1	HEXB
GATM	0	1.06432	0.885	0.421	0	M_SPP1	GATM
AKR1A1	0	0.922869	0.885	0.51	0	M_SPP1	AKR1A1
C1QB	0	1.12172	0.725	0.352	0	M_SPP1	C1QB
TMEM37	0	1.44288	0.641	0.27	0	M_SPP1	TMEM37
MMP14	0	1.04732	0.736	0.367	0	M_SPP1	MMP14
CTSS	0	0.910417	0.956	0.592	0	M_SPP1	CTSS
CECR2	0	0.676665	0.902	0.541	0	M_SPP1	CECR2
EMP3	0	0.944104	0.855	0.496	0	M_SPP1	EMP3
PUS3	0	1.09472	0.671	0.327	0	M_SPP1	PUS3
S100A4	0	1.33321	0.714	0.37	0	M_SPP1	S100A4
CADM1	0	1.22891	0.598	0.259	0	M_SPP1	CADM1
NMT1	0	0.919714	0.699	0.363	0	M_SPP1	NMT1
ITM2B	0	0.817653	0.909	0.574	0	M_SPP1	ITM2B
GRN	0	0.919549	0.725	0.39	0	M_SPP1	GRN
LGALS1	0	1.15326	0.944	0.609	0	M_SPP1	LGALS1
FN1	0	1.38345	0.65	0.316	0	M_SPP1	FN1
SLC6A6	0	0.811139	0.779	0.445	0	M_SPP1	SLC6A6
ID2	0	0.719563	0.853	0.519	0	M_SPP1	ID2
SDC3	0	0.813072	0.805	0.472	0	M_SPP1	SDC3
TCF4	0	1.00738	0.66	0.327	0	M_SPP1	TCF4
MBD5	0	1.24583	0.566	0.233	0	M_SPP1	MBD5
EMP1	0	0.829261	0.717	0.39	0	M_SPP1	EMP1
CPD	0	0.718549	0.708	0.382	0	M_SPP1	CPD
ARL4C	0	0.830394	0.671	0.346	0	M_SPP1	ARL4C
CAMK1	0	1.08238	0.62	0.295	0	M_SPP1	CAMK1
TGFBR2	0	0.88432	0.685	0.363	0	M_SPP1	TGFBR2
COL14A1	0	1.0252	0.637	0.316	0	M_SPP1	COL14A1
MEF2A	0	0.928956	0.66	0.339	0	M_SPP1	MEF2A
ABCA1	0	0.855305	0.73	0.41	0	M_SPP1	ABCA1
PTMS	0	0.656055	0.787	0.47	0	M_SPP1	PTMS
MS4A7	0	1.4418	0.514	0.199	0	M_SPP1	MS4A7
NRP2	0	1.05277	0.609	0.294	0	M_SPP1	NRP2
EIF5AL1	0	0.600852	0.831	0.516	0	M_SPP1	EIF5AL1
LGALS3	0	0.581028	0.773	0.462	0	M_SPP1	LGALS3
SGK1	0	0.848912	0.621	0.311	0	M_SPP1	SGK1
TIMP2	0	1.10765	0.584	0.276	0	M_SPP1	TIMP2
AIFM3	0	0.80138	0.678	0.371	0	M_SPP1	AIFM3
MAFB	0	0.69826	0.65	0.345	0	M_SPP1	MAFB
NPTN	0	0.763976	0.691	0.386	0	M_SPP1	NPTN
STAB1	0	1.44434	0.52	0.216	0	M_SPP1	STAB1
RAB11A	0	0.775256	0.738	0.434	0	M_SPP1	RAB11A
YWHAE	0	0.569876	0.911	0.609	0	M_SPP1	YWHAE
PMP22	0	0.95168	0.602	0.302	0	M_SPP1	PMP22
NRP1	0	1.27527	0.532	0.234	0	M_SPP1	NRP1
ARPC1B	0	0.604219	0.916	0.623	0	M_SPP1	ARPC1B
TYROBP	0	0.659971	0.644	0.353	0	M_SPP1	TYROBP
AIF1	0	0.850152	0.61	0.319	0	M_SPP1	AIF1
C1QA	0	1.39463	0.478	0.192	0	M_SPP1	C1QA
PRKACB	0	1.24201	0.494	0.21	0	M_SPP1	PRKACB
LMNA	0	0.810687	0.614	0.332	0	M_SPP1	LMNA
SLC7A8	0	0.896513	0.577	0.298	0	M_SPP1	SLC7A8
TBKBP1	0	1.3231	0.475	0.199	0	M_SPP1	TBKBP1
PIANP	0	1.38662	0.442	0.172	0	M_SPP1	PIANP
SPP1	0	1.21294	0.464	0.195	0	M_SPP1	SPP1
SNX1	0	0.842659	0.568	0.303	0	M_SPP1	SNX1
VIM	0	0.844054	0.989	0.726	0	M_SPP1	VIM
RBM33	0	1.11	0.496	0.234	0	M_SPP1	RBM33
LRP1	0	1.15087	0.456	0.196	0	M_SPP1	LRP1
ITGAV	0	1.17106	0.42	0.173	0	M_SPP1	ITGAV
UBC	0	0.494718	0.982	0.738	0	M_SPP1	UBC
PDGFA	0	1.2139	0.414	0.177	0	M_SPP1	PDGFA
LHFPL2	0	1.11005	0.396	0.17	0	M_SPP1	LHFPL2
PRUNE2	0	1.15296	0.4	0.175	0	M_SPP1	PRUNE2
EPB41L3	0	1.23249	0.368	0.147	0	M_SPP1	EPB41L3
PAM	0	1.26206	0.356	0.143	0	M_SPP1	PAM
CSPG4	0	1.69916	0.302	0.099	0	M_SPP1	CSPG4
ARPC2	0	0.622415	0.991	0.794	0	M_SPP1	ARPC2
SYNGR1	0	1.64383	0.285	0.091	0	M_SPP1	SYNGR1
TMSB4X	0	0.552179	0.997	0.881	0	M_SPP1	TMSB4X
EEF1A1	0	0.525904	0.999	0.917	0	M_SPP1	EEF1A1
CFL1	0	0.545568	1	0.94	0	M_SPP1	CFL1
PTPRA	4.70935e-305	0.905008	0.503	0.252	8.34309e-301	M_SPP1	PTPRA
CALR	1.67219e-302	0.628982	0.859	0.569	2.96245e-298	M_SPP1	CALR
ZNF90	3.48964e-300	0.55385	0.843	0.524	6.18224e-296	M_SPP1	ZNF90
CD63	1.55584e-291	0.722916	0.59	0.319	2.75633e-287	M_SPP1	CD63
PDIA3	1.93065e-289	0.611174	0.798	0.496	3.42033e-285	M_SPP1	PDIA3
CAPG	1.17297e-284	1.01074	0.426	0.2	2.07803e-280	M_SPP1	CAPG
TMEM86A	2.11522e-284	1.39612	0.296	0.11	3.74732e-280	M_SPP1	TMEM86A
RPS14	6.90274e-283	0.4942	0.959	0.711	1.22289e-278	M_SPP1	RPS14
QKI	3.68637e-282	0.610398	0.7	0.42	6.53077e-278	M_SPP1	QKI
CALM1	1.89768e-281	0.47315	0.973	0.774	3.36194e-277	M_SPP1	CALM1
PITPNA	1.18085e-280	0.621281	0.668	0.389	2.09199e-276	M_SPP1	PITPNA
MYPOP	8.3348e-279	1.37252	0.303	0.115	1.47659e-274	M_SPP1	MYPOP
APOE	1.51751e-278	1.20691	0.51	0.278	2.68842e-274	M_SPP1	APOE
REEP5	4.54757e-277	0.629442	0.686	0.402	8.05647e-273	M_SPP1	REEP5
UBL3	5.83869e-275	0.760306	0.541	0.289	1.03438e-270	M_SPP1	UBL3
ATP6V1A	4.32437e-273	0.61219	0.591	0.325	7.66106e-269	M_SPP1	ATP6V1A
ILDR1	1.9212e-270	0.723915	0.512	0.268	3.4036e-266	M_SPP1	ILDR1
DAB2	1.72182e-266	0.965402	0.443	0.218	3.05037e-262	M_SPP1	DAB2
ADCY5	2.96314e-264	0.885273	0.437	0.213	5.24949e-260	M_SPP1	ADCY5
RAB14	4.65678e-262	0.634753	0.63	0.367	8.24994e-258	M_SPP1	RAB14
RPL35	9.62155e-262	0.505714	0.906	0.616	1.70455e-257	M_SPP1	RPL35
NCKAP1L	6.20571e-261	0.794564	0.472	0.241	1.0994e-256	M_SPP1	NCKAP1L
SASH1	5.13315e-260	0.997329	0.385	0.177	9.09388e-256	M_SPP1	SASH1
RPLP1	4.30583e-257	0.512803	0.903	0.617	7.6282e-253	M_SPP1	RPLP1
TM9SF3	1.04644e-255	0.530635	0.712	0.435	1.85387e-251	M_SPP1	TM9SF3
CLTC	1.00705e-254	0.504658	0.848	0.554	1.78408e-250	M_SPP1	CLTC
CALM3	2.82558e-254	0.539816	0.713	0.437	5.00579e-250	M_SPP1	CALM3
ITGA6	2.90134e-254	1.23824	0.308	0.125	5.14002e-250	M_SPP1	ITGA6
MTPN	6.51453e-254	0.501631	0.782	0.491	1.15411e-249	M_SPP1	MTPN
NHSL2	7.79147e-254	0.475564	0.916	0.628	1.38034e-249	M_SPP1	NHSL2
OAZ1	6.23958e-251	0.50014	0.862	0.571	1.1054e-246	M_SPP1	OAZ1
GNA12	3.07344e-250	1.21017	0.311	0.129	5.4449e-246	M_SPP1	GNA12
GRAMD1B	6.43063e-249	1.16196	0.323	0.137	1.13925e-244	M_SPP1	GRAMD1B
NDUFA12	9.06351e-249	0.692008	0.554	0.307	1.60569e-244	M_SPP1	NDUFA12
RAB1A	8.34755e-247	0.523198	0.788	0.512	1.47885e-242	M_SPP1	RAB1A
ITIH5	1.07507e-246	1.1166	0.403	0.197	1.90459e-242	M_SPP1	ITIH5
NMI	5.86941e-243	1.17368	0.492	0.275	1.03982e-238	M_SPP1	NMI
DPYSL2	1.4955e-242	0.966561	0.408	0.201	2.64943e-238	M_SPP1	DPYSL2
YWHAH	1.32283e-241	0.537055	0.684	0.406	2.34352e-237	M_SPP1	YWHAH
SEC61G	1.22346e-240	0.517373	0.735	0.456	2.16749e-236	M_SPP1	SEC61G
CCP110	5.79967e-240	0.878718	0.41	0.201	1.02747e-235	M_SPP1	CCP110
RAB5C	2.59674e-239	0.586802	0.588	0.34	4.60039e-235	M_SPP1	RAB5C
AHNAK	5.80096e-238	0.552233	0.67	0.399	1.0277e-233	M_SPP1	AHNAK
ATP6V0E2	1.03701e-237	1.16284	0.32	0.138	1.83716e-233	M_SPP1	ATP6V0E2
PSMD1	2.25267e-235	0.768556	0.464	0.244	3.99083e-231	M_SPP1	PSMD1
EIF4A1	1.12292e-234	0.54467	0.708	0.432	1.98936e-230	M_SPP1	EIF4A1
RNF130	1.57653e-234	0.454194	0.739	0.457	2.79298e-230	M_SPP1	RNF130
FYN	1.16442e-233	1.07709	0.315	0.135	2.06288e-229	M_SPP1	FYN
CENPB	1.99253e-232	0.777777	0.457	0.239	3.52996e-228	M_SPP1	CENPB
COLEC12	9.05502e-232	1.06698	0.349	0.159	1.60419e-227	M_SPP1	COLEC12
TNFSF12	1.78223e-231	1.07743	0.324	0.142	3.1574e-227	M_SPP1	TNFSF12
UTP18	3.36964e-230	1.01615	0.354	0.165	5.96965e-226	M_SPP1	UTP18
ADAM10	5.37788e-230	0.604134	0.569	0.324	9.52745e-226	M_SPP1	ADAM10
SEC11C	8.09875e-230	0.64848	0.566	0.324	1.43478e-225	M_SPP1	SEC11C
ITM2C	1.59221e-229	0.752979	0.48	0.26	2.82075e-225	M_SPP1	ITM2C
TLN1	1.17168e-228	0.466245	0.789	0.51	2.07575e-224	M_SPP1	TLN1
MORF4L1	4.48756e-228	0.466327	0.851	0.563	7.95016e-224	M_SPP1	MORF4L1
RPL36AL	2.51958e-227	0.533725	0.677	0.412	4.46368e-223	M_SPP1	RPL36AL
RPS4X	1.20678e-226	0.458369	0.919	0.632	2.13793e-222	M_SPP1	RPS4X
FTL	1.68432e-226	0.308155	0.993	0.87	2.98394e-222	M_SPP1	FTL
PSMB1	1.97173e-226	0.519334	0.66	0.401	3.49313e-222	M_SPP1	PSMB1
CNBP	1.93295e-225	0.444355	0.838	0.541	3.42442e-221	M_SPP1	CNBP
VCP	8.08031e-224	0.646471	0.57	0.335	1.43151e-219	M_SPP1	VCP
FLNA	9.29898e-224	0.549669	0.673	0.416	1.64741e-219	M_SPP1	FLNA
TLR2	1.15198e-223	0.423323	0.758	0.469	2.04086e-219	M_SPP1	TLR2
VAT1	2.88167e-223	0.883229	0.372	0.177	5.10517e-219	M_SPP1	VAT1
GALNT7	1.15759e-222	0.960506	0.365	0.175	2.05078e-218	M_SPP1	GALNT7
GRPEL2	6.74699e-222	0.828084	0.438	0.229	1.1953e-217	M_SPP1	GRPEL2
PFN1	1.67767e-219	0.356045	0.985	0.842	2.97216e-215	M_SPP1	PFN1
UCP2	7.81678e-219	0.725732	0.426	0.219	1.38482e-214	M_SPP1	UCP2
OBSCN	1.81805e-218	0.98011	0.31	0.134	3.22085e-214	M_SPP1	OBSCN
GNAI2	3.76954e-218	0.361378	0.959	0.732	6.67812e-214	M_SPP1	GNAI2
RPS25	6.22986e-218	0.419344	0.955	0.707	1.10368e-213	M_SPP1	RPS25
HEXA	1.24663e-217	0.938381	0.398	0.204	2.20852e-213	M_SPP1	HEXA
PID1	1.2816e-217	1.26818	0.252	0.097	2.27048e-213	M_SPP1	PID1
BASP1	2.30249e-217	0.326137	0.955	0.674	4.07909e-213	M_SPP1	BASP1
PPP3CA	6.34812e-217	0.534502	0.531	0.301	1.12463e-212	M_SPP1	PPP3CA
MACF1	1.65783e-215	0.638747	0.525	0.298	2.93702e-211	M_SPP1	MACF1
RPL15	1.48217e-214	0.445249	0.849	0.559	2.62581e-210	M_SPP1	RPL15
FYB1	1.52954e-214	0.41207	0.717	0.443	2.70974e-210	M_SPP1	FYB1
CTNNB1	3.06313e-214	0.436289	0.776	0.506	5.42664e-210	M_SPP1	CTNNB1
ATP5MC3	1.46224e-212	0.452667	0.832	0.551	2.5905e-208	M_SPP1	ATP5MC3
DNAJC3	2.0167e-212	0.555047	0.626	0.379	3.57279e-208	M_SPP1	DNAJC3
PLEC	1.38904e-211	0.893338	0.342	0.16	2.46082e-207	M_SPP1	PLEC
MEF2C	3.66725e-211	0.792289	0.421	0.217	6.4969e-207	M_SPP1	MEF2C
DSTYK	4.67097e-211	0.655491	0.386	0.191	8.27508e-207	M_SPP1	DSTYK
SERBP1	1.90635e-208	0.475596	0.719	0.448	3.37729e-204	M_SPP1	SERBP1
SNX2	4.70069e-207	0.635937	0.541	0.317	8.32775e-203	M_SPP1	SNX2
RBBP4	6.32325e-207	0.499484	0.627	0.382	1.12023e-202	M_SPP1	RBBP4
IGSF8	1.83536e-206	0.756489	0.415	0.216	3.25153e-202	M_SPP1	IGSF8
UNC79	6.40067e-206	0.461151	0.524	0.297	1.13394e-201	M_SPP1	UNC79
SNX3	4.00432e-205	0.474958	0.633	0.391	7.09406e-201	M_SPP1	SNX3
CAPNS1	1.05852e-204	0.690921	0.417	0.218	1.87527e-200	M_SPP1	CAPNS1
ACTN1	3.08486e-202	0.428152	0.46	0.244	5.46514e-198	M_SPP1	ACTN1
FURIN	3.75248e-202	0.410729	0.566	0.326	6.64789e-198	M_SPP1	FURIN
WDR1	4.41245e-201	0.546492	0.543	0.319	7.8171e-197	M_SPP1	WDR1
GNB1	4.87831e-201	0.400363	0.824	0.548	8.64241e-197	M_SPP1	GNB1
ECM1	5.02083e-201	0.930879	0.325	0.149	8.89491e-197	M_SPP1	ECM1
GPR137B	6.36719e-201	0.610125	0.371	0.181	1.12801e-196	M_SPP1	GPR137B
EFHD2	1.36404e-200	0.383676	0.577	0.338	2.41653e-196	M_SPP1	EFHD2
ITGA5	2.67956e-200	0.570545	0.513	0.291	4.74712e-196	M_SPP1	ITGA5
GDI2	1.49027e-199	0.519095	0.587	0.351	2.64017e-195	M_SPP1	GDI2
YWHAG	5.66469e-199	0.489576	0.561	0.327	1.00356e-194	M_SPP1	YWHAG
CAB39	5.7164e-199	0.602358	0.437	0.235	1.01272e-194	M_SPP1	CAB39
ANPEP	6.35743e-199	1.06287	0.236	0.09	1.12628e-194	M_SPP1	ANPEP
CD68	4.84829e-198	0.940533	0.323	0.152	8.58923e-194	M_SPP1	CD68
SLC25A4	2.40204e-196	0.838151	0.387	0.201	4.25545e-192	M_SPP1	SLC25A4
EDF1	4.54792e-194	0.626521	0.503	0.291	8.0571e-190	M_SPP1	EDF1
MBNL2	7.29532e-194	0.458199	0.542	0.317	1.29244e-189	M_SPP1	MBNL2
FNDC3B	3.88596e-193	0.414043	0.463	0.252	6.88437e-189	M_SPP1	FNDC3B
EIF4G1	8.94368e-193	0.527148	0.562	0.336	1.58446e-188	M_SPP1	EIF4G1
RPS12	7.36885e-192	0.380401	0.959	0.725	1.30547e-187	M_SPP1	RPS12
PPT2	4.55857e-191	0.950855	0.314	0.148	8.07596e-187	M_SPP1	PPT2
MAN1A1	7.60729e-191	0.966114	0.337	0.165	1.34771e-186	M_SPP1	MAN1A1
RPL23	2.1512e-190	0.360733	0.979	0.776	3.81106e-186	M_SPP1	RPL23
RACK1	2.7092e-189	0.407129	0.854	0.576	4.79962e-185	M_SPP1	RACK1
CELF2	1.56385e-188	0.420077	0.584	0.347	2.77051e-184	M_SPP1	CELF2
ABCG1	2.14271e-187	0.426226	0.636	0.393	3.79603e-183	M_SPP1	ABCG1
WDR26	4.90726e-186	0.436529	0.612	0.379	8.6937e-182	M_SPP1	WDR26
DAPK1	1.76973e-185	0.993037	0.277	0.122	3.13526e-181	M_SPP1	DAPK1
MAF	1.95844e-185	0.352423	0.483	0.262	3.46957e-181	M_SPP1	MAF
GNAQ	3.65607e-185	0.656839	0.403	0.213	6.4771e-181	M_SPP1	GNAQ
ATP1A1	3.76222e-185	0.50119	0.576	0.35	6.66514e-181	M_SPP1	ATP1A1
SULF2	1.71669e-184	1.14949	0.232	0.092	3.04129e-180	M_SPP1	SULF2
ADCY1	1.97237e-184	0.850015	0.337	0.167	3.49425e-180	M_SPP1	ADCY1
B4GALNT1	1.76512e-183	0.913518	0.318	0.152	3.12709e-179	M_SPP1	B4GALNT1
BCL2A1	1.63445e-182	0.388822	0.583	0.343	2.8956e-178	M_SPP1	BCL2A1
RAP2B	2.62991e-182	0.781094	0.344	0.171	4.65914e-178	M_SPP1	RAP2B
APP	3.31882e-182	0.344239	0.952	0.737	5.87961e-178	M_SPP1	APP
RTN4	4.27786e-182	0.414991	0.563	0.336	7.57865e-178	M_SPP1	RTN4
TREM2	1.31258e-180	1.55494	0.186	0.066	2.32537e-176	M_SPP1	TREM2
SERF2	3.47911e-177	0.396308	0.84	0.578	6.16359e-173	M_SPP1	SERF2
FOXRED2	1.56747e-176	1.03934	0.236	0.097	2.77693e-172	M_SPP1	FOXRED2
SLC25A3	1.97312e-176	0.351487	0.782	0.519	3.49558e-172	M_SPP1	SLC25A3
PPP1CC	2.02598e-176	0.586072	0.472	0.272	3.58923e-172	M_SPP1	PPP1CC
SLITRK5	1.23118e-175	0.704936	0.365	0.191	2.18116e-171	M_SPP1	SLITRK5
SEC14L1	1.5459e-175	0.561582	0.443	0.249	2.73872e-171	M_SPP1	SEC14L1
PSMB2	7.20416e-175	0.436309	0.601	0.371	1.27629e-170	M_SPP1	PSMB2
ATP6V0B	1.01751e-174	0.397805	0.63	0.392	1.80262e-170	M_SPP1	ATP6V0B
YWHAB	1.9818e-174	0.363057	0.704	0.453	3.51096e-170	M_SPP1	YWHAB
CD300C	8.8104e-174	1.06059	0.237	0.099	1.56085e-169	M_SPP1	CD300C
TGFBI	3.63201e-173	0.490992	0.533	0.312	6.43448e-169	M_SPP1	TGFBI
CYB5R3	5.39443e-173	0.876768	0.31	0.15	9.55678e-169	M_SPP1	CYB5R3
ARF6	1.80114e-172	0.345586	0.715	0.457	3.19089e-168	M_SPP1	ARF6
MBNL1	2.26854e-172	0.395322	0.636	0.394	4.01895e-168	M_SPP1	MBNL1
UBE2L3	1.78232e-171	0.403816	0.603	0.377	3.15756e-167	M_SPP1	UBE2L3
SERPINB3	2.3535e-171	1.24177	0.199	0.075	4.16945e-167	M_SPP1	SERPINB3
ST13	7.19317e-171	0.37819	0.701	0.451	1.27434e-166	M_SPP1	ST13
ATP2B1	3.71225e-170	0.329171	0.743	0.486	6.57662e-166	M_SPP1	ATP2B1
ARPC5	4.88889e-170	0.359955	0.629	0.397	8.66116e-166	M_SPP1	ARPC5
PSMA4	7.86201e-170	0.533016	0.527	0.319	1.39283e-165	M_SPP1	PSMA4
CDC42BPG	1.25441e-169	0.617819	0.459	0.266	2.22231e-165	M_SPP1	CDC42BPG
ATP2A2	3.20107e-169	0.502217	0.531	0.32	5.67101e-165	M_SPP1	ATP2A2
RAB12	4.02246e-169	0.817505	0.319	0.158	7.12618e-165	M_SPP1	RAB12
PSMD12	7.64286e-169	0.685846	0.401	0.221	1.35401e-164	M_SPP1	PSMD12
SPTSSA	1.11761e-168	0.834175	0.331	0.169	1.97997e-164	M_SPP1	SPTSSA
NPC1	4.13007e-168	0.765713	0.313	0.153	7.31683e-164	M_SPP1	NPC1
AAMP	6.522e-168	0.455188	0.52	0.313	1.15544e-163	M_SPP1	AAMP
UBE2D2	1.26066e-167	0.331267	0.746	0.491	2.23339e-163	M_SPP1	UBE2D2
CLTA	2.7493e-167	0.49355	0.479	0.279	4.87067e-163	M_SPP1	CLTA
ELMO1	5.20762e-167	0.812495	0.319	0.159	9.22581e-163	M_SPP1	ELMO1
FCER1G	7.2825e-167	0.496363	0.407	0.224	1.29017e-162	M_SPP1	FCER1G
RPS19	9.49991e-167	0.367371	0.807	0.543	1.683e-162	M_SPP1	RPS19
COPS6	1.69495e-166	0.60324	0.432	0.245	3.00277e-162	M_SPP1	COPS6
SH3GLB1	2.05013e-166	0.374352	0.655	0.422	3.63201e-162	M_SPP1	SH3GLB1
RPL18A	4.17162e-165	0.358107	0.89	0.621	7.39044e-161	M_SPP1	RPL18A
BAX	4.64074e-164	0.446545	0.537	0.327	8.22153e-160	M_SPP1	BAX
FAM120A	6.94122e-164	0.425663	0.593	0.373	1.22971e-159	M_SPP1	FAM120A
PRKCB	1.09779e-163	0.676596	0.372	0.2	1.94484e-159	M_SPP1	PRKCB
NR1D1	1.11198e-163	1.01806	0.242	0.105	1.96998e-159	M_SPP1	NR1D1
FXYD5	1.71204e-163	0.644544	0.31	0.152	3.03305e-159	M_SPP1	FXYD5
FAM193A	2.41026e-163	0.553338	0.459	0.268	4.27001e-159	M_SPP1	FAM193A
SLC7A7	3.11095e-163	1.29298	0.198	0.077	5.51136e-159	M_SPP1	SLC7A7
PURA	3.40118e-163	0.574809	0.418	0.233	6.02553e-159	M_SPP1	PURA
RRBP1	2.22016e-162	0.430092	0.564	0.349	3.93324e-158	M_SPP1	RRBP1
MYH6	4.83331e-162	1.06752	0.251	0.113	8.56269e-158	M_SPP1	MYH6
GNG5	7.07776e-162	0.321091	0.692	0.448	1.2539e-157	M_SPP1	GNG5
AKIRIN1	1.27293e-161	0.65569	0.338	0.174	2.25513e-157	M_SPP1	AKIRIN1
UBA52	3.14962e-161	0.354234	0.819	0.557	5.57987e-157	M_SPP1	UBA52
USP12	1.88969e-160	0.817625	0.301	0.149	3.34777e-156	M_SPP1	USP12
TMEM59	2.27174e-160	0.365889	0.493	0.292	4.02462e-156	M_SPP1	TMEM59
EMC7	4.18492e-160	0.596609	0.42	0.239	7.414e-156	M_SPP1	EMC7
SIRPA	5.31485e-160	0.822352	0.288	0.14	9.41578e-156	M_SPP1	SIRPA
EIF3A	2.3946e-159	0.373543	0.645	0.415	4.24228e-155	M_SPP1	EIF3A
CXCL14	3.6519e-159	0.525232	0.481	0.282	6.46971e-155	M_SPP1	CXCL14
PSENEN	7.26952e-159	0.371769	0.54	0.33	1.28787e-154	M_SPP1	PSENEN
TSPAN3	1.42311e-158	0.723279	0.342	0.179	2.52117e-154	M_SPP1	TSPAN3
ARL8A	4.0537e-158	0.508515	0.43	0.245	7.18154e-154	M_SPP1	ARL8A
SEC31A	5.55716e-158	0.606088	0.399	0.224	9.84507e-154	M_SPP1	SEC31A
METAP2	7.88974e-158	0.572094	0.437	0.252	1.39775e-153	M_SPP1	METAP2
FOXP1	9.93058e-158	0.431239	0.56	0.35	1.7593e-153	M_SPP1	FOXP1
MORF4L2	2.97735e-157	0.441538	0.573	0.36	5.27467e-153	M_SPP1	MORF4L2
SNX17	5.89653e-157	0.74218	0.34	0.18	1.04463e-152	M_SPP1	SNX17
LGMN	1.33241e-156	1.13565	0.208	0.085	2.36049e-152	M_SPP1	LGMN
S100A10	1.76758e-156	0.524817	0.486	0.288	3.13144e-152	M_SPP1	S100A10
RPS27L	3.4532e-156	0.675609	0.378	0.209	6.1177e-152	M_SPP1	RPS27L
ENO2	3.46864e-156	0.353254	0.535	0.325	6.14503e-152	M_SPP1	ENO2
COX5A	3.54913e-156	0.443248	0.547	0.342	6.28764e-152	M_SPP1	COX5A
RAB10	3.89583e-156	0.383192	0.624	0.398	6.90185e-152	M_SPP1	RAB10
RBX1	6.06391e-156	0.569592	0.431	0.249	1.07428e-151	M_SPP1	RBX1
VAPA	2.21193e-155	0.337459	0.66	0.427	3.91866e-151	M_SPP1	VAPA
MAVS	1.4176e-154	0.550055	0.432	0.25	2.51141e-150	M_SPP1	MAVS
MSR1	3.17762e-154	1.13165	0.204	0.084	5.62946e-150	M_SPP1	MSR1
PCBP1	5.16178e-154	0.322554	0.861	0.587	9.1446e-150	M_SPP1	PCBP1
TP53INP2	5.74757e-154	0.764189	0.291	0.143	1.01824e-149	M_SPP1	TP53INP2
KIF5B	8.35466e-154	0.37034	0.525	0.32	1.48011e-149	M_SPP1	KIF5B
HSP90B1	1.44488e-153	0.337332	0.862	0.59	2.55975e-149	M_SPP1	HSP90B1
ACTB	1.69293e-153	0.286383	0.991	0.908	2.99919e-149	M_SPP1	ACTB
WNK1	1.88771e-153	0.317288	0.645	0.411	3.34427e-149	M_SPP1	WNK1
ATP5MC1	1.9458e-153	0.419166	0.513	0.31	3.44718e-149	M_SPP1	ATP5MC1
KLF4	5.50393e-153	0.196113	0.584	0.36	9.75076e-149	M_SPP1	KLF4
PRDX1	8.9984e-153	0.114914	0.605	0.376	1.59416e-148	M_SPP1	PRDX1
L1CAM	9.24961e-153	1.25368	0.163	0.058	1.63866e-148	M_SPP1	L1CAM
RENBP	1.13657e-152	0.962367	0.26	0.123	2.01355e-148	M_SPP1	RENBP
UQCRHL	1.51654e-152	0.676177	0.347	0.186	2.6867e-148	M_SPP1	UQCRHL
RGS2	2.5109e-152	0.443699	0.539	0.33	4.44832e-148	M_SPP1	RGS2
TANK	5.08866e-152	0.713932	0.298	0.15	9.01507e-148	M_SPP1	TANK
SGPL1	5.84705e-152	0.435031	0.421	0.238	1.03586e-147	M_SPP1	SGPL1
RPL22L1	9.27005e-152	0.479379	0.48	0.289	1.64228e-147	M_SPP1	RPL22L1
OST4	3.47136e-151	0.318254	0.647	0.418	6.14986e-147	M_SPP1	OST4
RPS3	4.20592e-151	0.351195	0.849	0.586	7.45121e-147	M_SPP1	RPS3
TMED10	1.26633e-150	0.393046	0.543	0.337	2.24344e-146	M_SPP1	TMED10
NSA2	3.21242e-150	0.47085	0.491	0.298	5.69113e-146	M_SPP1	NSA2
PSMB6	6.2493e-150	0.648189	0.366	0.2	1.10713e-145	M_SPP1	PSMB6
KLF13	9.48103e-150	0.478209	0.379	0.207	1.67966e-145	M_SPP1	KLF13
LAPTM4A	1.73434e-149	0.417041	0.515	0.315	3.07255e-145	M_SPP1	LAPTM4A
EIF4H	1.78371e-149	0.366823	0.558	0.347	3.16002e-145	M_SPP1	EIF4H
SPCS1	4.7111e-149	0.686553	0.354	0.194	8.34618e-145	M_SPP1	SPCS1
NFIX	1.94521e-148	0.794584	0.296	0.149	3.44613e-144	M_SPP1	NFIX
LYZ	1.14293e-147	0.881049	0.267	0.128	2.02481e-143	M_SPP1	LYZ
ZEB2	1.45074e-147	0.298807	0.661	0.43	2.57013e-143	M_SPP1	ZEB2
MBP	2.4123e-147	0.334367	0.478	0.282	4.27363e-143	M_SPP1	MBP
TSPO	5.15337e-147	0.678593	0.306	0.158	9.1297e-143	M_SPP1	TSPO
PRDX2	6.87962e-147	0.723304	0.302	0.155	1.21879e-142	M_SPP1	PRDX2
RPL10	1.08976e-146	0.324557	0.719	0.479	1.93061e-142	M_SPP1	RPL10
UBE2R2	3.38736e-146	0.41141	0.448	0.264	6.00105e-142	M_SPP1	UBE2R2
LAMTOR1	8.143e-146	0.486361	0.377	0.211	1.44261e-141	M_SPP1	LAMTOR1
PTPRJ	1.07511e-145	0.348922	0.508	0.308	1.90466e-141	M_SPP1	PTPRJ
NDUFV3	1.40749e-145	0.655685	0.345	0.188	2.4935e-141	M_SPP1	NDUFV3
PLD3	2.01788e-145	0.932634	0.219	0.096	3.57487e-141	M_SPP1	PLD3
CTSV	2.0237e-145	0.474888	0.39	0.215	3.58518e-141	M_SPP1	CTSV
CAPZB	2.17166e-145	0.282254	0.642	0.414	3.84732e-141	M_SPP1	CAPZB
DAG1	7.70686e-144	0.71527	0.296	0.15	1.36535e-139	M_SPP1	DAG1
CUX1	4.26082e-143	0.453663	0.392	0.222	7.54847e-139	M_SPP1	CUX1
ZMIZ1	5.12993e-143	0.492164	0.405	0.232	9.08819e-139	M_SPP1	ZMIZ1
CAPZA2	1.49588e-142	0.373098	0.573	0.362	2.6501e-138	M_SPP1	CAPZA2
RAB1B	4.38154e-142	0.517397	0.394	0.226	7.76234e-138	M_SPP1	RAB1B
CUEDC2	5.45407e-142	0.784563	0.272	0.135	9.66244e-138	M_SPP1	CUEDC2
CWC15	1.37222e-141	0.388501	0.467	0.281	2.43103e-137	M_SPP1	CWC15
RPS5	1.67167e-141	0.327798	0.89	0.625	2.96153e-137	M_SPP1	RPS5
ZNF8	1.89499e-141	0.647287	0.337	0.184	3.35716e-137	M_SPP1	ZNF8
LMO2	3.32538e-141	0.782345	0.29	0.147	5.89124e-137	M_SPP1	LMO2
RAP1B	3.67667e-141	0.293459	0.89	0.649	6.51358e-137	M_SPP1	RAP1B
ADAM17	1.78563e-140	0.36716	0.469	0.28	3.16343e-136	M_SPP1	ADAM17
ARF1	4.28689e-140	0.317656	0.92	0.684	7.59465e-136	M_SPP1	ARF1
CTTNBP2NL	9.89486e-139	0.881032	0.245	0.117	1.75297e-134	M_SPP1	CTTNBP2NL
BMP2K	1.19164e-138	0.604885	0.314	0.165	2.11111e-134	M_SPP1	BMP2K
RPL27A	2.71729e-138	0.308468	0.967	0.748	4.81394e-134	M_SPP1	RPL27A
AP1S1	3.72973e-138	0.905966	0.245	0.118	6.60758e-134	M_SPP1	AP1S1
SKI	6.78997e-138	0.394439	0.382	0.216	1.20291e-133	M_SPP1	SKI
EIF3I	2.64668e-137	0.597176	0.372	0.213	4.68885e-133	M_SPP1	EIF3I
MYL6	2.66002e-137	0.296851	0.791	0.554	4.71249e-133	M_SPP1	MYL6
ATP5MC2	1.09935e-135	0.268512	0.718	0.477	1.94761e-131	M_SPP1	ATP5MC2
EPN1	2.02603e-135	0.471673	0.409	0.24	3.58932e-131	M_SPP1	EPN1
UBE2M	5.33033e-135	0.518727	0.385	0.222	9.44322e-131	M_SPP1	UBE2M
NRROS	7.63949e-135	0.763595	0.283	0.144	1.35341e-130	M_SPP1	NRROS
RPL5	9.42613e-135	0.313163	0.902	0.654	1.66993e-130	M_SPP1	RPL5
GSPT1	1.38899e-134	0.50826	0.415	0.246	2.46074e-130	M_SPP1	GSPT1
RPS9	1.5073e-134	0.262743	0.986	0.838	2.67032e-130	M_SPP1	RPS9
ANKRD40	1.70286e-134	0.733382	0.287	0.149	3.01679e-130	M_SPP1	ANKRD40
ACTN4	1.72207e-134	0.381192	0.451	0.272	3.05082e-130	M_SPP1	ACTN4
CEBPA	2.20064e-134	1.05889	0.211	0.094	3.89866e-130	M_SPP1	CEBPA
RALA	4.77896e-134	0.453112	0.421	0.251	8.4664e-130	M_SPP1	RALA
PLP2	5.85372e-134	0.405911	0.415	0.243	1.03704e-129	M_SPP1	PLP2
RPS24	6.46016e-134	0.314017	0.929	0.679	1.14448e-129	M_SPP1	RPS24
CDC42	7.30089e-134	0.319509	0.901	0.659	1.29343e-129	M_SPP1	CDC42
CAMK2D	1.49437e-133	0.848525	0.245	0.118	2.64743e-129	M_SPP1	CAMK2D
SCARB2	4.69917e-133	0.691482	0.3	0.159	8.32505e-129	M_SPP1	SCARB2
IGF1	1.19444e-132	0.943738	0.254	0.124	2.11608e-128	M_SPP1	IGF1
ATP5MG	1.29859e-132	0.296148	0.761	0.526	2.30058e-128	M_SPP1	ATP5MG
ANXA4	2.00753e-132	0.800209	0.262	0.131	3.55654e-128	M_SPP1	ANXA4
SGMS1	2.06492e-132	0.540048	0.357	0.2	3.65821e-128	M_SPP1	SGMS1
TUBA1A	3.73791e-132	0.342752	0.495	0.298	6.62208e-128	M_SPP1	TUBA1A
PPT1	6.83332e-132	0.661552	0.278	0.142	1.21059e-127	M_SPP1	PPT1
NAA20	9.21153e-132	0.706806	0.304	0.163	1.63192e-127	M_SPP1	NAA20
LMO3	1.12833e-131	0.768136	0.233	0.11	1.99895e-127	M_SPP1	LMO3
RSU1	1.2967e-131	0.648593	0.315	0.17	2.29724e-127	M_SPP1	RSU1
GSK3B	4.4859e-131	0.420504	0.415	0.246	7.94722e-127	M_SPP1	GSK3B
APLP2	8.42914e-131	0.3762	0.51	0.322	1.49331e-126	M_SPP1	APLP2
EIF5B	1.88881e-130	0.369093	0.437	0.265	3.34622e-126	M_SPP1	EIF5B
IRF2BPL	6.9252e-130	0.485873	0.361	0.204	1.22687e-125	M_SPP1	IRF2BPL
CD72	9.05923e-130	0.93031	0.258	0.131	1.60493e-125	M_SPP1	CD72
DYNC1I2	1.92391e-129	0.574504	0.361	0.207	3.4084e-125	M_SPP1	DYNC1I2
RAP2A	2.62745e-129	0.794452	0.262	0.132	4.65479e-125	M_SPP1	RAP2A
GLG1	3.07532e-129	0.510171	0.324	0.177	5.44823e-125	M_SPP1	GLG1
ANKH	2.01538e-128	1.0392	0.201	0.09	3.57045e-124	M_SPP1	ANKH
RCAN1	4.3737e-128	0.715482	0.292	0.153	7.74844e-124	M_SPP1	RCAN1
CTNND1	1.89452e-127	0.614056	0.316	0.172	3.35633e-123	M_SPP1	CTNND1
LAMP2	2.03107e-127	0.251504	0.691	0.463	3.59825e-123	M_SPP1	LAMP2
RHOA	3.41385e-127	0.279099	0.859	0.617	6.04798e-123	M_SPP1	RHOA
NEK7	4.90669e-127	0.786489	0.268	0.138	8.69269e-123	M_SPP1	NEK7
YBX1	8.26557e-127	0.291362	0.831	0.575	1.46433e-122	M_SPP1	YBX1
BIN1	1.04354e-126	0.866288	0.24	0.118	1.84874e-122	M_SPP1	BIN1
RPS3A	1.4263e-126	0.287383	0.75	0.512	2.52682e-122	M_SPP1	RPS3A
SPARC	2.60728e-126	1.09392	0.2	0.089	4.61906e-122	M_SPP1	SPARC
PSAP	2.88736e-126	0.288613	0.682	0.455	5.11525e-122	M_SPP1	PSAP
LAMP1	5.88126e-126	0.377158	0.448	0.274	1.04192e-121	M_SPP1	LAMP1
PPP2CA	1.62095e-125	0.292455	0.545	0.35	2.87168e-121	M_SPP1	PPP2CA
NAP1L1	2.39539e-125	0.280944	0.636	0.414	4.24368e-121	M_SPP1	NAP1L1
SH3BGRL3	2.49928e-125	0.293274	0.435	0.262	4.42773e-121	M_SPP1	SH3BGRL3
SERPINB6	2.71114e-125	0.985855	0.204	0.092	4.80306e-121	M_SPP1	SERPINB6
SUMO2	3.34636e-125	0.239671	0.696	0.458	5.9284e-121	M_SPP1	SUMO2
PPIG	3.56926e-125	0.341013	0.51	0.322	6.32329e-121	M_SPP1	PPIG
HACD2	8.79683e-125	0.377459	0.426	0.255	1.55845e-120	M_SPP1	HACD2
FCHO2	1.04892e-124	0.566683	0.289	0.152	1.85828e-120	M_SPP1	FCHO2
SKIL	3.18578e-124	0.196577	0.576	0.365	5.64392e-120	M_SPP1	SKIL
IQGAP1	4.13359e-124	0.193176	0.671	0.448	7.32307e-120	M_SPP1	IQGAP1
NDUFAB1	1.43648e-123	0.37159	0.49	0.308	2.54487e-119	M_SPP1	NDUFAB1
PAPOLA	3.79454e-123	0.376584	0.501	0.318	6.7224e-119	M_SPP1	PAPOLA
RHEB	7.40248e-123	0.356373	0.511	0.323	1.31142e-118	M_SPP1	RHEB
CREG1	7.80457e-123	0.552898	0.321	0.176	1.38266e-118	M_SPP1	CREG1
EIF4G3	2.01034e-122	0.412553	0.406	0.242	3.56152e-118	M_SPP1	EIF4G3
ILK	4.90984e-122	0.626865	0.293	0.158	8.69828e-118	M_SPP1	ILK
ELOB	6.72203e-122	0.364653	0.416	0.251	1.19087e-117	M_SPP1	ELOB
PEX26	1.81994e-121	0.861718	0.203	0.093	3.22421e-117	M_SPP1	PEX26
CSNK1A1	2.80806e-121	0.273898	0.523	0.333	4.97475e-117	M_SPP1	CSNK1A1
MSN	3.10088e-121	0.214295	0.479	0.298	5.49352e-117	M_SPP1	MSN
COX8A	4.31321e-121	0.233967	0.742	0.502	7.64128e-117	M_SPP1	COX8A
AP1S2	5.29629e-121	0.67962	0.269	0.14	9.3829e-117	M_SPP1	AP1S2
MAPRE1	8.63259e-121	0.285662	0.531	0.338	1.52935e-116	M_SPP1	MAPRE1
LSP1	2.57871e-120	0.356942	0.359	0.205	4.56844e-116	M_SPP1	LSP1
SEC62	8.71645e-120	0.303688	0.556	0.364	1.54421e-115	M_SPP1	SEC62
DST	9.50014e-120	0.863341	0.237	0.118	1.68305e-115	M_SPP1	DST
PSMD11	1.06304e-119	0.39842	0.428	0.262	1.88329e-115	M_SPP1	PSMD11
NDUFB7	1.08368e-119	0.576596	0.281	0.149	1.91985e-115	M_SPP1	NDUFB7
CHD4	1.30721e-119	0.218595	0.554	0.359	2.31585e-115	M_SPP1	CHD4
RPLP0	3.53386e-119	0.268054	0.671	0.453	6.26059e-115	M_SPP1	RPLP0
ZFHX3	3.91045e-119	0.549102	0.336	0.191	6.92776e-115	M_SPP1	ZFHX3
VDAC2	4.4268e-119	0.45761	0.369	0.217	7.84251e-115	M_SPP1	VDAC2
GNB2	7.1096e-119	0.22443	0.54	0.351	1.25954e-114	M_SPP1	GNB2
G3BP2	2.41468e-118	0.410529	0.411	0.251	4.27784e-114	M_SPP1	G3BP2
CD93	3.62991e-118	0.782842	0.231	0.114	6.43075e-114	M_SPP1	CD93
ADIPOR2	4.26151e-118	0.2919	0.418	0.252	7.5497e-114	M_SPP1	ADIPOR2
RRAGC	7.34646e-118	0.514975	0.322	0.181	1.3015e-113	M_SPP1	RRAGC
ATOX1	1.33038e-117	0.539228	0.306	0.169	2.3569e-113	M_SPP1	ATOX1
PTP4A2	1.47092e-117	0.250716	0.619	0.411	2.60589e-113	M_SPP1	PTP4A2
DAZAP2	1.4959e-117	0.195165	0.832	0.588	2.65014e-113	M_SPP1	DAZAP2
CKAP4	2.25218e-117	0.338625	0.279	0.146	3.98997e-113	M_SPP1	CKAP4
GGNBP2	2.43001e-117	0.295068	0.465	0.291	4.305e-113	M_SPP1	GGNBP2
CXCR4	3.82587e-117	0.281746	0.305	0.164	6.77791e-113	M_SPP1	CXCR4
MTSS1	4.93192e-117	0.660821	0.278	0.148	8.73739e-113	M_SPP1	MTSS1
ZNF568	1.24632e-116	0.640238	0.324	0.185	2.20798e-112	M_SPP1	ZNF568
NAA15	2.51039e-116	0.533647	0.36	0.212	4.44741e-112	M_SPP1	NAA15
GMEB2	4.96874e-116	0.409095	0.47	0.293	8.80263e-112	M_SPP1	GMEB2
RPS23	6.69076e-116	0.274252	0.892	0.646	1.18533e-111	M_SPP1	RPS23
TRAPPC2L	1.37682e-115	0.647307	0.294	0.162	2.43918e-111	M_SPP1	TRAPPC2L
U2AF2	2.86751e-115	0.28678	0.567	0.373	5.08007e-111	M_SPP1	U2AF2
PPP3R1	3.045e-115	0.532611	0.328	0.188	5.39452e-111	M_SPP1	PPP3R1
ZSWIM6	3.89816e-115	0.398013	0.383	0.228	6.90598e-111	M_SPP1	ZSWIM6
SF3B4	4.13242e-115	0.343962	0.423	0.258	7.321e-111	M_SPP1	SF3B4
HNRNPK	4.32548e-115	0.251435	0.71	0.48	7.66302e-111	M_SPP1	HNRNPK
LPCAT3	6.04274e-115	0.764574	0.215	0.104	1.07053e-110	M_SPP1	LPCAT3
LAMC1	9.38078e-115	0.710809	0.245	0.125	1.6619e-110	M_SPP1	LAMC1
LAMTOR4	1.49616e-114	0.312827	0.408	0.248	2.6506e-110	M_SPP1	LAMTOR4
COX6B1	4.40006e-114	0.330116	0.452	0.283	7.79514e-110	M_SPP1	COX6B1
SCN1B	8.83881e-114	0.912961	0.184	0.081	1.56588e-109	M_SPP1	SCN1B
POTEE	1.30799e-113	0.379659	0.349	0.202	2.31724e-109	M_SPP1	POTEE
TSG101	1.84443e-113	0.594173	0.292	0.161	3.26759e-109	M_SPP1	TSG101
TM9SF2	2.62881e-113	0.314749	0.473	0.3	4.65721e-109	M_SPP1	TM9SF2
MGAT2	5.66605e-113	0.588162	0.319	0.182	1.0038e-108	M_SPP1	MGAT2
OLFML3	5.83156e-113	1.58128	0.108	0.035	1.03312e-108	M_SPP1	OLFML3
NDUFA6	1.72735e-112	0.494487	0.345	0.201	3.06017e-108	M_SPP1	NDUFA6
TSPAN14	2.11944e-112	0.454383	0.298	0.164	3.75481e-108	M_SPP1	TSPAN14
RBM47	3.76632e-112	0.395588	0.277	0.147	6.67242e-108	M_SPP1	RBM47
EIF4E2	3.93328e-112	0.440544	0.358	0.211	6.9682e-108	M_SPP1	EIF4E2
GSN	4.36796e-112	0.632746	0.201	0.094	7.73828e-108	M_SPP1	GSN
SBF2	6.0831e-112	0.372509	0.392	0.235	1.07768e-107	M_SPP1	SBF2
WIPF1	6.42834e-112	0.565419	0.257	0.135	1.13884e-107	M_SPP1	WIPF1
FUCA1	1.39913e-111	0.724672	0.233	0.118	2.4787e-107	M_SPP1	FUCA1
S100A13	1.78089e-111	0.568972	0.274	0.148	3.15502e-107	M_SPP1	S100A13
PPP1R12B	3.49908e-111	1.18843	0.138	0.054	6.19898e-107	M_SPP1	PPP1R12B
PURB	7.40431e-111	0.282149	0.465	0.294	1.31175e-106	M_SPP1	PURB
XRN2	1.02126e-110	0.386613	0.448	0.285	1.80927e-106	M_SPP1	XRN2
DDOST	1.03874e-110	0.607573	0.311	0.178	1.84023e-106	M_SPP1	DDOST
NCL	5.83616e-110	0.247758	0.669	0.452	1.03393e-105	M_SPP1	NCL
SNRPB2	1.93021e-109	0.421095	0.39	0.237	3.41955e-105	M_SPP1	SNRPB2
ARL8B	6.95554e-109	0.414424	0.351	0.207	1.23224e-104	M_SPP1	ARL8B
RPS13	2.51563e-108	0.266344	0.95	0.735	4.45669e-104	M_SPP1	RPS13
S100B	2.75708e-108	1.65411	0.072	0.017	4.88444e-104	M_SPP1	S100B
ADGRE5	6.62099e-108	0.20097	0.534	0.345	1.17297e-103	M_SPP1	ADGRE5
TIE1	3.33483e-107	0.612877	0.255	0.136	5.90799e-103	M_SPP1	TIE1
ANXA1	5.92168e-107	0.17292	0.486	0.31	1.04909e-102	M_SPP1	ANXA1
YWHAQ	1.23374e-106	0.400972	0.391	0.24	2.18569e-102	M_SPP1	YWHAQ
MYL12A	1.5743e-106	0.195049	0.597	0.4	2.78903e-102	M_SPP1	MYL12A
TBL1X	2.6489e-106	0.557818	0.261	0.14	4.69279e-102	M_SPP1	TBL1X
C12orf57	2.90102e-106	0.517218	0.296	0.167	5.13944e-102	M_SPP1	C12orf57
UBAP2L	7.58404e-106	0.267733	0.44	0.277	1.34359e-101	M_SPP1	UBAP2L
EDEM1	1.21793e-105	0.40943	0.343	0.202	2.15769e-101	M_SPP1	EDEM1
TCF12	2.06409e-105	0.715933	0.244	0.13	3.65674e-101	M_SPP1	TCF12
CSNK2B	2.92551e-105	0.280464	0.457	0.292	5.18284e-101	M_SPP1	CSNK2B
C22orf15	6.35399e-105	0.548354	0.27	0.148	1.12567e-100	M_SPP1	C22orf15
HNRNPAB	8.56326e-105	0.239	0.608	0.401	1.51707e-100	M_SPP1	HNRNPAB
FMN1	1.06161e-104	1.11651	0.135	0.054	1.88075e-100	M_SPP1	FMN1
CHMP4B	1.48261e-104	0.113261	0.513	0.33	2.62659e-100	M_SPP1	CHMP4B
XPR1	1.81904e-104	0.569738	0.261	0.14	3.22261e-100	M_SPP1	XPR1
ARID1A	1.82153e-104	0.267712	0.43	0.27	3.22702e-100	M_SPP1	ARID1A
NFIC	1.86581e-104	0.577009	0.242	0.127	3.30547e-100	M_SPP1	NFIC
VPS25	2.44916e-104	0.423487	0.36	0.219	4.33894e-100	M_SPP1	VPS25
ERP29	2.49597e-104	0.75684	0.223	0.114	4.42186e-100	M_SPP1	ERP29
PPP1CA	4.63609e-104	0.34448	0.398	0.248	8.2133e-100	M_SPP1	PPP1CA
PAIP2	7.28683e-104	0.228993	0.422	0.264	1.29093e-99	M_SPP1	PAIP2
RBPJ	2.39558e-103	0.220738	0.493	0.319	4.24402e-99	M_SPP1	RBPJ
TNPO1	2.5178e-103	0.375432	0.37	0.226	4.46054e-99	M_SPP1	TNPO1
RDM1	4.02864e-103	0.781569	0.209	0.104	7.13713e-99	M_SPP1	RDM1
DBI	7.49567e-103	0.391547	0.396	0.247	1.32793e-98	M_SPP1	DBI
RAP1A	1.26292e-102	0.191511	0.582	0.388	2.23739e-98	M_SPP1	RAP1A
PGLS	1.6182e-102	0.668368	0.242	0.128	2.8668e-98	M_SPP1	PGLS
S1PR1	3.26798e-102	1.22022	0.131	0.052	5.78955e-98	M_SPP1	S1PR1
EIF4E	3.7895e-102	0.441003	0.389	0.242	6.71347e-98	M_SPP1	EIF4E
PSMD8	4.30045e-102	0.504335	0.301	0.173	7.61869e-98	M_SPP1	PSMD8
C6orf62	4.55715e-102	0.197106	0.681	0.463	8.07346e-98	M_SPP1	C6orf62
GIGYF2	4.72239e-102	0.507756	0.294	0.167	8.36618e-98	M_SPP1	GIGYF2
LMAN1	8.45104e-102	0.451642	0.344	0.205	1.49719e-97	M_SPP1	LMAN1
DHX15	2.28353e-101	0.345961	0.443	0.285	4.04549e-97	M_SPP1	DHX15
SSH2	2.93074e-101	0.258295	0.305	0.173	5.19211e-97	M_SPP1	SSH2
B4GALT1	1.07143e-100	0.559738	0.241	0.129	1.89814e-96	M_SPP1	B4GALT1
UBE2I	1.19324e-100	0.292382	0.399	0.249	2.11395e-96	M_SPP1	UBE2I
ESYT1	1.24305e-100	0.665123	0.237	0.126	2.20219e-96	M_SPP1	ESYT1
MYLIP	1.48763e-100	0.384926	0.302	0.171	2.63548e-96	M_SPP1	MYLIP
TCN2	2.06509e-100	0.525899	0.343	0.208	3.65851e-96	M_SPP1	TCN2
ANKRD13A	2.46707e-100	0.40282	0.317	0.186	4.37066e-96	M_SPP1	ANKRD13A
LEPROT	2.48249e-100	0.563749	0.282	0.159	4.39798e-96	M_SPP1	LEPROT
CTSC	2.69543e-100	0.673692	0.281	0.16	4.77522e-96	M_SPP1	CTSC
EIF2S2	1.04303e-99	0.293119	0.473	0.307	1.84782e-95	M_SPP1	EIF2S2
RPS6KA3	1.3672e-99	0.509235	0.291	0.166	2.42213e-95	M_SPP1	RPS6KA3
EEF1B2	1.92326e-99	0.202588	0.531	0.35	3.40726e-95	M_SPP1	EEF1B2
OSBPL8	2.0664e-99	0.187194	0.364	0.218	3.66083e-95	M_SPP1	OSBPL8
UBE2Q1	2.15791e-99	0.220423	0.496	0.327	3.82295e-95	M_SPP1	UBE2Q1
UBE3A	2.92271e-99	0.452534	0.308	0.179	5.17787e-95	M_SPP1	UBE3A
SPRED1	3.04769e-99	0.619673	0.273	0.153	5.39929e-95	M_SPP1	SPRED1
RPL28	3.54902e-99	0.194538	0.776	0.545	6.28744e-95	M_SPP1	RPL28
SH3BP5	7.27984e-99	0.340486	0.244	0.128	1.2897e-94	M_SPP1	SH3BP5
ETV1	1.2164e-98	1.10391	0.139	0.058	2.15498e-94	M_SPP1	ETV1
STT3B	1.49801e-98	0.554197	0.303	0.178	2.65387e-94	M_SPP1	STT3B
WWP1	1.6549e-98	0.459237	0.293	0.166	2.93181e-94	M_SPP1	WWP1
RNF128	2.00196e-98	0.405916	0.259	0.138	3.54667e-94	M_SPP1	RNF128
ACTR1A	2.21949e-98	0.479467	0.292	0.168	3.93206e-94	M_SPP1	ACTR1A
TAB2	2.30625e-98	0.195254	0.395	0.245	4.08574e-94	M_SPP1	TAB2
PLAU	3.64782e-98	0.340109	0.351	0.209	6.46248e-94	M_SPP1	PLAU
EIF3L	1.45261e-97	0.54916	0.293	0.171	2.57344e-93	M_SPP1	EIF3L
CAV1	7.11911e-97	0.882016	0.188	0.091	1.26122e-92	M_SPP1	CAV1
HSPA4	7.45731e-97	0.399893	0.379	0.239	1.32114e-92	M_SPP1	HSPA4
IQGAP2	9.08493e-97	0.55143	0.25	0.135	1.60949e-92	M_SPP1	IQGAP2
RPL24	9.20394e-97	0.209381	0.823	0.588	1.63057e-92	M_SPP1	RPL24
SH3BGRL	2.24265e-96	0.538245	0.297	0.171	3.97307e-92	M_SPP1	SH3BGRL
CSDE1	2.55111e-96	0.199113	0.651	0.446	4.51954e-92	M_SPP1	CSDE1
MAGED1	3.31723e-96	0.788471	0.213	0.11	5.8768e-92	M_SPP1	MAGED1
PPP1R18	3.48304e-96	0.145215	0.343	0.204	6.17055e-92	M_SPP1	PPP1R18
CD47	4.54261e-96	0.184215	0.507	0.334	8.04768e-92	M_SPP1	CD47
RPLP2	9.03864e-96	0.208914	0.776	0.547	1.60129e-91	M_SPP1	RPLP2
TAOK3	9.08534e-96	0.416245	0.35	0.215	1.60956e-91	M_SPP1	TAOK3
TET2	1.01099e-95	0.312905	0.323	0.191	1.79107e-91	M_SPP1	TET2
COX6A1	1.17183e-95	0.274757	0.43	0.276	2.07602e-91	M_SPP1	COX6A1
PFDN5	2.13084e-95	0.233097	0.437	0.282	3.775e-91	M_SPP1	PFDN5
RPL34	2.47995e-95	0.232471	0.971	0.783	4.39348e-91	M_SPP1	RPL34
GRB2	2.83224e-95	0.254112	0.405	0.256	5.01759e-91	M_SPP1	GRB2
NONO	3.77659e-95	0.25544	0.485	0.319	6.69061e-91	M_SPP1	NONO
CYFIP1	5.96936e-95	0.537874	0.278	0.16	1.05753e-90	M_SPP1	CYFIP1
DUSP4	6.56333e-95	0.615748	0.234	0.125	1.16276e-90	M_SPP1	DUSP4
ETV5	7.99266e-95	0.865888	0.163	0.075	1.41598e-90	M_SPP1	ETV5
POU2F2	8.49239e-95	0.390926	0.316	0.186	1.50451e-90	M_SPP1	POU2F2
NRBP1	9.82954e-95	0.33452	0.315	0.187	1.7414e-90	M_SPP1	NRBP1
PABPC1	1.69851e-94	0.242004	0.957	0.742	3.00909e-90	M_SPP1	PABPC1
DOCK8	2.56843e-94	0.662233	0.2	0.101	4.55023e-90	M_SPP1	DOCK8
EIF3F	3.51372e-94	0.483483	0.298	0.175	6.2249e-90	M_SPP1	EIF3F
UBQLN2	5.57262e-94	0.498164	0.291	0.169	9.87245e-90	M_SPP1	UBQLN2
UHRF2	7.88506e-94	0.639758	0.228	0.122	1.39692e-89	M_SPP1	UHRF2
MYO5A	1.3291e-93	0.619331	0.254	0.142	2.35464e-89	M_SPP1	MYO5A
PDCD6IP	2.06864e-93	0.377487	0.345	0.211	3.6648e-89	M_SPP1	PDCD6IP
BRI3	2.17355e-93	0.122997	0.469	0.305	3.85066e-89	M_SPP1	BRI3
ABCC2	4.88339e-93	0.603656	0.28	0.163	8.65141e-89	M_SPP1	ABCC2
SLC39A1	6.9127e-93	0.531628	0.258	0.144	1.22465e-88	M_SPP1	SLC39A1
NCEH1	1.02582e-92	0.76966	0.159	0.073	1.81734e-88	M_SPP1	NCEH1
ATP6AP1	1.32051e-92	0.426411	0.277	0.159	2.33941e-88	M_SPP1	ATP6AP1
EIF5A	1.75146e-92	0.317099	0.39	0.247	3.10288e-88	M_SPP1	EIF5A
PEAK1	1.86844e-92	0.668286	0.201	0.102	3.31013e-88	M_SPP1	PEAK1
ABRACL	2.72585e-92	0.526515	0.289	0.17	4.82911e-88	M_SPP1	ABRACL
MLF2	3.55409e-92	0.307833	0.353	0.218	6.29643e-88	M_SPP1	MLF2
CORO1C	3.63818e-92	0.664151	0.206	0.106	6.44539e-88	M_SPP1	CORO1C
ATP2B4	7.0395e-92	0.630642	0.227	0.121	1.24712e-87	M_SPP1	ATP2B4
ACTR3	7.54759e-92	0.229428	0.944	0.709	1.33713e-87	M_SPP1	ACTR3
ARRDC2	8.3169e-92	0.844967	0.161	0.074	1.47342e-87	M_SPP1	ARRDC2
HIVEP3	1.35916e-91	0.947253	0.179	0.088	2.4079e-87	M_SPP1	HIVEP3
EEA1	1.38923e-91	0.238019	0.335	0.202	2.46115e-87	M_SPP1	EEA1
CCT2	2.53056e-91	0.282287	0.443	0.291	4.48313e-87	M_SPP1	CCT2
PNPLA3	3.03903e-91	0.994159	0.166	0.079	5.38394e-87	M_SPP1	PNPLA3
AGO1	4.4321e-91	0.768028	0.174	0.083	7.85191e-87	M_SPP1	AGO1
CSK	5.76618e-91	0.537071	0.253	0.142	1.02154e-86	M_SPP1	CSK
DNAAF3	5.86753e-91	0.627255	0.254	0.143	1.03949e-86	M_SPP1	DNAAF3
TRAM1	6.78824e-91	0.299946	0.363	0.225	1.20261e-86	M_SPP1	TRAM1
RPL7	7.34628e-91	0.165053	0.745	0.518	1.30147e-86	M_SPP1	RPL7
PSMA3	1.37461e-90	0.39794	0.329	0.2	2.43525e-86	M_SPP1	PSMA3
VDAC1	3.6868e-90	0.254979	0.343	0.209	6.53154e-86	M_SPP1	VDAC1
TOP1	4.05979e-90	0.187642	0.47	0.309	7.19233e-86	M_SPP1	TOP1
COPB1	8.82644e-90	0.37257	0.366	0.231	1.56369e-85	M_SPP1	COPB1
HNRNPA3	1.05595e-89	0.184577	0.663	0.451	1.87072e-85	M_SPP1	HNRNPA3
PUM1	1.09455e-89	0.315045	0.338	0.207	1.93911e-85	M_SPP1	PUM1
ARID1B	1.73419e-89	0.349621	0.258	0.145	3.07229e-85	M_SPP1	ARID1B
RPL11	2.30076e-89	0.18448	0.812	0.581	4.07603e-85	M_SPP1	RPL11
ARHGAP24	3.73201e-89	0.769938	0.157	0.073	6.61163e-85	M_SPP1	ARHGAP24
TNFAIP8	3.73894e-89	0.649223	0.164	0.077	6.6239e-85	M_SPP1	TNFAIP8
HTRA3	4.87364e-89	1.51553	0.091	0.031	8.63414e-85	M_SPP1	HTRA3
EIF4E3	6.87127e-89	0.768966	0.201	0.105	1.21731e-84	M_SPP1	EIF4E3
SMAP1	1.33759e-88	0.329421	0.283	0.164	2.36967e-84	M_SPP1	SMAP1
GALNT1	1.72312e-88	0.406226	0.306	0.183	3.05268e-84	M_SPP1	GALNT1
PPP2R5C	2.10499e-88	0.378437	0.324	0.199	3.72919e-84	M_SPP1	PPP2R5C
ADAM9	2.91007e-87	0.635282	0.175	0.085	5.15547e-83	M_SPP1	ADAM9
SYNCRIP	3.34058e-87	0.25546	0.424	0.278	5.91818e-83	M_SPP1	SYNCRIP
USP8	5.30122e-87	0.460869	0.238	0.131	9.39164e-83	M_SPP1	USP8
TGFBR1	5.42282e-87	0.782555	0.18	0.09	9.60708e-83	M_SPP1	TGFBR1
TAF10	8.65208e-87	0.448407	0.291	0.174	1.5328e-82	M_SPP1	TAF10
BOLA2B	8.76717e-87	0.644068	0.207	0.109	1.55319e-82	M_SPP1	BOLA2B
UBL5	8.93386e-87	0.286742	0.324	0.197	1.58272e-82	M_SPP1	UBL5
RNF13	9.06906e-87	0.513387	0.253	0.143	1.60668e-82	M_SPP1	RNF13
UBE2A	9.68109e-87	0.254432	0.362	0.228	1.7151e-82	M_SPP1	UBE2A
CSNK1G3	1.6637e-86	0.587028	0.241	0.136	2.94741e-82	M_SPP1	CSNK1G3
LUZP1	1.99606e-86	0.773392	0.191	0.098	3.53621e-82	M_SPP1	LUZP1
PSMA7	2.46976e-86	0.242132	0.464	0.309	4.37543e-82	M_SPP1	PSMA7
ADCY3	3.40777e-86	0.835867	0.138	0.061	6.0372e-82	M_SPP1	ADCY3
ITGB1	5.53553e-86	0.181761	0.508	0.343	9.80675e-82	M_SPP1	ITGB1
KCMF1	5.78479e-86	0.259909	0.376	0.239	1.02483e-81	M_SPP1	KCMF1
CBFB	1.05032e-85	0.437124	0.294	0.175	1.86075e-81	M_SPP1	CBFB
HMOX2	1.17771e-85	0.475163	0.222	0.12	2.08643e-81	M_SPP1	HMOX2
TPM3	1.33476e-85	0.123785	0.658	0.456	2.36466e-81	M_SPP1	TPM3
ACTR10	1.92445e-85	0.458193	0.247	0.139	3.40935e-81	M_SPP1	ACTR10
SUGT1	2.73194e-85	0.332913	0.331	0.206	4.8399e-81	M_SPP1	SUGT1
NDUFV2	3.43752e-85	0.479205	0.266	0.155	6.0899e-81	M_SPP1	NDUFV2
EIF4B	3.87915e-85	0.222145	0.407	0.262	6.87229e-81	M_SPP1	EIF4B
ATF6B	4.13971e-85	0.514637	0.266	0.156	7.33391e-81	M_SPP1	ATF6B
HYI	4.6236e-85	1.02822	0.133	0.058	8.19116e-81	M_SPP1	HYI
RPS15	5.94741e-85	0.268961	0.385	0.248	1.05364e-80	M_SPP1	RPS15
GAS2L1	8.06403e-85	0.840438	0.139	0.062	1.42862e-80	M_SPP1	GAS2L1
REXO2	9.73347e-85	0.569547	0.233	0.13	1.72438e-80	M_SPP1	REXO2
CNOT3	1.49715e-84	0.326728	0.309	0.188	2.65235e-80	M_SPP1	CNOT3
LRRC8A	1.75857e-84	0.780209	0.174	0.086	3.11548e-80	M_SPP1	LRRC8A
SHARPIN	2.32014e-84	0.566534	0.227	0.126	4.11036e-80	M_SPP1	SHARPIN
AP2M1	2.57738e-84	0.301651	0.354	0.223	4.56609e-80	M_SPP1	AP2M1
NBEAL1	2.61806e-84	0.423281	0.29	0.174	4.63815e-80	M_SPP1	NBEAL1
UBALD1	3.66896e-84	0.427974	0.228	0.125	6.49994e-80	M_SPP1	UBALD1
DOCK4	9.84151e-84	0.896912	0.159	0.076	1.74352e-79	M_SPP1	DOCK4
SCAMP2	1.21042e-83	0.43069	0.264	0.152	2.14438e-79	M_SPP1	SCAMP2
TNS3	1.29783e-83	0.914972	0.125	0.053	2.29923e-79	M_SPP1	TNS3
PDAP1	1.41919e-83	0.367905	0.324	0.201	2.51423e-79	M_SPP1	PDAP1
ZNF251	9.22944e-83	0.820136	0.153	0.072	1.63509e-78	M_SPP1	ZNF251
GLIPR1	1.42737e-82	0.28822	0.361	0.23	2.52872e-78	M_SPP1	GLIPR1
PHF14	1.46004e-82	0.547875	0.23	0.129	2.58661e-78	M_SPP1	PHF14
HSD17B4	1.87232e-82	0.743204	0.183	0.094	3.31701e-78	M_SPP1	HSD17B4
CIC	3.79243e-82	0.278112	0.311	0.189	6.71867e-78	M_SPP1	CIC
PSMC4	4.41373e-82	0.518637	0.252	0.145	7.81936e-78	M_SPP1	PSMC4
OXCT1	3.61444e-81	0.785506	0.163	0.08	6.40335e-77	M_SPP1	OXCT1
UQCC2	5.72993e-81	0.637984	0.214	0.118	1.01512e-76	M_SPP1	UQCC2
KIF1C	1.03541e-80	0.377208	0.256	0.149	1.83434e-76	M_SPP1	KIF1C
SOX4	1.42276e-80	0.882442	0.117	0.049	2.52056e-76	M_SPP1	SOX4
AIG1	1.7845e-80	0.883307	0.154	0.074	3.16141e-76	M_SPP1	AIG1
MRPS21	2.1597e-80	0.488073	0.238	0.136	3.82613e-76	M_SPP1	MRPS21
ATG7	2.40005e-80	0.750819	0.168	0.084	4.25193e-76	M_SPP1	ATG7
CPEB4	3.11238e-80	0.272231	0.319	0.196	5.51389e-76	M_SPP1	CPEB4
CTSZ	3.16188e-80	0.56565	0.229	0.13	5.60159e-76	M_SPP1	CTSZ
PLXNC1	5.87331e-80	0.826888	0.166	0.083	1.04052e-75	M_SPP1	PLXNC1
RPL4	8.55074e-80	0.201804	0.523	0.359	1.51485e-75	M_SPP1	RPL4
CHD9	8.76982e-80	0.557989	0.222	0.124	1.55366e-75	M_SPP1	CHD9
RBM42	4.40661e-79	0.386575	0.26	0.154	7.80676e-75	M_SPP1	RBM42
TMEM30A	5.22039e-79	0.380768	0.288	0.176	9.24845e-75	M_SPP1	TMEM30A
GNAS	7.85845e-79	0.227794	0.92	0.72	1.3922e-74	M_SPP1	GNAS
UQCRC1	8.98021e-79	0.565791	0.215	0.12	1.59093e-74	M_SPP1	UQCRC1
TBCB	1.96153e-78	0.570324	0.219	0.122	3.47505e-74	M_SPP1	TBCB
MIA3	2.09197e-78	0.344047	0.314	0.196	3.70613e-74	M_SPP1	MIA3
MYO1E	2.81232e-78	0.786529	0.171	0.087	4.9823e-74	M_SPP1	MYO1E
KIF1B	3.01706e-78	0.413368	0.236	0.135	5.34502e-74	M_SPP1	KIF1B
GPR88	3.01771e-78	0.539428	0.232	0.133	5.34618e-74	M_SPP1	GPR88
ELOC	3.44084e-78	0.178003	0.366	0.235	6.0958e-74	M_SPP1	ELOC
FABP5	3.80024e-78	0.390569	0.258	0.148	6.73251e-74	M_SPP1	FABP5
PLEKHG4B	4.66123e-78	0.748939	0.156	0.076	8.25784e-74	M_SPP1	PLEKHG4B
DNAJA2	5.26853e-78	0.344661	0.309	0.192	9.33373e-74	M_SPP1	DNAJA2
PRKAR1A	5.7977e-78	0.13494	0.319	0.197	1.02712e-73	M_SPP1	PRKAR1A
IFI27L2	5.86367e-78	0.376728	0.24	0.137	1.03881e-73	M_SPP1	IFI27L2
SSR4	7.97873e-78	0.394275	0.313	0.196	1.41351e-73	M_SPP1	SSR4
GAPVD1	9.3822e-78	0.539908	0.211	0.117	1.66215e-73	M_SPP1	GAPVD1
SELENOF	1.30169e-77	0.332218	0.316	0.197	2.30608e-73	M_SPP1	SELENOF
TMEM256	2.12094e-77	0.645565	0.202	0.111	3.75745e-73	M_SPP1	TMEM256
JKAMP	9.18144e-77	0.728793	0.167	0.085	1.62658e-72	M_SPP1	JKAMP
RPL38	1.00748e-76	0.161857	0.848	0.619	1.78485e-72	M_SPP1	RPL38
SRPRA	1.03004e-76	0.148454	0.418	0.277	1.82482e-72	M_SPP1	SRPRA
EAF1	1.14398e-76	0.504207	0.22	0.123	2.02668e-72	M_SPP1	EAF1
ERLEC1	1.43085e-76	0.534898	0.213	0.118	2.5349e-72	M_SPP1	ERLEC1
RGS1	1.72065e-76	0.395354	0.292	0.178	3.04829e-72	M_SPP1	RGS1
C1QC	2.06661e-76	1.0815	0.121	0.053	3.6612e-72	M_SPP1	C1QC
TIAM1	2.33341e-76	0.650232	0.184	0.097	4.13386e-72	M_SPP1	TIAM1
GLTP	2.48026e-76	0.534164	0.21	0.116	4.39403e-72	M_SPP1	GLTP
SH3KBP1	3.70985e-76	0.283776	0.337	0.214	6.57237e-72	M_SPP1	SH3KBP1
ETFA	4.4176e-76	0.504909	0.264	0.159	7.82621e-72	M_SPP1	ETFA
DLGAP4	4.52651e-76	0.400549	0.224	0.126	8.01917e-72	M_SPP1	DLGAP4
ZMAT4	5.20077e-76	0.793772	0.172	0.089	9.21368e-72	M_SPP1	ZMAT4
ACTG2	5.75543e-76	0.245245	0.267	0.159	1.01963e-71	M_SPP1	ACTG2
RTRAF	6.84031e-76	0.516311	0.242	0.142	1.21183e-71	M_SPP1	RTRAF
RPL30	8.12405e-76	0.196413	0.939	0.733	1.43926e-71	M_SPP1	RPL30
DNMT3A	8.17859e-76	0.511922	0.238	0.138	1.44892e-71	M_SPP1	DNMT3A
SLC24A3	1.18979e-75	1.45324	0.061	0.017	2.10784e-71	M_SPP1	SLC24A3
SEC61B	1.35004e-75	0.22114	0.366	0.235	2.39174e-71	M_SPP1	SEC61B
HNRNPF	2.23375e-75	0.110311	0.675	0.473	3.95732e-71	M_SPP1	HNRNPF
KCNIP3	2.51465e-75	0.690504	0.192	0.105	4.45496e-71	M_SPP1	KCNIP3
PLXND1	2.73298e-75	0.782551	0.162	0.082	4.84175e-71	M_SPP1	PLXND1
CUL3	3.23723e-75	0.155645	0.405	0.269	5.73508e-71	M_SPP1	CUL3
QRICH1	8.3986e-75	0.434033	0.24	0.14	1.4879e-70	M_SPP1	QRICH1
AP1G1	8.95908e-75	0.368689	0.245	0.144	1.58719e-70	M_SPP1	AP1G1
BMPR2	1.75918e-74	0.352522	0.207	0.114	3.11656e-70	M_SPP1	BMPR2
EWSR1	3.06139e-74	0.115954	0.539	0.374	5.42356e-70	M_SPP1	EWSR1
CAP1	5.66628e-74	0.107827	0.41	0.273	1.00384e-69	M_SPP1	CAP1
SECISBP2L	7.85399e-74	0.560082	0.203	0.112	1.39141e-69	M_SPP1	SECISBP2L
PPP1R14B	1.2527e-73	0.196869	0.399	0.265	2.21929e-69	M_SPP1	PPP1R14B
SNX4	1.29485e-73	0.407158	0.222	0.126	2.29396e-69	M_SPP1	SNX4
MAN2A1	1.32087e-73	0.381916	0.235	0.135	2.34006e-69	M_SPP1	MAN2A1
CTSA	1.35592e-73	0.813809	0.161	0.082	2.40214e-69	M_SPP1	CTSA
DYNLRB1	1.59626e-73	0.222406	0.286	0.175	2.82793e-69	M_SPP1	DYNLRB1
SMARCA5	1.77546e-73	0.134474	0.46	0.311	3.14541e-69	M_SPP1	SMARCA5
CLPTM1	2.57111e-73	0.303985	0.235	0.136	4.55498e-69	M_SPP1	CLPTM1
PBRM1	2.61752e-73	0.364589	0.288	0.179	4.63719e-69	M_SPP1	PBRM1
PTPN9	3.15174e-73	0.654839	0.173	0.091	5.58362e-69	M_SPP1	PTPN9
SAP18	3.74062e-73	0.110529	0.457	0.309	6.62688e-69	M_SPP1	SAP18
NIPBL	3.96868e-73	0.124886	0.409	0.272	7.03092e-69	M_SPP1	NIPBL
SMAP2	5.60741e-73	0.107144	0.263	0.155	9.93408e-69	M_SPP1	SMAP2
RNF44	6.76693e-73	0.142556	0.301	0.186	1.19883e-68	M_SPP1	RNF44
SDCBP	7.02085e-73	0.206903	0.3	0.186	1.24381e-68	M_SPP1	SDCBP
COPB2	8.10203e-73	0.232735	0.306	0.192	1.43535e-68	M_SPP1	COPB2
TMEM184B	9.93576e-73	0.260081	0.249	0.147	1.76022e-68	M_SPP1	TMEM184B
TBC1D9	1.24844e-72	0.626139	0.203	0.113	2.21173e-68	M_SPP1	TBC1D9
RPS21	1.85833e-72	0.158266	0.897	0.674	3.29222e-68	M_SPP1	RPS21
DIAPH2	2.31976e-72	0.515731	0.199	0.11	4.10968e-68	M_SPP1	DIAPH2
ZMYND15	2.47632e-72	0.99078	0.135	0.064	4.38706e-68	M_SPP1	ZMYND15
PDGFB	3.02517e-72	0.604451	0.198	0.109	5.3594e-68	M_SPP1	PDGFB
ULK2	3.19018e-72	0.929439	0.119	0.053	5.65173e-68	M_SPP1	ULK2
GATAD2B	3.7102e-72	0.201399	0.315	0.201	6.57299e-68	M_SPP1	GATAD2B
CTBP1	4.09634e-72	0.538415	0.212	0.121	7.25708e-68	M_SPP1	CTBP1
RBBP7	4.24492e-72	0.336563	0.335	0.215	7.5203e-68	M_SPP1	RBBP7
NDUFA8	4.27022e-72	0.580907	0.197	0.109	7.56513e-68	M_SPP1	NDUFA8
RRAGA	4.32437e-72	0.351336	0.268	0.163	7.66106e-68	M_SPP1	RRAGA
IK	6.43565e-72	0.287331	0.311	0.198	1.14014e-67	M_SPP1	IK
TNRC6A	9.73707e-72	0.23392	0.287	0.177	1.72502e-67	M_SPP1	TNRC6A
MNT	1.15275e-71	0.395444	0.241	0.142	2.04221e-67	M_SPP1	MNT
SNX12	1.3825e-71	0.56373	0.208	0.117	2.44924e-67	M_SPP1	SNX12
INTS10	1.91765e-71	0.54896	0.2	0.11	3.39732e-67	M_SPP1	INTS10
LAPTM5	3.0883e-71	0.442352	0.267	0.163	5.47124e-67	M_SPP1	LAPTM5
WDFY3	3.34657e-71	0.172869	0.262	0.156	5.92878e-67	M_SPP1	WDFY3
MID1IP1	3.81035e-71	0.389626	0.186	0.1	6.75042e-67	M_SPP1	MID1IP1
FLCN	5.15701e-71	0.387181	0.23	0.134	9.13616e-67	M_SPP1	FLCN
MTA2	5.72659e-71	0.357943	0.274	0.169	1.01452e-66	M_SPP1	MTA2
PRPF40A	5.84431e-71	0.117142	0.435	0.294	1.03538e-66	M_SPP1	PRPF40A
MAN1C1	5.87897e-71	1.22666	0.086	0.033	1.04152e-66	M_SPP1	MAN1C1
MRPL52	6.56152e-71	0.249346	0.285	0.176	1.16244e-66	M_SPP1	MRPL52
DNM2	7.41064e-71	0.412185	0.199	0.11	1.31287e-66	M_SPP1	DNM2
TMED7	8.04802e-71	0.50711	0.211	0.12	1.42579e-66	M_SPP1	TMED7
UNC13C	9.5518e-71	0.906932	0.146	0.072	1.6922e-66	M_SPP1	UNC13C
KREMEN1	1.16109e-70	0.511517	0.169	0.089	2.05698e-66	M_SPP1	KREMEN1
HIPK3	1.31757e-70	0.332549	0.265	0.162	2.3342e-66	M_SPP1	HIPK3
PAIP1	1.40068e-70	0.365816	0.22	0.126	2.48144e-66	M_SPP1	PAIP1
MXI1	1.41229e-70	0.118684	0.318	0.199	2.502e-66	M_SPP1	MXI1
GNS	1.63084e-70	0.430736	0.222	0.128	2.8892e-66	M_SPP1	GNS
SELENOS	1.82727e-70	0.464493	0.241	0.143	3.23719e-66	M_SPP1	SELENOS
THUMPD1	1.96249e-70	0.466438	0.234	0.138	3.47674e-66	M_SPP1	THUMPD1
HNRNPM	2.20103e-70	0.193486	0.404	0.271	3.89935e-66	M_SPP1	HNRNPM
VPS29	2.55685e-70	0.530334	0.19	0.104	4.52971e-66	M_SPP1	VPS29
PTGFRN	3.84634e-70	0.704924	0.125	0.058	6.81418e-66	M_SPP1	PTGFRN
MAP7D1	4.14378e-70	0.290192	0.242	0.142	7.34111e-66	M_SPP1	MAP7D1
COPS2	4.44412e-70	0.557424	0.227	0.133	7.87321e-66	M_SPP1	COPS2
HNRNPL	4.84584e-70	0.204552	0.354	0.23	8.58488e-66	M_SPP1	HNRNPL
BACH1	5.11192e-70	0.258411	0.281	0.174	9.05628e-66	M_SPP1	BACH1
MITF	5.32619e-70	0.780107	0.137	0.066	9.43588e-66	M_SPP1	MITF
RPS6KA1	6.94009e-70	0.573507	0.167	0.087	1.22951e-65	M_SPP1	RPS6KA1
DNAJC15	7.18208e-70	0.742216	0.158	0.081	1.27238e-65	M_SPP1	DNAJC15
ZMIZ2	7.2501e-70	0.586261	0.19	0.105	1.28443e-65	M_SPP1	ZMIZ2
USP9X	8.88641e-70	0.318381	0.252	0.151	1.57432e-65	M_SPP1	USP9X
PDGFC	1.06653e-69	1.04941	0.094	0.038	1.88947e-65	M_SPP1	PDGFC
PSMB3	1.2623e-69	0.345795	0.268	0.165	2.23629e-65	M_SPP1	PSMB3
VAX1	1.63692e-69	0.983648	0.104	0.044	2.89996e-65	M_SPP1	VAX1
TMBIM6	1.82136e-69	0.128048	0.832	0.614	3.22673e-65	M_SPP1	TMBIM6
HUWE1	1.94682e-69	0.291932	0.322	0.209	3.44899e-65	M_SPP1	HUWE1
CCT8	2.16216e-69	0.289697	0.316	0.203	3.83048e-65	M_SPP1	CCT8
OSTC	3.33766e-69	0.359134	0.243	0.145	5.913e-65	M_SPP1	OSTC
PPP6C	3.40211e-69	0.411168	0.228	0.134	6.02718e-65	M_SPP1	PPP6C
SPTAN1	5.57912e-69	0.2313	0.269	0.165	9.88396e-65	M_SPP1	SPTAN1
SLC35E3	6.49764e-69	0.38663	0.265	0.164	1.15112e-64	M_SPP1	SLC35E3
NCOR2	6.50399e-69	0.582891	0.165	0.087	1.15225e-64	M_SPP1	NCOR2
PSMD14	7.91916e-69	0.440198	0.268	0.166	1.40296e-64	M_SPP1	PSMD14
NFIA	8.67333e-69	0.498092	0.206	0.117	1.53657e-64	M_SPP1	NFIA
UBXN1	1.44085e-68	0.314269	0.269	0.165	2.55261e-64	M_SPP1	UBXN1
MVP	1.99605e-68	0.507293	0.149	0.075	3.53621e-64	M_SPP1	MVP
TCIRG1	2.18714e-68	0.596842	0.17	0.09	3.87474e-64	M_SPP1	TCIRG1
ALCAM	2.36154e-68	0.246377	0.293	0.184	4.1837e-64	M_SPP1	ALCAM
PLEKHO1	2.75277e-68	0.745505	0.17	0.092	4.87681e-64	M_SPP1	PLEKHO1
PSMC5	4.15608e-68	0.443442	0.244	0.149	7.36291e-64	M_SPP1	PSMC5
EIF4G2	4.31808e-68	0.118411	0.789	0.569	7.64991e-64	M_SPP1	EIF4G2
SELENOM	5.52481e-68	1.01258	0.102	0.043	9.78775e-64	M_SPP1	SELENOM
PRKACA	6.60876e-68	0.737397	0.15	0.077	1.17081e-63	M_SPP1	PRKACA
GLRX3	6.90424e-68	0.580197	0.211	0.123	1.22316e-63	M_SPP1	GLRX3
SAR1B	7.56451e-68	0.435445	0.253	0.155	1.34013e-63	M_SPP1	SAR1B
KHDRBS1	9.43326e-68	0.17644	0.4	0.271	1.6712e-63	M_SPP1	KHDRBS1
IPO9	1.04883e-67	0.613683	0.191	0.107	1.85811e-63	M_SPP1	IPO9
AP2S1	2.0256e-67	0.53758	0.171	0.092	3.58855e-63	M_SPP1	AP2S1
CCDC112	4.10689e-67	0.467766	0.173	0.093	7.27577e-63	M_SPP1	CCDC112
KCNJ6	7.53611e-67	0.509404	0.191	0.107	1.3351e-62	M_SPP1	KCNJ6
SIPA1L2	8.28061e-67	0.469401	0.149	0.076	1.46699e-62	M_SPP1	SIPA1L2
EIF3J	1.06972e-66	0.331622	0.301	0.193	1.89511e-62	M_SPP1	EIF3J
ATP6V0A4	1.17053e-66	0.607281	0.179	0.098	2.07371e-62	M_SPP1	ATP6V0A4
MIA2	1.25234e-66	0.396142	0.231	0.137	2.21865e-62	M_SPP1	MIA2
GNGT2	1.268e-66	0.734883	0.127	0.06	2.24639e-62	M_SPP1	GNGT2
TPP2	1.42764e-66	0.33532	0.297	0.19	2.52921e-62	M_SPP1	TPP2
LRRC59	1.48074e-66	0.419563	0.231	0.138	2.62329e-62	M_SPP1	LRRC59
CCDC88A	1.93456e-66	0.389709	0.317	0.206	3.42727e-62	M_SPP1	CCDC88A
MS4A14	2.31297e-66	1.33528	0.069	0.024	4.09765e-62	M_SPP1	MS4A14
MACO1	2.87499e-66	0.563647	0.191	0.108	5.09334e-62	M_SPP1	MACO1
ERGIC3	2.9772e-66	0.382501	0.228	0.135	5.2744e-62	M_SPP1	ERGIC3
IKZF1	4.16815e-66	0.39526	0.21	0.121	7.38429e-62	M_SPP1	IKZF1
FOLR3	4.95773e-66	1.07987	0.076	0.028	8.78311e-62	M_SPP1	FOLR3
HNRNPA0	5.73383e-66	0.113187	0.486	0.338	1.01581e-61	M_SPP1	HNRNPA0
CSNK2A1	5.82368e-66	0.307266	0.287	0.182	1.03172e-61	M_SPP1	CSNK2A1
MTCH2	6.1658e-66	0.22198	0.326	0.213	1.09233e-61	M_SPP1	MTCH2
MAPRE2	6.2254e-66	0.440437	0.2	0.114	1.10289e-61	M_SPP1	MAPRE2
C3orf70	6.92158e-66	1.15645	0.092	0.038	1.22623e-61	M_SPP1	C3orf70
RWDD1	8.69356e-66	0.426749	0.251	0.155	1.54015e-61	M_SPP1	RWDD1
ARRB2	8.8827e-66	0.399208	0.2	0.114	1.57366e-61	M_SPP1	ARRB2
OLA1	1.02267e-65	0.304666	0.278	0.175	1.81176e-61	M_SPP1	OLA1
GNPTAB	1.32902e-65	0.866266	0.106	0.046	2.35449e-61	M_SPP1	GNPTAB
ACVR1	1.48212e-65	0.791241	0.146	0.075	2.62573e-61	M_SPP1	ACVR1
PSEN2	1.53339e-65	0.54915	0.196	0.111	2.71655e-61	M_SPP1	PSEN2
GPR34	1.91448e-65	1.6133	0.063	0.021	3.3917e-61	M_SPP1	GPR34
TMEM60	2.71458e-65	0.622124	0.17	0.092	4.80915e-61	M_SPP1	TMEM60
CNOT8	4.66941e-65	0.350474	0.22	0.13	8.27232e-61	M_SPP1	CNOT8
F13A1	6.50663e-65	0.244542	0.355	0.233	1.15271e-60	M_SPP1	F13A1
RAD9A	7.66011e-65	0.719	0.133	0.066	1.35707e-60	M_SPP1	RAD9A
PPP3CB	7.87022e-65	0.438118	0.279	0.178	1.39429e-60	M_SPP1	PPP3CB
C15orf61	9.08185e-65	0.759682	0.132	0.065	1.60894e-60	M_SPP1	C15orf61
WBP2	1.26324e-64	0.183506	0.313	0.203	2.23795e-60	M_SPP1	WBP2
APH1A	1.49782e-64	0.367512	0.23	0.138	2.65354e-60	M_SPP1	APH1A
WSB2	2.02446e-64	0.381736	0.187	0.104	3.58654e-60	M_SPP1	WSB2
CAPRIN1	2.47791e-64	0.268005	0.314	0.204	4.38986e-60	M_SPP1	CAPRIN1
UBA1	3.07996e-64	0.200579	0.249	0.152	5.45646e-60	M_SPP1	UBA1
SLC30A1	3.297e-64	0.561273	0.173	0.095	5.84096e-60	M_SPP1	SLC30A1
CLIC1	3.78279e-64	0.269501	0.269	0.169	6.7016e-60	M_SPP1	CLIC1
VPS35	3.85534e-64	0.301931	0.229	0.137	6.83013e-60	M_SPP1	VPS35
DCTN3	4.69158e-64	0.471039	0.183	0.102	8.3116e-60	M_SPP1	DCTN3
STRN3	6.26852e-64	0.327864	0.245	0.15	1.11053e-59	M_SPP1	STRN3
GDF3	7.81767e-64	1.47613	0.067	0.023	1.38498e-59	M_SPP1	GDF3
CREBBP	8.24664e-64	0.205851	0.245	0.149	1.46098e-59	M_SPP1	CREBBP
PLCG2	9.32581e-64	0.453861	0.215	0.127	1.65216e-59	M_SPP1	PLCG2
ANKRD17	1.40606e-63	0.303235	0.264	0.165	2.49097e-59	M_SPP1	ANKRD17
PPIB	2.00153e-63	0.454571	0.197	0.114	3.54592e-59	M_SPP1	PPIB
HPRT1	2.72187e-63	0.424231	0.208	0.122	4.82207e-59	M_SPP1	HPRT1
USF2	3.27882e-63	0.242858	0.238	0.145	5.80877e-59	M_SPP1	USF2
WASF2	4.49919e-63	0.151076	0.387	0.261	7.97077e-59	M_SPP1	WASF2
AP3B1	4.89088e-63	0.357668	0.239	0.146	8.66467e-59	M_SPP1	AP3B1
AHCYL2	5.72665e-63	0.668433	0.152	0.08	1.01453e-58	M_SPP1	AHCYL2
RAB3IL1	7.28134e-63	0.948253	0.11	0.051	1.28996e-58	M_SPP1	RAB3IL1
NCOA3	1.20907e-62	0.271925	0.255	0.159	2.14199e-58	M_SPP1	NCOA3
IPO7	1.96772e-62	0.320967	0.25	0.155	3.48602e-58	M_SPP1	IPO7
DNMBP	1.98759e-62	0.939273	0.1	0.044	3.52121e-58	M_SPP1	DNMBP
ATRX	2.16481e-62	0.192274	0.317	0.207	3.83518e-58	M_SPP1	ATRX
TTYH3	2.5942e-62	0.303819	0.226	0.136	4.59589e-58	M_SPP1	TTYH3
TACC1	2.78731e-62	0.40058	0.242	0.149	4.938e-58	M_SPP1	TACC1
IL31RA	2.83538e-62	0.79674	0.141	0.072	5.02316e-58	M_SPP1	IL31RA
RASA1	3.08227e-62	0.432647	0.2	0.116	5.46055e-58	M_SPP1	RASA1
PSMA2	3.20027e-62	0.457436	0.244	0.152	5.6696e-58	M_SPP1	PSMA2
VPS37C	3.26947e-62	0.49439	0.224	0.136	5.79219e-58	M_SPP1	VPS37C
HERPUD2	4.1274e-62	0.279514	0.198	0.114	7.31211e-58	M_SPP1	HERPUD2
PSMD6	5.28793e-62	0.599761	0.181	0.103	9.36809e-58	M_SPP1	PSMD6
ARPC3	6.09485e-62	0.121522	0.221	0.13	1.07976e-57	M_SPP1	ARPC3
MGST3	6.29359e-62	0.533329	0.156	0.083	1.11497e-57	M_SPP1	MGST3
RNF10	7.55253e-62	0.239988	0.276	0.175	1.33801e-57	M_SPP1	RNF10
BAG1	9.49092e-62	0.602842	0.171	0.095	1.68141e-57	M_SPP1	BAG1
CALU	1.05888e-61	0.191624	0.291	0.187	1.87591e-57	M_SPP1	CALU
EIF3K	1.09838e-61	0.238058	0.309	0.203	1.94588e-57	M_SPP1	EIF3K
PARVG	1.76067e-61	0.584683	0.173	0.097	3.11921e-57	M_SPP1	PARVG
ARHGEF7	1.84629e-61	0.608195	0.119	0.057	3.27088e-57	M_SPP1	ARHGEF7
MPC2	2.0521e-61	0.568314	0.16	0.086	3.63551e-57	M_SPP1	MPC2
ARPC1A	2.51302e-61	0.169176	0.315	0.207	4.45207e-57	M_SPP1	ARPC1A
DISC1	3.88899e-61	1.55411	0.065	0.023	6.88974e-57	M_SPP1	DISC1
ATP6V1B2	4.14915e-61	0.129354	0.253	0.156	7.35063e-57	M_SPP1	ATP6V1B2
BNIP2	4.27496e-61	0.4453	0.205	0.121	7.57351e-57	M_SPP1	BNIP2
SNRPE	1.73634e-60	0.268904	0.297	0.193	3.0761e-56	M_SPP1	SNRPE
ZCRB1	1.96878e-60	0.239235	0.301	0.197	3.48789e-56	M_SPP1	ZCRB1
MRPL54	2.3247e-60	0.615158	0.168	0.094	4.11845e-56	M_SPP1	MRPL54
PRSS3	2.47754e-60	0.685589	0.138	0.071	4.38922e-56	M_SPP1	PRSS3
TM2D3	2.5823e-60	0.736697	0.134	0.068	4.5748e-56	M_SPP1	TM2D3
NAA38	2.73488e-60	0.576309	0.159	0.086	4.84512e-56	M_SPP1	NAA38
ATP1A3	3.21423e-60	0.449965	0.165	0.091	5.69432e-56	M_SPP1	ATP1A3
SNTA1	3.4702e-60	0.945896	0.089	0.037	6.1478e-56	M_SPP1	SNTA1
NLK	3.63647e-60	0.88152	0.101	0.046	6.44237e-56	M_SPP1	NLK
LPGAT1	4.02477e-60	0.50279	0.164	0.09	7.13028e-56	M_SPP1	LPGAT1
MAN1A2	6.3193e-60	0.322694	0.243	0.15	1.11953e-55	M_SPP1	MAN1A2
ARRDC5	6.74452e-60	0.806386	0.106	0.049	1.19486e-55	M_SPP1	ARRDC5
CASK	8.58863e-60	0.327578	0.229	0.14	1.52156e-55	M_SPP1	CASK
CHST1	9.78782e-60	1.42435	0.059	0.019	1.73401e-55	M_SPP1	CHST1
UBE2K	1.24908e-59	0.206557	0.315	0.207	2.21286e-55	M_SPP1	UBE2K
ACTBL2	1.32858e-59	0.401906	0.168	0.093	2.35371e-55	M_SPP1	ACTBL2
SNRPF	1.50513e-59	0.361482	0.278	0.181	2.66649e-55	M_SPP1	SNRPF
CTDNEP1	1.53381e-59	0.373286	0.243	0.152	2.71731e-55	M_SPP1	CTDNEP1
MCTP1	1.90233e-59	0.602923	0.125	0.062	3.37017e-55	M_SPP1	MCTP1
PDE3B	5.88381e-59	0.832045	0.134	0.07	1.04238e-54	M_SPP1	PDE3B
MPEG1	5.96612e-59	0.740428	0.135	0.07	1.05696e-54	M_SPP1	MPEG1
SHMT2	6.0941e-59	0.31341	0.211	0.126	1.07963e-54	M_SPP1	SHMT2
RAPGEF5	6.71033e-59	0.654669	0.119	0.058	1.1888e-54	M_SPP1	RAPGEF5
PSMD2	7.75357e-59	0.194189	0.286	0.185	1.37362e-54	M_SPP1	PSMD2
PFDN1	8.39125e-59	0.655755	0.16	0.088	1.48659e-54	M_SPP1	PFDN1
ZNF207	1.12812e-58	0.160202	0.328	0.219	1.99857e-54	M_SPP1	ZNF207
PRDX4	1.17258e-58	0.466068	0.225	0.139	2.07735e-54	M_SPP1	PRDX4
FEM1B	1.32085e-58	0.669338	0.152	0.083	2.34002e-54	M_SPP1	FEM1B
DNAJC13	2.83362e-58	0.406905	0.2	0.118	5.02005e-54	M_SPP1	DNAJC13
FBXW7	3.23567e-58	0.534094	0.15	0.08	5.73232e-54	M_SPP1	FBXW7
ERH	3.676e-58	0.143317	0.361	0.244	6.51241e-54	M_SPP1	ERH
EIF2S1	4.2249e-58	0.456821	0.224	0.138	7.48482e-54	M_SPP1	EIF2S1
CCT5	4.82449e-58	0.199724	0.306	0.202	8.54707e-54	M_SPP1	CCT5
FOXN3	5.6047e-58	0.479749	0.182	0.104	9.92928e-54	M_SPP1	FOXN3
PPP2CB	6.05916e-58	0.31883	0.221	0.134	1.07344e-53	M_SPP1	PPP2CB
LTA4H	9.57727e-58	0.414861	0.176	0.1	1.69671e-53	M_SPP1	LTA4H
RNF41	9.92173e-58	0.629852	0.147	0.079	1.75773e-53	M_SPP1	RNF41
YTHDF2	1.11437e-57	0.454263	0.184	0.106	1.97421e-53	M_SPP1	YTHDF2
CTSH	1.27017e-57	0.664305	0.152	0.083	2.25024e-53	M_SPP1	CTSH
PGM2L1	1.34119e-57	1.0856	0.077	0.031	2.37605e-53	M_SPP1	PGM2L1
UBE2E3	1.40094e-57	0.419214	0.2	0.12	2.4819e-53	M_SPP1	UBE2E3
IFT20	1.47928e-57	0.562292	0.153	0.083	2.62069e-53	M_SPP1	IFT20
OLFM1	2.68201e-57	0.752944	0.126	0.064	4.75145e-53	M_SPP1	OLFM1
UBA2	3.18449e-57	0.411382	0.23	0.143	5.64165e-53	M_SPP1	UBA2
SRP72	3.48162e-57	0.198392	0.284	0.185	6.16803e-53	M_SPP1	SRP72
NTRK3	3.65428e-57	0.695888	0.104	0.048	6.47393e-53	M_SPP1	NTRK3
NOL4L	3.72347e-57	0.796731	0.1	0.045	6.59651e-53	M_SPP1	NOL4L
RCBTB2	7.1107e-57	0.487271	0.138	0.072	1.25973e-52	M_SPP1	RCBTB2
ACOT7	8.16663e-57	0.799386	0.12	0.06	1.4468e-52	M_SPP1	ACOT7
DDX60L	9.10558e-57	0.517015	0.142	0.075	1.61314e-52	M_SPP1	DDX60L
MAP3K12	9.39512e-57	0.608153	0.137	0.072	1.66444e-52	M_SPP1	MAP3K12
REPS2	9.59704e-57	0.723142	0.1	0.046	1.70021e-52	M_SPP1	REPS2
LARP1	1.04904e-56	0.113234	0.372	0.256	1.85848e-52	M_SPP1	LARP1
TXNL1	1.26603e-56	0.147414	0.345	0.233	2.2429e-52	M_SPP1	TXNL1
NTAN1	2.26016e-56	0.567079	0.161	0.09	4.00409e-52	M_SPP1	NTAN1
ROCK2	3.01433e-56	0.145603	0.332	0.224	5.34019e-52	M_SPP1	ROCK2
USP13	3.20475e-56	0.497255	0.183	0.107	5.67753e-52	M_SPP1	USP13
MINK1	3.50057e-56	0.366904	0.246	0.156	6.20161e-52	M_SPP1	MINK1
ZFC3H1	5.18207e-56	0.213344	0.207	0.124	9.18056e-52	M_SPP1	ZFC3H1
C3AR1	6.26346e-56	0.806622	0.134	0.07	1.10963e-51	M_SPP1	C3AR1
TIMM13	1.1852e-55	0.602389	0.135	0.071	2.09969e-51	M_SPP1	TIMM13
TULP4	1.2565e-55	0.56144	0.143	0.077	2.22602e-51	M_SPP1	TULP4
ZNF513	1.57301e-55	0.553634	0.137	0.073	2.78675e-51	M_SPP1	ZNF513
KIF2B	1.64841e-55	1.10773	0.071	0.028	2.92032e-51	M_SPP1	KIF2B
BIRC6	1.77111e-55	0.138947	0.323	0.217	3.1377e-51	M_SPP1	BIRC6
PSMD4	2.52365e-55	0.178305	0.303	0.201	4.47089e-51	M_SPP1	PSMD4
PPM1G	2.91337e-55	0.174526	0.316	0.211	5.16133e-51	M_SPP1	PPM1G
ZDHHC9	4.2373e-55	0.403865	0.155	0.085	7.5068e-51	M_SPP1	ZDHHC9
BAIAP2	4.96379e-55	0.469501	0.152	0.084	8.79386e-51	M_SPP1	BAIAP2
AUP1	5.91245e-55	0.405428	0.199	0.12	1.04745e-50	M_SPP1	AUP1
FLI1	7.58228e-55	0.297137	0.154	0.084	1.34328e-50	M_SPP1	FLI1
RPS20	7.93332e-55	0.164148	0.946	0.734	1.40547e-50	M_SPP1	RPS20
CASD1	1.17574e-54	0.645908	0.124	0.063	2.08294e-50	M_SPP1	CASD1
NDUFB11	1.32119e-54	0.374665	0.202	0.122	2.34063e-50	M_SPP1	NDUFB11
TWF1	1.57991e-54	0.356248	0.17	0.098	2.79897e-50	M_SPP1	TWF1
FUBP1	1.66963e-54	0.321865	0.241	0.154	2.95791e-50	M_SPP1	FUBP1
TMEM248	1.7191e-54	0.204739	0.221	0.136	3.04556e-50	M_SPP1	TMEM248
NUDCD3	1.77503e-54	0.529229	0.158	0.089	3.14464e-50	M_SPP1	NUDCD3
ODC1	1.83095e-54	0.347824	0.296	0.197	3.24372e-50	M_SPP1	ODC1
DYNLL2	1.97699e-54	0.463681	0.19	0.114	3.50244e-50	M_SPP1	DYNLL2
KPNA3	2.67606e-54	0.413047	0.22	0.138	4.74091e-50	M_SPP1	KPNA3
PSMC3	2.68528e-54	0.291114	0.247	0.158	4.75723e-50	M_SPP1	PSMC3
TM9SF4	2.72434e-54	0.368165	0.194	0.116	4.82644e-50	M_SPP1	TM9SF4
PODN	2.9052e-54	0.176729	0.248	0.157	5.14685e-50	M_SPP1	PODN
DNAJC7	3.25695e-54	0.284101	0.253	0.162	5.77001e-50	M_SPP1	DNAJC7
TRIM3	3.28122e-54	0.609184	0.14	0.075	5.81302e-50	M_SPP1	TRIM3
FRMD4A	4.16891e-54	0.792745	0.142	0.077	7.38564e-50	M_SPP1	FRMD4A
ZBTB20	5.37426e-54	0.340611	0.169	0.096	9.52105e-50	M_SPP1	ZBTB20
HNRNPLL	5.69416e-54	0.346124	0.183	0.108	1.00878e-49	M_SPP1	HNRNPLL
RAD23A	5.81132e-54	0.320636	0.252	0.164	1.02953e-49	M_SPP1	RAD23A
CTBS	5.88342e-54	0.441653	0.21	0.129	1.04231e-49	M_SPP1	CTBS
ZNF362	6.38889e-54	0.702862	0.124	0.064	1.13186e-49	M_SPP1	ZNF362
SLC8A1	6.73725e-54	0.364287	0.186	0.109	1.19357e-49	M_SPP1	SLC8A1
MAP3K1	7.65153e-54	0.176324	0.258	0.167	1.35554e-49	M_SPP1	MAP3K1
ELMO2	8.40755e-54	0.452579	0.187	0.11	1.48948e-49	M_SPP1	ELMO2
ATP6V1C1	9.56553e-54	0.196005	0.254	0.163	1.69463e-49	M_SPP1	ATP6V1C1
RUNX1	1.19558e-53	0.268115	0.227	0.142	2.1181e-49	M_SPP1	RUNX1
SLC25A1	1.54405e-53	0.542669	0.137	0.073	2.73544e-49	M_SPP1	SLC25A1
RPS6	1.64077e-53	0.131795	0.883	0.665	2.90679e-49	M_SPP1	RPS6
ECH1	2.89301e-53	0.489889	0.148	0.081	5.12526e-49	M_SPP1	ECH1
RAD23B	3.01382e-53	0.174722	0.29	0.192	5.33928e-49	M_SPP1	RAD23B
FIBP	3.79868e-53	0.372527	0.169	0.097	6.72974e-49	M_SPP1	FIBP
RC3H1	3.99639e-53	0.340102	0.172	0.099	7.08001e-49	M_SPP1	RC3H1
CAMKK2	6.71592e-53	0.377607	0.191	0.114	1.18979e-48	M_SPP1	CAMKK2
SEC16A	7.24388e-53	0.473537	0.191	0.115	1.28333e-48	M_SPP1	SEC16A
SH2B3	8.49549e-53	0.729955	0.109	0.054	1.50506e-48	M_SPP1	SH2B3
COX4I1	1.02207e-52	0.16371	0.26	0.168	1.8107e-48	M_SPP1	COX4I1
R3HDM1	1.51788e-52	0.477967	0.161	0.092	2.68908e-48	M_SPP1	R3HDM1
STX4	2.22972e-52	0.570187	0.152	0.085	3.95017e-48	M_SPP1	STX4
CYTH1	2.29684e-52	0.341447	0.198	0.12	4.06908e-48	M_SPP1	CYTH1
ARG1	2.35987e-52	0.679642	0.123	0.064	4.18074e-48	M_SPP1	ARG1
FOLR2	2.41972e-52	1.11537	0.067	0.026	4.28678e-48	M_SPP1	FOLR2
FBXW11	2.53343e-52	0.479946	0.163	0.093	4.48823e-48	M_SPP1	FBXW11
ZNF385A	3.0379e-52	0.606126	0.147	0.082	5.38195e-48	M_SPP1	ZNF385A
HNRNPA2B1	3.13454e-52	0.142781	0.907	0.685	5.55315e-48	M_SPP1	HNRNPA2B1
NPC2	4.37248e-52	0.272343	0.242	0.155	7.74628e-48	M_SPP1	NPC2
TLE3	5.34014e-52	0.212428	0.169	0.097	9.46059e-48	M_SPP1	TLE3
LDB1	6.89278e-52	0.461787	0.149	0.083	1.22112e-47	M_SPP1	LDB1
MRPL41	8.539e-52	0.365969	0.167	0.097	1.51277e-47	M_SPP1	MRPL41
AFTPH	1.04178e-51	0.253305	0.275	0.182	1.84563e-47	M_SPP1	AFTPH
MYOF	1.0478e-51	0.443713	0.169	0.098	1.85628e-47	M_SPP1	MYOF
DYRK2	1.24128e-51	0.278971	0.24	0.154	2.19906e-47	M_SPP1	DYRK2
FGF7	1.30001e-51	0.416855	0.144	0.079	2.3031e-47	M_SPP1	FGF7
DNAJC19	1.61207e-51	0.255594	0.221	0.139	2.85595e-47	M_SPP1	DNAJC19
PIN4	1.68248e-51	0.468029	0.156	0.089	2.98068e-47	M_SPP1	PIN4
RALBP1	1.81493e-51	0.100448	0.285	0.188	3.21533e-47	M_SPP1	RALBP1
MKRN1	1.93496e-51	0.109524	0.22	0.136	3.42797e-47	M_SPP1	MKRN1
FBXO33	2.11786e-51	0.255894	0.2	0.122	3.752e-47	M_SPP1	FBXO33
MRPL24	2.60048e-51	0.401803	0.204	0.126	4.60701e-47	M_SPP1	MRPL24
NECAP1	2.77857e-51	0.429506	0.166	0.096	4.92252e-47	M_SPP1	NECAP1
CALD1	3.54257e-51	0.417521	0.102	0.049	6.27601e-47	M_SPP1	CALD1
STT3A	4.13589e-51	0.443723	0.157	0.09	7.32714e-47	M_SPP1	STT3A
COG5	8.37464e-51	0.974709	0.076	0.032	1.48365e-46	M_SPP1	COG5
CYBA	8.78372e-51	0.242417	0.211	0.131	1.55612e-46	M_SPP1	CYBA
BICD2	8.896e-51	0.501711	0.174	0.103	1.57602e-46	M_SPP1	BICD2
CHSY1	1.55715e-50	0.32404	0.181	0.108	2.75865e-46	M_SPP1	CHSY1
TMEM147	1.68508e-50	0.579473	0.131	0.07	2.98529e-46	M_SPP1	TMEM147
ARHGAP17	1.73975e-50	0.339077	0.216	0.135	3.08215e-46	M_SPP1	ARHGAP17
AP2A1	2.88452e-50	0.547925	0.134	0.073	5.11021e-46	M_SPP1	AP2A1
PIK3R1	3.20586e-50	0.22465	0.241	0.155	5.6795e-46	M_SPP1	PIK3R1
COPE	3.64383e-50	0.233126	0.208	0.129	6.45541e-46	M_SPP1	COPE
TRIO	4.33077e-50	0.492019	0.168	0.098	7.6724e-46	M_SPP1	TRIO
SPI1	4.33343e-50	0.197055	0.177	0.105	7.67711e-46	M_SPP1	SPI1
ATXN7L3B	4.53306e-50	0.227195	0.187	0.112	8.03076e-46	M_SPP1	ATXN7L3B
UBE2N	5.29913e-50	0.101139	0.317	0.217	9.38793e-46	M_SPP1	UBE2N
PSD3	5.55453e-50	0.633393	0.146	0.082	9.84041e-46	M_SPP1	PSD3
PRRC2B	5.90908e-50	0.297717	0.171	0.1	1.04685e-45	M_SPP1	PRRC2B
USP5	8.80021e-50	0.535709	0.155	0.09	1.55905e-45	M_SPP1	USP5
RYR2	8.81639e-50	0.788338	0.1	0.049	1.56191e-45	M_SPP1	RYR2
BHLHE41	9.76702e-50	0.219138	0.189	0.114	1.73033e-45	M_SPP1	BHLHE41
BLNK	1.14275e-49	0.793651	0.107	0.054	2.0245e-45	M_SPP1	BLNK
ETV3	1.24043e-49	0.485326	0.172	0.102	2.19754e-45	M_SPP1	ETV3
DNAJB14	1.49342e-49	0.458165	0.144	0.081	2.64575e-45	M_SPP1	DNAJB14
CCT4	1.5935e-49	0.128805	0.345	0.24	2.82304e-45	M_SPP1	CCT4
GLYR1	2.14356e-49	0.219681	0.225	0.143	3.79753e-45	M_SPP1	GLYR1
SRGAP2	2.69184e-49	0.605525	0.132	0.072	4.76886e-45	M_SPP1	SRGAP2
CNIH4	2.72092e-49	0.183441	0.271	0.182	4.82039e-45	M_SPP1	CNIH4
NAV1	3.10761e-49	0.635898	0.113	0.057	5.50544e-45	M_SPP1	NAV1
UCHL3	3.28264e-49	0.633978	0.122	0.065	5.81553e-45	M_SPP1	UCHL3
ASAH1	3.58393e-49	0.511162	0.155	0.089	6.34929e-45	M_SPP1	ASAH1
PSMB7	3.61568e-49	0.368566	0.184	0.112	6.40553e-45	M_SPP1	PSMB7
TCERG1	3.75938e-49	0.219244	0.263	0.174	6.66012e-45	M_SPP1	TCERG1
DNAJC2	3.76867e-49	0.266969	0.221	0.141	6.67657e-45	M_SPP1	DNAJC2
ANXA3	3.96426e-49	0.910516	0.075	0.032	7.02309e-45	M_SPP1	ANXA3
PTPRE	4.26476e-49	0.102995	0.237	0.152	7.55545e-45	M_SPP1	PTPRE
ZDHHC5	5.03672e-49	0.240251	0.208	0.13	8.92305e-45	M_SPP1	ZDHHC5
SRPK2	5.06566e-49	0.38455	0.157	0.091	8.97432e-45	M_SPP1	SRPK2
ADAM19	5.4714e-49	0.559471	0.089	0.041	9.69313e-45	M_SPP1	ADAM19
HCFC1R1	5.51158e-49	0.243809	0.165	0.096	9.76431e-45	M_SPP1	HCFC1R1
GDPD3	6.17566e-49	1.01576	0.074	0.032	1.09408e-44	M_SPP1	GDPD3
TRAPPC8	7.11019e-49	0.255569	0.248	0.162	1.25964e-44	M_SPP1	TRAPPC8
TRIM47	9.40664e-49	0.603111	0.125	0.067	1.66648e-44	M_SPP1	TRIM47
SNX27	1.09828e-48	0.261621	0.188	0.114	1.94571e-44	M_SPP1	SNX27
NDUFS4	1.27538e-48	0.374344	0.18	0.109	2.25946e-44	M_SPP1	NDUFS4
BCAT2	1.30481e-48	0.813063	0.085	0.039	2.3116e-44	M_SPP1	BCAT2
MGAT4B	1.4081e-48	0.601584	0.116	0.061	2.49458e-44	M_SPP1	MGAT4B
ZNF536	1.55696e-48	1.59529	0.044	0.013	2.7583e-44	M_SPP1	ZNF536
PIP4K2A	1.60082e-48	0.223006	0.231	0.149	2.83602e-44	M_SPP1	PIP4K2A
MGAT4A	1.87679e-48	0.612018	0.108	0.055	3.32491e-44	M_SPP1	MGAT4A
BZW1	2.37042e-48	0.144732	0.309	0.21	4.19943e-44	M_SPP1	BZW1
UFSP2	2.54798e-48	0.448738	0.142	0.08	4.51399e-44	M_SPP1	UFSP2
FUBP3	3.26117e-48	0.621123	0.14	0.079	5.77749e-44	M_SPP1	FUBP3
NRCAM	3.52386e-48	1.16844	0.056	0.02	6.24288e-44	M_SPP1	NRCAM
FXR1	3.83279e-48	0.184661	0.292	0.199	6.79016e-44	M_SPP1	FXR1
NAGK	4.15119e-48	0.629082	0.126	0.068	7.35425e-44	M_SPP1	NAGK
NUTF2	4.24915e-48	0.202577	0.275	0.186	7.52779e-44	M_SPP1	NUTF2
KAT7	5.46796e-48	0.260997	0.215	0.137	9.68705e-44	M_SPP1	KAT7
CSF1R	8.438e-48	0.39708	0.227	0.147	1.49488e-43	M_SPP1	CSF1R
ZAR1L	8.70491e-48	0.410773	0.123	0.065	1.54216e-43	M_SPP1	ZAR1L
CMPK1	9.71134e-48	0.323703	0.199	0.124	1.72046e-43	M_SPP1	CMPK1
PDIA4	1.27699e-47	0.272226	0.239	0.157	2.26232e-43	M_SPP1	PDIA4
PSME2	1.56879e-47	0.110677	0.303	0.207	2.77928e-43	M_SPP1	PSME2
RREB1	1.66031e-47	0.244305	0.19	0.117	2.9414e-43	M_SPP1	RREB1
ZFAND6	2.73007e-47	0.172362	0.231	0.148	4.83659e-43	M_SPP1	ZFAND6
GNL3	3.41314e-47	0.321472	0.232	0.151	6.04672e-43	M_SPP1	GNL3
PSME3	3.94231e-47	0.214903	0.268	0.18	6.98419e-43	M_SPP1	PSME3
ACIN1	4.86583e-47	0.181661	0.242	0.159	8.6203e-43	M_SPP1	ACIN1
NAB2	5.27903e-47	0.448898	0.162	0.096	9.35232e-43	M_SPP1	NAB2
PSMG4	5.36055e-47	0.570824	0.146	0.084	9.49675e-43	M_SPP1	PSMG4
TPT1	5.82988e-47	0.142586	0.975	0.825	1.03282e-42	M_SPP1	TPT1
FKBP1C	6.11495e-47	0.58599	0.155	0.091	1.08332e-42	M_SPP1	FKBP1C
GTF2B	6.76188e-47	0.262186	0.212	0.135	1.19793e-42	M_SPP1	GTF2B
MRPL23	8.78764e-47	0.566033	0.128	0.07	1.55682e-42	M_SPP1	MRPL23
TOP2B	9.01632e-47	0.207901	0.243	0.16	1.59733e-42	M_SPP1	TOP2B
EID1	9.45405e-47	0.377077	0.132	0.073	1.67488e-42	M_SPP1	EID1
ADAM15	9.58987e-47	0.634757	0.111	0.058	1.69894e-42	M_SPP1	ADAM15
HSD17B8	1.00478e-46	0.877074	0.088	0.042	1.78007e-42	M_SPP1	HSD17B8
BTF3L4	1.26131e-46	0.277355	0.217	0.14	2.23454e-42	M_SPP1	BTF3L4
TMEM179B	1.45827e-46	0.298752	0.159	0.093	2.58347e-42	M_SPP1	TMEM179B
LSM12	1.60259e-46	0.15783	0.265	0.178	2.83915e-42	M_SPP1	LSM12
PSME1	1.61056e-46	0.149279	0.314	0.217	2.85326e-42	M_SPP1	PSME1
ANXA5	1.64276e-46	0.160563	0.295	0.202	2.91031e-42	M_SPP1	ANXA5
LACTB	1.74885e-46	0.654753	0.135	0.075	3.09826e-42	M_SPP1	LACTB
ACSL1	2.40943e-46	0.513122	0.123	0.067	4.26855e-42	M_SPP1	ACSL1
DCAF5	2.4553e-46	0.216824	0.155	0.09	4.34982e-42	M_SPP1	DCAF5
FAXDC2	2.53683e-46	0.810865	0.098	0.049	4.49425e-42	M_SPP1	FAXDC2
UBE2W	2.69614e-46	0.43393	0.133	0.074	4.77648e-42	M_SPP1	UBE2W
CDCA2	2.8545e-46	0.934602	0.074	0.032	5.05703e-42	M_SPP1	CDCA2
ZC3H14	2.94001e-46	0.324032	0.197	0.124	5.20851e-42	M_SPP1	ZC3H14
SDHB	3.35475e-46	0.305647	0.179	0.109	5.94328e-42	M_SPP1	SDHB
CSNK2A2	3.43942e-46	0.32429	0.212	0.137	6.09327e-42	M_SPP1	CSNK2A2
MYT1	3.56391e-46	0.417237	0.157	0.092	6.31383e-42	M_SPP1	MYT1
SEC14L4	3.65043e-46	1.2272	0.055	0.02	6.4671e-42	M_SPP1	SEC14L4
RNF220	3.78851e-46	0.49664	0.148	0.086	6.71172e-42	M_SPP1	RNF220
GARNL3	3.9473e-46	0.745898	0.112	0.059	6.99303e-42	M_SPP1	GARNL3
SMPDL3A	4.44732e-46	0.404501	0.161	0.094	7.87887e-42	M_SPP1	SMPDL3A
EXD2	4.72608e-46	0.789112	0.098	0.049	8.37273e-42	M_SPP1	EXD2
SNX13	4.83141e-46	0.293912	0.149	0.085	8.55933e-42	M_SPP1	SNX13
ANKRD52	5.58296e-46	0.492135	0.136	0.076	9.89078e-42	M_SPP1	ANKRD52
GNPDA2	5.75279e-46	0.769459	0.103	0.052	1.01916e-41	M_SPP1	GNPDA2
LIMK2	5.98518e-46	0.579576	0.12	0.065	1.06033e-41	M_SPP1	LIMK2
DCTN2	6.0363e-46	0.453376	0.125	0.068	1.06939e-41	M_SPP1	DCTN2
POLR2K	7.41471e-46	0.395472	0.17	0.103	1.31359e-41	M_SPP1	POLR2K
ARPC4	7.88586e-46	0.278688	0.199	0.125	1.39706e-41	M_SPP1	ARPC4
DDRGK1	8.55083e-46	0.477015	0.155	0.091	1.51487e-41	M_SPP1	DDRGK1
DTNBP1	8.90083e-46	0.807689	0.081	0.037	1.57687e-41	M_SPP1	DTNBP1
STAMBP	9.9702e-46	0.789466	0.088	0.042	1.76632e-41	M_SPP1	STAMBP
MRPL14	1.00852e-45	0.284571	0.175	0.106	1.7867e-41	M_SPP1	MRPL14
MAP3K3	1.19615e-45	0.144547	0.198	0.124	2.11911e-41	M_SPP1	MAP3K3
SLA	1.35072e-45	0.292292	0.159	0.094	2.39293e-41	M_SPP1	SLA
SMAD7	1.94408e-45	0.131018	0.165	0.098	3.44412e-41	M_SPP1	SMAD7
MAPKAPK5	1.95367e-45	0.36312	0.162	0.097	3.46113e-41	M_SPP1	MAPKAPK5
VPS36	2.59589e-45	0.487581	0.15	0.088	4.59887e-41	M_SPP1	VPS36
HTR2B	3.09546e-45	1.31999	0.052	0.019	5.48392e-41	M_SPP1	HTR2B
SEMA6B	3.57334e-45	0.810646	0.083	0.039	6.33054e-41	M_SPP1	SEMA6B
POLR1D	4.60934e-45	0.20729	0.253	0.169	8.1659e-41	M_SPP1	POLR1D
PSMA5	5.03257e-45	0.268242	0.213	0.137	8.9157e-41	M_SPP1	PSMA5
RAB40B	7.53654e-45	0.683718	0.113	0.06	1.33517e-40	M_SPP1	RAB40B
LRRC32	8.20487e-45	0.900944	0.072	0.032	1.45358e-40	M_SPP1	LRRC32
CAMK2N1	8.48032e-45	1.14234	0.071	0.031	1.50237e-40	M_SPP1	CAMK2N1
CDC5L	8.51753e-45	0.134674	0.243	0.161	1.50897e-40	M_SPP1	CDC5L
B4GALT6	9.21426e-45	0.696528	0.104	0.053	1.6324e-40	M_SPP1	B4GALT6
ITSN1	9.7084e-45	0.262315	0.181	0.11	1.71994e-40	M_SPP1	ITSN1
TLR7	1.11392e-44	0.904691	0.082	0.038	1.97343e-40	M_SPP1	TLR7
COG7	1.26213e-44	0.709991	0.088	0.043	2.23598e-40	M_SPP1	COG7
AIMP1	1.58859e-44	0.377902	0.172	0.105	2.81435e-40	M_SPP1	AIMP1
ANGPTL2	1.66088e-44	1.21657	0.071	0.032	2.94242e-40	M_SPP1	ANGPTL2
HSCB	1.78022e-44	0.872351	0.09	0.044	3.15384e-40	M_SPP1	HSCB
KCND1	1.79641e-44	0.334468	0.13	0.072	3.18251e-40	M_SPP1	KCND1
ITGB5	2.07654e-44	0.823125	0.083	0.039	3.67879e-40	M_SPP1	ITGB5
SMARCA2	2.11566e-44	0.127004	0.198	0.125	3.74811e-40	M_SPP1	SMARCA2
GPR137	2.19809e-44	0.478095	0.122	0.067	3.89413e-40	M_SPP1	GPR137
MPP1	2.68448e-44	0.364586	0.142	0.082	4.75583e-40	M_SPP1	MPP1
ABL2	3.43329e-44	0.582672	0.132	0.074	6.08242e-40	M_SPP1	ABL2
DDB1	4.06196e-44	0.132226	0.206	0.131	7.19616e-40	M_SPP1	DDB1
PHF10	4.64047e-44	0.190291	0.214	0.138	8.22105e-40	M_SPP1	PHF10
ARMC8	5.09261e-44	0.320272	0.179	0.111	9.02207e-40	M_SPP1	ARMC8
MEA1	5.64974e-44	0.408451	0.153	0.09	1.00091e-39	M_SPP1	MEA1
PRKAR2A	6.12688e-44	0.370447	0.178	0.11	1.08544e-39	M_SPP1	PRKAR2A
SND1	6.36216e-44	0.288221	0.175	0.108	1.12712e-39	M_SPP1	SND1
FADS1	7.29884e-44	0.605176	0.131	0.075	1.29306e-39	M_SPP1	FADS1
NAV2	7.55304e-44	0.532311	0.125	0.07	1.3381e-39	M_SPP1	NAV2
THTPA	7.93262e-44	0.76591	0.122	0.068	1.40534e-39	M_SPP1	THTPA
EYA4	8.22263e-44	0.99902	0.074	0.033	1.45672e-39	M_SPP1	EYA4
MOSPD2	8.72509e-44	0.431147	0.159	0.096	1.54574e-39	M_SPP1	MOSPD2
HADH	9.07632e-44	0.535139	0.119	0.065	1.60796e-39	M_SPP1	HADH
UBE2G1	9.4436e-44	0.26807	0.149	0.087	1.67303e-39	M_SPP1	UBE2G1
SPG21	9.67744e-44	0.231329	0.165	0.099	1.71446e-39	M_SPP1	SPG21
SH3RF2	1.44411e-43	0.571816	0.09	0.044	2.55839e-39	M_SPP1	SH3RF2
CUTA	1.51659e-43	0.267235	0.192	0.121	2.6868e-39	M_SPP1	CUTA
NCSTN	1.65819e-43	0.188182	0.151	0.088	2.93766e-39	M_SPP1	NCSTN
SERINC1	1.97996e-43	0.403419	0.149	0.088	3.5077e-39	M_SPP1	SERINC1
PPIAL4G	3.09299e-43	0.590447	0.146	0.086	5.47954e-39	M_SPP1	PPIAL4G
TMEM160	3.1934e-43	0.888461	0.096	0.049	5.65742e-39	M_SPP1	TMEM160
CYFIP2	4.00664e-43	0.216835	0.127	0.071	7.09816e-39	M_SPP1	CYFIP2
NCDN	4.77684e-43	0.624185	0.123	0.068	8.46266e-39	M_SPP1	NCDN
TCP1	4.85363e-43	0.217066	0.25	0.17	8.59869e-39	M_SPP1	TCP1
SNRPB	4.92688e-43	0.170955	0.261	0.177	8.72846e-39	M_SPP1	SNRPB
IAH1	6.29238e-43	0.707484	0.091	0.045	1.11476e-38	M_SPP1	IAH1
GLUD1	7.21969e-43	0.449505	0.153	0.091	1.27904e-38	M_SPP1	GLUD1
ZNF740	7.28617e-43	0.550848	0.118	0.065	1.29082e-38	M_SPP1	ZNF740
MOSPD3	7.40749e-43	0.368262	0.121	0.066	1.31231e-38	M_SPP1	MOSPD3
CRK	9.18821e-43	0.327375	0.154	0.092	1.62778e-38	M_SPP1	CRK
UTP3	1.14008e-42	0.340551	0.195	0.125	2.01976e-38	M_SPP1	UTP3
MLEC	1.3257e-42	0.343594	0.187	0.119	2.3486e-38	M_SPP1	MLEC
EPS15	1.34351e-42	0.168722	0.144	0.083	2.38016e-38	M_SPP1	EPS15
RER1	1.40885e-42	0.222856	0.216	0.142	2.49592e-38	M_SPP1	RER1
ZNF724	1.55898e-42	1.03055	0.074	0.034	2.76188e-38	M_SPP1	ZNF724
MVB12A	1.84608e-42	0.682296	0.095	0.049	3.27051e-38	M_SPP1	MVB12A
EMC1	1.87851e-42	0.513868	0.111	0.06	3.32797e-38	M_SPP1	EMC1
EIF3M	2.19515e-42	0.167202	0.234	0.156	3.88893e-38	M_SPP1	EIF3M
PSMB5	2.27946e-42	0.299553	0.211	0.138	4.03829e-38	M_SPP1	PSMB5
DPEP2	2.67313e-42	1.28959	0.044	0.015	4.73571e-38	M_SPP1	DPEP2
PLXDC2	2.8158e-42	0.996342	0.065	0.028	4.98848e-38	M_SPP1	PLXDC2
CDK14	3.21316e-42	0.754268	0.096	0.049	5.69244e-38	M_SPP1	CDK14
LRP12	3.6135e-42	0.695768	0.106	0.057	6.40167e-38	M_SPP1	LRP12
SLC12A6	5.4237e-42	0.318901	0.129	0.073	9.60863e-38	M_SPP1	SLC12A6
PPP1R12C	6.00582e-42	0.278261	0.18	0.113	1.06399e-37	M_SPP1	PPP1R12C
RET	8.25868e-42	0.630155	0.092	0.046	1.46311e-37	M_SPP1	RET
LRRC41	1.21541e-41	0.356562	0.126	0.071	2.15322e-37	M_SPP1	LRRC41
GK	1.31475e-41	0.278616	0.135	0.078	2.3292e-37	M_SPP1	GK
NBN	1.3435e-41	0.321721	0.156	0.095	2.38015e-37	M_SPP1	NBN
NPRL3	1.67614e-41	0.923532	0.073	0.033	2.96944e-37	M_SPP1	NPRL3
ACBD3	1.94454e-41	0.145364	0.186	0.117	3.44494e-37	M_SPP1	ACBD3
TSPAN17	2.00989e-41	0.782648	0.067	0.029	3.56072e-37	M_SPP1	TSPAN17
MEX3C	2.0786e-41	0.325465	0.182	0.115	3.68244e-37	M_SPP1	MEX3C
WNK3	2.58144e-41	0.806652	0.086	0.043	4.57327e-37	M_SPP1	WNK3
PTCH1	4.29306e-41	0.671982	0.105	0.056	7.60559e-37	M_SPP1	PTCH1
CDK8	4.91589e-41	0.547251	0.131	0.076	8.70898e-37	M_SPP1	CDK8
AFDN	5.53621e-41	0.106091	0.21	0.137	9.80794e-37	M_SPP1	AFDN
TKT	6.00016e-41	0.214934	0.255	0.175	1.06299e-36	M_SPP1	TKT
PLEKHM3	7.75314e-41	0.523613	0.103	0.055	1.37355e-36	M_SPP1	PLEKHM3
CDC42SE2	8.37516e-41	0.230175	0.19	0.122	1.48374e-36	M_SPP1	CDC42SE2
CAMTA2	8.38966e-41	0.314497	0.124	0.07	1.48631e-36	M_SPP1	CAMTA2
UAP1L1	8.56262e-41	0.891678	0.063	0.027	1.51695e-36	M_SPP1	UAP1L1
NFS1	9.77108e-41	0.595774	0.158	0.098	1.73104e-36	M_SPP1	NFS1
WAPL	1.12473e-40	0.192628	0.213	0.14	1.99257e-36	M_SPP1	WAPL
MSI2	1.14833e-40	0.304443	0.142	0.083	2.03438e-36	M_SPP1	MSI2
SMURF2	1.18103e-40	0.184658	0.139	0.082	2.09231e-36	M_SPP1	SMURF2
PLIN2	1.20236e-40	0.288101	0.123	0.069	2.13011e-36	M_SPP1	PLIN2
PIP4P1	1.35715e-40	0.192556	0.171	0.106	2.40433e-36	M_SPP1	PIP4P1
SLC43A2	1.74654e-40	0.535515	0.092	0.047	3.09417e-36	M_SPP1	SLC43A2
SLC24A5	2.14629e-40	1.96015	0.031	0.008	3.80237e-36	M_SPP1	SLC24A5
ZCCHC14	2.38738e-40	0.969873	0.069	0.031	4.22949e-36	M_SPP1	ZCCHC14
ZNF609	2.44947e-40	0.331444	0.127	0.072	4.33947e-36	M_SPP1	ZNF609
PALD1	3.2376e-40	0.643753	0.083	0.041	5.73574e-36	M_SPP1	PALD1
N4BP2L2	3.34933e-40	0.144983	0.212	0.14	5.93367e-36	M_SPP1	N4BP2L2
ABHD2	4.00963e-40	0.328648	0.136	0.08	7.10347e-36	M_SPP1	ABHD2
STX8	4.05872e-40	0.685191	0.101	0.054	7.19043e-36	M_SPP1	STX8
ACO2	4.0731e-40	0.186431	0.196	0.127	7.2159e-36	M_SPP1	ACO2
RAP1GDS1	7.12856e-40	0.383334	0.152	0.093	1.2629e-35	M_SPP1	RAP1GDS1
STX7	8.21016e-40	0.302908	0.169	0.105	1.45451e-35	M_SPP1	STX7
SLC6A8	8.42395e-40	0.893789	0.079	0.038	1.49239e-35	M_SPP1	SLC6A8
FAM76A	1.02555e-39	0.107383	0.177	0.111	1.81687e-35	M_SPP1	FAM76A
USP7	1.04544e-39	0.102178	0.24	0.163	1.85211e-35	M_SPP1	USP7
SMAD4	1.04552e-39	0.124082	0.158	0.096	1.85225e-35	M_SPP1	SMAD4
AGFG1	1.15056e-39	0.103347	0.178	0.111	2.03832e-35	M_SPP1	AGFG1
AGPAT4	1.19877e-39	0.762695	0.075	0.036	2.12375e-35	M_SPP1	AGPAT4
DGKZ	1.21066e-39	0.361942	0.117	0.065	2.14481e-35	M_SPP1	DGKZ
ELAVL1	1.39922e-39	0.1562	0.243	0.166	2.47886e-35	M_SPP1	ELAVL1
SEC24C	1.46806e-39	0.284554	0.159	0.098	2.60082e-35	M_SPP1	SEC24C
TEP1	1.56375e-39	0.621825	0.108	0.059	2.77033e-35	M_SPP1	TEP1
TOMM70	1.73926e-39	0.242855	0.187	0.121	3.08127e-35	M_SPP1	TOMM70
SVBP	1.74357e-39	0.661951	0.086	0.043	3.0889e-35	M_SPP1	SVBP
YLPM1	2.17589e-39	0.472378	0.128	0.074	3.85481e-35	M_SPP1	YLPM1
LAMTOR2	2.60883e-39	0.215744	0.188	0.121	4.6218e-35	M_SPP1	LAMTOR2
COPS9	3.05492e-39	0.307669	0.141	0.084	5.41209e-35	M_SPP1	COPS9
PCYT1A	3.18751e-39	0.204537	0.149	0.089	5.647e-35	M_SPP1	PCYT1A
NT5DC2	3.27217e-39	0.32738	0.198	0.129	5.79697e-35	M_SPP1	NT5DC2
RASAL2	3.52493e-39	0.687756	0.081	0.04	6.24477e-35	M_SPP1	RASAL2
CNOT6	3.64287e-39	0.263799	0.206	0.136	6.45371e-35	M_SPP1	CNOT6
YBX3	5.28108e-39	0.186579	0.305	0.219	9.35596e-35	M_SPP1	YBX3
ITGB2	5.31734e-39	0.270467	0.149	0.09	9.42021e-35	M_SPP1	ITGB2
UBL7	6.51129e-39	0.171627	0.161	0.1	1.15354e-34	M_SPP1	UBL7
ARHGEF6	7.48656e-39	0.422214	0.168	0.106	1.32632e-34	M_SPP1	ARHGEF6
CHST12	8.0027e-39	0.409047	0.11	0.061	1.41776e-34	M_SPP1	CHST12
HAGH	8.24047e-39	0.650241	0.085	0.043	1.45988e-34	M_SPP1	HAGH
RABEP1	8.40037e-39	0.576983	0.123	0.071	1.48821e-34	M_SPP1	RABEP1
PLAA	8.56365e-39	0.552403	0.122	0.07	1.51714e-34	M_SPP1	PLAA
PLRG1	9.15455e-39	0.339858	0.166	0.104	1.62182e-34	M_SPP1	PLRG1
FXR2	9.52049e-39	0.181843	0.175	0.111	1.68665e-34	M_SPP1	FXR2
TMSB4Y	1.1359e-38	0.494112	0.135	0.08	2.01237e-34	M_SPP1	TMSB4Y
PSMC6	1.15622e-38	0.169567	0.224	0.151	2.04836e-34	M_SPP1	PSMC6
NUS1	1.17813e-38	0.494103	0.118	0.067	2.08717e-34	M_SPP1	NUS1
LTBP4	1.38025e-38	0.89134	0.072	0.034	2.44524e-34	M_SPP1	LTBP4
HSPA1L	1.78517e-38	0.349851	0.209	0.139	3.16261e-34	M_SPP1	HSPA1L
CD226	1.7995e-38	0.172175	0.112	0.062	3.18799e-34	M_SPP1	CD226
DAD1	2.20135e-38	0.291926	0.159	0.099	3.89991e-34	M_SPP1	DAD1
ZFAT	2.3604e-38	0.831421	0.08	0.04	4.18169e-34	M_SPP1	ZFAT
TMF1	2.92777e-38	0.1139	0.167	0.105	5.18684e-34	M_SPP1	TMF1
LHX6	3.19667e-38	1.02163	0.063	0.028	5.66321e-34	M_SPP1	LHX6
CTBP2	3.61567e-38	0.129607	0.21	0.139	6.40552e-34	M_SPP1	CTBP2
TOB2	4.39946e-38	0.291809	0.177	0.113	7.79409e-34	M_SPP1	TOB2
CNIH1	5.04412e-38	0.486787	0.132	0.078	8.93616e-34	M_SPP1	CNIH1
KPNA6	7.26605e-38	0.316465	0.135	0.08	1.28725e-33	M_SPP1	KPNA6
NUP93	7.43724e-38	0.689609	0.111	0.063	1.31758e-33	M_SPP1	NUP93
VPS13C	8.65986e-38	0.467838	0.118	0.067	1.53418e-33	M_SPP1	VPS13C
APRT	8.76462e-38	0.398651	0.121	0.069	1.55274e-33	M_SPP1	APRT
MED12	8.8619e-38	0.297619	0.148	0.09	1.56997e-33	M_SPP1	MED12
TMEM229B	1.40134e-37	0.725805	0.09	0.047	2.48262e-33	M_SPP1	TMEM229B
SLC23A2	1.4017e-37	0.169751	0.213	0.141	2.48325e-33	M_SPP1	SLC23A2
NSD1	1.43061e-37	0.189646	0.15	0.091	2.53446e-33	M_SPP1	NSD1
UBE4B	1.48045e-37	0.41174	0.123	0.072	2.62277e-33	M_SPP1	UBE4B
E2F4	1.69952e-37	0.247641	0.189	0.124	3.01086e-33	M_SPP1	E2F4
MAPK3	1.95659e-37	0.363859	0.121	0.07	3.4663e-33	M_SPP1	MAPK3
CLDND1	2.35134e-37	0.171504	0.214	0.143	4.16563e-33	M_SPP1	CLDND1
FKBP3	3.28422e-37	0.404522	0.157	0.098	5.81832e-33	M_SPP1	FKBP3
ATXN2	3.55766e-37	0.323397	0.136	0.081	6.30275e-33	M_SPP1	ATXN2
C2CD2L	3.61366e-37	0.315787	0.13	0.077	6.40196e-33	M_SPP1	C2CD2L
CALML3	3.76056e-37	0.419202	0.155	0.096	6.6622e-33	M_SPP1	CALML3
ARCN1	5.63027e-37	0.236977	0.198	0.131	9.97458e-33	M_SPP1	ARCN1
USF3	5.79509e-37	0.505526	0.1	0.055	1.02666e-32	M_SPP1	USF3
SNRPA	6.38291e-37	0.391393	0.173	0.111	1.1308e-32	M_SPP1	SNRPA
SPPL2A	6.69471e-37	0.302239	0.153	0.095	1.18603e-32	M_SPP1	SPPL2A
PPP4R1	8.21104e-37	0.13472	0.153	0.094	1.45467e-32	M_SPP1	PPP4R1
HTT	1.03345e-36	0.581095	0.1	0.055	1.83087e-32	M_SPP1	HTT
BTBD1	1.03888e-36	0.281922	0.144	0.088	1.84048e-32	M_SPP1	BTBD1
PPP2R2A	1.0862e-36	0.207702	0.198	0.131	1.92431e-32	M_SPP1	PPP2R2A
RTCB	1.24789e-36	0.662656	0.092	0.049	2.21075e-32	M_SPP1	RTCB
CLCN4	1.25885e-36	0.664666	0.1	0.054	2.23018e-32	M_SPP1	CLCN4
KATNB1	1.41518e-36	0.64781	0.093	0.05	2.50714e-32	M_SPP1	KATNB1
MRPL51	1.71359e-36	0.155894	0.204	0.136	3.03579e-32	M_SPP1	MRPL51
FAM181A	1.75342e-36	0.816745	0.073	0.035	3.10637e-32	M_SPP1	FAM181A
MDH1	1.8736e-36	0.176651	0.214	0.144	3.31926e-32	M_SPP1	MDH1
TMEM119	2.17692e-36	0.858943	0.089	0.047	3.85663e-32	M_SPP1	TMEM119
ADRM1	2.23671e-36	0.534831	0.106	0.059	3.96256e-32	M_SPP1	ADRM1
CNOT4	2.68617e-36	0.263056	0.158	0.099	4.75882e-32	M_SPP1	CNOT4
TBCA	2.69527e-36	0.235652	0.18	0.117	4.77495e-32	M_SPP1	TBCA
B4GALT5	3.15051e-36	0.118635	0.228	0.155	5.58145e-32	M_SPP1	B4GALT5
SNF8	3.42436e-36	0.291319	0.142	0.087	6.0666e-32	M_SPP1	SNF8
ZCCHC24	3.55715e-36	0.44364	0.114	0.065	6.30184e-32	M_SPP1	ZCCHC24
UCHL5	3.56813e-36	0.396199	0.16	0.102	6.3213e-32	M_SPP1	UCHL5
JAG1	3.69331e-36	0.35473	0.151	0.094	6.54307e-32	M_SPP1	JAG1
ELOVL5	4.10731e-36	0.295105	0.184	0.12	7.27651e-32	M_SPP1	ELOVL5
CACNA1D	4.42533e-36	0.515235	0.103	0.057	7.83991e-32	M_SPP1	CACNA1D
SLC25A11	5.17161e-36	0.270056	0.129	0.076	9.16202e-32	M_SPP1	SLC25A11
SZRD1	6.18709e-36	0.206409	0.166	0.107	1.09611e-31	M_SPP1	SZRD1
SLC35B1	6.776e-36	0.222546	0.177	0.114	1.20044e-31	M_SPP1	SLC35B1
PRKRA	7.02775e-36	0.517639	0.104	0.058	1.24504e-31	M_SPP1	PRKRA
ATP6V1D	7.17394e-36	0.201559	0.136	0.082	1.27094e-31	M_SPP1	ATP6V1D
ATP11A	7.80972e-36	0.305412	0.138	0.084	1.38357e-31	M_SPP1	ATP11A
PSMF1	8.2983e-36	0.263357	0.158	0.1	1.47013e-31	M_SPP1	PSMF1
NAA80	8.39724e-36	0.420347	0.091	0.048	1.48765e-31	M_SPP1	NAA80
LMX1B	9.07577e-36	0.488832	0.104	0.058	1.60786e-31	M_SPP1	LMX1B
LDLRAD4	9.33269e-36	0.78632	0.084	0.044	1.65338e-31	M_SPP1	LDLRAD4
HM13	1.02251e-35	0.137446	0.192	0.127	1.81148e-31	M_SPP1	HM13
CKB	1.05501e-35	0.488995	0.143	0.089	1.86905e-31	M_SPP1	CKB
CPEB3	1.24544e-35	0.760085	0.061	0.027	2.20642e-31	M_SPP1	CPEB3
UBE2D1	1.30344e-35	0.400208	0.133	0.081	2.30917e-31	M_SPP1	UBE2D1
FAM171A1	1.31408e-35	0.229469	0.143	0.088	2.32802e-31	M_SPP1	FAM171A1
ARID2	1.43004e-35	0.145049	0.172	0.111	2.53347e-31	M_SPP1	ARID2
NFE2L1	1.44262e-35	0.279774	0.156	0.098	2.55575e-31	M_SPP1	NFE2L1
FKBP1B	1.7267e-35	0.723174	0.086	0.045	3.05901e-31	M_SPP1	FKBP1B
EPM2A	2.57288e-35	0.760012	0.075	0.037	4.55811e-31	M_SPP1	EPM2A
BCAR3	2.64486e-35	0.972088	0.046	0.018	4.68564e-31	M_SPP1	BCAR3
SAMM50	2.98857e-35	0.562064	0.102	0.057	5.29454e-31	M_SPP1	SAMM50
LMNTD1	3.88746e-35	0.82345	0.065	0.031	6.88702e-31	M_SPP1	LMNTD1
NDUFB6	4.27921e-35	0.340832	0.129	0.078	7.58105e-31	M_SPP1	NDUFB6
USP19	4.72424e-35	0.123898	0.167	0.107	8.36947e-31	M_SPP1	USP19
PPP4R3A	4.73182e-35	0.217337	0.194	0.13	8.38289e-31	M_SPP1	PPP4R3A
UBE2F	4.89251e-35	0.140636	0.195	0.129	8.66756e-31	M_SPP1	UBE2F
STYX	5.17223e-35	0.530417	0.11	0.063	9.16312e-31	M_SPP1	STYX
DNAJB6	5.24399e-35	0.161592	0.163	0.104	9.29025e-31	M_SPP1	DNAJB6
MNAT1	5.43789e-35	0.592607	0.097	0.054	9.63377e-31	M_SPP1	MNAT1
SPHK2	6.62314e-35	0.219147	0.095	0.052	1.17336e-30	M_SPP1	SPHK2
AP2B1	6.65475e-35	0.220168	0.157	0.099	1.17896e-30	M_SPP1	AP2B1
ZNF770	1.14179e-34	0.394603	0.1	0.056	2.02279e-30	M_SPP1	ZNF770
INTS12	1.15053e-34	0.194291	0.13	0.078	2.03828e-30	M_SPP1	INTS12
ADARB1	1.21991e-34	1.58082	0.028	0.008	2.16119e-30	M_SPP1	ADARB1
DNAJB11	1.27831e-34	0.362546	0.145	0.091	2.26466e-30	M_SPP1	DNAJB11
TSC22D1	1.38954e-34	0.325885	0.143	0.088	2.46171e-30	M_SPP1	TSC22D1
METRNL	1.43737e-34	0.250425	0.14	0.086	2.54645e-30	M_SPP1	METRNL
ALG5	1.45625e-34	0.516498	0.099	0.055	2.5799e-30	M_SPP1	ALG5
SNW1	1.58045e-34	0.268641	0.16	0.103	2.79993e-30	M_SPP1	SNW1
CDK6	1.91162e-34	0.731688	0.061	0.028	3.38663e-30	M_SPP1	CDK6
PRODH2	2.03478e-34	0.531888	0.098	0.054	3.60481e-30	M_SPP1	PRODH2
SPRED2	2.24386e-34	0.399768	0.138	0.085	3.97523e-30	M_SPP1	SPRED2
RAPGEF2	2.31201e-34	0.243081	0.203	0.137	4.09596e-30	M_SPP1	RAPGEF2
OCRL	2.47379e-34	0.755878	0.086	0.046	4.38256e-30	M_SPP1	OCRL
CAMSAP2	2.49107e-34	0.400714	0.108	0.062	4.41318e-30	M_SPP1	CAMSAP2
BMT2	2.58654e-34	0.251773	0.129	0.077	4.58231e-30	M_SPP1	BMT2
FKBP2	2.81437e-34	0.321523	0.165	0.107	4.98595e-30	M_SPP1	FKBP2
TMCC3	2.99913e-34	0.901782	0.064	0.03	5.31325e-30	M_SPP1	TMCC3
DOCK7	3.15584e-34	0.324516	0.156	0.1	5.59089e-30	M_SPP1	DOCK7
RXYLT1	4.11048e-34	0.624913	0.075	0.038	7.28213e-30	M_SPP1	RXYLT1
TFAP2B	4.38014e-34	0.935654	0.064	0.031	7.75985e-30	M_SPP1	TFAP2B
ERN1	5.09892e-34	0.350765	0.1	0.056	9.03325e-30	M_SPP1	ERN1
ZMPSTE24	7.36615e-34	0.390402	0.141	0.088	1.30499e-29	M_SPP1	ZMPSTE24
XPA	8.41818e-34	0.375211	0.11	0.064	1.49137e-29	M_SPP1	XPA
ABHD17A	8.53907e-34	0.791099	0.072	0.036	1.51278e-29	M_SPP1	ABHD17A
NT5C	8.62516e-34	0.486848	0.097	0.054	1.52803e-29	M_SPP1	NT5C
ITFG1	8.82471e-34	0.473007	0.094	0.051	1.56339e-29	M_SPP1	ITFG1
SLC10A3	8.84146e-34	0.424501	0.1	0.057	1.56635e-29	M_SPP1	SLC10A3
LYPLA2	1.11334e-33	0.442319	0.089	0.048	1.9724e-29	M_SPP1	LYPLA2
PRMT1	1.32726e-33	0.174245	0.23	0.16	2.35137e-29	M_SPP1	PRMT1
KAT2B	1.40773e-33	0.308193	0.15	0.095	2.49394e-29	M_SPP1	KAT2B
MYO15A	1.55946e-33	0.29371	0.128	0.078	2.76273e-29	M_SPP1	MYO15A
OPHN1	1.7439e-33	0.653734	0.088	0.047	3.0895e-29	M_SPP1	OPHN1
SMDT1	1.7962e-33	0.356538	0.118	0.07	3.18214e-29	M_SPP1	SMDT1
CYBB	2.13074e-33	0.242704	0.232	0.163	3.77482e-29	M_SPP1	CYBB
NAXE	2.16799e-33	0.239299	0.149	0.094	3.84081e-29	M_SPP1	NAXE
LSM6	2.4434e-33	0.552192	0.119	0.071	4.32873e-29	M_SPP1	LSM6
OAF	2.50962e-33	0.724018	0.055	0.024	4.44604e-29	M_SPP1	OAF
CALY	2.72341e-33	0.468922	0.077	0.039	4.82479e-29	M_SPP1	CALY
GLS	2.81002e-33	0.120616	0.231	0.161	4.97822e-29	M_SPP1	GLS
MANF	2.92067e-33	0.144745	0.28	0.202	5.17425e-29	M_SPP1	MANF
MRPS14	3.08913e-33	0.658027	0.082	0.043	5.47271e-29	M_SPP1	MRPS14
PIP5K1C	3.39973e-33	0.295034	0.132	0.081	6.02296e-29	M_SPP1	PIP5K1C
YIF1A	3.40344e-33	0.429822	0.112	0.065	6.02954e-29	M_SPP1	YIF1A
CCDC47	3.48598e-33	0.228034	0.158	0.101	6.17576e-29	M_SPP1	CCDC47
PCGF1	4.38541e-33	0.515255	0.076	0.039	7.76919e-29	M_SPP1	PCGF1
KIFAP3	4.935e-33	0.799206	0.073	0.037	8.74284e-29	M_SPP1	KIFAP3
EFR3B	5.05886e-33	0.398528	0.076	0.039	8.96228e-29	M_SPP1	EFR3B
CX3CR1	5.12342e-33	1.21572	0.051	0.022	9.07664e-29	M_SPP1	CX3CR1
HACD1	5.13865e-33	0.907683	0.054	0.024	9.10363e-29	M_SPP1	HACD1
PIAS1	5.26512e-33	0.163342	0.175	0.115	9.32768e-29	M_SPP1	PIAS1
DTX3	6.99165e-33	0.544538	0.076	0.039	1.23864e-28	M_SPP1	DTX3
USP15	7.7817e-33	0.159647	0.182	0.121	1.37861e-28	M_SPP1	USP15
TAOK2	7.92421e-33	0.323673	0.1	0.057	1.40385e-28	M_SPP1	TAOK2
CRIM1	9.63409e-33	0.262489	0.129	0.078	1.70677e-28	M_SPP1	CRIM1
ZNF22	9.73984e-33	0.295229	0.095	0.052	1.72551e-28	M_SPP1	ZNF22
GALNT2	1.08216e-32	0.245575	0.143	0.09	1.91716e-28	M_SPP1	GALNT2
SCN5A	1.12896e-32	0.250867	0.127	0.077	2.00007e-28	M_SPP1	SCN5A
UBR2	1.16216e-32	0.35632	0.123	0.074	2.05888e-28	M_SPP1	UBR2
GLMP	1.17699e-32	0.607283	0.082	0.044	2.08516e-28	M_SPP1	GLMP
HIVEP2	1.3318e-32	0.419602	0.141	0.089	2.35941e-28	M_SPP1	HIVEP2
XKR7	1.40961e-32	0.936837	0.057	0.026	2.49727e-28	M_SPP1	XKR7
ATP7A	1.48282e-32	0.308561	0.105	0.06	2.62697e-28	M_SPP1	ATP7A
LEPROTL1	1.56326e-32	0.342796	0.102	0.058	2.76948e-28	M_SPP1	LEPROTL1
ABHD4	1.69031e-32	0.639949	0.054	0.024	2.99455e-28	M_SPP1	ABHD4
GSKIP	1.81672e-32	0.50115	0.085	0.046	3.2185e-28	M_SPP1	GSKIP
CENPX	1.8218e-32	0.365404	0.106	0.062	3.2275e-28	M_SPP1	CENPX
CMC1	1.92169e-32	0.452472	0.108	0.062	3.40447e-28	M_SPP1	CMC1
ST18	2.2688e-32	1.09436	0.043	0.017	4.0194e-28	M_SPP1	ST18
CAMK2G	2.72628e-32	0.422318	0.098	0.055	4.82987e-28	M_SPP1	CAMK2G
DDX50	3.03859e-32	0.17049	0.165	0.108	5.38317e-28	M_SPP1	DDX50
PRDM5	3.06978e-32	0.792533	0.065	0.032	5.43841e-28	M_SPP1	PRDM5
SDF2L1	3.2284e-32	0.608014	0.114	0.068	5.71943e-28	M_SPP1	SDF2L1
TMEM167A	3.23099e-32	0.196807	0.143	0.09	5.72403e-28	M_SPP1	TMEM167A
BLVRA	3.86312e-32	0.715163	0.066	0.032	6.8439e-28	M_SPP1	BLVRA
PSMC1	3.90229e-32	0.234626	0.188	0.127	6.91329e-28	M_SPP1	PSMC1
ANKRD28	4.20428e-32	0.329737	0.104	0.06	7.44831e-28	M_SPP1	ANKRD28
THYN1	4.85525e-32	0.663928	0.092	0.052	8.60157e-28	M_SPP1	THYN1
TBC1D19	4.93314e-32	0.783551	0.068	0.034	8.73956e-28	M_SPP1	TBC1D19
ATRN	5.56548e-32	0.481687	0.074	0.038	9.8598e-28	M_SPP1	ATRN
ELOVL1	5.79881e-32	0.456495	0.107	0.062	1.02732e-27	M_SPP1	ELOVL1
TBC1D30	5.84117e-32	1.4451	0.041	0.016	1.03482e-27	M_SPP1	TBC1D30
ATG5	6.18761e-32	0.270265	0.136	0.085	1.0962e-27	M_SPP1	ATG5
PSMD7	8.82829e-32	0.245414	0.164	0.108	1.56402e-27	M_SPP1	PSMD7
TLNRD1	9.03231e-32	0.377149	0.178	0.119	1.60016e-27	M_SPP1	TLNRD1
WBP4	9.5144e-32	0.327863	0.123	0.075	1.68557e-27	M_SPP1	WBP4
TRAF3	1.1465e-31	0.212042	0.133	0.082	2.03115e-27	M_SPP1	TRAF3
ACP2	1.16555e-31	0.434744	0.105	0.061	2.06488e-27	M_SPP1	ACP2
CTNNBIP1	1.21759e-31	0.15392	0.117	0.07	2.15709e-27	M_SPP1	CTNNBIP1
ATP2B3	1.22404e-31	0.242438	0.141	0.089	2.16851e-27	M_SPP1	ATP2B3
TLE4	1.2243e-31	0.341827	0.146	0.093	2.16898e-27	M_SPP1	TLE4
WLS	1.22879e-31	0.574361	0.089	0.049	2.17693e-27	M_SPP1	WLS
HGF	1.36803e-31	1.0133	0.04	0.015	2.42359e-27	M_SPP1	HGF
SLC35A2	1.44714e-31	0.506017	0.08	0.042	2.56375e-27	M_SPP1	SLC35A2
GKAP1	1.64931e-31	0.601407	0.085	0.046	2.92192e-27	M_SPP1	GKAP1
PPP1R13B	2.16553e-31	0.536458	0.087	0.048	3.83645e-27	M_SPP1	PPP1R13B
SPRY1	2.21709e-31	0.780061	0.074	0.039	3.92779e-27	M_SPP1	SPRY1
HIPK2	2.32542e-31	0.308674	0.18	0.122	4.11971e-27	M_SPP1	HIPK2
UBE2E2	2.36843e-31	0.68046	0.081	0.043	4.19591e-27	M_SPP1	UBE2E2
LILRA2	3.35886e-31	0.43693	0.099	0.057	5.95055e-27	M_SPP1	LILRA2
KIF3A	3.83744e-31	0.489226	0.087	0.048	6.79841e-27	M_SPP1	KIF3A
SPTBN1	4.78605e-31	0.149558	0.209	0.144	8.47897e-27	M_SPP1	SPTBN1
MAPKAP1	4.91371e-31	0.255887	0.129	0.081	8.70514e-27	M_SPP1	MAPKAP1
OTUB1	5.17655e-31	0.277229	0.131	0.081	9.17078e-27	M_SPP1	OTUB1
NSFL1C	5.46304e-31	0.341934	0.133	0.084	9.67832e-27	M_SPP1	NSFL1C
HTR7	5.71982e-31	0.562809	0.078	0.042	1.01332e-26	M_SPP1	HTR7
SYNJ1	5.83664e-31	0.143846	0.13	0.08	1.03402e-26	M_SPP1	SYNJ1
TNFRSF25	6.12379e-31	0.609609	0.059	0.028	1.08489e-26	M_SPP1	TNFRSF25
ERP44	6.45333e-31	0.230593	0.184	0.125	1.14327e-26	M_SPP1	ERP44
KMT2B	7.05556e-31	0.299158	0.136	0.086	1.24996e-26	M_SPP1	KMT2B
RARS2	7.40854e-31	0.523087	0.096	0.055	1.3125e-26	M_SPP1	RARS2
TLE1	9.73421e-31	0.320685	0.172	0.116	1.72451e-26	M_SPP1	TLE1
HMBS	1.0251e-30	0.652382	0.083	0.045	1.81606e-26	M_SPP1	HMBS
EPB41L2	1.04246e-30	0.349939	0.102	0.059	1.84682e-26	M_SPP1	EPB41L2
TPRA1	1.08323e-30	0.411965	0.074	0.039	1.91904e-26	M_SPP1	TPRA1
WDR12	1.19312e-30	0.426872	0.108	0.064	2.11373e-26	M_SPP1	WDR12
MRFAP1	1.3216e-30	0.226017	0.134	0.085	2.34134e-26	M_SPP1	MRFAP1
SMARCAL1	1.37727e-30	0.598646	0.065	0.032	2.43998e-26	M_SPP1	SMARCAL1
TENT5C	1.55698e-30	0.648794	0.104	0.062	2.75835e-26	M_SPP1	TENT5C
ZCCHC17	1.64251e-30	0.623225	0.089	0.05	2.90987e-26	M_SPP1	ZCCHC17
ZBTB4	1.8154e-30	0.387958	0.11	0.066	3.21617e-26	M_SPP1	ZBTB4
FOXJ2	1.87386e-30	0.374759	0.088	0.049	3.31972e-26	M_SPP1	FOXJ2
SERPINB4	1.90409e-30	1.03889	0.034	0.012	3.37329e-26	M_SPP1	SERPINB4
KLRC4	1.93589e-30	0.501789	0.072	0.038	3.42962e-26	M_SPP1	KLRC4
RIN2	2.01745e-30	0.460834	0.104	0.061	3.57412e-26	M_SPP1	RIN2
RDX	2.04063e-30	0.190121	0.179	0.121	3.61517e-26	M_SPP1	RDX
SMAD1	2.09158e-30	0.217459	0.115	0.069	3.70545e-26	M_SPP1	SMAD1
KIF21B	2.11965e-30	0.41905	0.104	0.061	3.75517e-26	M_SPP1	KIF21B
MVB12B	2.21826e-30	1.08422	0.049	0.021	3.92987e-26	M_SPP1	MVB12B
TOGARAM1	2.23208e-30	0.642242	0.082	0.044	3.95435e-26	M_SPP1	TOGARAM1
UBE2L5	2.50771e-30	0.512259	0.095	0.055	4.44265e-26	M_SPP1	UBE2L5
CALCOCO1	2.5879e-30	0.338223	0.083	0.045	4.58472e-26	M_SPP1	CALCOCO1
ETFDH	2.71003e-30	0.569412	0.082	0.045	4.80109e-26	M_SPP1	ETFDH
TMEM106A	2.7105e-30	0.838948	0.058	0.028	4.80193e-26	M_SPP1	TMEM106A
NAV3	2.96801e-30	0.792151	0.08	0.044	5.25813e-26	M_SPP1	NAV3
COMTD1	3.02617e-30	0.596417	0.08	0.043	5.36116e-26	M_SPP1	COMTD1
HOOK3	3.2132e-30	0.112197	0.155	0.101	5.69251e-26	M_SPP1	HOOK3
BAG6	3.29973e-30	0.172536	0.159	0.104	5.8458e-26	M_SPP1	BAG6
AMBRA1	3.32797e-30	0.272589	0.104	0.061	5.89583e-26	M_SPP1	AMBRA1
HMGXB4	3.36871e-30	0.257038	0.15	0.097	5.968e-26	M_SPP1	HMGXB4
TBC1D12	3.37219e-30	0.838778	0.05	0.022	5.97418e-26	M_SPP1	TBC1D12
TANC2	3.46035e-30	0.453459	0.104	0.061	6.13036e-26	M_SPP1	TANC2
THAP11	3.65283e-30	0.348818	0.093	0.053	6.47136e-26	M_SPP1	THAP11
TTLL9	3.82799e-30	0.922091	0.055	0.026	6.78167e-26	M_SPP1	TTLL9
ACTC1	3.91668e-30	0.294997	0.111	0.067	6.93879e-26	M_SPP1	ACTC1
BCAP29	3.9964e-30	0.550813	0.084	0.046	7.08002e-26	M_SPP1	BCAP29
SNX29	4.07833e-30	0.672717	0.054	0.025	7.22516e-26	M_SPP1	SNX29
CCND1	4.643e-30	0.665471	0.067	0.034	8.22554e-26	M_SPP1	CCND1
RAB11FIP5	4.92178e-30	0.514881	0.087	0.049	8.71942e-26	M_SPP1	RAB11FIP5
GABARAPL1	5.05431e-30	0.536879	0.081	0.044	8.95422e-26	M_SPP1	GABARAPL1
ACLY	5.1267e-30	0.115568	0.179	0.12	9.08247e-26	M_SPP1	ACLY
SMC6	5.31423e-30	0.14205	0.24	0.172	9.41469e-26	M_SPP1	SMC6
MAPK1	5.56971e-30	0.234883	0.149	0.097	9.8673e-26	M_SPP1	MAPK1
SLC45A4	6.12541e-30	0.478504	0.094	0.053	1.08518e-25	M_SPP1	SLC45A4
IMMT	6.70052e-30	0.277995	0.136	0.087	1.18706e-25	M_SPP1	IMMT
ASB3	6.83021e-30	0.957632	0.039	0.016	1.21004e-25	M_SPP1	ASB3
CDK5	7.14772e-30	0.67098	0.07	0.036	1.26629e-25	M_SPP1	CDK5
ASXL2	7.20525e-30	0.292002	0.109	0.066	1.27648e-25	M_SPP1	ASXL2
IDH3G	1.06806e-29	0.392496	0.115	0.07	1.89218e-25	M_SPP1	IDH3G
TRAPPC4	1.07804e-29	0.438863	0.114	0.07	1.90986e-25	M_SPP1	TRAPPC4
TMX3	1.11995e-29	0.359047	0.107	0.064	1.98411e-25	M_SPP1	TMX3
PDE6D	1.23121e-29	0.628995	0.091	0.052	2.18122e-25	M_SPP1	PDE6D
RNF2	1.34397e-29	0.217568	0.136	0.087	2.38099e-25	M_SPP1	RNF2
MYLK3	1.35631e-29	0.900081	0.045	0.019	2.40284e-25	M_SPP1	MYLK3
TESK1	1.35672e-29	0.646657	0.084	0.047	2.40357e-25	M_SPP1	TESK1
CLCN5	1.446e-29	0.533181	0.089	0.05	2.56173e-25	M_SPP1	CLCN5
TOX4	1.58096e-29	0.38184	0.103	0.061	2.80083e-25	M_SPP1	TOX4
PDCD5	1.68835e-29	0.124129	0.156	0.102	2.99108e-25	M_SPP1	PDCD5
CREB3L2	1.75604e-29	0.648646	0.057	0.027	3.11101e-25	M_SPP1	CREB3L2
PHF2	1.75643e-29	0.131841	0.142	0.091	3.11168e-25	M_SPP1	PHF2
VCAM1	1.78435e-29	1.05311	0.036	0.014	3.16115e-25	M_SPP1	VCAM1
ZCCHC18	2.31777e-29	0.768999	0.059	0.029	4.10617e-25	M_SPP1	ZCCHC18
CBR1	2.46018e-29	0.621024	0.067	0.035	4.35846e-25	M_SPP1	CBR1
ZDHHC3	2.51238e-29	0.316379	0.124	0.077	4.45093e-25	M_SPP1	ZDHHC3
LMBRD1	2.81226e-29	0.112054	0.131	0.082	4.9822e-25	M_SPP1	LMBRD1
ZMAT2	4.1909e-29	0.101691	0.171	0.115	7.42459e-25	M_SPP1	ZMAT2
BAHD1	4.52177e-29	0.411294	0.093	0.053	8.01077e-25	M_SPP1	BAHD1
POLR2I	4.86024e-29	0.39676	0.113	0.069	8.6104e-25	M_SPP1	POLR2I
FRG1	4.87714e-29	0.135421	0.157	0.104	8.64034e-25	M_SPP1	FRG1
CD300E	4.88425e-29	0.646577	0.066	0.034	8.65293e-25	M_SPP1	CD300E
SFMBT1	5.16649e-29	0.664642	0.08	0.044	9.15296e-25	M_SPP1	SFMBT1
SEC24D	6.97925e-29	0.627083	0.073	0.039	1.23644e-24	M_SPP1	SEC24D
GAS6	7.73545e-29	0.222948	0.087	0.048	1.37041e-24	M_SPP1	GAS6
GCGR	8.90328e-29	0.457425	0.091	0.052	1.5773e-24	M_SPP1	GCGR
CYSLTR1	9.5945e-29	0.373073	0.17	0.116	1.69976e-24	M_SPP1	CYSLTR1
ZNF566	9.77108e-29	0.497955	0.095	0.056	1.73104e-24	M_SPP1	ZNF566
ZEB1	1.04753e-28	0.204365	0.109	0.065	1.85581e-24	M_SPP1	ZEB1
DNAJC1	1.15178e-28	0.379699	0.118	0.074	2.0405e-24	M_SPP1	DNAJC1
TECR	1.15816e-28	0.201217	0.132	0.084	2.05179e-24	M_SPP1	TECR
PCNX1	1.27197e-28	0.267505	0.1	0.059	2.25342e-24	M_SPP1	PCNX1
MTA1	1.38429e-28	0.248061	0.157	0.105	2.45242e-24	M_SPP1	MTA1
NEDD8	1.44317e-28	0.303983	0.117	0.072	2.55671e-24	M_SPP1	NEDD8
DCAF11	1.53472e-28	0.434255	0.098	0.058	2.71891e-24	M_SPP1	DCAF11
MCTS1	1.66616e-28	0.306244	0.115	0.071	2.95177e-24	M_SPP1	MCTS1
YTHDF1	1.7336e-28	0.199523	0.165	0.111	3.07125e-24	M_SPP1	YTHDF1
SH3PXD2A	1.74092e-28	0.445364	0.093	0.054	3.08421e-24	M_SPP1	SH3PXD2A
EHMT2	1.83534e-28	0.335802	0.096	0.056	3.25149e-24	M_SPP1	EHMT2
AP3D1	1.93997e-28	0.299582	0.102	0.061	3.43685e-24	M_SPP1	AP3D1
TPST2	1.94572e-28	0.103187	0.126	0.079	3.44704e-24	M_SPP1	TPST2
CIB2	2.03839e-28	0.500195	0.061	0.03	3.61121e-24	M_SPP1	CIB2
DPP3	2.04438e-28	0.636471	0.062	0.031	3.62183e-24	M_SPP1	DPP3
NOL7	2.46455e-28	0.277358	0.148	0.098	4.3662e-24	M_SPP1	NOL7
MAP4K3	2.5973e-28	0.583498	0.083	0.046	4.60138e-24	M_SPP1	MAP4K3
COMMD1	2.66329e-28	0.390859	0.159	0.107	4.71828e-24	M_SPP1	COMMD1
ATP8B2	3.14595e-28	0.83055	0.047	0.021	5.57336e-24	M_SPP1	ATP8B2
TOMM40	3.55611e-28	0.471336	0.104	0.063	6.3e-24	M_SPP1	TOMM40
FAM53C	5.11037e-28	0.100388	0.187	0.129	9.05353e-24	M_SPP1	FAM53C
DENND6A	5.27567e-28	0.428567	0.099	0.059	9.34638e-24	M_SPP1	DENND6A
SHROOM1	6.44699e-28	0.614974	0.064	0.033	1.14215e-23	M_SPP1	SHROOM1
MPHOSPH10	6.87473e-28	0.316526	0.12	0.075	1.21793e-23	M_SPP1	MPHOSPH10
AEBP2	7.04154e-28	0.278372	0.13	0.083	1.24748e-23	M_SPP1	AEBP2
HAVCR2	7.18349e-28	0.926672	0.052	0.025	1.27263e-23	M_SPP1	HAVCR2
ZNF710	7.22678e-28	0.490308	0.079	0.044	1.2803e-23	M_SPP1	ZNF710
CNTN2	7.89404e-28	0.990638	0.05	0.023	1.39851e-23	M_SPP1	CNTN2
AIFM1	8.49802e-28	0.137366	0.12	0.075	1.50551e-23	M_SPP1	AIFM1
MTMR8	9.8425e-28	0.731462	0.072	0.039	1.7437e-23	M_SPP1	MTMR8
ATXN1	1.04404e-27	0.185377	0.094	0.055	1.84963e-23	M_SPP1	ATXN1
NEMF	1.17504e-27	0.233232	0.123	0.078	2.08171e-23	M_SPP1	NEMF
RAB35	1.17697e-27	0.22846	0.127	0.081	2.08512e-23	M_SPP1	RAB35
DCXR	1.22856e-27	0.165464	0.083	0.046	2.17651e-23	M_SPP1	DCXR
PLEKHG7	1.35803e-27	0.720772	0.045	0.02	2.40588e-23	M_SPP1	PLEKHG7
PXDC1	1.53441e-27	0.230255	0.101	0.06	2.71836e-23	M_SPP1	PXDC1
WIZ	1.7696e-27	0.470607	0.103	0.062	3.13503e-23	M_SPP1	WIZ
DCUN1D5	1.77734e-27	0.240276	0.199	0.142	3.14873e-23	M_SPP1	DCUN1D5
ITGA9	1.80835e-27	0.785629	0.059	0.029	3.20366e-23	M_SPP1	ITGA9
SCOC	1.87612e-27	0.310096	0.074	0.04	3.32373e-23	M_SPP1	SCOC
PNP	2.09822e-27	0.138297	0.171	0.117	3.71721e-23	M_SPP1	PNP
DERL2	2.17918e-27	0.395297	0.112	0.07	3.86064e-23	M_SPP1	DERL2
MGRN1	2.28269e-27	0.27221	0.083	0.047	4.04402e-23	M_SPP1	MGRN1
HHEX	2.36181e-27	0.262258	0.075	0.041	4.18419e-23	M_SPP1	HHEX
RUVBL1	2.36736e-27	0.435776	0.113	0.07	4.19402e-23	M_SPP1	RUVBL1
CXXC5	2.51777e-27	0.158745	0.138	0.09	4.46048e-23	M_SPP1	CXXC5
SLC4A9	2.70526e-27	0.790659	0.041	0.017	4.79264e-23	M_SPP1	SLC4A9
BEND6	2.71928e-27	0.402384	0.065	0.034	4.81749e-23	M_SPP1	BEND6
PPRC1	3.6068e-27	0.310262	0.119	0.075	6.38981e-23	M_SPP1	PPRC1
OGDH	3.77665e-27	0.336546	0.082	0.046	6.69071e-23	M_SPP1	OGDH
EXOSC10	3.78228e-27	0.281363	0.138	0.09	6.70068e-23	M_SPP1	EXOSC10
ZNF395	4.12676e-27	0.14276	0.117	0.073	7.31097e-23	M_SPP1	ZNF395
FNTA	4.3672e-27	0.1774	0.099	0.059	7.73693e-23	M_SPP1	FNTA
PPP1R9B	4.45022e-27	0.204533	0.121	0.076	7.88401e-23	M_SPP1	PPP1R9B
PLXNB2	4.90001e-27	0.278722	0.095	0.056	8.68086e-23	M_SPP1	PLXNB2
TNS4	5.04758e-27	0.213182	0.092	0.054	8.9423e-23	M_SPP1	TNS4
APOBEC1	5.23593e-27	0.65034	0.077	0.043	9.27597e-23	M_SPP1	APOBEC1
C17orf99	5.30862e-27	0.226835	0.147	0.097	9.40475e-23	M_SPP1	C17orf99
PIEZO1	6.29216e-27	0.435362	0.072	0.039	1.11472e-22	M_SPP1	PIEZO1
DAGLA	6.8765e-27	0.783375	0.06	0.031	1.21824e-22	M_SPP1	DAGLA
EXOC7	7.21967e-27	0.293272	0.08	0.045	1.27904e-22	M_SPP1	EXOC7
ABHD12	8.59733e-27	0.51826	0.085	0.049	1.5231e-22	M_SPP1	ABHD12
ATP13A2	8.72237e-27	0.798461	0.04	0.017	1.54525e-22	M_SPP1	ATP13A2
LIAS	9.37928e-27	0.401509	0.094	0.056	1.66163e-22	M_SPP1	LIAS
PHF12	9.77458e-27	0.222199	0.136	0.089	1.73167e-22	M_SPP1	PHF12
MKLN1	1.02592e-26	0.106165	0.139	0.091	1.81752e-22	M_SPP1	MKLN1
PAPPA	1.12851e-26	0.947438	0.048	0.022	1.99926e-22	M_SPP1	PAPPA
DKK3	1.32888e-26	1.24877	0.03	0.011	2.35424e-22	M_SPP1	DKK3
TMEM9B	1.39621e-26	0.384692	0.078	0.043	2.47352e-22	M_SPP1	TMEM9B
RAB28	1.42309e-26	0.781063	0.047	0.022	2.52114e-22	M_SPP1	RAB28
SMARCA4	1.45412e-26	0.150702	0.139	0.091	2.57612e-22	M_SPP1	SMARCA4
FAM76B	1.46394e-26	0.170536	0.129	0.083	2.59352e-22	M_SPP1	FAM76B
NCK1	1.46444e-26	0.142383	0.088	0.05	2.5944e-22	M_SPP1	NCK1
CUL5	1.58246e-26	0.417042	0.112	0.07	2.80349e-22	M_SPP1	CUL5
VPS28	1.60688e-26	0.117988	0.141	0.092	2.84675e-22	M_SPP1	VPS28
FOXJ3	1.65734e-26	0.277614	0.111	0.069	2.93614e-22	M_SPP1	FOXJ3
STAU2	1.7011e-26	0.570146	0.089	0.052	3.01368e-22	M_SPP1	STAU2
UROD	2.19296e-26	0.483845	0.07	0.038	3.88505e-22	M_SPP1	UROD
ACTL6A	2.19671e-26	0.233534	0.17	0.118	3.89169e-22	M_SPP1	ACTL6A
GMPPA	2.36564e-26	0.359472	0.083	0.047	4.19097e-22	M_SPP1	GMPPA
ABHD17C	2.44437e-26	0.369406	0.094	0.056	4.33045e-22	M_SPP1	ABHD17C
ABCB1	2.60642e-26	0.584326	0.052	0.025	4.61753e-22	M_SPP1	ABCB1
HSPA6	2.73165e-26	0.190434	0.2	0.143	4.8394e-22	M_SPP1	HSPA6
POLR2F	2.73923e-26	0.484038	0.091	0.054	4.85282e-22	M_SPP1	POLR2F
MFNG	2.75055e-26	1.1921	0.03	0.011	4.87288e-22	M_SPP1	MFNG
TRIM62	2.84694e-26	0.991605	0.04	0.017	5.04364e-22	M_SPP1	TRIM62
TSN	2.95028e-26	0.266704	0.123	0.079	5.22671e-22	M_SPP1	TSN
ECPAS	3.01634e-26	0.108439	0.155	0.105	5.34374e-22	M_SPP1	ECPAS
ACTR8	3.37088e-26	0.723555	0.069	0.038	5.97185e-22	M_SPP1	ACTR8
USP24	3.37777e-26	0.186751	0.121	0.077	5.98405e-22	M_SPP1	USP24
VPS16	3.58985e-26	0.353472	0.104	0.064	6.35978e-22	M_SPP1	VPS16
RNF4	3.6092e-26	0.277643	0.146	0.097	6.39406e-22	M_SPP1	RNF4
KCNT1	3.86611e-26	0.530281	0.065	0.034	6.84919e-22	M_SPP1	KCNT1
MAPK9	3.90609e-26	0.230329	0.126	0.081	6.92003e-22	M_SPP1	MAPK9
GCLC	4.06635e-26	0.161234	0.148	0.099	7.20394e-22	M_SPP1	GCLC
INO80E	4.17199e-26	0.59318	0.072	0.04	7.3911e-22	M_SPP1	INO80E
SLC30A5	4.52397e-26	0.469804	0.086	0.05	8.01466e-22	M_SPP1	SLC30A5
ING4	4.5292e-26	0.150648	0.08	0.045	8.02393e-22	M_SPP1	ING4
NUAK1	4.60099e-26	0.926384	0.039	0.017	8.15111e-22	M_SPP1	NUAK1
PISD	4.80286e-26	0.346701	0.107	0.066	8.50874e-22	M_SPP1	PISD
SYNE1	4.89475e-26	0.174051	0.08	0.045	8.67155e-22	M_SPP1	SYNE1
CHL1	5.15375e-26	0.278135	0.093	0.056	9.13039e-22	M_SPP1	CHL1
SARAF	5.72004e-26	0.368371	0.09	0.053	1.01336e-21	M_SPP1	SARAF
AMFR	5.79134e-26	0.34202	0.089	0.053	1.02599e-21	M_SPP1	AMFR
LRIT1	7.31415e-26	0.956175	0.033	0.013	1.29577e-21	M_SPP1	LRIT1
RNF139	7.44336e-26	0.298883	0.098	0.06	1.31867e-21	M_SPP1	RNF139
AGFG2	7.62666e-26	0.510403	0.068	0.037	1.35114e-21	M_SPP1	AGFG2
FRMD4B	7.76846e-26	0.180768	0.137	0.09	1.37626e-21	M_SPP1	FRMD4B
USP45	8.06997e-26	0.592329	0.063	0.033	1.42968e-21	M_SPP1	USP45
CHFR	9.0086e-26	0.411113	0.077	0.044	1.59596e-21	M_SPP1	CHFR
CRYZL1	1.08618e-25	0.207803	0.101	0.062	1.92428e-21	M_SPP1	CRYZL1
VMA21	1.09876e-25	0.357367	0.114	0.072	1.94657e-21	M_SPP1	VMA21
IMPDH1	1.14809e-25	0.468781	0.068	0.037	2.03396e-21	M_SPP1	IMPDH1
ZMYM3	1.18046e-25	0.433693	0.079	0.045	2.09131e-21	M_SPP1	ZMYM3
PRR27	1.23582e-25	0.773427	0.044	0.02	2.18938e-21	M_SPP1	PRR27
SLC39A10	1.34099e-25	0.686041	0.069	0.038	2.3757e-21	M_SPP1	SLC39A10
GAMT	1.43196e-25	0.774424	0.045	0.021	2.53685e-21	M_SPP1	GAMT
MAFK	1.50644e-25	0.100433	0.132	0.086	2.66882e-21	M_SPP1	MAFK
SLC37A2	1.54494e-25	0.420091	0.066	0.036	2.73702e-21	M_SPP1	SLC37A2
SUPT16H	1.91413e-25	0.178182	0.184	0.13	3.39107e-21	M_SPP1	SUPT16H
AXL	1.94774e-25	0.447926	0.128	0.084	3.45062e-21	M_SPP1	AXL
CEP63	1.96533e-25	0.254589	0.095	0.057	3.48178e-21	M_SPP1	CEP63
HACD4	2.03469e-25	0.512254	0.063	0.033	3.60465e-21	M_SPP1	HACD4
NCOA6	2.26309e-25	0.1141	0.129	0.084	4.0093e-21	M_SPP1	NCOA6
TUSC3	2.27599e-25	0.512389	0.094	0.057	4.03215e-21	M_SPP1	TUSC3
PI4KA	2.29652e-25	0.31226	0.082	0.047	4.06852e-21	M_SPP1	PI4KA
NACA2	2.34895e-25	0.518485	0.1	0.062	4.16141e-21	M_SPP1	NACA2
SEC24A	2.52441e-25	0.337235	0.102	0.063	4.47225e-21	M_SPP1	SEC24A
CCDC69	2.67009e-25	0.670334	0.054	0.027	4.73033e-21	M_SPP1	CCDC69
RNASET2	2.84353e-25	0.223315	0.098	0.06	5.03759e-21	M_SPP1	RNASET2
CLCN3	2.87038e-25	0.215391	0.128	0.083	5.08517e-21	M_SPP1	CLCN3
KNTC1	3.34217e-25	0.482466	0.073	0.041	5.92099e-21	M_SPP1	KNTC1
LIMD2	3.51801e-25	0.406766	0.068	0.037	6.2325e-21	M_SPP1	LIMD2
PRMT7	3.71811e-25	0.985008	0.035	0.014	6.58701e-21	M_SPP1	PRMT7
EIF3D	3.77151e-25	0.125347	0.164	0.113	6.6816e-21	M_SPP1	EIF3D
HNRNPUL2	4.1426e-25	0.173912	0.142	0.095	7.33903e-21	M_SPP1	HNRNPUL2
USP2	4.7213e-25	0.263648	0.096	0.059	8.36426e-21	M_SPP1	USP2
SMC1A	5.02905e-25	0.128786	0.222	0.162	8.90947e-21	M_SPP1	SMC1A
ZHX1	5.24837e-25	0.127496	0.151	0.102	9.298e-21	M_SPP1	ZHX1
FAM120C	5.68924e-25	0.92854	0.041	0.018	1.00791e-20	M_SPP1	FAM120C
CHD3	5.84015e-25	0.15962	0.121	0.078	1.03464e-20	M_SPP1	CHD3
HSPBP1	5.9283e-25	0.337889	0.09	0.054	1.05026e-20	M_SPP1	HSPBP1
LRFN3	6.67884e-25	0.903639	0.04	0.017	1.18322e-20	M_SPP1	LRFN3
PRRC2A	6.74253e-25	0.181465	0.146	0.098	1.19451e-20	M_SPP1	PRRC2A
APC	6.92574e-25	0.18838	0.136	0.09	1.22696e-20	M_SPP1	APC
KIAA0232	7.07495e-25	0.452429	0.08	0.046	1.2534e-20	M_SPP1	KIAA0232
GLMN	7.16841e-25	0.684701	0.062	0.033	1.26996e-20	M_SPP1	GLMN
GGH	7.42549e-25	0.278287	0.086	0.051	1.3155e-20	M_SPP1	GGH
VGLL4	7.77909e-25	0.206144	0.076	0.043	1.37814e-20	M_SPP1	VGLL4
DYNC1LI1	8.75021e-25	0.284503	0.099	0.061	1.55019e-20	M_SPP1	DYNC1LI1
BACH2	8.99438e-25	0.838548	0.049	0.024	1.59344e-20	M_SPP1	BACH2
EMSY	9.06026e-25	0.25888	0.095	0.058	1.60512e-20	M_SPP1	EMSY
ACBD6	9.12898e-25	0.559196	0.075	0.043	1.61729e-20	M_SPP1	ACBD6
SLC16A6	1.02498e-24	0.301929	0.087	0.051	1.81586e-20	M_SPP1	SLC16A6
CACNA1A	1.10821e-24	0.314788	0.095	0.058	1.96331e-20	M_SPP1	CACNA1A
NCOA1	1.1777e-24	0.130645	0.119	0.076	2.08642e-20	M_SPP1	NCOA1
UXT	1.28343e-24	0.335102	0.085	0.051	2.27372e-20	M_SPP1	UXT
INPPL1	1.30257e-24	0.223789	0.109	0.069	2.30763e-20	M_SPP1	INPPL1
TRIM35	1.36091e-24	1.33911	0.025	0.008	2.41099e-20	M_SPP1	TRIM35
MINDY2	1.43614e-24	0.155182	0.086	0.05	2.54427e-20	M_SPP1	MINDY2
ZBP1	1.46588e-24	0.478551	0.078	0.045	2.59695e-20	M_SPP1	ZBP1
EVL	2.02965e-24	0.477522	0.075	0.043	3.59572e-20	M_SPP1	EVL
GORASP2	2.03194e-24	0.180762	0.111	0.071	3.59978e-20	M_SPP1	GORASP2
OTC	2.2057e-24	1.14273	0.035	0.014	3.90761e-20	M_SPP1	OTC
C6orf89	2.25658e-24	0.304171	0.091	0.055	3.99776e-20	M_SPP1	C6orf89
TTLL3	2.48639e-24	0.591824	0.053	0.027	4.40488e-20	M_SPP1	TTLL3
RAI1	2.78974e-24	0.169553	0.098	0.06	4.94231e-20	M_SPP1	RAI1
TBPL1	2.95392e-24	0.267131	0.112	0.072	5.23317e-20	M_SPP1	TBPL1
TRAPPC3	3.01835e-24	0.213864	0.085	0.05	5.34731e-20	M_SPP1	TRAPPC3
TBC1D25	3.12066e-24	0.761375	0.051	0.026	5.52856e-20	M_SPP1	TBC1D25
KCTD13	3.23588e-24	0.232025	0.088	0.052	5.73268e-20	M_SPP1	KCTD13
CDC73	3.45066e-24	0.294406	0.111	0.07	6.11318e-20	M_SPP1	CDC73
SRC	3.46992e-24	0.616783	0.057	0.029	6.14732e-20	M_SPP1	SRC
ETNK1	3.591e-24	0.26324	0.129	0.085	6.36182e-20	M_SPP1	ETNK1
SWI5	3.64148e-24	0.682635	0.07	0.04	6.45124e-20	M_SPP1	SWI5
MYT1L	3.69941e-24	0.766093	0.047	0.023	6.55388e-20	M_SPP1	MYT1L
ELK3	4.35367e-24	0.305139	0.084	0.05	7.71297e-20	M_SPP1	ELK3
PGRMC2	4.68243e-24	0.244343	0.115	0.074	8.2954e-20	M_SPP1	PGRMC2
ASPSCR1	4.78426e-24	0.378643	0.073	0.042	8.4758e-20	M_SPP1	ASPSCR1
CFAP36	4.82474e-24	0.192296	0.118	0.076	8.54751e-20	M_SPP1	CFAP36
TTC39B	4.88803e-24	0.370237	0.09	0.055	8.65963e-20	M_SPP1	TTC39B
XPO7	5.3685e-24	0.213709	0.125	0.082	9.51084e-20	M_SPP1	XPO7
ARL6IP4	5.38817e-24	0.288578	0.099	0.062	9.54569e-20	M_SPP1	ARL6IP4
NENF	5.63725e-24	0.500552	0.075	0.043	9.98695e-20	M_SPP1	NENF
ADH5	5.88035e-24	0.117417	0.118	0.076	1.04176e-19	M_SPP1	ADH5
ARFGAP2	5.96788e-24	0.275645	0.129	0.086	1.05727e-19	M_SPP1	ARFGAP2
PHTF2	6.66584e-24	0.735078	0.055	0.028	1.18092e-19	M_SPP1	PHTF2
CTNNBL1	6.87391e-24	0.48699	0.071	0.04	1.21778e-19	M_SPP1	CTNNBL1
WBP11	7.69073e-24	0.133743	0.162	0.113	1.36249e-19	M_SPP1	WBP11
LIMS2	8.32941e-24	0.196315	0.108	0.069	1.47564e-19	M_SPP1	LIMS2
TLK2	8.88258e-24	0.163819	0.128	0.085	1.57364e-19	M_SPP1	TLK2
ARHGEF12	9.23396e-24	0.11444	0.106	0.066	1.63589e-19	M_SPP1	ARHGEF12
BICRAL	9.41986e-24	0.42222	0.075	0.043	1.66882e-19	M_SPP1	BICRAL
TXNRD2	9.49425e-24	0.419252	0.071	0.04	1.682e-19	M_SPP1	TXNRD2
C19orf47	9.75957e-24	0.622401	0.06	0.032	1.72901e-19	M_SPP1	C19orf47
ATXN3	9.84223e-24	0.420603	0.064	0.035	1.74365e-19	M_SPP1	ATXN3
SLC25A22	9.93673e-24	0.318008	0.089	0.054	1.76039e-19	M_SPP1	SLC25A22
PDCD2L	1.04116e-23	0.584866	0.066	0.036	1.84453e-19	M_SPP1	PDCD2L
BAP1	1.08816e-23	0.581572	0.062	0.034	1.92779e-19	M_SPP1	BAP1
MIB1	1.10316e-23	0.165553	0.11	0.071	1.95436e-19	M_SPP1	MIB1
ZNF579	1.12328e-23	0.354113	0.07	0.04	1.99e-19	M_SPP1	ZNF579
SERPINB8	1.12351e-23	0.506767	0.061	0.033	1.99041e-19	M_SPP1	SERPINB8
UBE2Q2	1.13319e-23	0.391393	0.098	0.061	2.00755e-19	M_SPP1	UBE2Q2
LXN	1.21673e-23	0.598934	0.049	0.024	2.15556e-19	M_SPP1	LXN
NF1	1.23073e-23	0.123957	0.128	0.084	2.18037e-19	M_SPP1	NF1
METTL23	1.23354e-23	0.299504	0.09	0.055	2.18534e-19	M_SPP1	METTL23
GIT1	1.35169e-23	0.310268	0.086	0.051	2.39465e-19	M_SPP1	GIT1
PPP6R1	1.37543e-23	0.26382	0.092	0.056	2.43671e-19	M_SPP1	PPP6R1
SLMAP	1.406e-23	0.195975	0.107	0.067	2.49087e-19	M_SPP1	SLMAP
PEX5	1.45352e-23	0.278274	0.075	0.043	2.57505e-19	M_SPP1	PEX5
SYT11	1.53007e-23	0.482999	0.079	0.046	2.71068e-19	M_SPP1	SYT11
THAP2	1.55375e-23	0.628438	0.048	0.023	2.75262e-19	M_SPP1	THAP2
CHRM3	1.57178e-23	0.276845	0.08	0.047	2.78456e-19	M_SPP1	CHRM3
PYDC1	1.76307e-23	0.471455	0.055	0.029	3.12345e-19	M_SPP1	PYDC1
THOC5	1.91918e-23	0.572334	0.066	0.036	3.40002e-19	M_SPP1	THOC5
SESN1	2.42891e-23	0.606169	0.052	0.027	4.30305e-19	M_SPP1	SESN1
ZBTB18	2.45592e-23	0.184949	0.165	0.116	4.35091e-19	M_SPP1	ZBTB18
GOT2	2.52975e-23	0.142618	0.119	0.078	4.48171e-19	M_SPP1	GOT2
ATXN1L	2.66497e-23	0.187073	0.117	0.076	4.72126e-19	M_SPP1	ATXN1L
SFXN1	2.75448e-23	0.389581	0.077	0.045	4.87984e-19	M_SPP1	SFXN1
TIGD2	2.92762e-23	0.645765	0.058	0.031	5.18658e-19	M_SPP1	TIGD2
SOX11	3.37706e-23	1.15694	0.023	0.008	5.98279e-19	M_SPP1	SOX11
PMPCB	3.86183e-23	0.264546	0.094	0.058	6.84162e-19	M_SPP1	PMPCB
USP14	3.93835e-23	0.123654	0.146	0.101	6.97718e-19	M_SPP1	USP14
HDAC5	4.12353e-23	0.134585	0.089	0.054	7.30525e-19	M_SPP1	HDAC5
ABL1	4.48973e-23	0.441566	0.051	0.025	7.954e-19	M_SPP1	ABL1
DDI2	4.5438e-23	0.160482	0.091	0.055	8.0498e-19	M_SPP1	DDI2
TKFC	4.77585e-23	0.12445	0.064	0.035	8.46089e-19	M_SPP1	TKFC
METAP1	5.18229e-23	0.234112	0.11	0.071	9.18094e-19	M_SPP1	METAP1
CLEC4A	5.53715e-23	0.229664	0.109	0.07	9.80962e-19	M_SPP1	CLEC4A
RCN2	5.87135e-23	0.264744	0.089	0.054	1.04017e-18	M_SPP1	RCN2
NLRP2	5.94135e-23	0.564129	0.064	0.036	1.05257e-18	M_SPP1	NLRP2
TMEM208	6.05736e-23	0.493851	0.067	0.038	1.07312e-18	M_SPP1	TMEM208
KCNB1	6.21567e-23	0.648311	0.048	0.024	1.10117e-18	M_SPP1	KCNB1
ESF1	6.22084e-23	0.277925	0.099	0.063	1.10208e-18	M_SPP1	ESF1
ACOT13	6.2238e-23	0.379239	0.08	0.047	1.10261e-18	M_SPP1	ACOT13
MYBBP1A	6.56947e-23	0.473237	0.08	0.047	1.16385e-18	M_SPP1	MYBBP1A
SCFD1	6.71399e-23	0.342434	0.106	0.068	1.18945e-18	M_SPP1	SCFD1
CPSF3	7.03424e-23	0.327348	0.083	0.05	1.24619e-18	M_SPP1	CPSF3
GRM4	7.19886e-23	0.504184	0.07	0.039	1.27535e-18	M_SPP1	GRM4
SIPA1	7.94199e-23	0.18494	0.113	0.073	1.407e-18	M_SPP1	SIPA1
SLC35A4	9.50297e-23	0.109678	0.076	0.044	1.68355e-18	M_SPP1	SLC35A4
E2F3	9.51192e-23	0.300537	0.069	0.039	1.68513e-18	M_SPP1	E2F3
UBR3	1.04e-22	0.362801	0.1	0.063	1.84246e-18	M_SPP1	UBR3
SYNE3	1.04939e-22	0.555858	0.062	0.034	1.8591e-18	M_SPP1	SYNE3
ZBTB43	1.0566e-22	0.232602	0.073	0.042	1.87187e-18	M_SPP1	ZBTB43
FBXO21	1.21449e-22	0.506813	0.051	0.026	2.15159e-18	M_SPP1	FBXO21
EMC6	1.25652e-22	0.261119	0.114	0.075	2.22605e-18	M_SPP1	EMC6
TMEM223	1.29055e-22	0.362523	0.084	0.051	2.28634e-18	M_SPP1	TMEM223
SUCLA2	1.35522e-22	0.535582	0.079	0.047	2.40092e-18	M_SPP1	SUCLA2
RNF103	1.45534e-22	0.200462	0.1	0.063	2.57828e-18	M_SPP1	RNF103
ABCG8	1.4572e-22	0.376968	0.063	0.035	2.58158e-18	M_SPP1	ABCG8
KCNH1	1.47763e-22	0.94543	0.03	0.012	2.61777e-18	M_SPP1	KCNH1
TENT2	1.50936e-22	0.122703	0.164	0.115	2.67398e-18	M_SPP1	TENT2
ST7L	1.51697e-22	0.455685	0.064	0.036	2.68746e-18	M_SPP1	ST7L
SPATS2	1.53351e-22	0.283348	0.076	0.045	2.71677e-18	M_SPP1	SPATS2
RGP1	1.74938e-22	0.226871	0.072	0.041	3.09921e-18	M_SPP1	RGP1
GDPD1	2.11135e-22	0.506786	0.069	0.039	3.74047e-18	M_SPP1	GDPD1
TTC7B	2.35741e-22	0.356701	0.075	0.044	4.1764e-18	M_SPP1	TTC7B
RNF123	2.41865e-22	0.654278	0.051	0.026	4.28488e-18	M_SPP1	RNF123
ESRRG	2.492e-22	0.596601	0.081	0.049	4.41483e-18	M_SPP1	ESRRG
RORA	2.55225e-22	0.344535	0.095	0.059	4.52157e-18	M_SPP1	RORA
PIGG	2.77224e-22	0.474308	0.06	0.033	4.9113e-18	M_SPP1	PIGG
WDTC1	2.79481e-22	0.111282	0.072	0.041	4.95129e-18	M_SPP1	WDTC1
C16orf87	3.09541e-22	0.472498	0.074	0.043	5.48383e-18	M_SPP1	C16orf87
UBQLN1	3.1229e-22	0.187498	0.109	0.071	5.53253e-18	M_SPP1	UBQLN1
C5orf24	3.12726e-22	0.146572	0.138	0.094	5.54026e-18	M_SPP1	C5orf24
TBXAS1	3.25893e-22	0.833833	0.048	0.024	5.77351e-18	M_SPP1	TBXAS1
EHMT1	3.34789e-22	0.278625	0.089	0.055	5.93112e-18	M_SPP1	EHMT1
DPP7	3.8637e-22	0.48004	0.046	0.023	6.84493e-18	M_SPP1	DPP7
SOCS6	3.8866e-22	0.64525	0.062	0.034	6.8855e-18	M_SPP1	SOCS6
THRA	3.92106e-22	0.220531	0.083	0.05	6.94655e-18	M_SPP1	THRA
STIM1	4.15536e-22	0.294293	0.091	0.056	7.36163e-18	M_SPP1	STIM1
DOLK	4.80828e-22	0.709717	0.049	0.025	8.51835e-18	M_SPP1	DOLK
CD180	5.78232e-22	0.657602	0.068	0.039	1.0244e-17	M_SPP1	CD180
NELFE	5.97552e-22	0.154769	0.107	0.069	1.05862e-17	M_SPP1	NELFE
TAF9	5.98372e-22	0.304759	0.129	0.088	1.06008e-17	M_SPP1	TAF9
GDPD4	6.56557e-22	0.517602	0.055	0.029	1.16316e-17	M_SPP1	GDPD4
SPRYD3	7.06704e-22	0.345793	0.056	0.03	1.252e-17	M_SPP1	SPRYD3
FAM219A	7.55755e-22	0.253711	0.108	0.07	1.33889e-17	M_SPP1	FAM219A
RNF146	7.90879e-22	0.126253	0.088	0.054	1.40112e-17	M_SPP1	RNF146
TEF	7.98473e-22	0.73813	0.054	0.029	1.41458e-17	M_SPP1	TEF
DCTN1	8.51721e-22	0.253295	0.112	0.074	1.50891e-17	M_SPP1	DCTN1
UBASH3B	8.86028e-22	0.328396	0.083	0.051	1.56969e-17	M_SPP1	UBASH3B
LMF1	9.48495e-22	0.932516	0.042	0.02	1.68035e-17	M_SPP1	LMF1
SNRPD3	9.80826e-22	0.12338	0.168	0.12	1.73763e-17	M_SPP1	SNRPD3
ZC3H4	1.10868e-21	0.170571	0.124	0.083	1.96414e-17	M_SPP1	ZC3H4
ACAA1	1.17634e-21	0.241328	0.08	0.048	2.08401e-17	M_SPP1	ACAA1
SBF1	1.18734e-21	0.636871	0.051	0.027	2.1035e-17	M_SPP1	SBF1
PSMC3IP	1.22355e-21	0.746626	0.048	0.024	2.16765e-17	M_SPP1	PSMC3IP
SLC25A24	1.25756e-21	0.139578	0.101	0.064	2.2279e-17	M_SPP1	SLC25A24
AIF1L	1.31497e-21	0.216139	0.104	0.067	2.3296e-17	M_SPP1	AIF1L
HTRA2	1.47087e-21	0.471371	0.067	0.038	2.6058e-17	M_SPP1	HTRA2
SENP2	1.50064e-21	0.105587	0.153	0.107	2.65854e-17	M_SPP1	SENP2
DTX4	1.53274e-21	0.371406	0.058	0.032	2.71541e-17	M_SPP1	DTX4
TBC1D22B	1.5373e-21	0.540924	0.061	0.034	2.72349e-17	M_SPP1	TBC1D22B
MCRIP2	1.55461e-21	0.221782	0.106	0.069	2.75415e-17	M_SPP1	MCRIP2
RCE1	1.56978e-21	0.526125	0.075	0.045	2.78103e-17	M_SPP1	RCE1
HERC3	1.74367e-21	0.471523	0.061	0.034	3.08909e-17	M_SPP1	HERC3
TLN2	1.81686e-21	0.514294	0.063	0.035	3.21875e-17	M_SPP1	TLN2
HMCN1	1.87591e-21	1.07107	0.033	0.015	3.32336e-17	M_SPP1	HMCN1
BLVRB	2.05978e-21	0.129791	0.17	0.121	3.64911e-17	M_SPP1	BLVRB
SFT2D1	2.27554e-21	0.173385	0.088	0.054	4.03135e-17	M_SPP1	SFT2D1
RFX1	2.30386e-21	0.241649	0.097	0.062	4.08152e-17	M_SPP1	RFX1
ZC3H7B	2.7484e-21	0.268883	0.081	0.049	4.86906e-17	M_SPP1	ZC3H7B
ZBTB34	2.81102e-21	0.460235	0.057	0.031	4.98e-17	M_SPP1	ZBTB34
STXBP1	2.84689e-21	0.449967	0.055	0.03	5.04355e-17	M_SPP1	STXBP1
KIF6	3.05379e-21	1.04188	0.033	0.014	5.41009e-17	M_SPP1	KIF6
NFATC2	3.81433e-21	0.538506	0.064	0.037	6.75747e-17	M_SPP1	NFATC2
CCT6A	4.05123e-21	0.146913	0.136	0.094	7.17716e-17	M_SPP1	CCT6A
TOPORS	4.07869e-21	0.130732	0.127	0.086	7.22581e-17	M_SPP1	TOPORS
MYO1C	4.28186e-21	0.119147	0.128	0.087	7.58574e-17	M_SPP1	MYO1C
KIAA2013	4.37718e-21	0.214393	0.084	0.051	7.75461e-17	M_SPP1	KIAA2013
C6orf120	4.39057e-21	0.555358	0.045	0.022	7.77834e-17	M_SPP1	C6orf120
DENND1A	4.43133e-21	0.534487	0.067	0.039	7.85054e-17	M_SPP1	DENND1A
GAB3	4.55899e-21	0.656792	0.049	0.025	8.07671e-17	M_SPP1	GAB3
SIRPB2	4.98969e-21	1.00293	0.043	0.021	8.83973e-17	M_SPP1	SIRPB2
ZNF598	5.01874e-21	0.443439	0.068	0.039	8.89121e-17	M_SPP1	ZNF598
RNF166	5.25507e-21	0.48198	0.046	0.023	9.30989e-17	M_SPP1	RNF166
DIP2C	5.77322e-21	0.612313	0.045	0.022	1.02278e-16	M_SPP1	DIP2C
SNCG	5.82678e-21	1.15758	0.024	0.009	1.03227e-16	M_SPP1	SNCG
BCAS3	6.13234e-21	0.494897	0.041	0.019	1.08641e-16	M_SPP1	BCAS3
PLAGL2	6.50648e-21	0.11885	0.105	0.068	1.15269e-16	M_SPP1	PLAGL2
SMARCB1	6.72397e-21	0.255686	0.082	0.05	1.19122e-16	M_SPP1	SMARCB1
DPP8	7.41253e-21	0.237693	0.08	0.048	1.3132e-16	M_SPP1	DPP8
AP1G2	7.566e-21	0.438044	0.059	0.033	1.34039e-16	M_SPP1	AP1G2
SSBP2	7.62925e-21	0.569219	0.077	0.047	1.3516e-16	M_SPP1	SSBP2
ZNF283	8.06533e-21	0.508385	0.034	0.015	1.42885e-16	M_SPP1	ZNF283
UCP3	8.08071e-21	0.695451	0.045	0.023	1.43158e-16	M_SPP1	UCP3
RAB31	8.58935e-21	0.103137	0.055	0.029	1.52169e-16	M_SPP1	RAB31
DOCK10	8.80829e-21	0.373815	0.083	0.051	1.56048e-16	M_SPP1	DOCK10
UBE2V2	8.97304e-21	0.187687	0.095	0.06	1.58966e-16	M_SPP1	UBE2V2
VANGL1	9.07642e-21	0.204073	0.065	0.037	1.60798e-16	M_SPP1	VANGL1
CHRNA4	9.20786e-21	0.383753	0.065	0.037	1.63127e-16	M_SPP1	CHRNA4
IQSEC2	9.35887e-21	0.51439	0.062	0.035	1.65802e-16	M_SPP1	IQSEC2
SENP3	9.805e-21	0.288248	0.079	0.048	1.73705e-16	M_SPP1	SENP3
LIMD1	1.01537e-20	0.487645	0.071	0.042	1.79883e-16	M_SPP1	LIMD1
PUS1	1.02316e-20	0.618246	0.038	0.018	1.81262e-16	M_SPP1	PUS1
TM6SF1	1.10117e-20	0.339814	0.082	0.05	1.95084e-16	M_SPP1	TM6SF1
STAG1	1.15447e-20	0.1403	0.158	0.113	2.04526e-16	M_SPP1	STAG1
ACBD5	1.47107e-20	0.28493	0.082	0.051	2.60614e-16	M_SPP1	ACBD5
UBA3	1.51854e-20	0.278729	0.104	0.068	2.69025e-16	M_SPP1	UBA3
MED29	1.54565e-20	0.428976	0.06	0.034	2.73828e-16	M_SPP1	MED29
NAGLU	1.66278e-20	0.869867	0.04	0.02	2.94579e-16	M_SPP1	NAGLU
FAM53B	1.73791e-20	0.908675	0.033	0.014	3.07888e-16	M_SPP1	FAM53B
GPR155	1.8078e-20	0.70074	0.049	0.025	3.2027e-16	M_SPP1	GPR155
UPF3B	2.01782e-20	0.307059	0.092	0.059	3.57477e-16	M_SPP1	UPF3B
ZNF516	2.51089e-20	0.244063	0.082	0.05	4.4483e-16	M_SPP1	ZNF516
CPSF2	2.71075e-20	0.25857	0.103	0.067	4.80237e-16	M_SPP1	CPSF2
VAV1	3.41833e-20	0.165927	0.076	0.046	6.05592e-16	M_SPP1	VAV1
MRPL40	4.03549e-20	0.217185	0.091	0.058	7.14927e-16	M_SPP1	MRPL40
PON3	4.14749e-20	0.703066	0.065	0.038	7.3477e-16	M_SPP1	PON3
SPATA2L	4.27954e-20	0.772319	0.044	0.022	7.58164e-16	M_SPP1	SPATA2L
VWA1	4.36331e-20	0.739261	0.045	0.023	7.73004e-16	M_SPP1	VWA1
MED8	4.7901e-20	0.224756	0.095	0.061	8.48614e-16	M_SPP1	MED8
APEH	5.55836e-20	0.302164	0.064	0.037	9.8472e-16	M_SPP1	APEH
REX1BD	5.68215e-20	0.428734	0.066	0.038	1.00665e-15	M_SPP1	REX1BD
CLOCK	5.81595e-20	0.121343	0.103	0.067	1.03035e-15	M_SPP1	CLOCK
OTUD4	5.9124e-20	0.238813	0.104	0.068	1.04744e-15	M_SPP1	OTUD4
SLC46A2	5.92447e-20	1.04413	0.033	0.015	1.04958e-15	M_SPP1	SLC46A2
FOXO4	6.80401e-20	0.516007	0.043	0.022	1.2054e-15	M_SPP1	FOXO4
GPHN	7.00776e-20	0.546164	0.063	0.036	1.2415e-15	M_SPP1	GPHN
ANO5	7.34104e-20	0.440436	0.059	0.033	1.30054e-15	M_SPP1	ANO5
ACOT9	7.76476e-20	0.186595	0.08	0.049	1.3756e-15	M_SPP1	ACOT9
TBC1D14	7.95394e-20	0.109901	0.069	0.041	1.40912e-15	M_SPP1	TBC1D14
SCUBE2	8.55188e-20	1.00816	0.033	0.015	1.51505e-15	M_SPP1	SCUBE2
LRBA	9.10333e-20	0.269028	0.061	0.035	1.61275e-15	M_SPP1	LRBA
WDR6	1.00419e-19	0.189596	0.07	0.042	1.77903e-15	M_SPP1	WDR6
CTLA4	1.07536e-19	0.659944	0.031	0.013	1.9051e-15	M_SPP1	CTLA4
CCDC6	1.08533e-19	0.314154	0.073	0.044	1.92276e-15	M_SPP1	CCDC6
EMG1	1.10105e-19	0.232034	0.094	0.061	1.95061e-15	M_SPP1	EMG1
CYP2E1	1.16143e-19	0.328265	0.061	0.035	2.05758e-15	M_SPP1	CYP2E1
IDE	1.19793e-19	0.427412	0.088	0.056	2.12225e-15	M_SPP1	IDE
HIKESHI	1.20426e-19	0.245657	0.115	0.078	2.13346e-15	M_SPP1	HIKESHI
PAK1	1.34865e-19	0.253861	0.124	0.085	2.38927e-15	M_SPP1	PAK1
TERF2	1.35371e-19	0.285523	0.103	0.068	2.39824e-15	M_SPP1	TERF2
RPF1	1.43574e-19	0.153998	0.108	0.072	2.54356e-15	M_SPP1	RPF1
SMIM29	1.46363e-19	0.310661	0.072	0.044	2.59296e-15	M_SPP1	SMIM29
MUC5B	1.5719e-19	0.848038	0.033	0.015	2.78477e-15	M_SPP1	MUC5B
ATG2B	1.57923e-19	0.350323	0.072	0.043	2.79776e-15	M_SPP1	ATG2B
GTF2H1	1.74051e-19	0.148671	0.099	0.065	3.08349e-15	M_SPP1	GTF2H1
CBX6	1.76177e-19	0.361412	0.086	0.055	3.12115e-15	M_SPP1	CBX6
CHCHD3	1.76753e-19	0.258951	0.101	0.066	3.13136e-15	M_SPP1	CHCHD3
TEX10	1.96579e-19	0.3721	0.084	0.053	3.48259e-15	M_SPP1	TEX10
YIF1B	2.00813e-19	0.80822	0.052	0.028	3.5576e-15	M_SPP1	YIF1B
SYNRG	2.01179e-19	0.286811	0.074	0.045	3.56408e-15	M_SPP1	SYNRG
C6orf136	2.21118e-19	0.285945	0.059	0.033	3.91733e-15	M_SPP1	C6orf136
NUP88	2.96427e-19	0.146092	0.137	0.097	5.25149e-15	M_SPP1	NUP88
SCYL1	3.17657e-19	0.298556	0.083	0.052	5.62762e-15	M_SPP1	SCYL1
TNNI2	3.19194e-19	0.950013	0.031	0.014	5.65484e-15	M_SPP1	TNNI2
RMC1	3.31107e-19	0.157443	0.082	0.051	5.8659e-15	M_SPP1	RMC1
UNK	3.41935e-19	0.300276	0.074	0.046	6.05772e-15	M_SPP1	UNK
LEO1	4.24437e-19	0.270448	0.083	0.053	7.51932e-15	M_SPP1	LEO1
PGP	4.28158e-19	0.230461	0.071	0.043	7.58524e-15	M_SPP1	PGP
RSPO4	4.42048e-19	1.12987	0.024	0.01	7.83131e-15	M_SPP1	RSPO4
PDLIM4	4.47404e-19	0.873547	0.026	0.011	7.92621e-15	M_SPP1	PDLIM4
IFT74	4.49425e-19	0.681339	0.054	0.03	7.96201e-15	M_SPP1	IFT74
HPGDS	4.9416e-19	1.00216	0.034	0.016	8.75454e-15	M_SPP1	HPGDS
NFU1	5.10478e-19	0.391175	0.067	0.04	9.04363e-15	M_SPP1	NFU1
AP4S1	5.45074e-19	0.800432	0.039	0.019	9.65653e-15	M_SPP1	AP4S1
MED1	6.47082e-19	0.105891	0.094	0.061	1.14637e-14	M_SPP1	MED1
AXIN1	7.07797e-19	0.350891	0.072	0.044	1.25393e-14	M_SPP1	AXIN1
PKN1	7.62799e-19	0.123207	0.093	0.061	1.35137e-14	M_SPP1	PKN1
CARNMT1	8.00056e-19	0.187805	0.092	0.059	1.41738e-14	M_SPP1	CARNMT1
NOP14	8.6981e-19	0.36079	0.082	0.052	1.54096e-14	M_SPP1	NOP14
CDK11B	1.03653e-18	0.315688	0.072	0.044	1.83631e-14	M_SPP1	CDK11B
NAA30	1.04185e-18	0.293831	0.084	0.053	1.84575e-14	M_SPP1	NAA30
PI4K2A	1.07796e-18	0.619107	0.043	0.022	1.90971e-14	M_SPP1	PI4K2A
ARHGAP5	1.08221e-18	0.111653	0.143	0.102	1.91724e-14	M_SPP1	ARHGAP5
DENND4C	1.21599e-18	0.379623	0.058	0.033	2.15425e-14	M_SPP1	DENND4C
NOL6	1.34224e-18	0.626555	0.047	0.025	2.37792e-14	M_SPP1	NOL6
CCR5	1.36384e-18	0.609534	0.051	0.028	2.41618e-14	M_SPP1	CCR5
CBX7	1.37018e-18	0.401678	0.077	0.048	2.42741e-14	M_SPP1	CBX7
PM20D1	1.40149e-18	0.961782	0.023	0.009	2.48288e-14	M_SPP1	PM20D1
CFDP1	1.51076e-18	0.192365	0.09	0.059	2.67646e-14	M_SPP1	CFDP1
SLC12A5	1.63426e-18	0.361767	0.05	0.027	2.89525e-14	M_SPP1	SLC12A5
LRP5	1.63968e-18	0.275551	0.084	0.053	2.90485e-14	M_SPP1	LRP5
SGF29	1.66043e-18	0.38133	0.093	0.061	2.94162e-14	M_SPP1	SGF29
SNX24	1.72242e-18	0.612455	0.045	0.024	3.05145e-14	M_SPP1	SNX24
BCL2L2	1.75655e-18	0.592968	0.047	0.026	3.1119e-14	M_SPP1	BCL2L2
KITLG	1.99406e-18	0.974117	0.029	0.013	3.53268e-14	M_SPP1	KITLG
CBR3	2.26387e-18	0.820627	0.042	0.022	4.01068e-14	M_SPP1	CBR3
PCNX3	2.27096e-18	0.372782	0.061	0.035	4.02324e-14	M_SPP1	PCNX3
SLC4A2	2.33408e-18	0.212415	0.089	0.058	4.13505e-14	M_SPP1	SLC4A2
PTPRN	2.37476e-18	0.245504	0.07	0.043	4.20713e-14	M_SPP1	PTPRN
GPR183	2.40665e-18	0.868512	0.046	0.025	4.26362e-14	M_SPP1	GPR183
NPL	2.53427e-18	0.890132	0.032	0.015	4.48971e-14	M_SPP1	NPL
SDHAF4	2.6602e-18	0.714326	0.038	0.019	4.71281e-14	M_SPP1	SDHAF4
RPRD1B	2.77171e-18	0.171042	0.091	0.059	4.91037e-14	M_SPP1	RPRD1B
BCL7C	2.79423e-18	0.339453	0.072	0.044	4.95025e-14	M_SPP1	BCL7C
APIP	2.80842e-18	0.24137	0.1	0.066	4.9754e-14	M_SPP1	APIP
PARL	2.81706e-18	0.152995	0.106	0.071	4.99071e-14	M_SPP1	PARL
TLK1	2.89517e-18	0.142641	0.12	0.084	5.12908e-14	M_SPP1	TLK1
FAM110A	2.95904e-18	0.147346	0.103	0.069	5.24224e-14	M_SPP1	FAM110A
CEP131	3.0635e-18	0.743373	0.023	0.009	5.42729e-14	M_SPP1	CEP131
AQR	3.21807e-18	0.388876	0.075	0.047	5.70114e-14	M_SPP1	AQR
RSPRY1	3.45641e-18	0.108107	0.082	0.052	6.12337e-14	M_SPP1	RSPRY1
SPIRE1	3.89689e-18	0.610017	0.046	0.024	6.90373e-14	M_SPP1	SPIRE1
RPL10L	3.96825e-18	0.563722	0.051	0.028	7.03014e-14	M_SPP1	RPL10L
TMCO3	4.6097e-18	0.487304	0.044	0.023	8.16654e-14	M_SPP1	TMCO3
RNF150	4.6972e-18	0.341339	0.039	0.02	8.32155e-14	M_SPP1	RNF150
DPP9	4.80826e-18	0.299938	0.069	0.042	8.51832e-14	M_SPP1	DPP9
SNX30	4.85083e-18	0.424148	0.057	0.033	8.59374e-14	M_SPP1	SNX30
ASPH	4.99857e-18	0.152091	0.078	0.049	8.85548e-14	M_SPP1	ASPH
TMEM64	5.09361e-18	0.249813	0.077	0.048	9.02383e-14	M_SPP1	TMEM64
OTULINL	5.10312e-18	0.93598	0.038	0.019	9.04068e-14	M_SPP1	OTULINL
PPFIBP1	5.15438e-18	0.245626	0.066	0.04	9.1315e-14	M_SPP1	PPFIBP1
PHTF1	5.37498e-18	0.385981	0.045	0.024	9.52232e-14	M_SPP1	PHTF1
MS4A6A	5.49805e-18	0.971928	0.023	0.009	9.74034e-14	M_SPP1	MS4A6A
THAP7	5.51697e-18	0.961311	0.029	0.013	9.77387e-14	M_SPP1	THAP7
TBC1D20	5.87485e-18	0.121298	0.078	0.049	1.04079e-13	M_SPP1	TBC1D20
PCYT1B	6.4629e-18	0.800005	0.044	0.024	1.14497e-13	M_SPP1	PCYT1B
GTF2H5	6.81569e-18	0.230184	0.063	0.037	1.20747e-13	M_SPP1	GTF2H5
PIGX	6.86018e-18	0.124051	0.068	0.041	1.21535e-13	M_SPP1	PIGX
RNF180	7.01708e-18	0.990571	0.03	0.013	1.24315e-13	M_SPP1	RNF180
VTI1A	7.37002e-18	0.414665	0.065	0.039	1.30567e-13	M_SPP1	VTI1A
UXS1	7.83307e-18	0.368373	0.071	0.044	1.38771e-13	M_SPP1	UXS1
CEP83	7.92014e-18	0.242752	0.084	0.054	1.40313e-13	M_SPP1	CEP83
CFL2	8.11301e-18	0.28526	0.063	0.038	1.4373e-13	M_SPP1	CFL2
SLC9A1	8.17328e-18	0.17043	0.061	0.036	1.44798e-13	M_SPP1	SLC9A1
PLEKHA3	9.6742e-18	0.210259	0.074	0.046	1.71388e-13	M_SPP1	PLEKHA3
HCFC1	1.05652e-17	0.168382	0.096	0.064	1.87174e-13	M_SPP1	HCFC1
ZBTB8OS	1.07036e-17	0.357668	0.062	0.037	1.89625e-13	M_SPP1	ZBTB8OS
FBRSL1	1.15264e-17	0.331889	0.08	0.051	2.04202e-13	M_SPP1	FBRSL1
ZNF644	1.16611e-17	0.103517	0.084	0.054	2.06588e-13	M_SPP1	ZNF644
BICDL1	1.18354e-17	0.412782	0.05	0.028	2.09675e-13	M_SPP1	BICDL1
AEN	1.19918e-17	0.454566	0.046	0.025	2.12447e-13	M_SPP1	AEN
PPARG	1.21696e-17	0.575813	0.032	0.015	2.15596e-13	M_SPP1	PPARG
SPRY2	1.21869e-17	0.167513	0.056	0.033	2.15903e-13	M_SPP1	SPRY2
VPS53	1.3057e-17	0.442136	0.051	0.028	2.31318e-13	M_SPP1	VPS53
CD84	1.41497e-17	0.417887	0.053	0.03	2.50676e-13	M_SPP1	CD84
ATL2	1.4568e-17	0.143316	0.105	0.072	2.58086e-13	M_SPP1	ATL2
IZUMO4	1.61803e-17	0.788743	0.037	0.019	2.86649e-13	M_SPP1	IZUMO4
MILR1	1.64877e-17	0.301765	0.102	0.069	2.92096e-13	M_SPP1	MILR1
EXT1	1.67482e-17	0.156784	0.113	0.077	2.96711e-13	M_SPP1	EXT1
HBS1L	1.72405e-17	0.118352	0.083	0.053	3.05433e-13	M_SPP1	HBS1L
CELA1	1.90389e-17	1.94984	0.013	0.004	3.37294e-13	M_SPP1	CELA1
BCL2	1.95546e-17	0.635311	0.051	0.029	3.46428e-13	M_SPP1	BCL2
VPS35L	2.14379e-17	0.22468	0.074	0.046	3.79793e-13	M_SPP1	VPS35L
MMD	2.34042e-17	0.587585	0.041	0.021	4.14629e-13	M_SPP1	MMD
GNG2	2.35164e-17	0.241964	0.065	0.04	4.16617e-13	M_SPP1	GNG2
ZNF574	2.38194e-17	0.484119	0.045	0.024	4.21985e-13	M_SPP1	ZNF574
ADGRB1	2.45835e-17	0.584719	0.043	0.023	4.35522e-13	M_SPP1	ADGRB1
TRAPPC1	2.59485e-17	0.262484	0.057	0.033	4.59703e-13	M_SPP1	TRAPPC1
CCS	2.71364e-17	0.670798	0.033	0.016	4.80749e-13	M_SPP1	CCS
DUSP7	2.71487e-17	0.62164	0.045	0.025	4.80967e-13	M_SPP1	DUSP7
CETN3	2.74123e-17	0.289813	0.096	0.064	4.85637e-13	M_SPP1	CETN3
BAK1	2.76471e-17	0.457569	0.053	0.03	4.89796e-13	M_SPP1	BAK1
GLCE	2.89721e-17	0.478386	0.049	0.027	5.1327e-13	M_SPP1	GLCE
OTUD1	2.9401e-17	0.319792	0.079	0.051	5.20868e-13	M_SPP1	OTUD1
BTBD10	2.95867e-17	0.216595	0.087	0.057	5.24157e-13	M_SPP1	BTBD10
GNL2	3.00438e-17	0.173219	0.118	0.082	5.32255e-13	M_SPP1	GNL2
ALG3	3.03304e-17	0.1173	0.087	0.057	5.37333e-13	M_SPP1	ALG3
RUSC1	3.06157e-17	0.144884	0.068	0.042	5.42388e-13	M_SPP1	RUSC1
AGPAT5	3.14763e-17	0.15781	0.081	0.052	5.57635e-13	M_SPP1	AGPAT5
SMS	3.15147e-17	0.262806	0.088	0.058	5.58315e-13	M_SPP1	SMS
BCL9	3.16528e-17	0.125576	0.081	0.052	5.60761e-13	M_SPP1	BCL9
ICMT	3.2723e-17	0.47452	0.048	0.027	5.79721e-13	M_SPP1	ICMT
[truncated: 24,915 more rows]
