# Supplementary material for: Combination of anlotinib with immunotherapy enhanced both anti-angiogenesis and immune response in high-grade serous ovarian cancer
Source: Front Immunol. 2025 Apr 7;16:1539616. doi: 10.3389/fimmu.2025.1539616 (PMC12009696; doi:10.3389/fimmu.2025.1539616)
Supplement: Supplementary file 1 [file DataSheet1.zip › Data for Peer Review Only/Transcrpitional analysis of myeloid cell/MotifEnrichment of myeloid cell.xlsx]

## Sheet: MotifEnrichment of myeloid cell
motifDb	geneSet	motif	NES	AUC	highlightedTFs	TFinDB	TF_highConf	TF_lowConf	nEnrGenes	rankAtMax	enrichedGenes
500bp	ATF6_top50perTarget	taipale_tf_pairs__JUN_ATGACGTCAT_HT	3.91	0.0841	ATF6	*	JUN (directAnnotation).	ATF2; ATF3; ATF4; ATF6; ATF6B; ATF7; BATF3; CREB1; CREB3; CREB3L4; CREB5; FOS; FOSB; FOSL1; FOSL2; JDP2; JUNB; JUND; XBP1 (inferredBy_MotifSimilarity). ATF1; BATF; BATF2; CREB3L1; CREB3L2; CREB3L3; CREM (inferredBy_MotifSimilarity_n_Orthology).	5	191	ACTR1B;FOSB;GABARAPL1;JUN;SENP2
500bp	ATF6_top50perTarget	transfac_pro__M07682	3.12	0.0713	ATF6	**	ATF1; ATF6; ATF6B; CREB1; CREB3; CREB3L1; CREB3L2; CREB3L3; CREB3L4; CREM (inferredBy_Orthology).		19	3463	ACOT9;ACTR1B;ADAR;ARHGAP12;ATF6;CNDP2;FOSB;GABARAPL1;GNS;GPX4;HADH;JUN;PCGF2;PISD;RNF111;SENP2;SERINC3;TOMM40;UGCG
500bp	ATF6B_top50perTarget	transfac_pro__M07679	3.85	0.043	ATF6B	**	ATF1; ATF6; ATF6B; CREB3; CREB3L1; CREB3L2; CREB3L3; CREB3L4; CREM (inferredBy_Orthology).		29	301	AGPAT4;AHCYL2;ARF1;ARFGEF2;BRAF;CLTC;CTDNEP1;IGF2R;ITPRIPL2;MMP14;PICALM;PTOV1;RAB1A;RAD9A;RHEB;RING1;SEC11C;SEC24C;SEC61B;SERF2;SREK1;SRSF1;SURF4;TLE3;TMEM165;UBE2H;UBQLN2;USP2;UTP18
500bp	BCLAF1_top50perTarget	taipale_tf_pairs__ETS2_RCCGGAAGTG_HT	3.37	0.0463	BCLAF1	*	ETS2 (directAnnotation).	BCLAF1; EGR1; ELF1; ELF2; ELF4; ELK1; ELK3; ELK4; EOMES; ERF; ERG; ETS1; ETV1; ETV2; ETV3; ETV4; ETV5; FEV; FLI1; GABPA; GATAD1; HOXA1; HOXB2; PHF20; RFX5; SOX15; SREBF2; ZBTB25; ZBTB40; ZBTB7A; ZNF580 (inferredBy_MotifSimilarity).	139	2289	AAAS;ABL1;AKT3;ALKBH5;AMD1;APPL2;AQR;ARHGAP1;ARHGDIA;ARPC4;ARPC5L;ATP7A;AXIN1;BCAP31;BRWD3;CANX;CCDC47;CD53;CDK6;CDKN2AIP;CHCHD2;CHD2;CHTF8;COMMD6;CPSF7;CRIPT;CSRP1;CSTF3;CWF19L2;DDIT3;DDX18;DDX42;DDX49;DEDD;DGKZ;DMTF1;DNAJB9;DOCK4;DR1;E2F4;EGR1;EIF2AK3;EIF2S3;EIF3M;EML2;FAF2;FAM168B;FAM177A1;FARSA;FBXW11;FRS2;FUBP3;GLA;GLYR1;GOLPH3;GON4L;HCLS1;HERC2;HNRNPC;HSPH1;IL7R;ILF2;ITFG1;KLF10;LAS1L;LONP2…
500bp	BHLHE41_top50perTarget	flyfactorsurvey__tgo_cyc_SANGER_5_FBgn0015014	3.66	0.0405	BHLHE41	*	ARNT; ARNT2; ARNTL; ARNTL2; CLOCK; NPAS2; PASD1 (inferredBy_Orthology).	BHLHE40; BHLHE41; USF1; USF2 (inferredBy_MotifSimilarity). HELT; HES1; HES2; HES3; HES5; HES6; HES7; HEY1; HEY2; HEYL (inferredBy_MotifSimilarity_n_Orthology).	55	490	ANKRD12;ANLN;ARFGEF2;ASXL2;ATF1;ATP6V1A;BAX;BHLHE41;BNIP3L;C1orf43;CCNG2;CD164;CNOT4;CPEB4;DNMT3A;FNDC3A;GLA;GNAS;GNS;HMOX1;IGF2R;LAMP1;LONP1;MAFG;MAPK3;MBTD1;MLX;MTCH1;NEUROD2;NPTN;PHF20L1;PIGP;PIP5K1A;PKN2;RAB3IL1;RAB5A;RAB7A;RAI14;RNF146;RPL13A;RRAGC;SCRN1;SIRT1;SLC25A33;SNAP29;SRPK2;STX4;TNPO2;TTC3;UBE4B;VMA21;WBP2;WLS;YPEL5;ZNF292
500bp	BHLHE41_top50perTarget	taipale__BHLHB3_full_NKCACGTGMN_repr	3.05	0.0369	BHLHE41	**	BHLHE41 (directAnnotation).		64	688	ANKRD12;ANLN;ARFGEF2;ASXL2;ATF1;ATF6B;ATP6V1A;BAX;BHLHE41;BNIP3L;C1orf43;CCNG2;CD164;CDKN1B;CNOT4;CPEB4;DNMT3A;FNDC3A;FTL;GLA;GNAS;GNS;HMOX1;IGF2R;KDM3A;LAMP1;LONP1;MAFG;MAPK3;MBTD1;MLX;MTCH1;NEUROD2;NPTN;PGM2L1;PHF20L1;PIGP;PIP5K1A;PKN2;RAB3IL1;RAB5A;RAB7A;RLF;RNF146;RPF2;RPL13A;RRAGC;SCRN1;SIRT1;SLC25A33;SNAP29;SNX5;SRPK2;STAT6;STX4;TNKS2;TNPO2;TTC3;UBE4B;VMA21;WBP2;WLS;YPEL5;ZNF292
500bp	BHLHE41_top50perTarget	taipale__BHLHE41_full_GTCACGTGAC	3.46	0.0393	BHLHE41	**	BHLHE41 (directAnnotation).		55	512	ANKRD12;ANLN;ARFGEF2;ASXL2;ATF6B;ATP6V1A;BAX;BHLHE41;BNIP3L;C1orf43;CCNG2;CD164;CDKN1B;CNOT4;CPEB4;DNMT3A;FNDC3A;FTL;GLA;GNAS;GNS;IGF2R;LAMP1;LONP1;MAFG;MAPK3;MBTD1;MLX;MTCH1;NPTN;PHF20L1;PIGP;PIP5K1A;PKN2;RAB3IL1;RAB5A;RAB7A;RAI14;RLF;RNF146;RPL13A;RRAGC;SCRN1;SIRT1;SLC25A33;SNAP29;STAT6;STX4;TNKS2;TNPO2;UBE4B;VMA21;WBP2;WLS;ZNF292
500bp	CEBPD_top50perTarget	taipale_tf_pairs__ETV5_CEBPD_NSCGGANNTTRCGYAAN_CAP	3.2	0.0459	CEBPD	**	CEBPD; ETV5 (directAnnotation).	CEBPA; CEBPB; CEBPE; CEBPG; ELK1; ERF; ETV2; FLI1; TEF (inferredBy_MotifSimilarity).	17	518	CLU;DNAJB9;EPB41L1;FOSB;GJB2;IRF1;KRT18;NDUFB5;POLR2J;PSAT1;RAC2;RNF20;RPS18;RSL1D1;SEMA4A;SUPT6H;TFRC
500bp	CLOCK_top50perTarget	flyfactorsurvey__dys_tgo_SANGER_5_FBgn0015014	3.43	0.0554	CLOCK	**	ARNT; ARNT2; ARNTL; ARNTL2; CLOCK; NPAS2; PASD1 (inferredBy_Orthology).		7	343	KREMEN1;MCM6;PER2;PRPF38B;RNF38;TEF;TP53
500bp	CLOCK_top50perTarget	flyfactorsurvey__tgo_sima_SANGER_5_FBgn0015014	3.47	0.0557	CLOCK	**	ARNT; ARNT2; ARNTL; ARNTL2; CLOCK; NPAS2; PASD1 (inferredBy_Orthology).		37	4563	AAAS;AHCTF1;CLOCK;DCAF11;EFTUD2;EHD4;EXT1;FAM13B;GAPVD1;IRS2;KREMEN1;MAML1;MRPS22;NANS;NUDC;PER2;PGRMC2;PLRG1;POGZ;PRKAR2A;PRPF38B;REL;RNF146;RNF38;SCYL2;SDF2L1;SIK3;SNAP29;SPOP;TEF;THRAP3;TMEM131;UBE2W;UBR2;VPS37C;ZBTB7A;ZNRF2
500bp	CREB1_top50perTarget	tfdimers__MD00221	3.61	0.076	CREB1	*	FOXG1; FOXO1; GABPA (directAnnotation).	ATF1; ATF2; ATF3; ATF4; ATF7; CREB1; CREM; E2F1; E2F6; ELF1; ELF2; ELF4; ELF5; ELK1; ELK3; ELK4; ERF; ERG; ETS1; ETS2; ETV2; ETV4; ETV6; ETV7; FLI1; FOS; FOSB; FOSL1; FOSL2; GABPB1; HDX; HMGA1; HMGA2; IKZF1; ILF2; JUN; JUNB; JUND; LEF1; NFATC1; NFATC2; NFATC3; NKX2-1; NR3C1; PAX4; PDX1; PURA; SIRT6; SMAD4; SPI1; SPIB; SRY; STAT1; STAT6; TAF6; TBP; TCF7L1; TCF7L2; YY1; ZEB1 (inferredBy_MotifSimila…	9	343	CHD2;ETV1;LIMS1;MYO15A;NEUROD2;RASAL2;SH2B3;THBS2;UBN2
500bp	CREM_top50perTarget	transfac_pro__M00801	3.24	0.0529	CREM	**	ATF1; ATF2; ATF3; ATF4; ATF7; CREB1; CREM (directAnnotation). ATF7-NPFF (inferredBy_Orthology).		13	463	AGPAT4;AIG1;ARFGEF2;ATF1;BRAF;CREM;EMILIN2;NDEL1;NR4A2;RNF19A;SRF;TP53INP2;USP38
500bp	CREM_top50perTarget	transfac_pro__M07679	3.63	0.0566	CREM	**	ATF1; ATF6; ATF6B; CREB3; CREB3L1; CREB3L2; CREB3L3; CREB3L4; CREM (inferredBy_Orthology).		17	660	AGPAT4;ARFGEF2;BRAF;CD47;CHD7;CREB3L2;CREM;EHD1;FOSL2;GFPT1;IL10;LIN54;MMP14;SNRNP48;TP53INP2;ULK2;UTP18
500bp	E2F1_top50perTarget	taipale__E2F1_DBD_TTTGGCGCCAAA	4.42	0.0786	E2F1	**	E2F1 (directAnnotation).		32	2847	AGFG2;ATAD2;CBX5;CCDC25;CCNK;CDK14;DAD1;DCP2;E2F1;GORASP2;HCFC1;HELLS;HMGA1;MCM3;MCM6;MCM7;NBN;NGDN;OGDH;PCNA;PRKACA;PSEN2;RSBN1;STIP1;TFDP1;TTLL3;UCHL3;USP1;USP24;USP37;UTRN;ZNF367
500bp	E2F1_top50perTarget	tfdimers__MD00316	3.07	0.0605	E2F1	*	TCF7L1 (directAnnotation).	CDX2; CEBPA; CEBPB; CEBPD; CEBPE; CEBPG; E2F1; FOXA1; FOXA2; FOXA3; HOXD1; HOXD10; LEF1; MAF; NANOG; NFIA; NFIC; PAX4; POU2F1; POU2F2; POU3F1; POU5F1; SMAD1; SOX2; SOX9; SRY; STAT6; YY1 (inferredBy_MotifSimilarity). NANOGP8; POU5F1B; TCF7 (inferredBy_MotifSimilarity_n_Orthology).	6	285	CNNM4;GPM6A;NDUFB11;PHIP;STMN1;TUBB
500bp	E2F1_top50perTarget	transfac_pro__M00425	6.35	0.104	E2F1	*		E2F1 (inferredBy_MotifSimilarity).	31	2823	AGFG2;AP1S1;ATAD2;B4GALT5;CBX5;CCDC25;CNNM4;DAD1;DCAF5;DCP2;E2F1;GORASP2;HAT1;HELLS;HMGA1;MCM3;MCM6;NAA38;NBN;NDUFB11;NGDN;PHIP;PLEKHA3;POLR2B;RSBN1;STMN1;TFDP1;TUBB;USP1;USP37;ZNF367
500bp	E2F1_top50perTarget	transfac_pro__M00430	3.15	0.0616	E2F1	**	E2F1 (directAnnotation).		36	4247	ACAT1;AGFG2;ATAD2;B4GALT5;CBX5;CCDC25;CCNK;CHTF8;CNNM4;DCP2;DEK;E2F1;GORASP2;GPM6A;HAT1;HELLS;MCM3;MCM6;NAA38;NBN;NGDN;PCNA;PHIP;PLEKHA3;POLR2B;PRKACA;RSBN1;STIP1;STMN1;TTLL3;UCHL3;USP1;USP24;USP37;XPO4;ZNF367
500bp	E2F1_top50perTarget	transfac_pro__M00803	4.56	0.0804	E2F1	**	E2F1; E2F3; E2F4; TFDP1 (directAnnotation).		23	1916	AGFG2;AP1S1;ATAD2;CBX5;CNNM4;DAD1;DEK;ELMO2;HAT1;HELLS;HMGA1;MCM3;MCM6;MCM7;NBN;RSBN1;STIP1;TFDP1;TUBB;UCHL3;USP1;USP37;ZNF367
500bp	E2F1_top50perTarget	transfac_pro__M00938	4.02	0.0732	E2F1	**	E2F1 (directAnnotation).	E2F2; E2F3; E2F4; E2F5; E2F6; E2F7 (inferredBy_MotifSimilarity).	36	3432	AGFG2;ATAD2;B4GALT5;CBX5;CCDC25;CCNK;CNNM4;DEK;DPM3;E2F1;GORASP2;HAT1;HELLS;HMGA1;MCM3;MCM6;NAA38;NBN;NDUFB11;NGDN;OAS3;OGDH;PCNA;PHIP;POLR2B;RSBN1;STIP1;STMN1;TFDP1;TTLL3;UCHL3;USP1;USP24;USP37;UTRN;ZNF367
500bp	E2F1_top50perTarget	transfac_public__M00024	4.43	0.0788	E2F1	**	E2F1 (directAnnotation).		31	3315	AGFG2;AP1S1;ATAD2;BAZ1A;CBX5;CCNK;CHTF8;CNNM4;DCP2;DEK;E2F1;ELMO2;GORASP2;HAT1;HELLS;L1CAM;MCM3;MCM6;NAA38;NDUFB11;PHIP;POLR2B;QSER1;RAD9A;STMN1;TFDP1;TUBB;UCHL3;USP1;USP24;ZNF367
500bp	E2F3_top50perTarget	homer__TTCGCGCGAAAA_E2F	7.49	0.132	E2F3	*		E2F3 (inferredBy_MotifSimilarity).	26	2177	AGFG2;AKAP13;AP1G2;CBX5;CCDC28B;DENND4A;E2F1;E2F3;FAM76B;GTF2A1;HELLS;HMBS;IPO9;MCM3;MCM6;MLLT10;NCBP1;PGP;SMAD1;SPHK2;STK3;USP37;UXS1;UXT;WDTC1;WEE1
500bp	E2F3_top50perTarget	transfac_pro__M00803	3.48	0.0705	E2F3	**	E2F1; E2F3; E2F4; TFDP1 (directAnnotation).		17	1244	AGFG2;AKAP8L;CBX5;E2F3;FAM76B;GTF2A1;HELLS;IPO9;MCM3;MCM6;PAPSS1;PGP;SMAD1;SNX5;UXS1;UXT;WEE1
500bp	E2F3_top50perTarget	transfac_pro__M00938	7.76	0.136	E2F3	*	E2F1 (directAnnotation).	E2F2; E2F3; E2F4; E2F5; E2F6; E2F7 (inferredBy_MotifSimilarity).	13	570	ABI2;AGFG2;DENND4A;E2F1;FAM76B;GTF2A1;HELLS;HMBS;MCM3;MCM6;PGP;SNX5;WEE1
500bp	E2F3_top50perTarget	transfac_pro__M02089	4.37	0.0841	E2F3	**	E2F3 (directAnnotation).		11	516	ABI2;AGFG2;AKAP8L;CBX5;E2F3;GTF2A1;IPO9;MCM3;MCM6;SMAD1;WEE1
500bp	EBF1_top50perTarget	tfdimers__MD00035	4.28	0.164	EBF1	*	MZF1; STAT6 (directAnnotation).	CEBPA; CEBPB; CEBPD; CEBPE; CEBPG; CHURC1; E2F1; EBF1; HOXA13; IKZF1; IKZF2; ING4; LTF; NFATC3; NFATC4; POU2F1; POU5F1; STAT1; TAF6; TBP; USF2; ZBTB7A (inferredBy_MotifSimilarity).	4	153	CXCL10;LMNB1;MAP2;SDC4
500bp	EBF1_top50perTarget	tfdimers__MD00542	3.36	0.136	EBF1	**	E2F1; EBF1 (directAnnotation).	ARID3A; HMGA1; HMGA2; MZF1; NFATC3; STAT1; STAT6; USF2; ZBTB7A; ZEB1 (inferredBy_MotifSimilarity).	4	237	CXCL10;LIF;MAP2;SDC4
500bp	ELF3_top50perTarget	taipale_tf_pairs__ETV2_SOX15_RSCGGAANNNNNNYWTTGT_CAP_repr	3.4	0.0341	ELF3	*	ETV2; SOX15 (directAnnotation).	DLX2; DLX3; EHF; ELF1; ELF2; ELF4; ELK1; ELK3; ELK4; ERF; ERG; ETS1; ETS2; ETV1; ETV3; ETV4; ETV5; ETV7; EVX1; FEV; FLI1; FOXO1; GABPA; GABPB1; GSC2; HOXB2; KMT2B; ONECUT2; PITX1; ZBTB25; ZBTB7A; ZNF580 (inferredBy_MotifSimilarity). ELF3 (inferredBy_MotifSimilarity_n_Orthology).	28	303	CACYBP;CFDP1;CLU;CXADR;DDIT3;DDX18;EGR1;FAM91A1;G3BP1;ING4;IRAK1;LSM5;PCGF2;PREPL;PRPF19;RBM8A;RPL32;RPL7L1;RPS18;RPSA;TMEM41B;TRMT112;TXN;UGGT1;UQCRH;YME1L1;ZKSCAN1;ZNHIT1
500bp	ERF_top50perTarget	tfdimers__MD00204	3	0.082	ERF	*	GABPA; NKX2-1 (directAnnotation).	ARID3A; CEBPB; CRX; E2F1; EHF; ELF1; ELF2; ELF4; ELK1; ELK3; ELK4; ERF; ERG; ETS1; ETS2; ETV4; ETV6; ETV7; FLI1; FOXG1; FOXO1; GABPB1; GATA1; GATA2; GATA3; GATA4; GATA5; GATA6; HDX; HMGA1; HMGA2; ILF2; KLF4; LEF1; NFATC2; NFATC3; NKX3-2; PAX4; PDX1; PURA; SIRT6; SPI1; SPIB; SRY; STAT1; STAT6; TAF6; TAL1; TBP; TCF7L1; TCF7L2; TFAP4; YY1 (inferredBy_MotifSimilarity).	3	112	C1QC;DGKZ;VCPIP1
500bp	ERF_top50perTarget	tfdimers__MD00581	3.46	0.0914	ERF	*	ATF5; NKX3-2 (directAnnotation).	BPTF; CEBPB; E2F1; E2F6; ELF1; ELF2; ELF4; ELK1; ELK3; ELK4; EP300; ERF; ERG; ETS1; ETS2; ETV4; ETV6; ETV7; FLI1; GABPA; GABPB1; IKZF2; LEF1; LTF; MZF1; PAX4; PDX1; SPI1; SPIB; STAT1; STAT6; TAF6; TAL1; TBP; TCF7L1; TCF7L2; YY1 (inferredBy_MotifSimilarity).	4	289	C1QC;DGKZ;SYS1;VCPIP1
500bp	ETS2_top50perTarget	tfdimers__MD00204	3.18	0.0584	ETS2	*	GABPA; NKX2-1 (directAnnotation).	ARID3A; CEBPB; CRX; E2F1; EHF; ELF1; ELF2; ELF4; ELK1; ELK3; ELK4; ERF; ERG; ETS1; ETS2; ETV4; ETV6; ETV7; FLI1; FOXG1; FOXO1; GABPB1; GATA1; GATA2; GATA3; GATA4; GATA5; GATA6; HDX; HMGA1; HMGA2; ILF2; KLF4; LEF1; NFATC2; NFATC3; NKX3-2; PAX4; PDX1; PURA; SIRT6; SPI1; SPIB; SRY; STAT1; STAT6; TAF6; TAL1; TBP; TCF7L1; TCF7L2; TFAP4; YY1 (inferredBy_MotifSimilarity).	14	440	CCNG2;CD69;ERLIN1;FILIP1L;GNAI3;IL1RN;LCP2;LXN;MBNL1;NUFIP2;PDGFB;PLXNC1;SAMSN1;ZFP36L1
500bp	ETV3_top50perTarget	taipale_tf_pairs__ERF_DLX3_RSCGGAANNNNYAATTA_CAP_repr	3.22	0.0494	ETV3	*	DLX3; ERF (directAnnotation).	DLX2; ELK1; ELK4; EOMES; ETS1; ETV1; ETV2; ETV3; ETV4; ETV5; ETV7; EVX1; FLI1; GABPA; GSC2; HOXA2; ONECUT2; PITX1; TBX21 (inferredBy_MotifSimilarity). DLX5; ERG; ETS2; FEV (inferredBy_MotifSimilarity_n_Orthology).	23	461	AURKAIP1;BCL2A1;CXCR3;EBF1;EIF2S3;EPB41L2;EXOC5;FAM110A;HERC2;IFT74;IL10;LAS1L;LMO2;MRPS30;NAA35;NFKB2;PIK3CA;PLA2G4A;RIMS2;SENP2;SLC39A9;SNX12;ZC3H7B
500bp	ETV6_top50perTarget	tfdimers__MD00089	3.35	0.0798	ETV6	*	STAT6 (directAnnotation).	ATF5; BPTF; CEBPA; CEBPB; CEBPD; CEBPE; CEBPG; CRX; DBP; E2F1; E2F6; ELF1; ELF2; ELF4; ELF5; ELK1; ELK3; ELK4; EP300; ERF; ERG; ETS1; ETS2; ETV4; ETV6; ETV7; FLI1; GABPA; GABPB1; GTF2IRD1; HDX; HOXA13; HOXD9; IKZF1; IRF1; IRF2; IRF3; IRF4; IRF5; IRF7; IRF8; IRF9; LEF1; MYB; NFATC3; NKX2-1; NKX3-2; NKX6-2; NR3C1; PAX4; PDX1; POU5F1; PURA; RAX; SIRT6; SMAD1; SPI1; SPIB; SRY; STAT1; TAF6; TAL1; TBP;…	5	231	DENND4A;ETV6;LIF;OLFML3;SPRED2
500bp	ETV6_top50perTarget	tfdimers__MD00459	3.08	0.0752	ETV6	*	EP300; ETS1 (directAnnotation).	BPTF; E2F1; E2F6; ELF1; ELF2; ELF4; ELF5; ELK1; ELK3; ELK4; ERG; ETS2; ETV1; ETV4; ETV5; ETV6; ETV7; FLI1; GABPA; GABPB1; GATA1; GATA2; GATA3; GATA4; GATA5; GATA6; GFI1; GFI1B; GLI3; IKZF1; ING4; KLF4; MAFA; MZF1; NANOG; NR3C1; OVOL2; PAX4; POU3F1; PURA; RARA; RARB; RARG; RUNX3; RXRA; RXRB; RXRG; SMAD3; SOX10; SPI1; SPIB; STAT1; THRA; THRB; VDR; YY1; ZBTB14; ZNF354C (inferredBy_MotifSimilarity).	8	626	FOXJ3;HMGA1;LIF;NLK;OLFML3;SPRED2;TNRC6B;USP38
500bp	FOSL2_top50perTarget	scertf__badis.CST6	4.93	0.0977	FOSL2	*		FOS; FOSB; FOSL1; FOSL2; JUN (inferredBy_MotifSimilarity). ATF1; JDP2; JUNB; JUND (inferredBy_MotifSimilarity_n_Orthology).	22	879	AGPAT4;AKT2;ATP1B3;CHD7;CISD2;CLK4;CREM;EIF4EBP2;FILIP1L;FOSL2;INSIG1;JDP2;KIAA1217;MITF;MON2;NF1;OLFM1;PRDM2;REL;SMCHD1;TNFAIP3;TSHZ1
500bp	FOXJ2_top50perTarget	homer__NNTGTTTATTTTGGCA_NF1_FOXA1	3.26	0.0757	FOXJ2	*	FOXA1; NF1 (directAnnotation).	FOXA2; FOXA3; NFIA; NFIC (inferredBy_MotifSimilarity). FOXJ2 (inferredBy_MotifSimilarity_n_Orthology).	5	361	CD226;DACH1;ETV5;GABARAPL1;ORC4
500bp	FOXJ3_top50perTarget	taipale_tf_pairs__FOXJ3_TBX21_NNGYGNNNNNNNNWAACAACACNN_CAP_repr	3.15	0.0565	FOXJ3	**	FOXJ3; TBX21 (directAnnotation).	ALX4 (inferredBy_MotifSimilarity).	5	145	BEST1;ETV1;MRPL3;PHF21A;STXBP5L
500bp	GABPA_top50perTarget	taipale_tf_pairs__ERF_EOMES_RRGTGTKNNNNNNNNNNNNNNCMGGANNN_CAP	3.96	0.077	GABPA	*	EOMES; ERF (directAnnotation).	ALX4; ELK1; ETV1; ETV2; ETV4; ETV5; GCM1; HOXB2; POU2F1; TBX21 (inferredBy_MotifSimilarity). GABPA (inferredBy_MotifSimilarity_n_Orthology).	5	277	DMTF1;MAFF;OXR1;STK40;USP38
500bp	GABPA_top50perTarget	tfdimers__MD00014	3.36	0.0684	GABPA	*	ARID3A; KLF4 (directAnnotation).	BCL6; CRX; ETS1; FOS; FOSB; FOSL1; GABPA; GATA1; HMGA1; HMGA2; HOXA13; IKZF1; ING4; JUN; JUNB; JUND; MZF1; NKX2-1; NKX2-4; OTX1; OTX2; PAX4; PDX1; PITX3; POU3F1; PURA; RUNX3; TBP; TCF7L2; WT1; YY1; ZNF333 (inferredBy_MotifSimilarity).	13	1782	ABCE1;EPB41L2;KRT8;MYC;OXR1;PCDH15;POU2F1;PPP1R12B;PSMD3;RAI14;SP100;TMEM109;ZBTB7B
500bp	GABPA_top50perTarget	tfdimers__MD00357	3.04	0.0637	GABPA	*	E2F1; ZEB1 (directAnnotation).	BACH1; BACH2; BPTF; CEBPA; CEBPB; CEBPD; CEBPE; CEBPG; DBP; E2F6; ELF1; ELF2; ELF4; ELK1; ELK3; ELK4; ERG; ETS1; ETS2; ETV4; ETV6; ETV7; FLI1; FOXA1; FOXA2; FOXA3; FOXG1; FOXM1; FOXO1; GABPA; GABPB1; GATA1; GATA2; GATA3; GATA4; GATA5; GATA6; IKZF1; IRF1; IRF2; IRF3; IRF4; IRF5; IRF6; IRF7; IRF8; IRF9; LEF1; LTF; MAF; MAFB; MAFF; MAFG; MAFK; MYB; NFE2; NFE2L1; NFE2L2; NFE2L3; NFIA; NFIC; NR1I2; NR…	5	430	DIP2B;POU2F1;RUVBL2;SEC23B;SOCS1
500bp	GABPA_top50perTarget	transfac_pro__M04944	4	0.0776	GABPA	**	GABPA (directAnnotation).		4	58	ABCE1;RUVBL2;STK40;STRBP
500bp	GMEB2_top50perTarget	taipale__GMEB2_DBD_TTACGTAA	3.15	0.0387	GMEB2	**	GMEB2 (directAnnotation).		379	2760	ACO2;ACSL4;AFF4;AFTPH;ANKRD11;ANKRD17;ANKRD40;ANP32E;ARF1;ARFGAP2;ARFGEF2;ARHGAP5;ARHGEF3;ARHGEF6;ARIH1;ARL5B;ARPC2;ARPP19;ASXL2;ATF1;ATIC;ATP6AP2;ATXN1;ATXN1L;ATXN7L3B;AZIN1;BACH2;BAX;BBC3;BCL6;BECN1;BHLHE41;BTG1;CADM1;CALM1;CAMK2N1;CCDC25;CCNI;CCNL2;CCT4;CCT8;CD226;CD2AP;CD47;CDC5L;CDK13;CDK2;CELF2;CENPE;CEP57;CEP63;CFL2;CHD1;CHD7;CLCN3;CLTB;CNNM4;CNOT1;CNOT8;COPE;COQ10B;COX8A;CPEB2;CREB5;CRKL;…
500bp	GMEB2_top50perTarget	taipale__GMEB2_DBD_TTACGYAM	4.17	0.0445	GMEB2	**	GMEB2 (directAnnotation).		568	4667	ACIN1;ACO2;ACOT9;ACSL4;ACTR3;ACVR1B;ADAM17;ADAR;ADIPOR1;AEBP2;AFF4;AGAP3;AGL;AHCYL2;AKAP8L;ANKRD11;ANKRD17;ANKRD40;ANP32E;ARF1;ARF6;ARFGAP2;ARFGEF1;ARFGEF2;ARHGEF3;ARID4A;ARIH1;ARL4C;ARL5B;ARMC8;ARPC2;ARRB2;ASPH;ASXL2;ATF1;ATF2;ATF6B;ATG2B;ATIC;ATP6AP2;ATP6V0B;ATP6V1H;ATXN1;ATXN1L;ATXN2L;ATXN7L3B;AZIN1;BACH2;BAHD1;BAX;BAZ1A;BBC3;BCL6;BECN1;BHLHE41;BLMH;BTG1;CADM1;CALM1;CALM3;CBLL1;CCDC25;CCNI;CCN…
500bp	HOXB2_top50perTarget	taipale_tf_pairs__ETV2_DLX3_RSCGGAANNNNNNYAATTA_CAP	4.13	0.0433	HOXB2	*	DLX3; ETV2 (directAnnotation).	DLX2; DRGX; EHF; ELF1; ELF2; ELF4; ELK1; ELK3; ELK4; ERF; ERG; ETS1; ETS2; ETV1; ETV3; ETV4; ETV5; ETV7; FEV; FLI1; GABPA; GABPB1; GSC2; HESX1; HOXA2; HOXA3; HOXB2; MSX2; ONECUT2; PITX1; SOX15; TEAD4; ZBTB11; ZNF580 (inferredBy_MotifSimilarity). DLX5; ELF3; ELF5; EN2 (inferredBy_MotifSimilarity_n_Orthology).	10	229	CXADR;MDH1;NDUFB5;PAFAH1B2;RPL32;RPS18;RPSA;TRMT112;UQCRH;XAF1
500bp	HOXB2_top50perTarget	taipale_tf_pairs__ETV2_SOX15_RSCGGAANNNNNNNYWTTGT_CAP_repr	4.68	0.0471	HOXB2	*	ETV2; SOX15 (directAnnotation).	BCLAF1; DLX2; DLX3; ELF1; ELF2; ELF4; ELK1; ELK3; ELK4; ERF; ERG; ETS1; ETS2; ETV1; ETV3; ETV4; ETV5; ETV7; FEV; FLI1; FOXI1; FOXO1; GABPA; GABPB1; GATAD1; GSC2; HOXA2; HOXA3; HOXB2; KMT2B; PITX1; TEAD4; ZBTB25; ZBTB7A; ZNF580 (inferredBy_MotifSimilarity). ELF3 (inferredBy_MotifSimilarity_n_Orthology).	13	305	CDC42EP3;COX7C;CXADR;IRF1;KLF10;MDH1;NDUFA4;NDUFB5;RPL32;RPS18;RPSA;TFAP2A;UQCRH
500bp	ING4_top50perTarget	tfdimers__MD00088	3.02	0.0697	ING4	*	HMGA1; HMGA2 (directAnnotation).	DBP; E2F1; E2F6; EBF1; HOXA13; ING4; MZF1; NFATC3; NFATC4; NFE2L1; NKX3-2; OTX1; OTX2; OVOL2; POU2F1; SOX10; STAT6; WT1; ZBTB7A; ZEB1; ZNF333; ZNF354C (inferredBy_MotifSimilarity).	5	279	C12orf57;PARG;PTCH1;SLA;TRAK1
500bp	IRF1_top50perTarget	tfdimers__MD00007	3.1	0.0372	IRF1	*	E2F1; IRF8 (directAnnotation).	BACH1; BACH2; CDX2; CEBPA; CEBPB; CEBPD; CEBPE; CEBPG; DBP; ELF1; ELF2; ELF4; ELK1; ELK3; ELK4; EP300; ERG; ETS1; ETS2; ETV4; ETV6; ETV7; FLI1; FOS; FOXM1; GABPA; GABPB1; IRF1; IRF2; IRF3; IRF4; IRF5; IRF6; IRF7; IRF9; LEF1; LTF; MAF; MAFB; MAFF; MAFG; MAFK; MYB; NFE2; NFE2L1; NFE2L2; NFE2L3; NKX3-2; NR1I2; NR3C1; PAX4; PDX1; POU3F2; POU5F1; PURA; RFX1; RFX2; RFX3; RFX4; RFX5; RFXANK; RFXAP; RXRA…	14	193	B2M;BST2;CNDP2;IFI16;IFI44;IFI44L;IFI6;IFIH1;ISG15;LMNB1;MDK;MX1;TNFSF10;ZNF503
500bp	IRF1_top50perTarget	tfdimers__MD00026	3.18	0.0376	IRF1	**	IRF1; MYB (directAnnotation).	CHURC1; E2F1; E2F6; EP300; ETS1; ETS2; FOXM1; HLTF; IRF2; IRF3; IRF4; IRF5; IRF6; IRF7; IRF8; IRF9; LTF; MZF1; NR3C1; OTX1; OTX2; PAX4; POU5F1; PURA; SPI1; STAT1; STAT2; STAT6; YY1; ZEB1 (inferredBy_MotifSimilarity). PRDM1 (inferredBy_MotifSimilarity_n_Orthology).	51	1594	AKAP12;ARL5B;B2M;BST2;CD44;CLU;CNDP2;EPCAM;FHL2;GADD45B;HMGA1;IFI16;IFI27;IFI44;IFI44L;IFI6;IFIH1;IL1RN;IL6;IRF7;ISG15;ITGB6;JTB;MDK;MDM2;MX1;NCOA4;PARP9;PAX8;PDE4B;PEBP1;PLSCR1;PNPT1;PNRC1;PRR13;RIMS2;RPS27A;SERPINA1;SPINT1;SRGN;SRP14;TACSTD2;TLR6;TNFAIP3;TRIM25;TRIM38;TRIM56;UBE2H;VAV3;ZKSCAN1;ZNF503
500bp	IRF1_top50perTarget	tfdimers__MD00138	3.37	0.0389	IRF1	**	IRF1; IRF2; IRF3; IRF4; IRF5; IRF7; IRF8; IRF9; MYB (directAnnotation).	CEBPA; CEBPB; CEBPD; CEBPE; CEBPG; DBP; E2F1; FOS; FOXM1; FOXO1; HLTF; IRF6; LTF; PDX1; POU3F2; POU5F1; SPI1; STAT1; STAT2; STAT6; TAF6; TBP; TCF7L2; YY1; ZEB1 (inferredBy_MotifSimilarity). PRDM1 (inferredBy_MotifSimilarity_n_Orthology).	16	262	B2M;BST2;CNDP2;GADD45B;IFI44;IFIH1;IL1RN;ISG15;MDK;MX1;SCNN1A;SGMS2;TNFAIP3;TRIM56;VAV3;ZNF503
500bp	IRF1_top50perTarget	tfdimers__MD00192	3.53	0.0399	IRF1	*	CHURC1 (directAnnotation).	CEBPA; CEBPB; CEBPD; CEBPE; CEBPG; E2F1; HSF1; IKZF1; IKZF2; IRF1; IRF2; IRF3; IRF4; IRF5; IRF6; IRF7; IRF8; IRF9; KLF4; LTF; MYB; MZF1; NFATC3; NR3C1; POU2F1; POU5F1; PURA; REL; STAT6; TAF6; TBP; YY1; ZBTB7A (inferredBy_MotifSimilarity).	25	574	B2M;C3;CNDP2;CSF1;CXCL1;CXCR3;DUSP5;ELF3;EMP2;GRHPR;HMGA1;HOXB2;IL1RN;NFKB2;NFKBIA;NOD2;PAX8;PRDX3;REL;RELA;RPL41;TACSTD2;TNFAIP2;TNFAIP3;UBE2H
500bp	IRF1_top50perTarget	tfdimers__MD00602	3.11	0.0372	IRF1	*	MYB; STAT6 (directAnnotation).	BPTF; E2F6; EP300; IRF1; IRF2; IRF3; IRF4; IRF5; IRF7; IRF8; IRF9; NFE2L1; NKX3-2; NR3C1; PAX4; POU5F1; SMAD1; SPI1; TAF6; TBP; TLX2; TP53 (inferredBy_MotifSimilarity).	23	504	ARHGAP29;B2M;BST2;CXCR3;EIF3H;GADD45B;HEBP2;IFI27;IFI44;IFI44L;IFI6;IL1RN;IL6;ISG15;ITGB6;KLF10;LMNB1;MDK;MX1;NFKB2;RIMS2;SFN;SMOX
500bp	IRF2_top50perTarget	tfdimers__MD00018	3.04	0.046	IRF2	*	ELF1; ELF2; ELF4; ELK1; ELK3; ELK4; ERG; ETS1; ETS2; ETV4; ETV6; ETV7; FLI1; GABPA; GABPB1; SPI1; SPIB; TAF6; TBP (directAnnotation).	ATF5; BCL11A; BPTF; CDX2; CEBPA; CEBPB; CEBPD; CEBPE; CEBPG; DBP; E2F1; E2F6; EHF; ELF5; EP300; ERF; FOXG1; FOXO1; GATA1; GATA2; GATA3; GATA4; GATA5; GATA6; GFI1; GFI1B; HDX; HMGA1; HMGA2; HOXD10; IKZF1; ILF2; IRF1; IRF2; IRF3; IRF4; IRF5; IRF7; IRF8; IRF9; LEF1; NFATC1; NFATC2; NFATC3; NKX2-1; NKX3-2; NR3C1; PAX4; PDX1; POU5F1; PURA; RARA; RARB; RARG; RXRA; RXRB; RXRG; SIRT6; SMAD1; SMAD4; SOX4;…	26	889	AFTPH;AGPAT4;ALOX5AP;CDK19;CLEC7A;COL27A1;DDX49;DENND4B;DGKZ;DLGAP4;FILIP1L;LCP2;MYO15A;N4BP1;NAA25;NEDD9;PAK4;PBX2;RGS10;RHOJ;RNF145;SAMD9L;SH2B3;SLK;ZFP36L1;ZNF385A
500bp	IRF2_top50perTarget	tfdimers__MD00196	3.05	0.046	IRF2	*	E2F6; EP300 (directAnnotation).	ATF5; BPTF; CEBPB; DBP; E2F1; ELF1; ELF2; ELF4; ELK1; ELK3; ELK4; ERF; ERG; ETS1; ETS2; ETV4; ETV6; ETV7; FLI1; GABPA; GABPB1; HDX; IKZF1; IRF1; IRF2; IRF3; IRF4; IRF5; IRF7; IRF8; IRF9; LEF1; MYB; NFATC3; NKX3-2; NR3C1; PAX4; POU5F1; PURA; SIRT6; SMAD1; SPI1; SPIB; SRY; STAT1; STAT6; TAF6; TAL1; TBP; TCF7L1; TCF7L2 (inferredBy_MotifSimilarity). BCL6; PRDM1 (inferredBy_MotifSimilarity_n_Orthology…	13	235	AFTPH;AGPAT4;ALOX5AP;COL27A1;FILIP1L;LDB1;N4BP1;NEDD9;PBX2;PELI1;RHOJ;SLK;ZFP36L1
500bp	IRF3_top50perTarget	taipale__IRF3_full_NNRRAAAGGAAACCGAAACTN_repr	5.07	0.0789	IRF3	**	IRF3 (directAnnotation).		4	220	ARHGAP24;MX1;RNF138;SSBP1
500bp	IRF3_top50perTarget	tfdimers__MD00031	4.12	0.0662	IRF3	*	MYB; ZEB1 (directAnnotation).	E2F1; EP300; FOXG1; FOXM1; FOXO1; HLTF; HMGA1; HMGA2; IRF1; IRF2; IRF3; IRF4; IRF5; IRF6; IRF7; IRF8; IRF9; LTF; NKX3-2; NR1I2; NR3C1; NR5A1; POU3F2; POU5F1; PURA; RFX1; RFX2; RFX3; RFX4; RFX5; RFXANK; RFXAP; RXRA; SOX10; SPI1; STAT1; STAT6; TAF6; TBP; TCF7L2 (inferredBy_MotifSimilarity).	4	332	ARHGAP24;IFI27;LSM5;MX1
500bp	IRF3_top50perTarget	tfdimers__MD00527	3.36	0.056	IRF3	**	IRF1; IRF2; IRF3; IRF4; IRF5; IRF6; IRF7; IRF8; ZEB1 (directAnnotation).	CEBPA; CEBPB; CEBPD; CEBPE; CEBPG; DBP; E2F1; EP300; ETS1; FOS; FOSB; FOSL1; FOSL2; FOXL1; FOXM1; IKZF2; IRF9; JUN; JUNB; JUND; LTF; MYB; NR3C1; PAX4; PDX1; POU3F2; POU5F1; SMAD1; SOX9; SPI1; SRY; STAT1; STAT2; STAT6; TAF6; TBL1XR1; TBP; TCF7L1; TCF7L2; YY1; ZNF426 (inferredBy_MotifSimilarity). IKZF1; PRDM1 (inferredBy_MotifSimilarity_n_Orthology).	9	1420	ACAA1;ARHGAP24;LSM5;MUC1;MX1;PARP9;RNF138;SSBP1;TMBIM1
500bp	IRF7_top50perTarget	taipale__IRF7_DBD_NCGAAANYGAAACY_repr	5.25	0.0667	IRF7	**	IRF7 (directAnnotation).		18	443	B2M;CTSS;CXCL10;EDN1;GNAI3;IFIH1;IRF7;MDM2;OAS3;PARP14;PARP8;PSMA4;PSMB8;RAPGEF2;SAMD9L;SMAD7;SOCS1;USP3
500bp	IRF7_top50perTarget	tfdimers__MD00007	5.18	0.0661	IRF7	*	E2F1; IRF8 (directAnnotation).	BACH1; BACH2; CDX2; CEBPA; CEBPB; CEBPD; CEBPE; CEBPG; DBP; ELF1; ELF2; ELF4; ELK1; ELK3; ELK4; EP300; ERG; ETS1; ETS2; ETV4; ETV6; ETV7; FLI1; FOS; FOXM1; GABPA; GABPB1; IRF1; IRF2; IRF3; IRF4; IRF5; IRF6; IRF7; IRF9; LEF1; LTF; MAF; MAFB; MAFF; MAFG; MAFK; MYB; NFE2; NFE2L1; NFE2L2; NFE2L3; NKX3-2; NR1I2; NR3C1; PAX4; PDX1; POU3F2; POU5F1; PURA; RFX1; RFX2; RFX3; RFX4; RFX5; RFXANK; RFXAP; RXRA…	18	414	B2M;CCL5;CNNM4;CTSS;CXCL10;EVL;GNA13;IFIH1;MAP3K7;PARP8;PSMA4;PTMS;RAPGEF2;SMAD6;SMAD7;SOCS1;TLK1;USP3
500bp	IRF7_top50perTarget	tfdimers__MD00026	3.05	0.0474	IRF7	*	IRF1; MYB (directAnnotation).	CHURC1; E2F1; E2F6; EP300; ETS1; ETS2; FOXM1; HLTF; IRF2; IRF3; IRF4; IRF5; IRF6; IRF7; IRF8; IRF9; LTF; MZF1; NR3C1; OTX1; OTX2; PAX4; POU5F1; PURA; SPI1; STAT1; STAT2; STAT6; YY1; ZEB1 (inferredBy_MotifSimilarity). PRDM1 (inferredBy_MotifSimilarity_n_Orthology).	13	411	B2M;CREB5;CTSS;CXCL10;EVL;GNA13;IFIH1;RAPGEF2;SAMD9L;SMAD6;SMARCAL1;SOCS1;TLK1
500bp	IRF7_top50perTarget	tfdimers__MD00031	4.55	0.0605	IRF7	*	MYB; ZEB1 (directAnnotation).	E2F1; EP300; FOXG1; FOXM1; FOXO1; HLTF; HMGA1; HMGA2; IRF1; IRF2; IRF3; IRF4; IRF5; IRF6; IRF7; IRF8; IRF9; LTF; NKX3-2; NR1I2; NR3C1; NR5A1; POU3F2; POU5F1; PURA; RFX1; RFX2; RFX3; RFX4; RFX5; RFXANK; RFXAP; RXRA; SOX10; SPI1; STAT1; STAT6; TAF6; TBP; TCF7L2 (inferredBy_MotifSimilarity).	15	370	B2M;BCL2A1;CCL5;CREB5;CTSS;EVL;GNA13;IFIH1;JDP2;MID1;MRPS36;RAPGEF2;SAMD9L;SMAD6;TLK1
500bp	IRF7_top50perTarget	tfdimers__MD00176	4.09	0.0565	IRF7	*	E2F1; IRF3 (directAnnotation).	BACH1; BACH2; BPTF; CEBPA; CEBPB; CEBPD; CEBPE; CEBPG; DBP; E2F6; ELF1; ELF2; ELF3; ELF4; ELK1; ELK3; ELK4; EP300; ERG; ETS1; ETS2; ETV4; ETV6; ETV7; FLI1; FOS; FOSB; FOSL1; FOSL2; FOXA1; FOXA2; FOXA3; FOXM1; GABPA; GABPB1; GATA1; GATA2; GATA3; GATA4; GATA5; GATA6; HOXA13; IKZF1; IKZF2; IRF1; IRF2; IRF4; IRF5; IRF6; IRF7; IRF8; IRF9; JUN; JUNB; JUND; MAF; MAFB; MAFF; MAFG; MAFK; MYB; NFATC3; NFE2…	51	2473	ACTBL2;ADAR;AFTPH;AIFM3;B2M;BCL2A1;C6orf89;CALML3;CCL5;CCND2;CCNI;CDHR3;CNNM4;CREB5;CTSS;CXCL10;DACH1;EDN1;ETV3;EVL;FCGR1A;FRMD4A;GDPD4;GNA13;GRK1;IFIH1;JDP2;MAP2;MAPRE2;MID1;MMP14;NCK1;PARP14;PARP8;PFKM;PJA2;PPP1R11;PSMA4;RAPGEF2;RIMS2;SAMD9L;SLC15A3;SMAD6;SMAD7;SMARCAL1;SOCS1;TEP1;TLK1;TMEM119;VCPIP1;ZNF385A
500bp	IRF7_top50perTarget	tfdimers__MD00236	3.06	0.0475	IRF7	*	E2F1; POU3F2 (directAnnotation).	CDX2; CEBPA; CEBPB; CEBPD; CEBPE; CEBPG; DBP; DBX2; E2F6; EP300; ETS1; FOS; FOSB; FOSL1; FOSL2; FOXL1; FOXM1; HMGA1; HMGA2; HOXA13; IRF1; IRF2; IRF3; IRF4; IRF5; IRF6; IRF7; IRF8; IRF9; JUN; JUNB; JUND; LTF; MYB; NKX6-2; NR1I2; NR3C1; PAX4; PDX1; POU1F1; POU5F1; PURA; RFX1; RFX2; RFX3; RFX4; RFX5; RFXANK; RFXAP; RXRA; SOX10; SPI1; SRY; STAT1; STAT6; TAF6; TBP; TCF7L1; TCF7L2; TLX2; YY1; ZEB1 (inf…	6	81	B2M;CNNM4;CTSS;RAPGEF2;SMAD6;TLK1
500bp	IRF7_top50perTarget	tfdimers__MD00276	3.56	0.0518	IRF7	*	IRF1; STAT6 (directAnnotation).	BPTF; CEBPA; CEBPB; CEBPD; CEBPE; CEBPG; E2F1; E2F6; EP300; FOXI1; IRF2; IRF3; IRF4; IRF5; IRF6; IRF7; IRF8; IRF9; MYB; NKX3-2; NR3C1; POU5F1; SMAD1; SPI1; TAF6; TBP; TCF7L1; YY1; ZEB1 (inferredBy_MotifSimilarity). PRDM1 (inferredBy_MotifSimilarity_n_Orthology).	19	582	B2M;CCL2;CCL5;CDHR3;CNNM4;FRMD4A;GNA13;IFIH1;MAPRE2;MMP14;PSMA4;RAD54L2;RAPGEF2;RIMS2;SMAD6;SOCS1;TLK1;ZDHHC5;ZNF385A
500bp	IRF7_top50perTarget	tfdimers__MD00301	3.65	0.0527	IRF7	*	E2F6; IKZF1 (directAnnotation).	CEBPB; DBP; E2F1; ELF1; ELF2; ELF4; ELF5; ELK1; ELK3; ELK4; EP300; ERF; ERG; ETS1; ETS2; ETV4; ETV6; ETV7; FLI1; FOXG1; FOXO1; GABPA; GABPB1; IKZF2; IRF1; IRF2; IRF3; IRF4; IRF5; IRF7; IRF8; IRF9; LEF1; NFATC3; NR3C1; PAX4; POU5F1; PURA; SIRT6; SMAD1; SPI1; SPIB; SRY; STAT1; STAT6; TAF6; TBP; TCF7L1; TCF7L2; YY1; ZEB1 (inferredBy_MotifSimilarity). BCL6 (inferredBy_MotifSimilarity_n_Orthology).	10	150	CD180;CNNM4;CREB5;FCGR1A;GDPD4;PARP8;PJA2;PPP1R11;TJP1;ZDHHC5
500bp	IRF7_top50perTarget	tfdimers__MD00302	4.52	0.0603	IRF7	**	IRF7; IRF8 (directAnnotation).	E2F1; IRF1; IRF2; IRF3; IRF4; IRF5; IRF6; MYB; PDX1; POU3F2; PURA; RFX1; RFX2; RFX3; RFX4; RFX5; RFXANK; RFXAP; SPI1; STAT1; STAT6; TAF6; TBP; TCF7L2 (inferredBy_MotifSimilarity).	19	671	B2M;C6orf89;CCL5;CCND2;CNNM4;CTSS;EDN1;FCGR1A;GNA13;HELZ;IFIH1;MID1;MMP14;PSMA4;PSMB8;SLC15A3;SMAD6;SMAD7;TLK1
500bp	IRF7_top50perTarget	tfdimers__MD00414	4.24	0.0578	IRF7	**	IRF1; IRF2; IRF3; IRF4; IRF5; IRF7; IRF8; IRF9; POU5F1 (directAnnotation).	BPTF; CEBPA; CEBPB; CEBPD; CEBPE; CEBPG; CHURC1; DBP; E2F1; E2F6; ELF1; ELF2; ELF3; ELF4; ELK1; ELK3; ELK4; EP300; ERG; ETS1; ETS2; ETV4; ETV6; ETV7; FLI1; FOS; FOXL1; FOXM1; FOXO1; FOXO4; GABPA; GABPB1; HLTF; IKZF1; IRF6; LTF; MYB; NANOG; NR3C1; PAX4; PBX1; PDX1; POU3F2; SMAD1; SPI1; SPIB; SRY; STAT1; STAT2; STAT6; TAF6; TBL1XR1; TBP; TCF7L1; TCF7L2; YY1; ZEB1; ZNF235; ZNF384; ZNF426 (inferredBy…	14	319	B2M;CCL5;CNNM4;CREB5;CTSS;EDN1;GNA13;IFIH1;MAP2;MMP14;PSMA4;RAPGEF2;SMAD7;TLK1
500bp	IRF7_top50perTarget	tfdimers__MD00527	4.49	0.0601	IRF7	**	IRF1; IRF2; IRF3; IRF4; IRF5; IRF6; IRF7; IRF8; ZEB1 (directAnnotation).	CEBPA; CEBPB; CEBPD; CEBPE; CEBPG; DBP; E2F1; EP300; ETS1; FOS; FOSB; FOSL1; FOSL2; FOXL1; FOXM1; IKZF2; IRF9; JUN; JUNB; JUND; LTF; MYB; NR3C1; PAX4; PDX1; POU3F2; POU5F1; SMAD1; SOX9; SPI1; SRY; STAT1; STAT2; STAT6; TAF6; TBL1XR1; TBP; TCF7L1; TCF7L2; YY1; ZNF426 (inferredBy_MotifSimilarity). IKZF1; PRDM1 (inferredBy_MotifSimilarity_n_Orthology).	11	140	B2M;CCL5;CNNM4;CTSS;GNA13;IFIH1;MMP14;RAPGEF2;SMAD6;SOCS1;TLK1
500bp	IRF7_top50perTarget	transfac_pro__M03793	3	0.047	IRF7	**	IRF7 (directAnnotation).		40	1916	ADAR;AFTPH;AIFM3;ASS1;B2M;BCL2A1;CCDC25;CCL2;CCL5;CCND2;CCNI;CNNM4;CTSS;CXCL10;EDN1;EVL;FCGR1A;FRMD4A;GDPD4;GNA13;IFIH1;KATNB1;MAP2K5;MAP3K7;MID1;MMP14;NCK1;PARP14;PPP1R11;PSMA4;RAPGEF2;RIMS2;SEMA6B;SLC15A3;SMAD7;SOCS1;TDRD7;TLK1;USP3;ZDHHC5
500bp	IRF8_top50perTarget	tfdimers__MD00176	3.09	0.0578	IRF8	*	E2F1; IRF3 (directAnnotation).	BACH1; BACH2; BPTF; CEBPA; CEBPB; CEBPD; CEBPE; CEBPG; DBP; E2F6; ELF1; ELF2; ELF3; ELF4; ELK1; ELK3; ELK4; EP300; ERG; ETS1; ETS2; ETV4; ETV6; ETV7; FLI1; FOS; FOSB; FOSL1; FOSL2; FOXA1; FOXA2; FOXA3; FOXM1; GABPA; GABPB1; GATA1; GATA2; GATA3; GATA4; GATA5; GATA6; HOXA13; IKZF1; IKZF2; IRF1; IRF2; IRF4; IRF5; IRF6; IRF7; IRF8; IRF9; JUN; JUNB; JUND; MAF; MAFB; MAFF; MAFG; MAFK; MYB; NFATC3; NFE2…	9	434	FILIP1L;IFI44;IL1RN;IRF2;ORC4;PITPNC1;SOX4;SRGAP2;WDR75
500bp	IRF8_top50perTarget	tfdimers__MD00421	3.05	0.0574	IRF8	*	ELF3; POU5F1 (directAnnotation).	BPTF; CDX2; CEBPA; CEBPB; CEBPD; CEBPE; CEBPG; E2F1; ELK1; ETS1; ETS2; FOS; FOSB; FOSL1; FOSL2; FOXG1; FOXL1; FOXO1; GATA1; GATA2; GATA3; GATA4; GATA5; GATA6; GFI1; GFI1B; HNF4A; HNF4G; HOXA13; HOXD9; IKZF1; ILF2; IRF1; IRF2; IRF3; IRF4; IRF5; IRF7; IRF8; IRF9; JUN; JUNB; JUND; NFATC2; NR2F1; NR2F2; PBX1; PDX1; SMAD1; SOX10; SPI1; STAT1; STAT6; TAF6; TBP; TCF7L2; ZFP28 (inferredBy_MotifSimilarity…	7	298	AKT2;AP1G2;IFI44;IL1RN;IRF2;ORC4;SPECC1
500bp	MAX_top50perTarget	hocomoco__MLX_HUMAN.H11MO.0.D	3.51	0.0392	MAX	*	MLX (directAnnotation).	ARNT; BHLHE40; MAX; USF1 (inferredBy_MotifSimilarity).	22	246	ARHGAP12;ATG3;ATP6V0B;ATP6V1A;ATXN1L;BAX;BHLHE41;CPEB4;CUTA;DNAJB9;FBXO33;FOXRED2;GLYR1;GTF2H1;IGF2R;LAMP1;PDCD6IP;REV1;RSPRY1;TP53INP1;UBE2Q1;WBP2
500bp	MAX_top50perTarget	transfac_pro__M01585	3.19	0.0372	MAX	*		HES5; MYCN (inferredBy_MotifSimilarity). MAX (inferredBy_MotifSimilarity_n_Orthology).	99	2130	ABCA8;ACO2;ANAPC10;APC;APOE;ARHGAP10;ARHGAP12;ARHGDIB;ARRB2;ATG3;ATP6V0B;ATP6V1A;ATXN1L;BAG4;BAX;BCL9;BHLHE41;BTBD7;CALM3;CD68;CDK5;CDKN1B;CELF2;CLCN3;CLCN4;CLDN22;CPEB4;CUTA;DNAJB9;DPP7;EIF3B;ELOVL5;EMILIN2;ESF1;FAM50A;FBXO32;FBXO33;FEM1C;FOXRED2;FRMD4A;FTL;GALNT2;GLYR1;GMFB;GNAS;GRN;GTF2H1;HES1;HMOX1;IGF2R;INF2;IPO13;KHSRP;KREMEN1;LAMP1;LIG3;LIMD1;MINK1;MRPL2;NRP2;OAF;OLFM1;OSTC;PARVG;PCGF5;PDC…
500bp	MAX_top50perTarget	transfac_pro__M02881	4.14	0.0431	MAX	**	MAX (inferredBy_Orthology).		36	501	ARHGAP12;ATG3;ATP6V0B;ATP6V1A;ATXN1L;BAX;CDKN1B;CELF2;CUTA;EBF1;ESF1;FBXO32;FTL;GLYR1;GNAS;GTF2H1;IGF2R;LAMP1;MRPL2;OAF;PDCD6IP;PPP3R1;RAB7A;RABEP1;RAPGEF2;REV1;RRAGC;RSPRY1;S100A6;SDHC;SEC11C;SEC24A;UAP1L1;UBE2Q1;WBP2;WSB2
500bp	RELA_top50perTarget	bergman__dl-B	3.26	0.0405	RELA	**	NFKB1; NFKB2; REL; RELA; RELB (inferredBy_Orthology).		9	299	ABI2;C1S;ELF3;HMGA1;IRF1;MAFF;RNF213;RPL36;TPM2
500bp	RELA_top50perTarget	transfac_pro__M04706	3.68	0.0438	RELA	**	RELA (directAnnotation).		9	348	C1S;ELF3;HMGA1;IER3;IRF1;PRDX3;RELA;RNF213;UACA
500bp	SOX4_top50perTarget	transfac_pro__M01014	3.3	0.0617	SOX4	**	SOX10; SOX11; SOX12; SOX13; SOX14; SOX15; SOX18; SOX2; SOX21; SOX3; SOX4; SOX5; SOX6; SOX8; SOX9; SRY (directAnnotation).		24	1079	CXCR4;EPAS1;FBXO32;FOXO3;INPPL1;KIAA1217;KLF10;LHX6;MAP4K4;MITF;PACSIN2;PAIP2;PIK3CA;PITPNC1;PRDM1;PREPL;RERE;SIPA1L2;TP53INP2;TRERF1;USP24;VEGFA;VGLL4;ZFC3H1
500bp	SREBF2_top50perTarget	flyfactorsurvey__HLH106_SANGER_5_2_FBgn0015234	3.46	0.112	SREBF2	*		SREBF1; SREBF2 (inferredBy_MotifSimilarity).	11	4941	AKAP12;CD59;HMGN1;ILF3;MAL2;MCFD2;MFGE8;MSLN;PAK1;SREBF2;TM4SF1
500bp	SREBF2_top50perTarget	taipale_tf_pairs__RFX3_SREBF2_NNRGYAACNTCACGTGAY_CAP_repr	4.22	0.133	SREBF2	**	RFX3; SREBF2 (directAnnotation).	SREBF1; TFE3 (inferredBy_MotifSimilarity).	5	500	AKAP12;CD59;ILF3;MAL2;PAK1
500bp	STAT1_top50perTarget	transfac_pro__M00492	3.32	0.0388	STAT1	**	STAT1 (directAnnotation).		172	2824	ABI2;AFTPH;AGAP1;AGRN;ANKRD17;AP1AR;ARHGEF7;ARPC4;ARPC5L;ATE1;ATP13A1;AURKAIP1;BCL2;BCL3;BCLAF1;BHLHE41;BUB3;C11orf58;C1R;C1S;CACYBP;CAMTA1;CAPN1;CBX3;CCT3;CLK4;CLPTM1L;COMMD6;COPS3;COX7B;CPSF7;CTR9;CXADR;CXCL10;DAAM1;DCAF5;DDX21;DENND4A;DPM1;DR1;DYNLT1;EBAG9;EGR1;EI24;EIF1AD;EIF2S3;ELF3;ERC1;ERN1;EYA4;EZR;FAF2;FCGR1A;FHL2;FLII;FRA10AC1;GATAD2A;GNAI3;GOLGA7;GRIPAP1;GTF2A1;HDAC7;HMGA1;HMGN2;HNRNPC…
500bp	TAF1_top50perTarget	transfac_pro__M04848	3.41	0.0637	TAF1	**	TAF1 (directAnnotation).		32	3415	ANP32E;AQR;ARHGAP15;ARHGAP18;ATAD2;BAZ1B;CCNA2;CEP350;CHCHD10;CHL1;CTDSPL2;EIF1AD;EIF2S3;ESRRA;HERC2;HMGCS1;LCORL;LTN1;MCM7;NAP1L4;NIPA2;PON3;POU2F1;QSER1;RNF4;SHOC2;SIN3A;TNPO2;TPR;TTC28;UBR5;ZNF710
500bp	TFAP2A_top50perTarget	tfdimers__MD00038	3.33	0.0368	TFAP2A	*	TFAP2C (directAnnotation).	CHURC1; IKZF2; MAX; NR1H4; ONECUT2; POU2F1; PURA; RXRA; TFAP2A; TFAP2B; TFAP2E; ZBTB7A (inferredBy_MotifSimilarity). TFAP2D (inferredBy_MotifSimilarity_n_Orthology).	17	358	BST2;C3;CDC42EP3;CDK2AP2;CEP57;DDR1;FOLR1;HMGA1;HNRNPC;JUP;LAMA3;LITAF;MDK;MUC1;TRIM56;VAV3;XAF1
500bp	TFDP1_top50perTarget	transfac_pro__M00803	3.38	0.0374	TFDP1	**	E2F1; E2F3; E2F4; TFDP1 (directAnnotation).		368	4998	AAAS;ACOT9;ACTB;ADAM17;AEBP2;AHSA1;AIFM1;AKR1A1;ALG8;ANAPC10;ANAPC11;ANKRD18A;ANP32E;AP1AR;AP1S1;ARF1;ARF6;ARPC2;ARPP19;ASF1A;ASXL1;ATAD2;ATG3;ATP2A2;ATR;AZIN1;B4GALNT1;BTAF1;BUD31;C1orf21;C2CD2L;C8orf76;CALM3;CALR;CBX1;CBX5;CBX6;CCDC25;CCDC34;CCDC88C;CCNA2;CCT3;CCT7;CCT8;CDC123;CDC42SE2;CDK16;CDK5R1;CDKN1A;CDKN2D;CDKN3;CEP57;CEP63;CETN3;CHCHD3;CHCHD7;CKAP5;CKS1B;CLDND1;CNBP;CNOT6;CNTLN;COMMD3;CO…
500bp	TFE3_top50perTarget	tfdimers__MD00501	3.54	0.0682	TFE3	**	ASCL1; BHLHE40; BHLHE41; HAND1; HAND2; LTF; MAX; MITF; MXD1; MXD3; MXD4; MXI1; MYC; MYCN; MYF5; MYF6; MYOD1; MYOG; NHLH1; TAL1; TAL2; TCF12; TCF3; TCF4; TFE3; TFEB; USF1; USF2 (directAnnotation).	BACH1; BACH2; HIC1; MAF; MAFB; MAFF; MAFG; MAFK; MEIS1; MZF1; NEUROD1; NFE2; NFE2L1; NFE2L2; NFE2L3; NFIA; NFIC; NR2F1; NR2F2; NR3C1; SREBF1; SREBF2; TFAP2A; TFAP4; WT1; YY1; ZNF354C (inferredBy_MotifSimilarity).	4	184	CBX5;DCTN1;IL1RN;PTN
500bp	YY1_top50perTarget	flyfactorsurvey__phol_SANGER_5_FBgn0035997	3.41	0.041	YY1	*	YY2; ZFP42 (inferredBy_Orthology).	NR3C1; THAP1; YY1; ZNF597 (inferredBy_MotifSimilarity).	91	545	ACTG1;ADNP;ANKRD13A;ARF1;ARFGEF1;ARHGDIA;ARID4B;ATE1;BAZ1B;BCOR;BLCAP;CACYBP;CBX7;CHFR;CPEB4;CTCF;CTDNEP1;CTDSP1;CUL4B;DDX17;DHPS;DNAJC13;EIF5A;EXOC7;FARSA;FBXO42;FNBP4;GATAD2B;HNRNPA1;HSPA9;KDM3A;MAP2;MAP4K3;MED25;MRFAP1;MSL2;NDUFB5;NECAP1;NONO;NPM1;NSF;OTUD4;OXSR1;PAFAH1B2;PAICS;PCGF2;PHF12;PLOD3;POGZ;PPP4R2;PREB;PRKCSH;PTBP1;RBM25;RBM8A;RIF1;RPF2;RPL13A;RPL34;RPN1;RPS27;SEC23IP;SH3KBP1;SLAIN2;…
500bp	YY1_top50perTarget	hocomoco__TYY2_HUMAN.H11MO.0.D	3.25	0.0399	YY1	*	YY2 (directAnnotation).	TAF1; YY1 (inferredBy_MotifSimilarity).	100	660	ACTG1;ADNP;ANP32A;ARF1;ARFGEF1;ARHGDIA;ARID4B;ARPC2;ASXL1;ATE1;ATXN1L;BAZ1B;BCOR;BLCAP;CACYBP;CDKN1A;CHFR;CHTF8;CPEB4;CTDNEP1;CUL4B;DHPS;DNAJC13;DPYSL3;EXOC7;FARSA;FNDC3B;HNRNPA1;HNRNPA2B1;HSPA9;KDM3A;KLF7;MAP2;MED25;METTL9;MRPL2;MSL2;NACA;NECAP1;NONO;NPM1;NSF;OTUD4;OXSR1;PAFAH1B2;PAIP2;PHF12;PHTF2;PLOD3;PPP4R2;PPP6R1;PREB;PRELID1;PRKCSH;PTBP1;RAB5A;RAF1;RBM25;RBM26;RIF1;RPF2;RPL13A;RPL14;RPL34;R…
500bp	YY1_top50perTarget	neph__UW.Motif.0068	3.13	0.0391	YY1	*		TAF1; THAP1; YY1 (inferredBy_MotifSimilarity). YY2; ZFP42 (inferredBy_MotifSimilarity_n_Orthology).	64	369	ADNP;ARF1;ARFGEF1;ARID4B;ATE1;BLCAP;CACYBP;CBX7;CHFR;CPEB4;CTDSP1;CUL4B;DHPS;DNAJC13;EXOC7;FARSA;GATAD2B;HNRNPA1;HSPA9;KDM3A;LHX6;MAP4K3;MED25;MSL2;NACA;NECAP1;NONO;NPM1;NSF;OTUD4;PCGF2;PHF12;PLOD3;PPP4R2;PREB;PRKCSH;PTBP1;RBM25;RBM26;RIF1;RPL13A;RPS27;SLAIN2;SLC39A9;SNX5;SRRM2;STAG1;STAG2;SUPT5H;TAF1D;TAOK1;TNKS2;TP53BP1;UBA52;UBE3A;UBE4B;UBR5;UPF3B;USP13;VEZF1;WTAP;XPO6;ZFC3H1;ZNF574
500bp	YY1_top50perTarget	transfac_pro__M04696	3.35	0.0406	YY1	**	YY1 (directAnnotation).		69	392	ADNP;ANKRD13A;ARF1;ARFGEF1;ASXL1;ATE1;BLCAP;CACYBP;CHFR;CPEB4;CTDSP1;CUEDC2;CUL4B;DHPS;DNAJC13;EIF5A;EXOC7;FARSA;GATAD2B;HDAC7;HSPA9;KDM3A;MAP4K3;MED25;NDUFB5;NECAP1;NPM1;NSF;OTUD4;OXSR1;PHF12;PLOD3;PPP4R2;PREB;PRKCSH;PTBP1;RBM25;RBM26;RIF1;RPF2;RPL13A;RPN1;RPS27;RPS5;SEC23IP;SLAIN2;SLC39A9;SNX5;SRRM2;STAG1;STAG2;SUPT5H;TAF4;TNKS2;TNRC6B;TOR1B;TP53BP1;TTC1;UBA52;UBE3A;UBE4B;UBR5;UPF3B;USP13;WDR75…
500bp	YY1_top50perTarget	transfac_pro__M08982	3.21	0.0397	YY1	**	YY1 (directAnnotation).		93	597	ACTG1;ADNP;ANKRD13A;ARF1;ARFGEF1;ARHGAP1;ARID4B;ASXL1;ATE1;BLCAP;C11orf58;CACYBP;CBX7;CDKN1A;CHFR;CHTF8;CPEB4;CTDNEP1;CTDSP1;CUL4B;DHPS;DNAJC13;DPYSL3;EIF5A;ELMO1;EXOC7;FARSA;FKBP2;FNDC3B;FOSB;FOXP4;GATAD2B;HDAC7;HNRNPA1;KDM3A;MAP2;MAP4K3;MED25;MRFAP1;MRPL2;NDUFB5;NECAP1;NONO;NPM1;NSF;OTUD4;OXSR1;PAIP2;PCGF2;PHF12;PLOD3;PPP4R2;PREB;PRKCSH;PTBP1;RBM25;RBM26;RBM39;RIF1;RPF2;RPL13A;RPL34;RPN1;RPS27;…
500bp	ZNF655_top50perTarget	transfac_pro__M05872	3.83	0.0774	ZNF655	**	ZNF655 (directAnnotation).		4	192	RNF111;SBDS;XYLT1;ZNF622
10kb	AEBP2_top50perTarget	transfac_pro__M05476	3.44	0.0545	AEBP2	**	AEBP2 (inferredBy_Orthology).		12	540	CCT3;CDK6;CREM;DHX16;DTNBP1;JDP2;NAA50;OGDH;OSBPL1A;SPRY1;SUPT6H;TRAPPC10
10kb	BCLAF1_top50perTarget	taipale_tf_pairs__ETS2_RCCGGAAGTG_HT	3.17	0.0412	BCLAF1	*	ETS2 (directAnnotation).	BCLAF1; EGR1; ELF1; ELF2; ELF4; ELK1; ELK3; ELK4; EOMES; ERF; ERG; ETS1; ETV1; ETV2; ETV3; ETV4; ETV5; FEV; FLI1; GABPA; GATAD1; HOXA1; HOXB2; PHF20; RFX5; SOX15; SREBF2; ZBTB25; ZBTB40; ZBTB7A; ZNF580 (inferredBy_MotifSimilarity).	136	2309	AAAS;ACTG1;AMMECR1L;APPL2;AQR;ARGLU1;ARHGAP1;ARHGDIA;ARPC4;ARPC5L;ARRB2;ATP2C1;ATP7A;ATXN2;AXIN1;BRD7;CBLL1;CCNL1;CD53;CDK6;CDKN2AIP;CHD2;CIRBP;COMMD6;CPSF7;CRIPT;CSTF3;DDIT3;DDX18;DENND4A;DICER1;DLST;DMTF1;DNAJB9;DNAJC7;DR1;E2F4;EGR1;EIF2S3;EIF3M;ELMO2;FAF2;FAM168B;FIS1;FOXO1;FRS2;FUBP3;GON4L;GPR179;GPSM3;HNRNPC;HSP90AB1;HSPBP1;IDI1;IMP3;ING2;ISCU;ITFG1;KIAA0232;LAS1L;LPP;LZTR1;MATR3;MRPL13;MRPL…
10kb	BHLHE41_top50perTarget	flyfactorsurvey__cwo_SANGER_5_FBgn0259938	3.26	0.0354	BHLHE41	**	BHLHE40; BHLHE41; HELT; HES1; HES2; HES3; HES5; HES6; HES7; HEY1; HEY2; HEYL (inferredBy_Orthology).	TFE3 (inferredBy_MotifSimilarity).	45	468	ANKRD12;ARFGEF2;ATP6AP2;ATP6V1D;ATP6V1G1;BAX;BHLHE41;C1orf43;CD164;CDKN1B;CEPT1;CHD6;CPT1A;CTSA;CTSB;DCTN4;ERP29;FNDC3A;GLA;GNA13;GNS;IGF2R;NPTN;OSBPL5;PHF20L1;PIP5K1A;PLD3;PLS3;RAB3IL1;RAB5A;RAB9A;RASSF8;RNF146;RRAGC;SIRT1;STAT6;STK24;STX4;TCEAL8;TNPO2;UBE2E2;UBE4B;ZBTB4;ZNF292;ZNF503
10kb	BHLHE41_top50perTarget	taipale__BHLHB3_full_NKCACGTGMN_repr	3.49	0.0365	BHLHE41	**	BHLHE41 (directAnnotation).		310	4789	ABL1;ABR;ACSL1;AGRN;AHCYL2;AHDC1;AIFM3;AIG1;AKR1A1;AKT1;AMBRA1;ANAPC16;ANKRD12;ANKRD17;ANKRD40;ANXA2;AP1G1;ARFGEF2;ARHGAP10;ARHGAP24;ARHGEF5;ATF6B;ATF7;ATP6V0E1;ATP6V1A;ATP6V1C1;ATP6V1G1;ATXN1;ATXN2;AXIN1;B3GNT2;BACE2;BASP1;BAX;BHLHE41;BNIP3L;BTBD10;C1orf43;C2CD2L;C3orf70;CAMK2N1;CAPN1;CARHSP1;CAT;CCNG2;CCNI;CCNT2;CD164;CDC42EP3;CDKN1B;CDYL;CEP57;CEPT1;CHCHD10;CHD6;CHL1;CIZ1;CLK4;CLSTN1;CNOT4;COL…
10kb	BHLHE41_top50perTarget	taipale__BHLHE41_full_GTCACGTGAC	3.27	0.0354	BHLHE41	**	BHLHE41 (directAnnotation).		79	907	ANKRD12;ARFGEF2;ATP6V1A;ATP6V1C1;ATP6V1G1;ATXN2;BAX;BHLHE41;BNIP3L;C1orf43;CCNG2;CD164;CDKN1B;CIZ1;CLK4;CPEB4;CPT1A;CSTB;CTSA;CTSB;CUL4B;CXXC5;DCTN4;DNMT3A;EPB41;ERP29;FNDC3A;FRMD8;GAPDH;GLA;GNS;ID2;IGF2R;LAMP1;LMO2;LONP1;LPIN2;MAPK3;MBTD1;MTCH1;MYT1;NEUROD2;NPTN;OSBPL5;PCYT1B;PHF20L1;PIP5K1A;PKN2;PLD3;PLEKHA1;PLS3;PSMD14;PTPN11;PTPRE;RAB3IL1;RAB5A;RAB7A;RAB9A;RASSF8;RNF146;RPS2;RPS27A;RRAGC;RRBP…
10kb	CEBPB_top50perTarget	transfac_pro__M07689	3.15	0.0365	CEBPB	**	CEBPA; CEBPB; CEBPD; CEBPE (inferredBy_Orthology).		125	748	ABCC5;ABCD1;ABHD5;ACVR1B;AKT3;ARHGAP17;ARID5B;ARL8B;ATP1B1;ATP6V0A1;ATP6V1B2;ATXN1;BRD1;BRD4;BZW2;C1GALT1;CBX4;CCNG2;CDKN1B;CHD2;CHD7;CPEB3;CSDE1;CSF3R;CSNK2A2;CTDSP2;CUEDC2;DENND4A;DTX4;DUSP16;DYNLL2;EEF1A1;EIF4A2;EPB41L3;ERRFI1;ESRRA;FAM83A;FBXO32;FOSL2;GPBP1;GRIK2;GTDC1;HDGF;HIPK3;IL1B;IL6;IRF2;ITPR1;JAK2;JDP2;KCNJ2;KIAA0232;KIF1C;KLF9;KLHL15;LATS2;LMNB1;MAP4K4;MID1;MID1IP1;MITF;MKNK2;MORF4L2;…
10kb	CEBPB_top50perTarget	transfac_pro__M08910	3.75	0.0393	CEBPB	**	CEBPB (directAnnotation).		250	1695	ABCC5;ABHD5;ACVR1B;ADAR;ADCY3;ADD3;AFF3;AHNAK;AKT3;ANKRD11;ARF3;ARHGAP17;ARID5B;ARL1;ARL5B;ARL8B;ARMC1;ASCC3;ASS1;ATF2;ATG7;ATP1B1;ATP6V0A1;ATP6V1B2;ATP6V1C1;ATRX;ATXN1;BBX;BNIP3L;BRD1;BRD4;BZW2;C1GALT1;CALD1;CBX4;CCNG2;CD36;CDK17;CDKN1A;CDKN1B;CELF1;CHD2;CHD7;CHST12;CLEC7A;COMMD3;CPEB3;CPT1A;CSDE1;CSF3R;CSNK2A2;CTDSP2;CTNNBIP1;CUEDC2;CXCL2;CYBA;DAPK1;DCUN1D1;DDIT4;DENND4A;DENND5A;DGAT1;DMXL1;DTX…
10kb	CEBPG_top50perTarget	tfdimers__MD00067	3.1	0.0648	CEBPG	*	IKZF2; ZBTB7A (directAnnotation).	CEBPA; CEBPB; CEBPD; CEBPE; CEBPG; CHURC1; EBF1; GFI1; GFI1B; GTF2IRD1; IKZF1; MZF1; NFATC3; OVOL2; POU5F1; REL; RELA; STAT6; YY1 (inferredBy_MotifSimilarity).	4	461	AFF3;GAK;HDAC2;VDAC1
10kb	CEBPG_top50perTarget	tfdimers__MD00075	3.3	0.0681	CEBPG	*	FOXO4; NANOG (directAnnotation).	ARID3A; BPTF; CDX2; CEBPA; CEBPB; CEBPD; CEBPE; CEBPG; ETS1; FOXA1; FOXA2; FOXA3; FOXG1; FOXI1; FOXL1; FOXO1; FOXP3; GATA1; GATA2; GATA3; GATA4; GATA5; GATA6; HMGA1; HMGA2; HOXA13; HSF1; IRF1; IRF2; IRF3; IRF4; IRF5; IRF7; IRF8; IRF9; LEF1; NKX2-1; NR3C1; PBX1; PDX1; PGR; PITX3; POU5F1; RUNX3; SMAD1; SOX10; SOX9; SRY; STAT6; TAF6; TBP; TCF7; TCF7L1; ZEB1; ZNF225; ZNF235; ZNF287; ZNF384 (inferredB…	3	287	ACP2;CLPX;CTCF
10kb	CREM_top50perTarget	transfac_pro__M00801	3.51	0.0692	CREM	**	ATF1; ATF2; ATF3; ATF4; ATF7; CREB1; CREM (directAnnotation). ATF7-NPFF (inferredBy_Orthology).		15	420	AIG1;BLVRB;BRAF;DTX3;KLF3;LMBRD1;NDEL1;NFIL3;NFIX;NR4A2;PDE4B;RBM47;RNF19A;TP53INP2;ZNF516
10kb	CTCFL_top50perTarget	neph__UW.Motif.0003	3.43	0.0584	CTCFL	*		ARID3A; CTCF; CTCFL; KLF16; MBD1; RAD21; RXRA; SMC3; ZNF223; ZNF654; ZNF764 (inferredBy_MotifSimilarity).	5	380	CNDP2;CTCFL;NFIB;OPTN;PAX8
10kb	E2F1_top50perTarget	taipale__E2F1_DBD_TTTGGCGCCAAA	5.6	0.0812	E2F1	**	E2F1 (directAnnotation).		10	586	DNMT1;E2F1;MCM6;MCM7;NASP;PCGF5;PCNA;QSER1;STMN1;ZNF367
10kb	E2F1_top50perTarget	tfdimers__MD00253	3.45	0.0562	E2F1	*	NR3C1; PBX1 (directAnnotation).	BACH1; BACH2; CDX2; CHURC1; CUX1; E2F1; HNF4A; HNF4G; HSF1; IKZF2; MAF; MAFA; MAFB; MAFF; MAFG; MAFK; MEIS1; MYB; NFE2; NFE2L1; NFE2L2; NFE2L3; NR2F1; NR2F2; PGR; PPARA; PURA; RFX1; RFX2; RFX3; RFX4; RFX5; RFXANK; RFXAP; SMAD3; SPZ1; SREBF1; SREBF2; YY1; YY2; ZFP42 (inferredBy_MotifSimilarity).	5	147	AGFG2;GPM6A;POR;STMN1;VAX1
10kb	E2F1_top50perTarget	transfac_pro__M00425	7.08	0.0984	E2F1	*		E2F1 (inferredBy_MotifSimilarity).	29	2795	BRD4;CBX5;CD36;DCAF5;DCP2;DEK;DNMT1;E2F1;ELMO2;GORASP2;GPM6A;HELLS;HMGA1;MCM3;MCM6;MCM7;NASP;PCGF5;PCNA;PHIP;POR;QSER1;RFC3;STMN1;TCEAL8;TFDP1;USP1;USP24;ZNF367
10kb	E2F1_top50perTarget	transfac_pro__M00938	5.83	0.0839	E2F1	**	E2F1 (directAnnotation).	E2F2; E2F3; E2F4; E2F5; E2F6; E2F7 (inferredBy_MotifSimilarity).	11	723	BRD4;DNMT1;E2F1;HMGA1;MCM3;MCM6;MCM7;NASP;PCNA;QSER1;UTRN
10kb	E2F1_top50perTarget	transfac_public__M00024	6.15	0.0876	E2F1	**	E2F1 (directAnnotation).		35	4979	ATAD2;BAZ1A;CBX5;CD36;CHTF8;DCAF5;DCP2;DEK;DNMT1;E2F1;ELMO2;GORASP2;GPM6A;HAT1;HELLS;HMGA1;L1CAM;MCM3;MCM6;MCM7;NAA38;NASP;OGDH;PCGF5;PCNA;PLEKHA3;POR;PSEN2;QSER1;RFC3;STMN1;TUBB;UTRN;VAX1;ZNF367
10kb	E2F3_top50perTarget	homer__TTCGCGCGAAAA_E2F	6.59	0.105	E2F3	*		E2F3 (inferredBy_MotifSimilarity).	21	2608	ABHD2;AGFG2;AKAP13;CBX5;DENND4A;DNMT1;E2F1;E2F3;GTF2A1;HDAC2;HELLS;MCM3;MCM6;NCBP1;NCOA6;SLC25A39;UGGT1;USP37;WDTC1;WEE1;ZDHHC21
10kb	E2F3_top50perTarget	taipale_cyt_meth__E2F3_NTTTTGGCGCCAAAAN_eDBD	4.69	0.0794	E2F3	**	E2F3 (directAnnotation).		8	512	AKAP13;CBX5;DNMT1;E2F1;E2F3;MCM6;PAXIP1;WEE1
10kb	E2F3_top50perTarget	transfac_pro__M00938	4.88	0.082	E2F3	*	E2F1 (directAnnotation).	E2F2; E2F3; E2F4; E2F5; E2F6; E2F7 (inferredBy_MotifSimilarity).	12	1224	AKAP13;DENND4A;DNMT1;E2F1;GTF2A1;HDAC2;HMBS;MCM3;MCM6;SLC25A39;TRIM27;WEE1
10kb	ELF1_top50perTarget	taipale_tf_pairs__MYBL1_ELF1_NMCCGGAACCGTTR_CAP_repr	3.07	0.0476	ELF1	**	ELF1; MYBL1 (directAnnotation).		17	305	BAZ2B;CBLL1;CREB5;CXXC5;ETV5;FAM53C;FNDC3A;FZD7;ILKAP;NCAM1;NR2C2;OAF;PCM1;RNF19A;TAF7;TOR1B;ZEB1
10kb	ELK4_top50perTarget	tfdimers__MD00195	3.86	0.0684	ELK4	*	CDX2; FOXG1; FOXO1 (directAnnotation).	ARID3A; BPTF; CEBPA; CEBPB; CEBPD; CEBPE; CEBPG; E2F1; ELF1; ELF2; ELF3; ELF4; ELK1; ELK3; ELK4; ERG; ETS1; ETS2; ETV4; ETV6; ETV7; FLI1; FOXA1; FOXA2; FOXA3; FOXL1; FOXO4; FOXP3; GABPA; GABPB1; GATA1; GATA2; GATA3; GATA4; GATA5; GATA6; HLTF; HMGA1; HMGA2; HNF4A; HNF4G; HOXA13; IKZF1; LEF1; NANOG; NKX2-1; NKX3-2; NKX6-2; NR2F1; NR2F2; NR3C1; PAX4; PBX1; PDX1; PITX3; POU5F1; PURA; RUNX3; SMAD1; SO…	5	384	ELK4;GTF2IRD1;PTPN11;SLC23A2;ZNF395
10kb	EP300_top50perTarget	tfdimers__MD00569	3.01	0.0706	EP300	*	SP1; SP2; SP3; SP4; ZBTB14 (directAnnotation).	BACH1; BACH2; CHURC1; EGR1; EP300; GABPB1; IKZF1; KLF10; KLF13; KLF15; KLF16; KLF3; KLF4; KLF6; KLF9; MAF; MAFB; MAFF; MAFG; MAFK; MAZ; MTF1; MZF1; NFE2; NFE2L1; NFE2L2; NFE2L3; OVOL2; PATZ1; PAX4; PURA; RARA; RARB; RARG; RUNX3; RXRA; RXRB; RXRG; SREBF1; SREBF2; THRA; THRB; VEZF1; WT1; ZBTB17; ZBTB7B; ZFP37; ZGPAT; ZNF148; ZNF180; ZNF202; ZNF263; ZNF398; ZNF432; ZNF467; ZNF543; ZNF740 (inferredBy…	50	1577	ARAP1;ARHGAP21;ARID4B;ATF2;ATF7;ATXN7L3;BACH2;BCL6;BCOR;C1orf21;CADM1;CD82;CDK13;CHD3;DIDO1;DUSP6;EGR1;EIF5A;ELF2;FOSB;GDI1;IRF2;KCND1;MLLT10;MNT;MTA3;NPEPPS;NR4A1;PHF21A;PLEKHG3;POU2F1;RARG;RCOR1;RUNX2;SOX4;SPRED1;STAC2;TAOK2;TAOK3;TNRC18;UBTF;UNC80;UPF2;VEZF1;WT1;ZBTB20;ZNF292;ZNF385A;ZNF579;ZNF710
10kb	ETS1_top50perTarget	tfdimers__MD00282	3.56	0.0796	ETS1	*	GFI1; GFI1B; SMAD1 (directAnnotation).	BPTF; CDX2; CEBPB; CRX; E2F1; ELF1; ELF2; ELF4; ELK1; ELK3; ELK4; EP300; ERG; ETS1; ETS2; ETV4; ETV6; ETV7; FLI1; FOS; FOXA1; FOXA2; FOXA3; GABPA; GABPB1; GATA1; GATA2; GATA3; GATA4; GATA5; GATA6; IKZF1; IKZF2; ISL1; NANOG; NKX2-1; NKX3-2; NKX6-2; NR3C1; OTX1; OTX2; PAX7; PITX3; PURA; RARA; RARB; RARG; RAX; RFX1; RFX2; RFX3; RFX4; RFX5; RFXANK; RFXAP; RXRA; RXRB; RXRG; SPI1; SPIB; SPZ1; SRY; STAT…	6	601	ETS1;NDRG1;SLC2A1;SQSTM1;SSR3;ZNF639
10kb	ETS2_top50perTarget	tfdimers__MD00012	3.05	0.0565	ETS2	*	ETS1; YY1 (directAnnotation).	ATF5; CEBPB; CRX; DBP; E2F1; E2F6; ELF1; ELF2; ELF4; ELF5; ELK1; ELK3; ELK4; ERF; ERG; ETS2; ETV4; ETV6; ETV7; FLI1; FOXG1; FOXO1; GABPA; GABPB1; GATA1; GATA2; GATA3; GATA4; GATA5; GATA6; GFI1; GFI1B; HDX; HMGA1; HMGA2; HOXD10; IKZF1; IKZF2; ILF2; IRF8; KLF4; LEF1; LTF; MYB; MZF1; NFATC2; NFATC3; NKX2-1; NKX3-2; PAX4; PDX1; PURA; REL; SIRT6; SOX10; SPI1; SPIB; SRY; STAT1; STAT6; TAF6; TAL1; TBP; …	8	150	ARHGDIB;ATXN7L3;B3GNT2;DUSP16;PDE4B;PELI1;PLXNC1;SIRPA
10kb	ETS2_top50perTarget	tfdimers__MD00145	3.38	0.0599	ETS2	**	ELF1; ELF2; ELK1; ELK4; ERF; ERG; ETS1; ETS2; ETV7; FLI1; TCF7L2 (directAnnotation).	ATF5; BPTF; CEBPB; CRX; DBP; E2F1; E2F6; EHF; ELF3; ELF4; ELF5; ELK3; EP300; ETV2; ETV4; ETV5; ETV6; FEV; FOXG1; FOXO1; GABPA; GABPB1; GATA1; GATA2; GATA3; GATA4; GATA5; GATA6; HDX; HOXD10; IKZF1; IKZF2; IRF1; LEF1; NFATC3; NFIA; NFIC; NKX2-1; NKX3-2; NR3C1; PAX4; PDX1; PITX3; POU5F1; PURA; RAX; SIRT6; SMAD1; SMAD4; SOX4; SPI1; SPIB; SRY; STAT1; STAT6; TAF6; TAL1; TBP; TCF7L1; YY1 (inferredBy_Mot…	27	1038	ARHGDIB;BRD3;C1orf21;CCDC50;CCR5;CD14;CDC42EP3;CGGBP1;CLIP1;DENND4A;DUSP16;EGR3;ETS2;FAM107B;FILIP1L;FPR3;JMJD1C;MBNL1;MECP2;PDE4B;PDGFB;PELI1;PLXNC1;SAMSN1;SETD5;SLC16A6;UQCRC2
10kb	ETS2_top50perTarget	tfdimers__MD00204	3.85	0.0647	ETS2	*	GABPA; NKX2-1 (directAnnotation).	ARID3A; CEBPB; CRX; E2F1; EHF; ELF1; ELF2; ELF4; ELK1; ELK3; ELK4; ERF; ERG; ETS1; ETS2; ETV4; ETV6; ETV7; FLI1; FOXG1; FOXO1; GABPB1; GATA1; GATA2; GATA3; GATA4; GATA5; GATA6; HDX; HMGA1; HMGA2; ILF2; KLF4; LEF1; NFATC2; NFATC3; NKX3-2; PAX4; PDX1; PURA; SIRT6; SPI1; SPIB; SRY; STAT1; STAT6; TAF6; TAL1; TBP; TCF7L1; TCF7L2; TFAP4; YY1 (inferredBy_MotifSimilarity).	75	4420	ACER3;ACTR2;ADIPOR1;AKAP13;ARHGAP5;ARHGDIB;B3GNT2;BECN1;BRD3;C1orf21;CACNA1A;CCND1;CCND2;CCNG2;CCR5;CD14;CD83;CDC42EP3;CGGBP1;CLIP1;CXCL3;CXCR3;DENND4A;DNAJC7;DUSP16;DYRK2;EGR3;ERAP1;FBXW11;FILIP1L;FKBP15;FMNL3;GNAI3;GPBP1;IL1RN;ITGB2;JMJD1C;KCTD12;LCP2;LRCH1;LUZP1;LXN;LYN;LYST;MARCKSL1;MBNL1;MED14;MPEG1;MTMR6;MYCBP2;N4BP1;NAA50;NDEL1;NRIP1;NUFIP2;NUMA1;PDE4B;PDGFB;PEAK1;PELI1;PLXNC1;PPARA;PTPN6;…
10kb	ETS2_top50perTarget	tfdimers__MD00581	4.2	0.0683	ETS2	*	ATF5; NKX3-2 (directAnnotation).	BPTF; CEBPB; E2F1; E2F6; ELF1; ELF2; ELF4; ELK1; ELK3; ELK4; EP300; ERF; ERG; ETS1; ETS2; ETV4; ETV6; ETV7; FLI1; GABPA; GABPB1; IKZF2; LEF1; LTF; MZF1; PAX4; PDX1; SPI1; SPIB; STAT1; STAT6; TAF6; TAL1; TBP; TCF7L1; TCF7L2; YY1 (inferredBy_MotifSimilarity).	19	541	AKAP13;ARHGDIB;ATXN7L3;CHD1;FBXW11;FILIP1L;IVNS1ABP;JMJD1C;LCP2;MBNL1;MPEG1;NR4A1;PDE4B;PELI1;PTPN6;SAMSN1;SIRPA;TMEM39A;UQCRC2
10kb	ETV5_top50perTarget	transfac_pro__M01208	3.48	0.0444	ETV5	*	FLI1 (directAnnotation).	ELK1; ETS1; ETV1; ETV5 (inferredBy_MotifSimilarity).	31	557	AKIRIN1;AP2B1;ARFIP1;ARHGEF7;BTK;C2CD2L;CHST1;CTTNBP2NL;DAB2;ETV5;FIBP;GPSM3;GTF2A2;HDAC4;KIF3B;LIMK2;LRP1;MCTS1;NFS1;PAK4;PEA15;PPP6R1;PSMD13;RPS6KA1;SIPA1;SLC4A1AP;TIMM10;TLN1;TMUB2;ZNF362;ZNF384
10kb	ETV6_top50perTarget	taipale__ETV6_full_CCGGAASCGGAAGTN_repr	3.72	0.0793	ETV6	**	ETV6 (directAnnotation).		9	606	ARHGEF7;ATP6V1E1;CBLL1;EIF1AD;GPAA1;KIAA0232;LIF;UBL7;ZDHHC5
10kb	FOSB_top50perTarget	scertf__badis.CST6	3.17	0.0362	FOSB	*		FOS; FOSB; FOSL1; FOSL2; JUN (inferredBy_MotifSimilarity). ATF1; JDP2; JUNB; JUND (inferredBy_MotifSimilarity_n_Orthology).	64	767	AHCYL1;AMOTL2;ARL5B;BCL11A;CD2AP;CDK2AP2;CHD2;CHMP1B;CIRBP;CISD2;CLCN3;CLDN7;CYCS;DHX40;EFR3A;EGR1;EMD;FOSB;GAB2;GOLGB1;GUK1;HMGN1;HNRNPU;HYOU1;IER2;JUND;KDM6A;KIAA1217;KLF9;LAMA5;LDHA;LENG8;MAFF;MGRN1;MIDN;NT5C2;NUP98;ORMDL3;PAX6;PER1;PNRC1;PPP1R15A;RAI1;REL;RNF7;RPL13;RPRD1A;SLC25A25;SLC25A39;SOX9;SPG21;STK38L;TNFRSF12A;TRIB1;TSC22D2;UBE2H;VAMP3;VAPB;WT1;XPNPEP1;ZBTB4;ZFP36L1;ZMYM2;ZNF593
10kb	FOSB_top50perTarget	tfdimers__MD00454	3.51	0.038	FOSB	*	ARID3A; PAX4 (directAnnotation).	ATF3; CDX2; CEBPB; CRX; DBP; DBX2; E2F1; ETS2; FOS; FOSB; FOSL1; FOSL2; FOXA1; FOXA2; FOXA3; FOXG1; FOXO1; GABPA; GATA1; GATA2; GATA3; GATA4; GATA5; GATA6; HDX; HLTF; HMGA1; HMGA2; HNF4A; HNF4G; HOXA10; HOXA13; HOXD9; JUN; JUNB; JUND; NFATC1; NKX2-4; NKX6-2; NR2F1; NR2F2; PAX7; PBX1; PDX1; PITX3; POU1F1; POU5F1; SMAD1; SOX10; STAT6; TAF6; TBP; TLX2; YY1; ZNF384 (inferredBy_MotifSimilarity).	101	1208	ACTR1B;AKAP12;ARAP1;ARHGEF2;ASH1L;BCL11A;BCL6;CACNA1A;CAPN1;CDC42EP1;CDC42EP4;CHST12;CIZ1;CLDN3;CLSTN1;CTNNA1;CTSB;CXADR;DBN1;DDIT4;DMXL1;EGLN1;EGR1;EMD;FAM13B;FDPS;FGFR1;FOS;FOSB;FOXP4;GAPVD1;GDI1;GJA1;GTF3C2;HMGA1;HSPA9;ILF2;ITPR3;JUND;JUP;KDELR1;KLF9;KLHL24;MGRN1;MTIF2;NCOA7;NME1;NT5C2;NUFIP2;NUP85;OGT;ORMDL3;P4HB;PAX6;PBX1;PHF21A;PHIP;PI4KB;PIP5K1A;PPP1CB;PTPN11;RAI1;RBBP6;RBM14;RBMS2;RCC2;RE…
10kb	FOSB_top50perTarget	tfdimers__MD00558	3.56	0.0383	FOSB	*	BPTF; POU5F1 (directAnnotation).	ARID3A; CDX2; CEBPA; CEBPB; CEBPD; CEBPE; CEBPG; CRX; DBP; E2F1; E2F6; ELF1; ELF2; ELF3; ELK1; ELK4; EP300; ERF; ERG; ETS1; ETS2; ETV7; FLI1; FOS; FOSB; FOSL1; FOSL2; FOXA1; FOXA2; FOXA3; FOXG1; FOXI1; FOXL1; FOXO1; FOXO4; FOXP3; GATA1; GATA2; GATA3; GATA4; GATA5; GATA6; HLTF; HMGA1; HMGA2; HOXA10; HOXA13; IRF1; IRF2; IRF3; IRF4; IRF5; IRF7; IRF8; IRF9; JUN; JUNB; JUND; MYB; NANOG; NFATC1; NFIA; …	114	1619	ACTR1B;ADNP;AKAP12;ALG8;ARHGEF2;ARL3;ARRDC3;ASH1L;ATXN7;BCL6;BTG3;CACNA1A;CAPN1;CBLB;CCNY;CCPG1;CDC42EP4;CHD6;CHST12;CIZ1;CTNNA1;CTSB;CXADR;DDIT4;DDX27;DMXL1;DNAJC1;EGLN1;EIF2AK1;FAM13B;FDPS;FNBP1;FOS;FOXO1;GAPVD1;GJA1;GTF3C2;HADHA;HNRNPH3;HYOU1;IGFBP2;ILF2;JUND;JUP;KDM6A;KIAA1217;KLF4;KLF9;KLHL24;LMO2;LONP2;LRPPRC;MGA;MGRN1;NCOA1;NCOA7;NFE2L1;NOL6;NT5C2;NUFIP2;NUP85;OPTN;PARK7;PAX6;PBX1;PHC3;PHF…
10kb	FOSL1_top50perTarget	tfdimers__MD00238	4.39	0.0951	FOSL1	*	BACH1; BACH2; E2F1; MAF; MAFB; MAFF; MAFG; MAFK; NFE2; NFE2L1; NFE2L2; NFE2L3 (directAnnotation).	CEBPA; CEBPB; CEBPD; CEBPE; CEBPG; CRX; DBP; FOS; FOSB; FOSL1; FOSL2; FOXG1; FOXM1; FOXO1; IRF3; IRF8; JUN; JUNB; JUND; LTF; MAFA; NANOG; NR3C1; PAX4; PDX1; POU5F1; PURA; RFX1; RFX2; RFX3; RFX4; RFX5; RFXANK; RFXAP; STAT6; TAF6; TBP; ZEB1 (inferredBy_MotifSimilarity).	7	513	ARHGAP10;FOSL1;INHBA;IRF1;ITPR1;PDE4B;SLC6A17
10kb	FOSL1_top50perTarget	tfdimers__MD00314	4.93	0.104	FOSL1	**	E2F1; FOS; FOSB; FOSL1; FOSL2; JUN; JUNB; JUND (directAnnotation).	ARID3A; BACH1; BACH2; CDX2; CRX; DBP; DBX2; E2F6; ELF1; ELF5; FOXG1; FOXO1; GABPA; GATA3; HDX; HMGA1; HMGA2; HNF4A; HNF4G; HOXA13; ILF2; IRF8; KLF4; MAF; MAFB; MAFF; MAFG; MAFK; MYB; NFATC2; NFE2; NFE2L1; NFE2L2; NFE2L3; NKX2-1; NR1H4; NR1I2; NR1I3; NR2F1; NR2F2; PAX4; PBX1; PDX1; POU3F2; POU5F1; PURA; RXRA; SMAD1; SMAD4; SOX4; STAT1; STAT6; TCF7L1; YY1 (inferredBy_MotifSimilarity).	7	407	CD44;CHI3L1;CXCL2;ITPR1;KLHL15;PDE4B;SLC6A17
10kb	FOSL1_top50perTarget	transfac_pro__M07666	3.43	0.0789	FOSL1	**	ATF3; BATF; BATF2; BATF3; FOS; FOSB; FOSL1; FOSL2; JDP2 (inferredBy_Orthology).		13	1808	ATG2A;CXCL1;INHBA;KLHL15;LMNB1;MXD1;NDEL1;ODC1;PDE4B;PTPRE;RNF19B;SGMS2;SMOX
10kb	FOSL2_top50perTarget	scertf__badis.CST6	3.09	0.0741	FOSL2	*		FOS; FOSB; FOSL1; FOSL2; JUN (inferredBy_MotifSimilarity). ATF1; JDP2; JUNB; JUND (inferredBy_MotifSimilarity_n_Orthology).	22	785	AGPAT4;AKT2;ATP1B3;CAMK2G;CHD7;CISD2;CLK4;CREM;FILIP1L;ID3;JDP2;KIAA1217;METRNL;MITF;MNT;NF1;OSBPL9;PRDM2;REL;SMCHD1;STK17B;UNK
10kb	FOXJ2_top50perTarget	tfdimers__MD00027	3.08	0.0796	FOXJ2	*	FOXG1; FOXO1; HLTF (directAnnotation).	ARID3A; BACH1; BACH2; BPTF; CDX2; CEBPA; CEBPB; CEBPD; CEBPE; CEBPG; DBX2; FOS; FOSB; FOSL1; FOSL2; FOXA1; FOXA2; FOXA3; FOXJ2; FOXL1; FOXN2; FOXP1; HMGA1; HMGA2; HNF4A; HNF4G; HOXA13; IRF4; JUN; JUNB; JUND; MAF; MAFB; MAFF; MAFG; MAFK; MYB; NFE2; NFE2L1; NFE2L2; NFE2L3; NFIA; NFIC; NKX3-2; NR2F1; NR2F2; NR3C1; NR5A1; PAX4; PDX1; PGR; PITX3; POU5F1; RUNX3; SMAD1; SOX10; SOX4; TCF7L2; YY1; YY2; ZE…	5	264	CTDSPL2;ETV5;FADS1;PELI1;ZMYM2
10kb	FOXJ3_top50perTarget	hocomoco__FOXJ3_HUMAN.H11MO.1.B	3.59	0.0588	FOXJ3	**	FOXJ3 (directAnnotation).		8	389	CAMK2G;GCLM;PHF21A;RABGAP1;RAD54L2;RB1CC1;TPX2;WWC2
10kb	FOXO1_top50perTarget	taipale_tf_pairs__ETV2_HES7_RSCGGAANNNNNNNCACGTGNN_CAP_repr	3.01	0.115	FOXO1	*	ETV2; HES7 (directAnnotation).	ELF1; ELF2; ELF4; ELK1; ELK3; ELK4; ERF; ERG; ETS1; ETS2; ETV1; ETV3; ETV4; ETV5; FEV; FLI1; FOXO1; GABPA; GABPB1; HES1; HES5; HEY2 (inferredBy_MotifSimilarity). ELF3 (inferredBy_MotifSimilarity_n_Orthology).	4	452	RAB40B;RREB1;SOX4;ZNF362
10kb	FOXO1_top50perTarget	tfdimers__MD00131	3.05	0.116	FOXO1	*	STAT6; TBP (directAnnotation).	ATF5; BPTF; CDX2; CEBPA; CEBPB; CEBPD; CEBPE; CEBPG; CHURC1; CRX; DBP; E2F1; E2F6; ELF1; ELF2; ELF4; ELF5; ELK1; ELK3; ELK4; EP300; ERF; ERG; ETS1; ETS2; ETV4; ETV6; ETV7; FLI1; FOXG1; FOXO1; GABPA; GABPB1; HDX; HOXA13; HOXD10; IKZF1; IRF3; IRF8; LEF1; NFATC3; NKX2-1; NKX3-2; NKX6-2; NR3C1; PAX4; PDX1; PITX3; POU3F2; POU5F1; RAX; SIRT6; SMAD1; SPI1; SPIB; SRY; STAT1; TAF6; TCF7L1; TCF7L2; YY1 (in…	3	206	RREB1;SESTD1;ZNF362
10kb	FOXO1_top50perTarget	tfdimers__MD00558	3.07	0.117	FOXO1	*	BPTF; POU5F1 (directAnnotation).	ARID3A; CDX2; CEBPA; CEBPB; CEBPD; CEBPE; CEBPG; CRX; DBP; E2F1; E2F6; ELF1; ELF2; ELF3; ELK1; ELK4; EP300; ERF; ERG; ETS1; ETS2; ETV7; FLI1; FOS; FOSB; FOSL1; FOSL2; FOXA1; FOXA2; FOXA3; FOXG1; FOXI1; FOXL1; FOXO1; FOXO4; FOXP3; GATA1; GATA2; GATA3; GATA4; GATA5; GATA6; HLTF; HMGA1; HMGA2; HOXA10; HOXA13; IRF1; IRF2; IRF3; IRF4; IRF5; IRF7; IRF8; IRF9; JUN; JUNB; JUND; MYB; NANOG; NFATC1; NFIA; …	3	258	FOXO1;SOX4;ZNF362
10kb	GABPA_top50perTarget	taipale_tf_pairs__ETV2_EOMES_TCACACCGGAWRY_CAP	3.13	0.0757	GABPA	*	EOMES; ETV2 (directAnnotation).	ELK1; ERF; ERG; ETS1; ETS2; ETV5; FEV; FLI1; TBX21 (inferredBy_MotifSimilarity). ETV1; ETV4; GABPA (inferredBy_MotifSimilarity_n_Orthology).	7	597	EPB41L2;MAFF;MTMR12;RAI14;STK40;UBQLN1;ZBTB7B
10kb	GABPA_top50perTarget	taipale_tf_pairs__ETV2_GSC2_RCCGGANNNNNNNNTAATCCN_CAP_repr	3.11	0.0753	GABPA	*	ETV2; GSC2 (directAnnotation).	DLX3; ELF1; ELF2; ELF4; ELK1; ELK3; ELK4; ERF; ERG; ETS1; ETS2; ETV1; ETV3; ETV4; ETV5; FEV; FLI1; GABPA; HOXA2; SOX15; TEAD4 (inferredBy_MotifSimilarity). ELF3 (inferredBy_MotifSimilarity_n_Orthology).	7	418	CPT1A;NUCKS1;NUDC;OXR1;PCDH15;PPP1R12B;RAI14
10kb	GABPA_top50perTarget	tfdimers__MD00193	3.36	0.0794	GABPA	*	ELF1; STAT1 (directAnnotation).	ELF2; ELF4; ELF5; ELK1; ELK3; ELK4; ERG; ETS1; ETS2; ETV4; ETV6; ETV7; FLI1; GABPA; GABPB1; GFI1; GFI1B; HMGA1; HMGA2; HOXA13; ILF2; KLF4; NFATC2; PURA; RARA; RARB; RARG; RXRA; RXRB; RXRG; SMAD4; SPI1; SPIB; TCF7L1; TFAP2C; THRA; THRB; YY1 (inferredBy_MotifSimilarity).	7	440	CHD6;DAZAP1;DMTF1;DOCK2;PPP1R12B;STX3;ZBTB7B
10kb	GABPA_top50perTarget	transfac_pro__M04944	3.15	0.076	GABPA	**	GABPA (directAnnotation).		10	955	AAAS;ABCE1;DMTF1;EPB41L2;GABPA;OXR1;STK40;STRBP;TMEM109;ZBTB7B
10kb	GATAD1_top50perTarget	taipale_tf_pairs__ETV2_DLX3_RSCGGAANNNNNNNTAATKR_CAP_repr	3.09	0.0828	GATAD1	*	DLX3; ETV2 (directAnnotation).	DLX2; DRGX; EHF; ELF1; ELF2; ELF3; ELF4; ELK1; ELK3; ELK4; ERF; ERG; ESX1; ETS1; ETS2; ETV1; ETV3; ETV4; ETV5; ETV7; FEV; FLI1; FOXO1; GABPA; GABPB1; GATA1; GATA2; GATA3; GATA4; GATA5; GATA6; GATAD1; GSC2; HOXA2; HOXA3; KMT2B; ONECUT2; PITX1; RFX5; SOX15; TEAD4; ZBTB11; ZBTB25; ZNF580 (inferredBy_MotifSimilarity). GBX1; OTP; VSX1 (inferredBy_MotifSimilarity_n_Orthology).	3	75	AHDC1;ERF;ING4
10kb	GMEB2_top50perTarget	hocomoco__GMEB2_HUMAN.H11MO.0.D	3.19	0.0382	GMEB2	**	GMEB2 (directAnnotation).		84	462	ABCA1;ACTG1;ANKRD11;ARIH1;ATP2B4;ATXN1;BCL6;BTG1;CADM1;CAMK2G;CCND1;CCND2;CCNT2;CDKN1A;CDKN2C;CELF2;CFDP1;CLCN3;COQ10B;CYFIP2;DDX17;DENND4A;EIF1;EPB41L3;ETV3;FBXO11;FILIP1L;HDAC4;HERC1;HIVEP2;HNRNPA2B1;HNRNPH1;HNRNPH2;ING3;INO80D;JDP2;KDM6A;LMNB1;MAT2A;MBNL1;MGAT4A;MRPL23;NAB1;NEDD4L;PAK1;PCBP1;PCDH15;PELI1;PHF6;PICALM;PLA2G4A;PNKD;PSMB2;RALBP1;RFX1;RNPS1;RPL34;RPL9;RPS8;RUSC1;SAR1A;SIAH1;SLC12A6…
10kb	GMEB2_top50perTarget	taipale__GMEB2_DBD_TTACGTAA	3.27	0.0385	GMEB2	**	GMEB2 (directAnnotation).		453	3636	ABCC2;ABHD5;ABL2;ACSL4;ACTG1;ACTR3;ACVR1B;ADAR;AFF4;AFTPH;AGL;AHCYL2;AKAP13;AKT3;AMBRA1;ANKRD11;ANP32E;ARHGAP17;ARHGAP5;ARHGEF11;ARHGEF3;ARID2;ARIH1;ARL4C;ARL5B;ARPC1B;ASPH;ASS1;ATF1;ATF2;ATP2B4;ATP6V1H;ATXN1;ATXN1L;ATXN7;ATXN7L3B;AZIN1;BACH2;BASP1;BCL2;BCL6;BHLHE41;BOC;BTG1;C1orf21;C6orf62;CADM1;CALM1;CALY;CAMK2G;CAMKK2;CASK;CBLL1;CCDC88C;CCL8;CCND1;CCND2;CCNG1;CCNG2;CCNI;CCNL1;CCNT2;CCNYL1;CCT4…
10kb	GMEB2_top50perTarget	taipale__GMEB2_DBD_TTACGYAM	3.82	0.0412	GMEB2	**	GMEB2 (directAnnotation).		159	987	ABHD5;ACTG1;ADAR;AFF4;AFTPH;ANKRD11;ARIH1;ARL5B;ATP2B4;ATXN1;ATXN1L;BACH2;BAX;BCL6;BTG1;C1orf21;CADM1;CAMK2G;CCDC112;CCND1;CCND2;CCNG2;CCNI;CDKN2C;CELF2;CFDP1;CHD6;CHD7;CLCN3;CNOT8;COQ10B;CPSF6;CRIM1;CYFIP2;DDX17;DENND4A;DYRK1A;EDN1;EGR1;EIF1;EIF4A2;EIF4G2;EPB41L2;EPB41L3;ETV3;FBRSL1;FBXO11;FILIP1L;GABARAP;GMFG;GOLGA5;GTF2H1;HDAC4;HIVEP2;HNRNPA2B1;HNRNPH1;HNRNPH2;ING3;INO80D;KDM6A;LMNB1;LMX1B;LRR…
10kb	GTF3C2_top50perTarget	hdpi__GTF3C2	3.15	0.0487	GTF3C2	**	GTF3C2 (directAnnotation).		14	765	ARGLU1;ARHGAP18;ASS1;C3;DECR1;ETNK1;KLK5;LMX1B;METRN;MSLN;PLEKHA1;SPATS2;STK38;ZNF384
10kb	HLTF_top50perTarget	tfdimers__MD00173	3.09	0.0502	HLTF	**	DBX2; HLTF (directAnnotation).	ARID3A; CDX2; CEBPB; CRX; CUX1; DBP; EP300; ETS1; FOS; FOSB; FOSL1; FOSL2; FOXA1; FOXA2; FOXA3; FOXG1; FOXO1; GSX2; HMBOX1; HMGA1; HMGA2; HNF1A; HNF1B; HNF4A; HNF4G; HOXA10; HOXA13; HOXC8; IKZF2; IRF1; IRX4; ISL1; JUN; JUNB; JUND; MYB; MYCN; NFE2L1; NFYA; NFYB; NFYC; NKX3-1; NKX3-2; NKX6-2; NR1H4; NR1I2; NR1I3; NR2F1; NR2F2; OTX1; OTX2; PAX4; PAX7; PBX1; PDX1; PITX2; PITX3; POU1F1; POU2F1; POU3F1…	9	660	EED;ITGB8;PAX8;PDE8A;PPFIBP1;PRKD3;TEC;USP1;VAV3
10kb	ING4_top50perTarget	tfdimers__MD00568	3.28	0.0693	ING4	**	GATA1; GATA2; GATA3; GATA4; GATA5; GATA6; ING4 (directAnnotation).	ARID3A; ASCL1; BHLHE40; BHLHE41; CCNT2; ELK1; HAND1; HAND2; MAX; MITF; MXD1; MXD3; MXD4; MXI1; MYC; MYCN; MYF5; MYF6; MYOD1; MYOG; NCOA1; NHLH1; NR3C1; PAX4; SMAD4; TAL1; TAL2; TCF12; TCF3; TCF4; TFE3; TFEB; USF1; USF2; VDR; YY1 (inferredBy_MotifSimilarity).	8	751	CD44;CD59;CDC27;GPSM3;TSC22D3;ZCCHC18;ZMAT4;ZNF740
10kb	IRF3_top50perTarget	taipale__IRF3_full_NNRRAAAGGAAACCGAAACTN_repr	4.67	0.0697	IRF3	**	IRF3 (directAnnotation).		3	56	MX1;PARP9;TAP1
10kb	IRF3_top50perTarget	tfdimers__MD00208	3.65	0.0566	IRF3	*	IRF1; LTF (directAnnotation).	CHURC1; HLTF; IRF2; IRF3; IRF4; IRF5; IRF6; IRF7; IRF8; IRF9; MYB; MZF1; NKX3-2; NR3C1; POU5F1; PRDM1; SPI1; STAT1; STAT2; YY1; ZEB1 (inferredBy_MotifSimilarity).	4	424	ATAD2;HMGB3;RNF138;TNFAIP2
10kb	IRF7_top50perTarget	taipale__IRF7_DBD_NCGAAANYGAAACY_repr	4.06	0.0648	IRF7	**	IRF7 (directAnnotation).		92	4950	ACTBL2;ADAR;AFF4;AFTPH;ANKFY1;ASS1;B2M;BCL9L;BTG1;CCL5;CCL8;CCND2;CD180;CNNM4;CREB5;CTSS;CXCL10;DACH1;DENND4A;DMTF1;EDN1;FRMD4A;GALNT2;GLCCI1;GNA13;GPD2;HELZ;HIVEP3;HOMER1;IER5;IFIT2;INTS12;IRAK2;IRF7;ITPR1;JDP2;KLHL15;MAFK;MAP2;MAP2K5;MAP3K7;MAPRE2;MARCKSL1;MAT2B;MED8;MID1;NAMPT;NCK1;NOD2;ODC1;PARP14;PCGF5;PFKM;PSMA4;PSMB8;PTMS;PTPN23;RASA2;RIMS2;RSRC1;SAMD9L;SAMSN1;SEMA4D;SMAD5;SMAD6;SMAD7;SMAR…
10kb	IRF7_top50perTarget	tfdimers__MD00007	5.19	0.0754	IRF7	*	E2F1; IRF8 (directAnnotation).	BACH1; BACH2; CDX2; CEBPA; CEBPB; CEBPD; CEBPE; CEBPG; DBP; ELF1; ELF2; ELF4; ELK1; ELK3; ELK4; EP300; ERG; ETS1; ETS2; ETV4; ETV6; ETV7; FLI1; FOS; FOXM1; GABPA; GABPB1; IRF1; IRF2; IRF3; IRF4; IRF5; IRF6; IRF7; IRF9; LEF1; LTF; MAF; MAFB; MAFF; MAFG; MAFK; MYB; NFE2; NFE2L1; NFE2L2; NFE2L3; NKX3-2; NR1I2; NR3C1; PAX4; PDX1; POU3F2; POU5F1; PURA; RFX1; RFX2; RFX3; RFX4; RFX5; RFXANK; RFXAP; RXRA…	80	4101	AFTPH;ASS1;B2M;BCL9L;BTG1;CCL5;CCL8;CCND2;CCR5;CD180;CHD6;CREB5;CTSS;CXCL10;DACH1;DENND4A;EDN1;ENC1;ETV3;EVL;FRMD4A;GALNT2;GDPD4;GLCCI1;GNA13;GPD2;HIVEP3;HOMER1;IFIT2;IRAK2;ITPR1;JDP2;KLHL15;MAFK;MAP2;MAP3K7;MAPRE2;MARCKSL1;MID1;NAMPT;NCK1;PARP14;PARP8;PCGF5;PFKM;PHACTR4;PSMA4;RAPGEF2;RASA2;RSRC1;SAMD9L;SAMHD1;SAMSN1;SEMA4D;SLC15A3;SMAD5;SMAD6;SMOX;SNX18;SOCS1;SRSF4;STAT1;STAT3;TAPBP;TBPL1;TDRD7;…
10kb	IRF7_top50perTarget	tfdimers__MD00026	3.56	0.0601	IRF7	*	IRF1; MYB (directAnnotation).	CHURC1; E2F1; E2F6; EP300; ETS1; ETS2; FOXM1; HLTF; IRF2; IRF3; IRF4; IRF5; IRF6; IRF7; IRF8; IRF9; LTF; MZF1; NR3C1; OTX1; OTX2; PAX4; POU5F1; PURA; SPI1; STAT1; STAT2; STAT6; YY1; ZEB1 (inferredBy_MotifSimilarity). PRDM1 (inferredBy_MotifSimilarity_n_Orthology).	19	524	ANKRD44;ASS1;CXCL10;DENND4A;HIVEP3;HOMER1;IFIH1;IFIT2;MARCKSL1;MID1;PARP14;PCGF5;SAMD9L;SOCS1;TET2;TLK1;TP53I11;VPS54;ZNFX1
10kb	IRF8_top50perTarget	taipale__IRF8_DBD_NCGAAACCGAAACY	3.61	0.0633	IRF8	**	IRF8 (directAnnotation).		8	292	ATAD1;ATP13A1;DCAF10;IFI44;IRF2;LIN9;TMEM229B;WT1
10kb	IRF8_top50perTarget	taipale__IRF8_full_NCGAAACCGAAACT	3.24	0.059	IRF8	**	IRF8 (directAnnotation).		8	397	ATAD1;ATP13A1;DCAF10;IFI44;LIN9;STARD3NL;TMEM229B;WT1
10kb	IRF8_top50perTarget	tfdimers__MD00421	3.13	0.0577	IRF8	*	ELF3; POU5F1 (directAnnotation).	BPTF; CDX2; CEBPA; CEBPB; CEBPD; CEBPE; CEBPG; E2F1; ELK1; ETS1; ETS2; FOS; FOSB; FOSL1; FOSL2; FOXG1; FOXL1; FOXO1; GATA1; GATA2; GATA3; GATA4; GATA5; GATA6; GFI1; GFI1B; HNF4A; HNF4G; HOXA13; HOXD9; IKZF1; ILF2; IRF1; IRF2; IRF3; IRF4; IRF5; IRF7; IRF8; IRF9; JUN; JUNB; JUND; NFATC2; NR2F1; NR2F2; PBX1; PDX1; SMAD1; SOX10; SPI1; STAT1; STAT6; TAF6; TBP; TCF7L2; ZFP28 (inferredBy_MotifSimilarity…	30	3712	ANXA3;AP1G2;ARHGDIB;ATF7IP;CCL8;CLCN3;CYLD;DCAF10;EPB41L2;FILIP1L;GFPT1;HTATSF1;IRF2;MAPRE2;ORC4;PIP4K2A;PITPNC1;PTK2B;SOX4;SPECC1;STARD3NL;TAF7;TOR1AIP1;TSC22D2;TTLL9;UBE2E1;UBE2O;WT1;XPO7;ZNF608
10kb	LHX6_top50perTarget	transfac_pro__M01422	3	0.0658	LHX6	**	LHX6 (directAnnotation).		6	342	CYFIP2;LDB1;MID1;NCK1;VANGL1;ZMAT4
10kb	MAX_top50perTarget	hocomoco__MLX_HUMAN.H11MO.0.D	3.62	0.0382	MAX	*	MLX (directAnnotation).	ARNT; BHLHE40; MAX; USF1 (inferredBy_MotifSimilarity).	23	241	ARHGAP12;ATG3;ATP6V0B;ATP6V1A;ATXN1L;BAX;BHLHE41;CUTA;ESRRG;FBXO11;FBXO33;FOXRED2;GLYR1;GTF2H1;IGF2R;MRPL27;OLFM1;PNP;RAB9A;RNF145;RSPRY1;TRIM3;UBE2Q1
10kb	MAX_top50perTarget	transfac_pro__M01585	3.01	0.035	MAX	*		HES5; MYCN (inferredBy_MotifSimilarity). MAX (inferredBy_MotifSimilarity_n_Orthology).	16	164	ARHGAP12;ATG3;ATP6V0B;BAX;CUTA;EBF1;FBXO11;GLYR1;GTF2H1;IGF2R;MRPL27;OLFM1;PNP;RNF145;SLC4A2;UBE2Q1
10kb	MTF1_top50perTarget	taipale__MTF1_DBD_TTTGCACACGNCAC_repr	3.09	0.091	MTF1	**	MTF1 (directAnnotation).		11	1550	BAHD1;CREB1;FBXO32;MT1G;NFIX;PEAK1;RFC3;ST7;STX16;TP53;UQCRC2
10kb	NFATC3_top50perTarget	tfdimers__MD00488	3.09	0.0519	NFATC3	*	ELF1; HDX (directAnnotation).	ARID3A; CDX2; CEBPB; DBP; E2F1; ELF2; ELF4; ELF5; ELK1; ELK3; ELK4; ERF; ERG; ETS1; ETS2; ETV4; ETV6; ETV7; FLI1; FOS; FOSB; FOSL1; FOSL2; FOXG1; FOXO1; GABPA; GABPB1; GATA1; GATA2; GATA3; GATA4; GATA5; GATA6; HMGA1; HMGA2; HOXD10; JUN; JUNB; JUND; KLF4; LEF1; NFATC1; NFATC3; NKX2-1; NR3C1; PAX4; PDX1; POU3F2; SIRT6; SMAD1; SMAD4; SPI1; SPIB; SRY; STAT1; STAT6; TAF6; TBP; TCF7L1; TCF7L2; YY1 (inf…	11	540	ANKRD11;ATXN1;DMTF1;ELF2;NAA35;RAB3IL1;SCOC;SND1;STK38;TP53I11;WWP2
10kb	NFIB_top50perTarget	transfac_pro__M08825	3.31	0.0451	NFIB	**	NFIB (directAnnotation).		18	772	C1QL1;C3;CDC42EP4;CLDN4;ECE1;HDAC7;HSPB1;IER3;IGFBP2;IRF1;JUP;KIAA1217;MAFF;NDRG1;SCD;SLC39A14;SLC4A11;SPINT1
10kb	NR3C1_top50perTarget	flyfactorsurvey__phol_SANGER_5_FBgn0035997	3.49	0.0425	NR3C1	*	YY2; ZFP42 (inferredBy_Orthology).	NR3C1; THAP1; YY1; ZNF597 (inferredBy_MotifSimilarity).	115	1392	ABCC5;ACVR1B;AKAP13;AP3D1;APC;ARFGEF1;ARHGDIA;BAZ2B;BBX;BCOR;BEND4;CACYBP;CD164;CDC42SE2;CDKN1B;CELF1;CEP350;CHD8;CLIP1;CSNK1A1;CSNK1D;CUL4B;DCAF8;DDA1;DOLK;EDARADD;EGLN3;EGR1;ERGIC2;FBXL3;FNBP1;GDI1;GOLPH3;GPR137;GPR155;HDLBP;HELZ;HSPA9;HTATSF1;IFITM2;ISCU;ITSN2;IWS1;KDM2A;KDM3A;KDM5B;KLF6;LARP1B;LYST;MAP1LC3B2;MAP2K4;MED25;MNT;MSL2;NCDN;NDFIP1;NFIX;NISCH;NR2C2;NUFIP2;NUP50;OSBPL11;OXSR1;PCGF5;P…
10kb	POU2F1_top50perTarget	taipale_tf_pairs__HOXD12_EOMES_AGGYGYGANNNNNNNNNNNNNNNTCRTWAA_CAP_repr	3.68	0.128	POU2F1	*	EOMES; HOXD12 (directAnnotation).	ALX4; ELK1; HOXC10; POU2F1; TBX21 (inferredBy_MotifSimilarity).	4	579	ATXN7L1;CAMK2N1;EDARADD;POU2F1
10kb	POU2F1_top50perTarget	tfdimers__MD00325	3.68	0.128	POU2F1	*	NFIA; NFIC; YY1 (directAnnotation).	CEBPA; CEBPB; CEBPD; CEBPE; CEBPG; E2F1; FOXA1; FOXA2; FOXA3; HIC1; HLTF; HOXA13; IKZF2; MAFA; NANOG; NFE2L1; NR1H4; NR2F1; NR2F2; POU2F1; RXRA; SMAD3; SREBF2; STAT6; TCF7L1; TEAD1; TFAP2A; TFCP2; USF1; YY2; ZBTB14 (inferredBy_MotifSimilarity).	5	836	ATXN7L1;LIN54;PABPC3;POU2F1;RAI14
10kb	RFX1_top50perTarget	tfdimers__MD00001	3.88	0.0778	RFX1	*	PURA; YY2 (directAnnotation).	ASCL1; ATF1; ATF2; ATF3; ATF4; ATF7; BHLHE40; BHLHE41; CHURC1; CREB1; CREM; CUX1; ETS1; GATA1; GATA2; GATA3; GATA4; GATA5; GATA6; HAND1; HAND2; HNF4A; HNF4G; HOXA13; ING4; MAFA; MAX; MEIS1; MITF; MXD1; MXD3; MXD4; MXI1; MYB; MYC; MYCN; MYF5; MYF6; MYOD1; MYOG; MZF1; NEUROD1; NEUROG2; NHLH1; NR2F1; NR2F2; NR3C1; PBX1; PGR; PPARA; RFX1; RFX2; RFX3; RFX4; RFX5; RFXANK; RFXAP; RUNX3; SMAD3; SREBF1; S…	8	312	ARMC3;CSNK1G2;GPR179;GRIK2;MAPKAPK2;RERE;SLC29A1;VAX1
10kb	SOX4_top50perTarget	tfdimers__MD00541	3.08	0.0637	SOX4	*	HMGA1; HMGA2; NFATC1 (directAnnotation).	ARID3A; BPTF; CEBPB; DBX2; E2F1; ELF1; ELF2; ELF4; ELF5; ELK1; ELK3; ELK4; EP300; ERG; ETS1; ETS2; ETV4; ETV6; ETV7; FLI1; FOXA1; FOXA2; FOXA3; FOXG1; FOXO1; GABPA; GABPB1; HDX; HOXD10; IKZF2; ILF2; IRF8; NFATC2; NFATC3; NR3C1; PAX4; PDX1; PGR; POU5F1; PURA; SMAD1; SOX17; SOX4; SPI1; SPIB; SRY; STAT1; STAT6; TAF6; TBP; TCF7L1; TFAP2C; YY1 (inferredBy_MotifSimilarity).	18	553	ABCA1;ELK3;EPAS1;FOXO3;IRX3;ODC1;PF4V1;PITPNC1;PPP1R12B;RERE;SMC3;SOX4;STC2;SYT11;TM4SF1;TRIM8;VEGFA;VGLL4
10kb	SOX4_top50perTarget	tfdimers__MD00558	3.66	0.0706	SOX4	*	BPTF; POU5F1 (directAnnotation).	ARID3A; CDX2; CEBPA; CEBPB; CEBPD; CEBPE; CEBPG; CRX; DBP; E2F1; E2F6; ELF1; ELF2; ELF3; ELK1; ELK4; EP300; ERF; ERG; ETS1; ETS2; ETV7; FLI1; FOS; FOSB; FOSL1; FOSL2; FOXA1; FOXA2; FOXA3; FOXG1; FOXI1; FOXL1; FOXO1; FOXO4; FOXP3; GATA1; GATA2; GATA3; GATA4; GATA5; GATA6; HLTF; HMGA1; HMGA2; HOXA10; HOXA13; IRF1; IRF2; IRF3; IRF4; IRF5; IRF7; IRF8; IRF9; JUN; JUNB; JUND; MYB; NANOG; NFATC1; NFIA; …	41	2326	ABCA1;AFF1;AKT1;BRD1;CASC3;CCNY;CRTC3;DHX30;ELK3;EPAS1;FOXO3;INO80D;KIAA1217;MAP4K4;NMI;NPRL3;PACSIN2;PAIP2;PITPNC1;RBM25;RCOR1;RERE;SESTD1;SFMBT1;SLC29A1;SLC39A4;SMAD7;SOX4;STC2;SYT11;TMCC1;TP53INP2;TRERF1;TRIM8;TRIOBP;USP2;USP24;VGLL4;WNK3;ZBTB4;ZNF598
10kb	SOX9_top50perTarget	tfdimers__MD00246	3.66	0.0785	SOX9	*	NANOG; POU3F1 (directAnnotation).	BPTF; CDX2; CEBPA; CEBPB; CEBPD; CEBPE; CEBPG; CRX; E2F1; ETS1; FOXA1; FOXA2; FOXA3; HDX; HOXD1; HOXD10; MAF; MYB; NR3C1; PAX4; PAX7; PBX1; PDX1; PITX3; POU1F1; POU2F1; POU2F2; POU3F2; POU5F1; RARA; RARB; RARG; RAX; RXRA; RXRB; RXRG; SMAD1; SOX2; SOX9; SPI1; SRY; STAT1; STAT6; TCF7L1; THRA; THRB; TLX2; VDR; YY1 (inferredBy_MotifSimilarity). NANOGP8; POU5F1B; TCF7 (inferredBy_MotifSimilarity_n_Ort…	8	351	ADD3;ITSN1;NAV1;PLTP;SOX9;SVIL;USP3;ZNF362
10kb	STAT6_top50perTarget	tfdimers__MD00059	3.09	0.0425	STAT6	*	CRX; NKX2-1 (directAnnotation).	ARID3A; CDX2; CEBPB; DBP; E2F1; FOXA1; FOXA2; FOXA3; GABPA; GATA1; GATA2; GATA3; GATA4; GATA5; GATA6; GFI1; GFI1B; IKZF1; ISL1; KLF4; MAFA; MZF1; NKX2-4; NKX3-2; OTX1; OTX2; PAX7; PITX3; POU2F1; PURA; RAX; SMAD1; STAT1; STAT2; STAT3; STAT4; STAT5A; STAT5B; STAT6; TAL1; TCF7L2; VDR; YY1; ZNF333 (inferredBy_MotifSimilarity).	17	365	CDK17;CHRM3;CTSB;DUSP6;FBXW7;LRP1;NFIA;PPFIBP1;RAI1;RORA;SLC45A4;SPTBN1;SSX2IP;STAU2;TTC14;USP13;VEZF1
10kb	TAF6_top50perTarget	tfdimers__MD00173	3.56	0.0545	TAF6	*	DBX2; HLTF (directAnnotation).	ARID3A; CDX2; CEBPB; CRX; CUX1; DBP; EP300; ETS1; FOS; FOSB; FOSL1; FOSL2; FOXA1; FOXA2; FOXA3; FOXG1; FOXO1; GSX2; HMBOX1; HMGA1; HMGA2; HNF1A; HNF1B; HNF4A; HNF4G; HOXA10; HOXA13; HOXC8; IKZF2; IRF1; IRX4; ISL1; JUN; JUNB; JUND; MYB; MYCN; NFE2L1; NFYA; NFYB; NFYC; NKX3-1; NKX3-2; NKX6-2; NR1H4; NR1I2; NR1I3; NR2F1; NR2F2; OTX1; OTX2; PAX4; PAX7; PBX1; PDX1; PITX2; PITX3; POU1F1; POU2F1; POU3F1…	20	1757	ABL1;CALD1;CREM;FANCL;FRY;GALNT7;GATAD1;GRPEL2;JMJD1C;LIN54;LSM6;MITF;NCALD;PDS5B;RAPH1;RBFOX2;RNASEH2B;SCAP;SFXN1;UBASH3B
10kb	TAF6_top50perTarget	tfdimers__MD00421	3.72	0.056	TAF6	*	ELF3; POU5F1 (directAnnotation).	BPTF; CDX2; CEBPA; CEBPB; CEBPD; CEBPE; CEBPG; E2F1; ELK1; ETS1; ETS2; FOS; FOSB; FOSL1; FOSL2; FOXG1; FOXL1; FOXO1; GATA1; GATA2; GATA3; GATA4; GATA5; GATA6; GFI1; GFI1B; HNF4A; HNF4G; HOXA13; HOXD9; IKZF1; ILF2; IRF1; IRF2; IRF3; IRF4; IRF5; IRF7; IRF8; IRF9; JUN; JUNB; JUND; NFATC2; NR2F1; NR2F2; PBX1; PDX1; SMAD1; SOX10; SPI1; STAT1; STAT6; TAF6; TBP; TCF7L2; ZFP28 (inferredBy_MotifSimilarity…	10	552	CALD1;CREM;JMJD1C;OLFML2B;RNASEH2B;SLMAP;STX16;TMEM171;UBE2E3;ZNF652
10kb	TCF7L2_top50perTarget	tfdimers__MD00109	3.46	0.0505	TCF7L2	*	CDX2; TAF6; TBP (directAnnotation).	CEBPA; CEBPB; CEBPD; CEBPE; CEBPG; CRX; CUX1; DBP; DBX2; FOS; FOSB; FOSL1; FOSL2; FOXA1; FOXA2; FOXA3; FOXG1; FOXL1; FOXO1; GFI1; GFI1B; HOXA10; HOXA13; HOXB13; HOXD13; IKZF1; ISL1; JUN; JUNB; JUND; NKX2-1; NKX3-1; NKX3-2; NKX6-2; PAX4; PBX1; PDX1; POU1F1; POU2F1; POU5F1; RAX; STAT6; TCF7L2; TLX2 (inferredBy_MotifSimilarity).	53	3033	ADRM1;AHDC1;ARID2;ARNT;BEND6;BRAF;CD44;CIB1;CLEC4D;CLOCK;CLSPN;CXXC5;DCAF6;DNAJB12;ELK3;ENAH;EXOSC10;FBXW2;FGF7;GAPVD1;HSPBP1;KIAA1217;KLHDC10;LASP1;LATS2;LPCAT3;LRP10;METRN;MRPL4;NFIL3;PCGF5;PHACTR4;RND3;RUFY1;SDHC;SFT2D2;SFXN1;SHROOM1;SLC48A1;SNX10;SRP68;STIM2;SVIL;TCF7L2;TEX2;TIMM17A;TMEM109;TNFRSF25;TNRC6B;TRAF1;WEE1;YME1L1;ZBTB34
10kb	THRA_top50perTarget	tfdimers__MD00376	3.28	0.0532	THRA	*	HOXA13; KLF4 (directAnnotation).	ATF1; CDX2; CEBPA; CEBPB; CEBPD; CEBPE; CEBPG; E2F1; ELF1; ELF5; EP300; ETS1; FOXL1; HMGA1; HMGA2; HNF4A; HNF4G; IKZF2; ILF2; IRF8; LTF; MZF1; NFATC2; NKX3-2; NR2F1; NR2F2; POU5F1; PURA; RARA; RARB; RARG; RXRA; RXRB; RXRG; SPI1; STAT1; TCF7L1; TCF7L2; THRA; THRB; YY1 (inferredBy_MotifSimilarity).	7	242	DHX40;FGFR1;GABARAPL2;NINJ1;NSF;TACC1;UPF2
10kb	WT1_top50perTarget	tfdimers__MD00014	3.57	0.0794	WT1	*	ARID3A; KLF4 (directAnnotation).	BCL6; CRX; ETS1; FOS; FOSB; FOSL1; GABPA; GATA1; HMGA1; HMGA2; HOXA13; IKZF1; ING4; JUN; JUNB; JUND; MZF1; NKX2-1; NKX2-4; OTX1; OTX2; PAX4; PDX1; PITX3; POU3F1; PURA; RUNX3; TBP; TCF7L2; WT1; YY1; ZNF333 (inferredBy_MotifSimilarity).	3	198	CXADR;PLSCR1;TPM2
10kb	WT1_top50perTarget	tfdimers__MD00080	3.38	0.0761	WT1	*	MAFA; OVOL2 (directAnnotation).	ETS1; TFAP4; WT1; YY1 (inferredBy_MotifSimilarity).	8	1788	BTG3;CAMK2N1;COPZ1;CXCL10;EDN1;FAM107A;LAMA5;SLC22A5
10kb	WT1_top50perTarget	tfdimers__MD00379	4.18	0.0907	WT1	*	HIC1; YY1 (directAnnotation).	ETS1; HLTF; MAFA; MEIS1; MYB; MYCN; MYOG; MZF1; NFIA; NFIC; NR2F1; NR2F2; NR3C1; PGR; SMAD3; SREBF1; SREBF2; TCF7L1; TEAD1; TFAP2A; TP53; USF1; WT1; YY2; ZBTB14; ZFP42 (inferredBy_MotifSimilarity).	5	689	FAM107A;HSPB1;LAMA5;PLSCR1;TPM2
10kb	WT1_top50perTarget	tfdimers__MD00530	3.03	0.0696	WT1	*	BACH1; BACH2; MAF; MAFB; MAFF; MAFG; MAFK; NFE2; NFE2L1; NFE2L2; NFE2L3; NR3C1 (directAnnotation).	ASCL1; BHLHE40; BHLHE41; CEBPG; CHURC1; E2F6; HAND1; HAND2; HIC1; HNF4A; HNF4G; HSF1; HSF2; IKZF2; LTF; MAX; MEIS1; MITF; MXD1; MXD3; MXD4; MXI1; MYB; MYC; MYCN; MYF5; MYF6; MYOD1; MYOG; NANOG; NFIA; NFIC; NHLH1; NR1H4; NR2F1; NR2F2; PBX1; PGR; PPARA; RFX1; RFX2; RFX3; RFX4; RFX5; RFXANK; RFXAP; RXRA; SPZ1; SREBF1; SREBF2; TAL1; TAL2; TCF12; TCF3; TCF4; TFE3; TFEB; USF1; USF2; VDR; WT1; YY1; ZFP4…	2	115	CDKN2A;LAMA5
10kb	XBP1_top50perTarget	taipale__XBP1_DBD_NNNGMCACGTCATC	3.04	0.0349	XBP1	**	XBP1 (directAnnotation).		12	233	ARF4;E2F3;ERP44;GOLGB1;HIVEP2;IDH3G;OSBP;RPN1;SEC61B;SRP68;SSR1;XPNPEP1
10kb	YY1_top50perTarget	flyfactorsurvey__phol_SANGER_5_FBgn0035997	4.88	0.0471	YY1	*	YY2; ZFP42 (inferredBy_Orthology).	NR3C1; THAP1; YY1; ZNF597 (inferredBy_MotifSimilarity).	173	1167	ABCE1;ACTG1;ACVR1B;ADNP;ANKRD13A;AP1G1;APC;ARF1;ARFGEF1;ARHGDIA;ARNT;ATE1;ATF7IP;ATP13A3;BAZ1B;BAZ2B;BBX;BCOR;BLCAP;BRD3;BRPF3;BTBD7;CACYBP;CALR;CDK17;CDKN1B;CDS2;CELF1;CHCHD10;CLK4;CLTC;CNOT1;CPEB4;CPSF2;CTCF;CUL4B;DDX17;DMTF1;DNMT3A;DYNC1H1;EEF1A1;EGLN3;ELF1;ERGIC2;FAF2;FARSA;FBXL3;FBXO42;FOXN2;FOXP4;FTSJ3;GABPA;GAPDH;GATAD2B;GNAI2;GPR137;HDLBP;HMGA1;HMGN2;HNRNPA1;HNRNPH3;HNRNPL;HSPA9;IFITM2;IL…
10kb	YY1_top50perTarget	hocomoco__TYY2_HUMAN.H11MO.0.D	4.39	0.0442	YY1	*	YY2 (directAnnotation).	TAF1; YY1 (inferredBy_MotifSimilarity).	249	1932	ABCE1;ACTG1;ADNP;AIFM1;ANKRD28;ANP32A;ANXA2;AP1G1;APC;ARF1;ARFGEF1;ARID4A;ARID4B;ARNT;ASXL1;ATAD2B;ATF7IP;ATXN1L;ATXN2L;AXIN1;B3GNT2;BAZ1B;BAZ2B;BCOR;BLCAP;BMI1;BRD3;BRPF3;BTBD7;C11orf58;CACYBP;CALR;CAPN2;CD209;CDK17;CDKN1B;CELF1;CHST1;CHTF8;CIC;CLINT1;CLK4;CLTC;CNOT1;COG2;COL14A1;CPEB4;CPSF2;CRLF3;CTCF;CTDSPL2;CTNNBIP1;CUL2;CUL4B;DAAM1;DDIT4;DDX17;DHPS;DIAPH3;DLGAP4;DMTF1;DNAJC13;DNAJC5;DNMT3A;D…
10kb	YY1_top50perTarget	neph__UW.Motif.0068	3.62	0.0398	YY1	*		TAF1; THAP1; YY1 (inferredBy_MotifSimilarity). YY2; ZFP42 (inferredBy_MotifSimilarity_n_Orthology).	105	716	ADNP;AP1G1;ARF1;ARFGEF1;B3GNT2;BAZ2B;BCOR;BMI1;BRD3;BRPF3;BSDC1;CALR;CBX4;CD209;CDKN1B;CELF1;CHD8;CHTF8;CLK4;CNOT1;CPSF2;CTCF;CTDSP1;DCAF12;DDIT4;DDX17;DMTF1;DNAJC1;DPYSL3;EEF1A1;ELF1;FAM3C;FARSA;FBXL3;FBXO42;GTF2A1;HMGB1;HMGB3;HMGN2;HNRNPL;IFITM2;ILF3;IRF2BP2;KBTBD2;KDM3A;KLK5;LARP1B;MAML1;MAP4;MED25;MRPL17;NCAM1;NCOA6;NECAP1;NPM1;NR2C2;NSF;OXSR1;PCF11;PCGF2;PEX2;PHF12;POGZ;PRKCSH;PTBP1;PTMA;RAB…
10kb	YY1_top50perTarget	transfac_pro__M04696	3.82	0.041	YY1	**	YY1 (directAnnotation).		281	2369	ABCE1;ACTG1;ADNP;AGPAT4;AIFM1;AIG1;ANKRD13A;ANKRD28;ANP32A;AP1G1;APC;ARF1;ARFGEF1;ARGLU1;ARID4B;ARNT;ASXL1;ATE1;ATF7IP;ATP2B3;BACH2;BBX;BCLAF1;BCOR;BLCAP;BMI1;BRD3;BRD4;BRPF3;BSDC1;BTBD7;CACYBP;CALCOCO1;CALR;CAND1;CANX;CCNK;CDK11B;CDK17;CDKN1A;CDKN1B;CDS2;CELF1;CHFR;CLINT1;CLK4;CLPX;CLTC;CNOT1;CNOT4;COMTD1;COX7A2L;COX8A;CPEB4;CPSF2;CTCF;CTNND1;CTSB;CUEDC2;CUL4B;DDX17;DHPS;DLGAP4;DMTF1;DNAJC13;DNM…
10kb	YY1_top50perTarget	transfac_pro__M08982	3.27	0.0377	YY1	**	YY1 (directAnnotation).		110	788	ABHD2;ACTG1;ADNP;ANP32A;ANXA2;AP1G1;ARFGEF1;ARID4B;ATF7IP;BBX;BCOR;BRPF3;CALR;CAND1;CBX4;CELF1;CHST1;CLK4;CPEB4;CPSF2;CTDSP1;DDX17;DHPS;DMTF1;DMXL2;DNMT3A;DPYSL3;DR1;EEF1A1;EGLN3;ELF1;ELMO1;EMG1;ERGIC2;FARSA;FBXL3;FBXW7;GNAI2;GTF2A1;HDLBP;HMGB1;HMGB3;HMGN2;HNRNPA1;HNRNPL;ILF3;KBTBD2;KDM2A;KDM3A;KDM5B;KDM6A;LARP1B;LIN54;LMO4;MAP4K4;MAPK9;MED25;MSL1;NCAM1;NCOA6;NECAP1;NPM1;NR2C2;NUMB;OTUD5;PCF11;PC…
10kb	ZBTB7A_top50perTarget	tfdimers__MD00067	3.52	0.0623	ZBTB7A	**	IKZF2; ZBTB7A (directAnnotation).	CEBPA; CEBPB; CEBPD; CEBPE; CEBPG; CHURC1; EBF1; GFI1; GFI1B; GTF2IRD1; IKZF1; MZF1; NFATC3; OVOL2; POU5F1; REL; RELA; STAT6; YY1 (inferredBy_MotifSimilarity).	6	291	ARHGDIB;CAPN1;CARM1;ECE1;RNPEP;ZBTB7A
10kb	ZBTB7A_top50perTarget	transfac_pro__M07387	3.39	0.0606	ZBTB7A	**	ZBTB7A (directAnnotation).		6	304	ARHGDIB;ECE1;FKBP2;IQSEC2;VAMP2;ZBTB7A
