# Supplementary material for: Combination of anlotinib with immunotherapy enhanced both anti-angiogenesis and immune response in high-grade serous ovarian cancer
Source: Front Immunol. 2025 Apr 7;16:1539616. doi: 10.3389/fimmu.2025.1539616 (PMC12009696; doi:10.3389/fimmu.2025.1539616)
Supplement: Supplementary file 1 [file DataSheet1.zip › Data for Peer Review Only/Transcrpitional analysis of myeloid cell/regulonTargetsInfo of myeloid cell.xlsx]

## Sheet: regulonTargetsInfo of myeloid c
TF	gene	highConfAnnot	nMotifs	bestMotif	NES	motifDb	coexModule	spearCor	CoexWeight
AEBP2	CCT3	TRUE	1	transfac_pro__M05476	3.44	10kb	top50perTarget	0.0984945	0.0571576
AEBP2	CDK6	TRUE	1	transfac_pro__M05476	3.44	10kb	top50perTarget	0.0499852	0.0989381
AEBP2	CREM	TRUE	1	transfac_pro__M05476	3.44	10kb	top50perTarget	0.0641735	0.17638
AEBP2	DHX16	TRUE	1	transfac_pro__M05476	3.44	10kb	top50perTarget	0.0370638	0.109171
AEBP2	DTNBP1	TRUE	1	transfac_pro__M05476	3.44	10kb	top50perTarget	0.0562468	0.330943
AEBP2	JDP2	TRUE	1	transfac_pro__M05476	3.44	10kb	top50perTarget	0.040851	0.0827183
AEBP2	NAA50	TRUE	1	transfac_pro__M05476	3.44	10kb	top50perTarget	0.0969172	0.0327312
AEBP2	OGDH	TRUE	1	transfac_pro__M05476	3.44	10kb	top50perTarget	0.0483675	0.104524
AEBP2	OSBPL1A	TRUE	1	transfac_pro__M05476	3.44	10kb	top50perTarget	0.0581817	0.232827
AEBP2	SPRY1	TRUE	1	transfac_pro__M05476	3.44	10kb	top50perTarget	0.0505547	0.208632
AEBP2	SUPT6H	TRUE	1	transfac_pro__M05476	3.44	10kb	top50perTarget	0.0556415	0.0695776
AEBP2	TRAPPC10	TRUE	1	transfac_pro__M05476	3.44	10kb	top50perTarget	0.0390806	0.12929
ATF6	ACOT9	TRUE	1	transfac_pro__M07682	3.12	500bp	top50perTarget	0.0310013	0.0711717
ATF6	ACTR1B	TRUE	2	transfac_pro__M07682	3.12	500bp	top50perTarget	0.031761	0.17642
ATF6	ADAR	TRUE	1	transfac_pro__M07682	3.12	500bp	top50perTarget	0.0429574	0.0926421
ATF6	ARHGAP12	TRUE	1	transfac_pro__M07682	3.12	500bp	top50perTarget	0.0383785	0.26541
ATF6	ATF6	TRUE	1	transfac_pro__M07682	3.12	500bp	top50perTarget	1	NA
ATF6	CNDP2	TRUE	1	transfac_pro__M07682	3.12	500bp	top50perTarget	0.0457294	0.126089
ATF6	FOSB	TRUE	2	transfac_pro__M07682	3.12	500bp	top50perTarget	0.0601148	0.0210299
ATF6	GABARAPL1	TRUE	2	transfac_pro__M07682	3.12	500bp	top50perTarget	0.030928	0.114635
ATF6	GNS	TRUE	1	transfac_pro__M07682	3.12	500bp	top50perTarget	0.0657946	0.0378893
ATF6	GPX4	TRUE	1	transfac_pro__M07682	3.12	500bp	top50perTarget	0.0462386	0.0332568
ATF6	HADH	TRUE	1	transfac_pro__M07682	3.12	500bp	top50perTarget	0.0406356	0.0582971
ATF6	JUN	TRUE	2	transfac_pro__M07682	3.12	500bp	top50perTarget	0.0635904	0.00540074
ATF6	PCGF2	TRUE	1	transfac_pro__M07682	3.12	500bp	top50perTarget	0.0362968	0.169704
ATF6	PISD	TRUE	1	transfac_pro__M07682	3.12	500bp	top50perTarget	0.0360307	0.0722023
ATF6	RNF111	TRUE	1	transfac_pro__M07682	3.12	500bp	top50perTarget	0.0571685	0.258704
ATF6	SENP2	TRUE	2	transfac_pro__M07682	3.12	500bp	top50perTarget	0.0494957	0.0406312
ATF6	SERINC3	TRUE	1	transfac_pro__M07682	3.12	500bp	top50perTarget	0.0379461	0.0641991
ATF6	TOMM40	TRUE	1	transfac_pro__M07682	3.12	500bp	top50perTarget	0.0383284	0.0981571
ATF6	UGCG	TRUE	1	transfac_pro__M07682	3.12	500bp	top50perTarget	0.0306775	0.298162
ATF6B	AGPAT4	TRUE	1	transfac_pro__M07679	3.85	500bp	top50perTarget	0.0653591	0.0772087
ATF6B	AHCYL2	TRUE	1	transfac_pro__M07679	3.85	500bp	top50perTarget	0.0922104	0.134713
ATF6B	ARF1	TRUE	1	transfac_pro__M07679	3.85	500bp	top50perTarget	0.280932	0.109156
ATF6B	ARFGEF2	TRUE	1	transfac_pro__M07679	3.85	500bp	top50perTarget	0.0580465	0.109357
ATF6B	BRAF	TRUE	1	transfac_pro__M07679	3.85	500bp	top50perTarget	0.0916156	0.466551
ATF6B	CLTC	TRUE	1	transfac_pro__M07679	3.85	500bp	top50perTarget	0.262993	0.118136
ATF6B	CTDNEP1	TRUE	1	transfac_pro__M07679	3.85	500bp	top50perTarget	0.128951	0.0370486
ATF6B	IGF2R	TRUE	1	transfac_pro__M07679	3.85	500bp	top50perTarget	0.0657618	0.0722081
ATF6B	ITPRIPL2	TRUE	1	transfac_pro__M07679	3.85	500bp	top50perTarget	0.0670739	0.169183
ATF6B	MMP14	TRUE	1	transfac_pro__M07679	3.85	500bp	top50perTarget	0.24045	0.259899
ATF6B	PICALM	TRUE	1	transfac_pro__M07679	3.85	500bp	top50perTarget	0.244353	0.0544111
ATF6B	PTOV1	TRUE	1	transfac_pro__M07679	3.85	500bp	top50perTarget	0.059592	0.0897957
ATF6B	RAB1A	TRUE	1	transfac_pro__M07679	3.85	500bp	top50perTarget	0.25926	0.144035
ATF6B	RAD9A	TRUE	1	transfac_pro__M07679	3.85	500bp	top50perTarget	0.0979434	0.038648
ATF6B	RHEB	TRUE	1	transfac_pro__M07679	3.85	500bp	top50perTarget	0.199105	0.230251
ATF6B	RING1	TRUE	1	transfac_pro__M07679	3.85	500bp	top50perTarget	0.0730458	0.130476
ATF6B	SEC11C	TRUE	1	transfac_pro__M07679	3.85	500bp	top50perTarget	0.226657	0.0399351
ATF6B	SEC24C	TRUE	1	transfac_pro__M07679	3.85	500bp	top50perTarget	0.0916189	0.0392037
ATF6B	SEC61B	TRUE	1	transfac_pro__M07679	3.85	500bp	top50perTarget	0.161587	0.0850144
ATF6B	SERF2	TRUE	1	transfac_pro__M07679	3.85	500bp	top50perTarget	0.264184	0.154196
ATF6B	SREK1	TRUE	1	transfac_pro__M07679	3.85	500bp	top50perTarget	0.0759853	0.0568425
ATF6B	SRSF1	TRUE	1	transfac_pro__M07679	3.85	500bp	top50perTarget	0.125531	0.0343512
ATF6B	SURF4	TRUE	1	transfac_pro__M07679	3.85	500bp	top50perTarget	0.125652	0.0735335
ATF6B	TLE3	TRUE	1	transfac_pro__M07679	3.85	500bp	top50perTarget	0.099446	0.12011
ATF6B	TMEM165	TRUE	1	transfac_pro__M07679	3.85	500bp	top50perTarget	0.0708134	0.188891
ATF6B	UBE2H	TRUE	1	transfac_pro__M07679	3.85	500bp	top50perTarget	0.07832	0.182156
ATF6B	UBQLN2	TRUE	1	transfac_pro__M07679	3.85	500bp	top50perTarget	0.14423	0.0401848
ATF6B	USP2	TRUE	1	transfac_pro__M07679	3.85	500bp	top50perTarget	0.0769016	0.0682706
ATF6B	UTP18	TRUE	1	transfac_pro__M07679	3.85	500bp	top50perTarget	0.163935	0.0464121
BCLAF1	AAAS	FALSE	2	taipale_tf_pairs__ETS2_RCCGGAAGTG_HT	3.37	500bp	top50perTarget	0.0467825	0.296299
BCLAF1	ABL1	FALSE	1	taipale_tf_pairs__ETS2_RCCGGAAGTG_HT	3.37	500bp	top50perTarget	0.0537318	0.129226
BCLAF1	AKT3	FALSE	1	taipale_tf_pairs__ETS2_RCCGGAAGTG_HT	3.37	500bp	top50perTarget	0.0485912	0.115957
BCLAF1	ALKBH5	FALSE	1	taipale_tf_pairs__ETS2_RCCGGAAGTG_HT	3.37	500bp	top50perTarget	0.060791	0.305252
BCLAF1	AMD1	FALSE	1	taipale_tf_pairs__ETS2_RCCGGAAGTG_HT	3.37	500bp	top50perTarget	0.0966784	0.13313
BCLAF1	APPL2	FALSE	2	taipale_tf_pairs__ETS2_RCCGGAAGTG_HT	3.37	500bp	top50perTarget	0.0788951	0.466642
BCLAF1	AQR	FALSE	2	taipale_tf_pairs__ETS2_RCCGGAAGTG_HT	3.37	500bp	top50perTarget	0.0740827	0.312235
BCLAF1	ARHGAP1	FALSE	2	taipale_tf_pairs__ETS2_RCCGGAAGTG_HT	3.37	500bp	top50perTarget	0.0430761	0.275281
BCLAF1	ARHGDIA	FALSE	2	taipale_tf_pairs__ETS2_RCCGGAAGTG_HT	3.37	500bp	top50perTarget	0.091761	0.518118
BCLAF1	ARPC4	FALSE	2	taipale_tf_pairs__ETS2_RCCGGAAGTG_HT	3.37	500bp	top50perTarget	0.123155	0.12906
BCLAF1	ARPC5L	FALSE	2	taipale_tf_pairs__ETS2_RCCGGAAGTG_HT	3.37	500bp	top50perTarget	0.0857016	0.108617
BCLAF1	ATP7A	FALSE	2	taipale_tf_pairs__ETS2_RCCGGAAGTG_HT	3.37	500bp	top50perTarget	0.0720243	0.151954
BCLAF1	AXIN1	FALSE	2	taipale_tf_pairs__ETS2_RCCGGAAGTG_HT	3.37	500bp	top50perTarget	0.065305	0.192841
BCLAF1	BCAP31	FALSE	1	taipale_tf_pairs__ETS2_RCCGGAAGTG_HT	3.37	500bp	top50perTarget	0.0935879	1.14932
BCLAF1	BRWD3	FALSE	1	taipale_tf_pairs__ETS2_RCCGGAAGTG_HT	3.37	500bp	top50perTarget	0.0666058	0.117669
BCLAF1	CANX	FALSE	1	taipale_tf_pairs__ETS2_RCCGGAAGTG_HT	3.37	500bp	top50perTarget	0.19344	0.0858113
BCLAF1	CCDC47	FALSE	1	taipale_tf_pairs__ETS2_RCCGGAAGTG_HT	3.37	500bp	top50perTarget	0.0958765	0.0639486
BCLAF1	CD53	FALSE	2	taipale_tf_pairs__ETS2_RCCGGAAGTG_HT	3.37	500bp	top50perTarget	0.056193	0.181262
BCLAF1	CDK6	FALSE	2	taipale_tf_pairs__ETS2_RCCGGAAGTG_HT	3.37	500bp	top50perTarget	0.0627174	0.185788
BCLAF1	CDKN2AIP	FALSE	2	taipale_tf_pairs__ETS2_RCCGGAAGTG_HT	3.37	500bp	top50perTarget	0.0498463	0.297013
BCLAF1	CHCHD2	FALSE	1	taipale_tf_pairs__ETS2_RCCGGAAGTG_HT	3.37	500bp	top50perTarget	0.0583979	0.183585
BCLAF1	CHD2	FALSE	2	taipale_tf_pairs__ETS2_RCCGGAAGTG_HT	3.37	500bp	top50perTarget	0.0548678	0.160306
BCLAF1	CHTF8	FALSE	1	taipale_tf_pairs__ETS2_RCCGGAAGTG_HT	3.37	500bp	top50perTarget	0.0416178	0.120847
BCLAF1	COMMD6	FALSE	2	taipale_tf_pairs__ETS2_RCCGGAAGTG_HT	3.37	500bp	top50perTarget	0.0308933	0.107285
BCLAF1	CPSF7	FALSE	2	taipale_tf_pairs__ETS2_RCCGGAAGTG_HT	3.37	500bp	top50perTarget	0.0425765	0.294662
BCLAF1	CRIPT	FALSE	2	taipale_tf_pairs__ETS2_RCCGGAAGTG_HT	3.37	500bp	top50perTarget	0.0505597	0.264777
BCLAF1	CSRP1	FALSE	1	taipale_tf_pairs__ETS2_RCCGGAAGTG_HT	3.37	500bp	top50perTarget	0.0556372	0.300113
BCLAF1	CSTF3	FALSE	2	taipale_tf_pairs__ETS2_RCCGGAAGTG_HT	3.37	500bp	top50perTarget	0.0575855	0.232487
BCLAF1	CWF19L2	FALSE	1	taipale_tf_pairs__ETS2_RCCGGAAGTG_HT	3.37	500bp	top50perTarget	0.0468887	0.141824
BCLAF1	DDIT3	FALSE	2	taipale_tf_pairs__ETS2_RCCGGAAGTG_HT	3.37	500bp	top50perTarget	0.0603283	0.441423
BCLAF1	DDX18	FALSE	2	taipale_tf_pairs__ETS2_RCCGGAAGTG_HT	3.37	500bp	top50perTarget	0.0476455	0.232383
BCLAF1	DDX42	FALSE	1	taipale_tf_pairs__ETS2_RCCGGAAGTG_HT	3.37	500bp	top50perTarget	0.0896192	0.189906
BCLAF1	DDX49	FALSE	1	taipale_tf_pairs__ETS2_RCCGGAAGTG_HT	3.37	500bp	top50perTarget	0.0473322	0.157072
BCLAF1	DEDD	FALSE	1	taipale_tf_pairs__ETS2_RCCGGAAGTG_HT	3.37	500bp	top50perTarget	0.045147	0.171678
BCLAF1	DGKZ	FALSE	1	taipale_tf_pairs__ETS2_RCCGGAAGTG_HT	3.37	500bp	top50perTarget	0.0735049	0.17833
BCLAF1	DMTF1	FALSE	2	taipale_tf_pairs__ETS2_RCCGGAAGTG_HT	3.37	500bp	top50perTarget	0.0445987	0.151918
BCLAF1	DNAJB9	FALSE	2	taipale_tf_pairs__ETS2_RCCGGAAGTG_HT	3.37	500bp	top50perTarget	0.0977438	0.0244668
BCLAF1	DOCK4	FALSE	1	taipale_tf_pairs__ETS2_RCCGGAAGTG_HT	3.37	500bp	top50perTarget	0.0927537	0.0652489
BCLAF1	DR1	FALSE	2	taipale_tf_pairs__ETS2_RCCGGAAGTG_HT	3.37	500bp	top50perTarget	0.0855293	0.287725
BCLAF1	E2F4	FALSE	2	taipale_tf_pairs__ETS2_RCCGGAAGTG_HT	3.37	500bp	top50perTarget	0.0933197	0.0425637
BCLAF1	EGR1	FALSE	2	taipale_tf_pairs__ETS2_RCCGGAAGTG_HT	3.37	500bp	top50perTarget	0.120899	0.0240659
BCLAF1	EIF2AK3	FALSE	1	taipale_tf_pairs__ETS2_RCCGGAAGTG_HT	3.37	500bp	top50perTarget	0.045512	0.328025
BCLAF1	EIF2S3	FALSE	2	taipale_tf_pairs__ETS2_RCCGGAAGTG_HT	3.37	500bp	top50perTarget	0.0655552	0.392229
BCLAF1	EIF3M	FALSE	2	taipale_tf_pairs__ETS2_RCCGGAAGTG_HT	3.37	500bp	top50perTarget	0.11124	0.201222
BCLAF1	EML2	FALSE	1	taipale_tf_pairs__ETS2_RCCGGAAGTG_HT	3.37	500bp	top50perTarget	0.0678671	0.282965
BCLAF1	FAF2	FALSE	2	taipale_tf_pairs__ETS2_RCCGGAAGTG_HT	3.37	500bp	top50perTarget	0.0641524	0.164349
BCLAF1	FAM168B	FALSE	2	taipale_tf_pairs__ETS2_RCCGGAAGTG_HT	3.37	500bp	top50perTarget	0.0836497	0.0389433
BCLAF1	FAM177A1	FALSE	1	taipale_tf_pairs__ETS2_RCCGGAAGTG_HT	3.37	500bp	top50perTarget	0.0523001	0.280626
BCLAF1	FARSA	FALSE	1	taipale_tf_pairs__ETS2_RCCGGAAGTG_HT	3.37	500bp	top50perTarget	0.0460077	0.127422
BCLAF1	FBXW11	FALSE	1	taipale_tf_pairs__ETS2_RCCGGAAGTG_HT	3.37	500bp	top50perTarget	0.0675326	0.0677104
BCLAF1	FRS2	FALSE	2	taipale_tf_pairs__ETS2_RCCGGAAGTG_HT	3.37	500bp	top50perTarget	0.0603705	0.54535
BCLAF1	FUBP3	FALSE	2	taipale_tf_pairs__ETS2_RCCGGAAGTG_HT	3.37	500bp	top50perTarget	0.0934322	0.171101
BCLAF1	GLA	FALSE	1	taipale_tf_pairs__ETS2_RCCGGAAGTG_HT	3.37	500bp	top50perTarget	0.0440056	0.156712
BCLAF1	GLYR1	FALSE	1	taipale_tf_pairs__ETS2_RCCGGAAGTG_HT	3.37	500bp	top50perTarget	0.0959837	0.0407975
BCLAF1	GOLPH3	FALSE	1	taipale_tf_pairs__ETS2_RCCGGAAGTG_HT	3.37	500bp	top50perTarget	0.0872189	0.0403724
BCLAF1	GON4L	FALSE	2	taipale_tf_pairs__ETS2_RCCGGAAGTG_HT	3.37	500bp	top50perTarget	0.0635765	0.12005
BCLAF1	HCLS1	FALSE	1	taipale_tf_pairs__ETS2_RCCGGAAGTG_HT	3.37	500bp	top50perTarget	0.0624856	0.368697
BCLAF1	HERC2	FALSE	1	taipale_tf_pairs__ETS2_RCCGGAAGTG_HT	3.37	500bp	top50perTarget	0.0753764	0.435832
BCLAF1	HNRNPC	FALSE	2	taipale_tf_pairs__ETS2_RCCGGAAGTG_HT	3.37	500bp	top50perTarget	0.13033	0.172457
BCLAF1	HSPH1	FALSE	1	taipale_tf_pairs__ETS2_RCCGGAAGTG_HT	3.37	500bp	top50perTarget	0.0623755	0.155767
BCLAF1	IL7R	FALSE	1	taipale_tf_pairs__ETS2_RCCGGAAGTG_HT	3.37	500bp	top50perTarget	0.0691911	0.142837
BCLAF1	ILF2	FALSE	1	taipale_tf_pairs__ETS2_RCCGGAAGTG_HT	3.37	500bp	top50perTarget	0.0765389	0.31635
BCLAF1	ITFG1	FALSE	2	taipale_tf_pairs__ETS2_RCCGGAAGTG_HT	3.37	500bp	top50perTarget	0.0489464	0.0722124
BCLAF1	KLF10	FALSE	1	taipale_tf_pairs__ETS2_RCCGGAAGTG_HT	3.37	500bp	top50perTarget	0.0417104	0.128309
BCLAF1	LAS1L	FALSE	2	taipale_tf_pairs__ETS2_RCCGGAAGTG_HT	3.37	500bp	top50perTarget	0.0328883	0.174553
BCLAF1	LONP2	FALSE	1	taipale_tf_pairs__ETS2_RCCGGAAGTG_HT	3.37	500bp	top50perTarget	0.0647206	0.101822
BCLAF1	LZTR1	FALSE	2	taipale_tf_pairs__ETS2_RCCGGAAGTG_HT	3.37	500bp	top50perTarget	0.0461567	0.108774
BCLAF1	MDN1	FALSE	1	taipale_tf_pairs__ETS2_RCCGGAAGTG_HT	3.37	500bp	top50perTarget	0.0503021	0.450426
BCLAF1	NFIA	FALSE	2	taipale_tf_pairs__ETS2_RCCGGAAGTG_HT	3.37	500bp	top50perTarget	0.0902331	0.0461962
BCLAF1	NME1	FALSE	2	taipale_tf_pairs__ETS2_RCCGGAAGTG_HT	3.37	500bp	top50perTarget	0.0658694	0.111385
BCLAF1	NUDT21	FALSE	2	taipale_tf_pairs__ETS2_RCCGGAAGTG_HT	3.37	500bp	top50perTarget	0.058327	0.263554
BCLAF1	NUMA1	FALSE	1	taipale_tf_pairs__ETS2_RCCGGAAGTG_HT	3.37	500bp	top50perTarget	0.0455964	0.171565
BCLAF1	NUP54	FALSE	2	taipale_tf_pairs__ETS2_RCCGGAAGTG_HT	3.37	500bp	top50perTarget	0.063334	0.459218
BCLAF1	OCIAD1	FALSE	1	taipale_tf_pairs__ETS2_RCCGGAAGTG_HT	3.37	500bp	top50perTarget	0.0650758	0.114804
BCLAF1	OGT	FALSE	1	taipale_tf_pairs__ETS2_RCCGGAAGTG_HT	3.37	500bp	top50perTarget	0.0506912	0.556642
BCLAF1	OSBPL11	FALSE	2	taipale_tf_pairs__ETS2_RCCGGAAGTG_HT	3.37	500bp	top50perTarget	0.0667701	0.338779
BCLAF1	PAFAH1B2	FALSE	2	taipale_tf_pairs__ETS2_RCCGGAAGTG_HT	3.37	500bp	top50perTarget	0.0583649	0.263256
BCLAF1	PDCD10	FALSE	1	taipale_tf_pairs__ETS2_RCCGGAAGTG_HT	3.37	500bp	top50perTarget	0.116367	0.243636
BCLAF1	PER2	FALSE	2	taipale_tf_pairs__ETS2_RCCGGAAGTG_HT	3.37	500bp	top50perTarget	0.0373246	0.189478
BCLAF1	PHF20L1	FALSE	1	taipale_tf_pairs__ETS2_RCCGGAAGTG_HT	3.37	500bp	top50perTarget	0.0910701	0.150794
BCLAF1	PIH1D1	FALSE	2	taipale_tf_pairs__ETS2_RCCGGAAGTG_HT	3.37	500bp	top50perTarget	0.0421511	0.157902
BCLAF1	PLRG1	FALSE	2	taipale_tf_pairs__ETS2_RCCGGAAGTG_HT	3.37	500bp	top50perTarget	0.0878704	0.0276944
BCLAF1	PNN	FALSE	1	taipale_tf_pairs__ETS2_RCCGGAAGTG_HT	3.37	500bp	top50perTarget	0.100867	0.0829855
BCLAF1	POLR2B	FALSE	1	taipale_tf_pairs__ETS2_RCCGGAAGTG_HT	3.37	500bp	top50perTarget	0.0630277	0.0666881
BCLAF1	POLR2H	FALSE	2	taipale_tf_pairs__ETS2_RCCGGAAGTG_HT	3.37	500bp	top50perTarget	0.0443395	0.145593
BCLAF1	PPP2R5E	FALSE	1	taipale_tf_pairs__ETS2_RCCGGAAGTG_HT	3.37	500bp	top50perTarget	0.0818119	0.205038
BCLAF1	PPP4C	FALSE	2	taipale_tf_pairs__ETS2_RCCGGAAGTG_HT	3.37	500bp	top50perTarget	0.0460369	0.390951
BCLAF1	PRPF19	FALSE	2	taipale_tf_pairs__ETS2_RCCGGAAGTG_HT	3.37	500bp	top50perTarget	0.0306137	0.866654
BCLAF1	PRPF4B	FALSE	2	taipale_tf_pairs__ETS2_RCCGGAAGTG_HT	3.37	500bp	top50perTarget	0.0777124	0.0685041
BCLAF1	PRPF6	FALSE	2	taipale_tf_pairs__ETS2_RCCGGAAGTG_HT	3.37	500bp	top50perTarget	0.0486314	0.35916
BCLAF1	PSMB7	FALSE	2	taipale_tf_pairs__ETS2_RCCGGAAGTG_HT	3.37	500bp	top50perTarget	0.0976759	0.0447029
BCLAF1	PSMC2	FALSE	2	taipale_tf_pairs__ETS2_RCCGGAAGTG_HT	3.37	500bp	top50perTarget	0.0692812	0.112746
BCLAF1	PSME4	FALSE	1	taipale_tf_pairs__ETS2_RCCGGAAGTG_HT	3.37	500bp	top50perTarget	0.116378	0.230539
BCLAF1	RAP1GAP2	FALSE	1	taipale_tf_pairs__ETS2_RCCGGAAGTG_HT	3.37	500bp	top50perTarget	0.0484499	0.141243
BCLAF1	RB1	FALSE	1	taipale_tf_pairs__ETS2_RCCGGAAGTG_HT	3.37	500bp	top50perTarget	0.0809663	0.054607
BCLAF1	RNPS1	FALSE	2	taipale_tf_pairs__ETS2_RCCGGAAGTG_HT	3.37	500bp	top50perTarget	0.100942	0.0433581
BCLAF1	RPL7L1	FALSE	1	taipale_tf_pairs__ETS2_RCCGGAAGTG_HT	3.37	500bp	top50perTarget	0.046429	0.261065
BCLAF1	RPS6KA3	FALSE	2	taipale_tf_pairs__ETS2_RCCGGAAGTG_HT	3.37	500bp	top50perTarget	0.111801	0.0187124
BCLAF1	SAR1A	FALSE	2	taipale_tf_pairs__ETS2_RCCGGAAGTG_HT	3.37	500bp	top50perTarget	0.0972337	0.216304
BCLAF1	SCFD1	FALSE	1	taipale_tf_pairs__ETS2_RCCGGAAGTG_HT	3.37	500bp	top50perTarget	0.0743934	0.0733637
BCLAF1	SEC22B	FALSE	1	taipale_tf_pairs__ETS2_RCCGGAAGTG_HT	3.37	500bp	top50perTarget	0.0586453	0.196569
BCLAF1	SF1	FALSE	1	taipale_tf_pairs__ETS2_RCCGGAAGTG_HT	3.37	500bp	top50perTarget	0.0905136	0.0901952
BCLAF1	SFSWAP	FALSE	1	taipale_tf_pairs__ETS2_RCCGGAAGTG_HT	3.37	500bp	top50perTarget	0.0454534	0.404731
BCLAF1	SLC39A7	FALSE	1	taipale_tf_pairs__ETS2_RCCGGAAGTG_HT	3.37	500bp	top50perTarget	0.0745942	0.569269
BCLAF1	SMG7	FALSE	2	taipale_tf_pairs__ETS2_RCCGGAAGTG_HT	3.37	500bp	top50perTarget	0.0730269	0.167496
BCLAF1	SMNDC1	FALSE	2	taipale_tf_pairs__ETS2_RCCGGAAGTG_HT	3.37	500bp	top50perTarget	0.0633087	0.0829412
BCLAF1	SMS	FALSE	1	taipale_tf_pairs__ETS2_RCCGGAAGTG_HT	3.37	500bp	top50perTarget	0.0756264	0.118704
BCLAF1	SNRPA	FALSE	1	taipale_tf_pairs__ETS2_RCCGGAAGTG_HT	3.37	500bp	top50perTarget	0.0972537	0.0303896
BCLAF1	SPI1	FALSE	1	taipale_tf_pairs__ETS2_RCCGGAAGTG_HT	3.37	500bp	top50perTarget	0.0678715	0.0486764
BCLAF1	SUPT6H	FALSE	1	taipale_tf_pairs__ETS2_RCCGGAAGTG_HT	3.37	500bp	top50perTarget	0.068958	0.315377
BCLAF1	TAF1	FALSE	1	taipale_tf_pairs__ETS2_RCCGGAAGTG_HT	3.37	500bp	top50perTarget	0.0559838	0.125326
BCLAF1	TBC1D15	FALSE	2	taipale_tf_pairs__ETS2_RCCGGAAGTG_HT	3.37	500bp	top50perTarget	0.0577403	0.5003
BCLAF1	TBC1D25	FALSE	1	taipale_tf_pairs__ETS2_RCCGGAAGTG_HT	3.37	500bp	top50perTarget	0.0442812	0.130541
BCLAF1	TBP	FALSE	2	taipale_tf_pairs__ETS2_RCCGGAAGTG_HT	3.37	500bp	top50perTarget	0.0307176	0.225032
BCLAF1	THOC5	FALSE	2	taipale_tf_pairs__ETS2_RCCGGAAGTG_HT	3.37	500bp	top50perTarget	0.0644588	0.180962
BCLAF1	TIMM10	FALSE	2	taipale_tf_pairs__ETS2_RCCGGAAGTG_HT	3.37	500bp	top50perTarget	0.0340896	0.132842
BCLAF1	TIMM23	FALSE	2	taipale_tf_pairs__ETS2_RCCGGAAGTG_HT	3.37	500bp	top50perTarget	0.0431207	0.12879
BCLAF1	TMEM41B	FALSE	2	taipale_tf_pairs__ETS2_RCCGGAAGTG_HT	3.37	500bp	top50perTarget	0.0609231	0.476833
BCLAF1	TOMM22	FALSE	1	taipale_tf_pairs__ETS2_RCCGGAAGTG_HT	3.37	500bp	top50perTarget	0.0765581	0.106433
BCLAF1	TRAPPC10	FALSE	2	taipale_tf_pairs__ETS2_RCCGGAAGTG_HT	3.37	500bp	top50perTarget	0.0655245	0.213037
BCLAF1	TRAPPC4	FALSE	2	taipale_tf_pairs__ETS2_RCCGGAAGTG_HT	3.37	500bp	top50perTarget	0.07001	0.0651233
BCLAF1	TRIM41	FALSE	2	taipale_tf_pairs__ETS2_RCCGGAAGTG_HT	3.37	500bp	top50perTarget	0.056545	0.178313
BCLAF1	TSC2	FALSE	2	taipale_tf_pairs__ETS2_RCCGGAAGTG_HT	3.37	500bp	top50perTarget	0.0482719	0.399081
BCLAF1	TTC1	FALSE	2	taipale_tf_pairs__ETS2_RCCGGAAGTG_HT	3.37	500bp	top50perTarget	0.063411	0.360249
BCLAF1	UBE2J2	FALSE	1	taipale_tf_pairs__ETS2_RCCGGAAGTG_HT	3.37	500bp	top50perTarget	0.0535906	0.164114
BCLAF1	UBN2	FALSE	1	taipale_tf_pairs__ETS2_RCCGGAAGTG_HT	3.37	500bp	top50perTarget	0.0647087	0.411585
BCLAF1	UBR1	FALSE	1	taipale_tf_pairs__ETS2_RCCGGAAGTG_HT	3.37	500bp	top50perTarget	0.0578253	0.390794
BCLAF1	UBR4	FALSE	1	taipale_tf_pairs__ETS2_RCCGGAAGTG_HT	3.37	500bp	top50perTarget	0.0777251	0.219881
BCLAF1	UGDH	FALSE	2	taipale_tf_pairs__ETS2_RCCGGAAGTG_HT	3.37	500bp	top50perTarget	0.0545733	0.235654
BCLAF1	VAMP3	FALSE	1	taipale_tf_pairs__ETS2_RCCGGAAGTG_HT	3.37	500bp	top50perTarget	0.0644276	0.138817
BCLAF1	WASF2	FALSE	2	taipale_tf_pairs__ETS2_RCCGGAAGTG_HT	3.37	500bp	top50perTarget	0.150085	0.0239977
BCLAF1	XIAP	FALSE	1	taipale_tf_pairs__ETS2_RCCGGAAGTG_HT	3.37	500bp	top50perTarget	0.0825174	0.22152
BCLAF1	ZC3H13	FALSE	2	taipale_tf_pairs__ETS2_RCCGGAAGTG_HT	3.37	500bp	top50perTarget	0.0772122	0.153207
BCLAF1	ZKSCAN1	FALSE	2	taipale_tf_pairs__ETS2_RCCGGAAGTG_HT	3.37	500bp	top50perTarget	0.0430362	0.247588
BCLAF1	ZMPSTE24	FALSE	2	taipale_tf_pairs__ETS2_RCCGGAAGTG_HT	3.37	500bp	top50perTarget	0.0915503	0.0545661
BCLAF1	ZMYND8	FALSE	2	taipale_tf_pairs__ETS2_RCCGGAAGTG_HT	3.37	500bp	top50perTarget	0.0788494	0.246942
BCLAF1	ZNF330	FALSE	2	taipale_tf_pairs__ETS2_RCCGGAAGTG_HT	3.37	500bp	top50perTarget	0.0647113	0.580326
BCLAF1	ZNF622	FALSE	2	taipale_tf_pairs__ETS2_RCCGGAAGTG_HT	3.37	500bp	top50perTarget	0.058772	0.180491
BCLAF1	ZNF800	FALSE	1	taipale_tf_pairs__ETS2_RCCGGAAGTG_HT	3.37	500bp	top50perTarget	0.072814	0.172733
BCLAF1	ACTG1	FALSE	1	taipale_tf_pairs__ETS2_RCCGGAAGTG_HT	3.17	10kb	top50perTarget	0.1952	0.0658758
BCLAF1	AMMECR1L	FALSE	1	taipale_tf_pairs__ETS2_RCCGGAAGTG_HT	3.17	10kb	top50perTarget	0.0369877	0.102245
BCLAF1	ARGLU1	FALSE	1	taipale_tf_pairs__ETS2_RCCGGAAGTG_HT	3.17	10kb	top50perTarget	0.0633701	0.144151
BCLAF1	ARRB2	FALSE	1	taipale_tf_pairs__ETS2_RCCGGAAGTG_HT	3.17	10kb	top50perTarget	0.0917869	0.0503692
BCLAF1	ATP2C1	FALSE	1	taipale_tf_pairs__ETS2_RCCGGAAGTG_HT	3.17	10kb	top50perTarget	0.0759297	0.0503457
BCLAF1	ATXN2	FALSE	1	taipale_tf_pairs__ETS2_RCCGGAAGTG_HT	3.17	10kb	top50perTarget	0.0744127	0.171526
BCLAF1	BRD7	FALSE	1	taipale_tf_pairs__ETS2_RCCGGAAGTG_HT	3.17	10kb	top50perTarget	0.0813116	0.0977258
BCLAF1	CBLL1	FALSE	1	taipale_tf_pairs__ETS2_RCCGGAAGTG_HT	3.17	10kb	top50perTarget	0.0864448	0.384386
BCLAF1	CCNL1	FALSE	1	taipale_tf_pairs__ETS2_RCCGGAAGTG_HT	3.17	10kb	top50perTarget	0.118302	0.0178633
BCLAF1	CIRBP	FALSE	1	taipale_tf_pairs__ETS2_RCCGGAAGTG_HT	3.17	10kb	top50perTarget	0.0498134	0.165685
BCLAF1	DENND4A	FALSE	1	taipale_tf_pairs__ETS2_RCCGGAAGTG_HT	3.17	10kb	top50perTarget	0.0454306	0.132327
BCLAF1	DICER1	FALSE	1	taipale_tf_pairs__ETS2_RCCGGAAGTG_HT	3.17	10kb	top50perTarget	0.059322	0.29877
BCLAF1	DLST	FALSE	1	taipale_tf_pairs__ETS2_RCCGGAAGTG_HT	3.17	10kb	top50perTarget	0.0505711	0.29224
BCLAF1	DNAJC7	FALSE	1	taipale_tf_pairs__ETS2_RCCGGAAGTG_HT	3.17	10kb	top50perTarget	0.105088	0.0201133
BCLAF1	ELMO2	FALSE	1	taipale_tf_pairs__ETS2_RCCGGAAGTG_HT	3.17	10kb	top50perTarget	0.081707	0.0315756
BCLAF1	FIS1	FALSE	1	taipale_tf_pairs__ETS2_RCCGGAAGTG_HT	3.17	10kb	top50perTarget	0.0683887	0.365354
BCLAF1	FOXO1	FALSE	1	taipale_tf_pairs__ETS2_RCCGGAAGTG_HT	3.17	10kb	top50perTarget	0.0555879	0.0997471
BCLAF1	GPR179	FALSE	1	taipale_tf_pairs__ETS2_RCCGGAAGTG_HT	3.17	10kb	top50perTarget	0.0405901	0.67357
BCLAF1	GPSM3	FALSE	1	taipale_tf_pairs__ETS2_RCCGGAAGTG_HT	3.17	10kb	top50perTarget	0.0583933	0.183754
BCLAF1	HSP90AB1	FALSE	1	taipale_tf_pairs__ETS2_RCCGGAAGTG_HT	3.17	10kb	top50perTarget	0.198552	0.0699156
BCLAF1	HSPBP1	FALSE	1	taipale_tf_pairs__ETS2_RCCGGAAGTG_HT	3.17	10kb	top50perTarget	0.062932	0.152831
BCLAF1	IDI1	FALSE	1	taipale_tf_pairs__ETS2_RCCGGAAGTG_HT	3.17	10kb	top50perTarget	0.0386042	0.0975823
BCLAF1	IMP3	FALSE	1	taipale_tf_pairs__ETS2_RCCGGAAGTG_HT	3.17	10kb	top50perTarget	0.0377156	0.241552
BCLAF1	ING2	FALSE	1	taipale_tf_pairs__ETS2_RCCGGAAGTG_HT	3.17	10kb	top50perTarget	0.0427332	0.212399
BCLAF1	ISCU	FALSE	1	taipale_tf_pairs__ETS2_RCCGGAAGTG_HT	3.17	10kb	top50perTarget	0.0430355	0.185901
BCLAF1	KIAA0232	FALSE	1	taipale_tf_pairs__ETS2_RCCGGAAGTG_HT	3.17	10kb	top50perTarget	0.0612133	0.0976084
BCLAF1	LPP	FALSE	1	taipale_tf_pairs__ETS2_RCCGGAAGTG_HT	3.17	10kb	top50perTarget	0.0445344	0.306718
BCLAF1	MATR3	FALSE	1	taipale_tf_pairs__ETS2_RCCGGAAGTG_HT	3.17	10kb	top50perTarget	0.1128	0.0514385
BCLAF1	MRPL13	FALSE	1	taipale_tf_pairs__ETS2_RCCGGAAGTG_HT	3.17	10kb	top50perTarget	0.0624223	0.0729592
BCLAF1	MRPL18	FALSE	1	taipale_tf_pairs__ETS2_RCCGGAAGTG_HT	3.17	10kb	top50perTarget	0.0551815	0.155962
BCLAF1	NCKAP5L	FALSE	1	taipale_tf_pairs__ETS2_RCCGGAAGTG_HT	3.17	10kb	top50perTarget	0.0396329	0.126292
BCLAF1	NF1	FALSE	1	taipale_tf_pairs__ETS2_RCCGGAAGTG_HT	3.17	10kb	top50perTarget	0.0824942	0.126618
BCLAF1	PDXK	FALSE	1	taipale_tf_pairs__ETS2_RCCGGAAGTG_HT	3.17	10kb	top50perTarget	0.0472878	0.269749
BCLAF1	PHF6	FALSE	1	taipale_tf_pairs__ETS2_RCCGGAAGTG_HT	3.17	10kb	top50perTarget	0.0734716	0.29528
BCLAF1	PISD	FALSE	1	taipale_tf_pairs__ETS2_RCCGGAAGTG_HT	3.17	10kb	top50perTarget	0.0694625	0.180991
BCLAF1	PLA2G4A	FALSE	1	taipale_tf_pairs__ETS2_RCCGGAAGTG_HT	3.17	10kb	top50perTarget	0.0930423	0.302985
BCLAF1	PLEKHG3	FALSE	1	taipale_tf_pairs__ETS2_RCCGGAAGTG_HT	3.17	10kb	top50perTarget	0.0421679	0.12737
BCLAF1	PNPLA8	FALSE	1	taipale_tf_pairs__ETS2_RCCGGAAGTG_HT	3.17	10kb	top50perTarget	0.0531344	0.17014
BCLAF1	POLR2J	FALSE	1	taipale_tf_pairs__ETS2_RCCGGAAGTG_HT	3.17	10kb	top50perTarget	0.0455858	0.135659
BCLAF1	PUM1	FALSE	1	taipale_tf_pairs__ETS2_RCCGGAAGTG_HT	3.17	10kb	top50perTarget	0.11313	0.0343692
BCLAF1	RCN2	FALSE	1	taipale_tf_pairs__ETS2_RCCGGAAGTG_HT	3.17	10kb	top50perTarget	0.0635952	0.129604
BCLAF1	RIOK3	FALSE	1	taipale_tf_pairs__ETS2_RCCGGAAGTG_HT	3.17	10kb	top50perTarget	0.0871409	0.0712205
BCLAF1	RTN3	FALSE	1	taipale_tf_pairs__ETS2_RCCGGAAGTG_HT	3.17	10kb	top50perTarget	0.0978663	0.083431
BCLAF1	SH3KBP1	FALSE	1	taipale_tf_pairs__ETS2_RCCGGAAGTG_HT	3.17	10kb	top50perTarget	0.13166	0.103657
BCLAF1	SIN3A	FALSE	1	taipale_tf_pairs__ETS2_RCCGGAAGTG_HT	3.17	10kb	top50perTarget	0.0676674	0.158401
BCLAF1	SPTLC2	FALSE	1	taipale_tf_pairs__ETS2_RCCGGAAGTG_HT	3.17	10kb	top50perTarget	0.105738	0.0221124
BCLAF1	SRSF2	FALSE	1	taipale_tf_pairs__ETS2_RCCGGAAGTG_HT	3.17	10kb	top50perTarget	0.151708	0.0475707
BCLAF1	SRSF6	FALSE	1	taipale_tf_pairs__ETS2_RCCGGAAGTG_HT	3.17	10kb	top50perTarget	0.0883355	0.0463282
BCLAF1	TBK1	FALSE	1	taipale_tf_pairs__ETS2_RCCGGAAGTG_HT	3.17	10kb	top50perTarget	0.0435631	0.121649
BCLAF1	TM9SF4	FALSE	1	taipale_tf_pairs__ETS2_RCCGGAAGTG_HT	3.17	10kb	top50perTarget	0.101037	0.242372
BCLAF1	TMEM30A	FALSE	1	taipale_tf_pairs__ETS2_RCCGGAAGTG_HT	3.17	10kb	top50perTarget	0.122445	0.0117046
BCLAF1	TOMM20	FALSE	1	taipale_tf_pairs__ETS2_RCCGGAAGTG_HT	3.17	10kb	top50perTarget	0.111799	0.0705613
BCLAF1	TPM3	FALSE	1	taipale_tf_pairs__ETS2_RCCGGAAGTG_HT	3.17	10kb	top50perTarget	0.186222	0.0687673
BCLAF1	TPP2	FALSE	1	taipale_tf_pairs__ETS2_RCCGGAAGTG_HT	3.17	10kb	top50perTarget	0.134304	0.196243
BCLAF1	TPX2	FALSE	1	taipale_tf_pairs__ETS2_RCCGGAAGTG_HT	3.17	10kb	top50perTarget	0.0863015	0.125744
BCLAF1	UBE2E1	FALSE	1	taipale_tf_pairs__ETS2_RCCGGAAGTG_HT	3.17	10kb	top50perTarget	0.0726668	0.215822
BCLAF1	UHMK1	FALSE	1	taipale_tf_pairs__ETS2_RCCGGAAGTG_HT	3.17	10kb	top50perTarget	0.0533561	0.383949
BCLAF1	USP7	FALSE	1	taipale_tf_pairs__ETS2_RCCGGAAGTG_HT	3.17	10kb	top50perTarget	0.109819	0.0607666
BCLAF1	UXS1	FALSE	1	taipale_tf_pairs__ETS2_RCCGGAAGTG_HT	3.17	10kb	top50perTarget	0.0682042	0.0943104
BCLAF1	YIPF3	FALSE	1	taipale_tf_pairs__ETS2_RCCGGAAGTG_HT	3.17	10kb	top50perTarget	0.0585466	0.124825
BCLAF1	ZNF292	FALSE	1	taipale_tf_pairs__ETS2_RCCGGAAGTG_HT	3.17	10kb	top50perTarget	0.0558497	0.347865
BHLHE41	ABL1	TRUE	1	taipale__BHLHB3_full_NKCACGTGMN_repr	3.49	10kb	top50perTarget	0.0541026	0.151586
BHLHE41	ABR	TRUE	1	taipale__BHLHB3_full_NKCACGTGMN_repr	3.49	10kb	top50perTarget	0.0573293	0.0943009
BHLHE41	ACSL1	TRUE	1	taipale__BHLHB3_full_NKCACGTGMN_repr	3.49	10kb	top50perTarget	0.0837273	0.373963
BHLHE41	AGRN	TRUE	1	taipale__BHLHB3_full_NKCACGTGMN_repr	3.49	10kb	top50perTarget	0.0384828	0.383739
BHLHE41	AHCYL2	TRUE	1	taipale__BHLHB3_full_NKCACGTGMN_repr	3.49	10kb	top50perTarget	0.0734327	0.0787842
BHLHE41	AHDC1	TRUE	1	taipale__BHLHB3_full_NKCACGTGMN_repr	3.49	10kb	top50perTarget	0.0355477	0.169442
BHLHE41	AIFM3	TRUE	1	taipale__BHLHB3_full_NKCACGTGMN_repr	3.49	10kb	top50perTarget	0.186001	0.0298813
BHLHE41	AIG1	TRUE	1	taipale__BHLHB3_full_NKCACGTGMN_repr	3.49	10kb	top50perTarget	0.100417	0.122807
BHLHE41	AKR1A1	TRUE	1	taipale__BHLHB3_full_NKCACGTGMN_repr	3.49	10kb	top50perTarget	0.222954	0.120548
BHLHE41	AKT1	TRUE	1	taipale__BHLHB3_full_NKCACGTGMN_repr	3.49	10kb	top50perTarget	0.0627411	0.12089
BHLHE41	AMBRA1	TRUE	1	taipale__BHLHB3_full_NKCACGTGMN_repr	3.49	10kb	top50perTarget	0.0630565	0.176862
BHLHE41	ANAPC16	TRUE	1	taipale__BHLHB3_full_NKCACGTGMN_repr	3.49	10kb	top50perTarget	0.0524996	0.295152
BHLHE41	ANKRD12	TRUE	6	taipale__BHLHB3_full_NKCACGTGMN_repr	3.49	10kb	top50perTarget	0.0610271	0.0688817
BHLHE41	ANKRD17	TRUE	1	taipale__BHLHB3_full_NKCACGTGMN_repr	3.49	10kb	top50perTarget	0.102425	0.0546819
BHLHE41	ANKRD40	TRUE	1	taipale__BHLHB3_full_NKCACGTGMN_repr	3.49	10kb	top50perTarget	0.122342	0.0232984
BHLHE41	ANXA2	TRUE	1	taipale__BHLHB3_full_NKCACGTGMN_repr	3.49	10kb	top50perTarget	0.0790437	0.0586895
BHLHE41	AP1G1	TRUE	1	taipale__BHLHB3_full_NKCACGTGMN_repr	3.49	10kb	top50perTarget	0.0970259	0.0319338
BHLHE41	ARFGEF2	TRUE	6	taipale__BHLHB3_full_NKCACGTGMN_repr	3.49	10kb	top50perTarget	0.0625082	0.176629
BHLHE41	ARHGAP10	TRUE	1	taipale__BHLHB3_full_NKCACGTGMN_repr	3.49	10kb	top50perTarget	0.0678285	0.841796
BHLHE41	ARHGAP24	TRUE	1	taipale__BHLHB3_full_NKCACGTGMN_repr	3.49	10kb	top50perTarget	0.104729	0.57369
BHLHE41	ARHGEF5	TRUE	1	taipale__BHLHB3_full_NKCACGTGMN_repr	3.49	10kb	top50perTarget	0.0552416	0.320297
BHLHE41	ATF6B	TRUE	3	taipale__BHLHB3_full_NKCACGTGMN_repr	3.49	10kb	top50perTarget	0.0980824	0.0138687
BHLHE41	ATF7	TRUE	1	taipale__BHLHB3_full_NKCACGTGMN_repr	3.49	10kb	top50perTarget	0.0595647	0.155029
BHLHE41	ATP6V0E1	TRUE	1	taipale__BHLHB3_full_NKCACGTGMN_repr	3.49	10kb	top50perTarget	0.061729	0.120717
BHLHE41	ATP6V1A	TRUE	5	taipale__BHLHB3_full_NKCACGTGMN_repr	3.49	10kb	top50perTarget	0.183444	0.40512
BHLHE41	ATP6V1C1	TRUE	2	taipale__BHLHB3_full_NKCACGTGMN_repr	3.49	10kb	top50perTarget	0.128019	0.373808
BHLHE41	ATP6V1G1	TRUE	3	taipale__BHLHB3_full_NKCACGTGMN_repr	3.49	10kb	top50perTarget	0.112308	0.124287
BHLHE41	ATXN1	TRUE	1	taipale__BHLHB3_full_NKCACGTGMN_repr	3.49	10kb	top50perTarget	0.0493235	0.0716254
BHLHE41	ATXN2	TRUE	2	taipale__BHLHB3_full_NKCACGTGMN_repr	3.49	10kb	top50perTarget	0.0825378	0.1735
BHLHE41	AXIN1	TRUE	1	taipale__BHLHB3_full_NKCACGTGMN_repr	3.49	10kb	top50perTarget	0.0492465	0.170251
BHLHE41	B3GNT2	TRUE	1	taipale__BHLHB3_full_NKCACGTGMN_repr	3.49	10kb	top50perTarget	0.0949717	0.0431654
BHLHE41	BACE2	TRUE	1	taipale__BHLHB3_full_NKCACGTGMN_repr	3.49	10kb	top50perTarget	0.0333223	0.298385
BHLHE41	BASP1	TRUE	1	taipale__BHLHB3_full_NKCACGTGMN_repr	3.49	10kb	top50perTarget	0.230305	0.55224
BHLHE41	BAX	TRUE	6	taipale__BHLHB3_full_NKCACGTGMN_repr	3.49	10kb	top50perTarget	0.177084	0.127018
BHLHE41	BHLHE41	TRUE	6	taipale__BHLHB3_full_NKCACGTGMN_repr	3.49	10kb	top50perTarget	1	NA
BHLHE41	BNIP3L	TRUE	5	taipale__BHLHB3_full_NKCACGTGMN_repr	3.49	10kb	top50perTarget	0.120607	1.45545
BHLHE41	BTBD10	TRUE	1	taipale__BHLHB3_full_NKCACGTGMN_repr	3.49	10kb	top50perTarget	0.0512986	0.0573082
BHLHE41	C1orf43	TRUE	6	taipale__BHLHB3_full_NKCACGTGMN_repr	3.49	10kb	top50perTarget	0.0379025	0.254926
BHLHE41	C2CD2L	TRUE	1	taipale__BHLHB3_full_NKCACGTGMN_repr	3.49	10kb	top50perTarget	0.080513	0.121334
BHLHE41	C3orf70	TRUE	1	taipale__BHLHB3_full_NKCACGTGMN_repr	3.49	10kb	top50perTarget	0.0797551	0.285959
BHLHE41	CAMK2N1	TRUE	1	taipale__BHLHB3_full_NKCACGTGMN_repr	3.49	10kb	top50perTarget	0.0797447	0.293729
BHLHE41	CAPN1	TRUE	1	taipale__BHLHB3_full_NKCACGTGMN_repr	3.49	10kb	top50perTarget	0.0428559	0.244981
BHLHE41	CARHSP1	TRUE	1	taipale__BHLHB3_full_NKCACGTGMN_repr	3.49	10kb	top50perTarget	0.0415733	0.2732
BHLHE41	CAT	TRUE	1	taipale__BHLHB3_full_NKCACGTGMN_repr	3.49	10kb	top50perTarget	0.0759327	0.652102
BHLHE41	CCNG2	TRUE	5	taipale__BHLHB3_full_NKCACGTGMN_repr	3.49	10kb	top50perTarget	0.0680712	0.942695
BHLHE41	CCNI	TRUE	1	taipale__BHLHB3_full_NKCACGTGMN_repr	3.49	10kb	top50perTarget	0.101832	0.0272179
BHLHE41	CCNT2	TRUE	1	taipale__BHLHB3_full_NKCACGTGMN_repr	3.49	10kb	top50perTarget	0.0451246	0.135145
BHLHE41	CD164	TRUE	6	taipale__BHLHB3_full_NKCACGTGMN_repr	3.49	10kb	top50perTarget	0.0706272	0.101884
BHLHE41	CDC42EP3	TRUE	1	taipale__BHLHB3_full_NKCACGTGMN_repr	3.49	10kb	top50perTarget	0.0374157	0.195207
BHLHE41	CDKN1B	TRUE	5	taipale__BHLHB3_full_NKCACGTGMN_repr	3.49	10kb	top50perTarget	0.0763038	0.0417638
BHLHE41	CDYL	TRUE	1	taipale__BHLHB3_full_NKCACGTGMN_repr	3.49	10kb	top50perTarget	0.043732	0.356607
BHLHE41	CEP57	TRUE	1	taipale__BHLHB3_full_NKCACGTGMN_repr	3.49	10kb	top50perTarget	0.0419133	0.12756
BHLHE41	CEPT1	TRUE	2	taipale__BHLHB3_full_NKCACGTGMN_repr	3.49	10kb	top50perTarget	0.0699249	0.227995
BHLHE41	CHCHD10	TRUE	1	taipale__BHLHB3_full_NKCACGTGMN_repr	3.49	10kb	top50perTarget	0.0801367	0.363465
BHLHE41	CHD6	TRUE	2	taipale__BHLHB3_full_NKCACGTGMN_repr	3.49	10kb	top50perTarget	0.0608668	0.410801
BHLHE41	CHL1	TRUE	1	taipale__BHLHB3_full_NKCACGTGMN_repr	3.49	10kb	top50perTarget	0.0760019	0.172923
BHLHE41	CIZ1	TRUE	2	taipale__BHLHB3_full_NKCACGTGMN_repr	3.49	10kb	top50perTarget	0.0396627	0.645731
BHLHE41	CLK4	TRUE	2	taipale__BHLHB3_full_NKCACGTGMN_repr	3.49	10kb	top50perTarget	0.0824088	0.867183
BHLHE41	CLSTN1	TRUE	1	taipale__BHLHB3_full_NKCACGTGMN_repr	3.49	10kb	top50perTarget	0.072719	0.288604
BHLHE41	CNOT4	TRUE	4	taipale__BHLHB3_full_NKCACGTGMN_repr	3.49	10kb	top50perTarget	0.082711	0.0450355
BHLHE41	COL14A1	TRUE	1	taipale__BHLHB3_full_NKCACGTGMN_repr	3.49	10kb	top50perTarget	0.200365	0.402174
BHLHE41	CPEB2	TRUE	1	taipale__BHLHB3_full_NKCACGTGMN_repr	3.49	10kb	top50perTarget	0.0850231	0.247691
BHLHE41	CPEB4	TRUE	5	taipale__BHLHB3_full_NKCACGTGMN_repr	3.49	10kb	top50perTarget	0.131995	0.323625
BHLHE41	CPT1A	TRUE	3	taipale__BHLHB3_full_NKCACGTGMN_repr	3.49	10kb	top50perTarget	0.0499477	0.40091
BHLHE41	CRYZL1	TRUE	1	taipale__BHLHB3_full_NKCACGTGMN_repr	3.49	10kb	top50perTarget	0.0640691	0.117282
BHLHE41	CSTB	TRUE	2	taipale__BHLHB3_full_NKCACGTGMN_repr	3.49	10kb	top50perTarget	0.0703871	0.423669
BHLHE41	CTNNA1	TRUE	1	taipale__BHLHB3_full_NKCACGTGMN_repr	3.49	10kb	top50perTarget	0.0772756	0.0616029
BHLHE41	CTNNB1	TRUE	1	taipale__BHLHB3_full_NKCACGTGMN_repr	3.49	10kb	top50perTarget	0.183187	0.0614856
BHLHE41	CTSA	TRUE	3	taipale__BHLHB3_full_NKCACGTGMN_repr	3.49	10kb	top50perTarget	0.121747	0.576496
BHLHE41	CTSB	TRUE	3	taipale__BHLHB3_full_NKCACGTGMN_repr	3.49	10kb	top50perTarget	0.124089	0.0601982
BHLHE41	CUL4B	TRUE	2	taipale__BHLHB3_full_NKCACGTGMN_repr	3.49	10kb	top50perTarget	0.0632619	0.053481
BHLHE41	CXCR4	TRUE	1	taipale__BHLHB3_full_NKCACGTGMN_repr	3.49	10kb	top50perTarget	0.103388	0.22073
BHLHE41	CXXC5	TRUE	2	taipale__BHLHB3_full_NKCACGTGMN_repr	3.49	10kb	top50perTarget	0.0986854	0.861537
BHLHE41	DAPK1	TRUE	1	taipale__BHLHB3_full_NKCACGTGMN_repr	3.49	10kb	top50perTarget	0.118429	0.0825682
BHLHE41	DCTN4	TRUE	3	taipale__BHLHB3_full_NKCACGTGMN_repr	3.49	10kb	top50perTarget	0.0471168	0.130895
BHLHE41	DDIT4	TRUE	1	taipale__BHLHB3_full_NKCACGTGMN_repr	3.49	10kb	top50perTarget	0.0400295	0.179905
BHLHE41	DGKZ	TRUE	1	taipale__BHLHB3_full_NKCACGTGMN_repr	3.49	10kb	top50perTarget	0.0791216	0.22895
BHLHE41	DMXL2	TRUE	1	taipale__BHLHB3_full_NKCACGTGMN_repr	3.49	10kb	top50perTarget	0.0598048	0.195723
BHLHE41	DNAJB6	TRUE	1	taipale__BHLHB3_full_NKCACGTGMN_repr	3.49	10kb	top50perTarget	0.0875807	0.303864
BHLHE41	DNAJC5	TRUE	1	taipale__BHLHB3_full_NKCACGTGMN_repr	3.49	10kb	top50perTarget	0.0605135	0.502693
BHLHE41	DNMT3A	TRUE	5	taipale__BHLHB3_full_NKCACGTGMN_repr	3.49	10kb	top50perTarget	0.109352	0.112784
BHLHE41	EDEM3	TRUE	1	taipale__BHLHB3_full_NKCACGTGMN_repr	3.49	10kb	top50perTarget	0.0621051	0.139459
BHLHE41	EGFR	TRUE	1	taipale__BHLHB3_full_NKCACGTGMN_repr	3.49	10kb	top50perTarget	0.0321637	0.164466
BHLHE41	EIF2AK4	TRUE	1	taipale__BHLHB3_full_NKCACGTGMN_repr	3.49	10kb	top50perTarget	0.0451043	0.169294
BHLHE41	ELF3	TRUE	1	taipale__BHLHB3_full_NKCACGTGMN_repr	3.49	10kb	top50perTarget	0.0627815	0.138542
BHLHE41	ENO1	TRUE	1	taipale__BHLHB3_full_NKCACGTGMN_repr	3.49	10kb	top50perTarget	0.100972	0.225796
BHLHE41	EPB41	TRUE	2	taipale__BHLHB3_full_NKCACGTGMN_repr	3.49	10kb	top50perTarget	0.056029	1.10868
BHLHE41	EPB41L3	TRUE	1	taipale__BHLHB3_full_NKCACGTGMN_repr	3.49	10kb	top50perTarget	0.153193	0.0743153
BHLHE41	ERN1	TRUE	1	taipale__BHLHB3_full_NKCACGTGMN_repr	3.49	10kb	top50perTarget	0.0728671	0.295323
BHLHE41	ERP29	TRUE	3	taipale__BHLHB3_full_NKCACGTGMN_repr	3.49	10kb	top50perTarget	0.110272	0.0509236
BHLHE41	ETV3	TRUE	1	taipale__BHLHB3_full_NKCACGTGMN_repr	3.49	10kb	top50perTarget	0.0930278	0.0839542
BHLHE41	EYA4	TRUE	1	taipale__BHLHB3_full_NKCACGTGMN_repr	3.49	10kb	top50perTarget	0.0783271	0.371367
BHLHE41	FIS1	TRUE	1	taipale__BHLHB3_full_NKCACGTGMN_repr	3.49	10kb	top50perTarget	0.0571706	0.0668835
BHLHE41	FNDC3A	TRUE	6	taipale__BHLHB3_full_NKCACGTGMN_repr	3.49	10kb	top50perTarget	0.0864785	0.0571564
BHLHE41	FOS	TRUE	1	taipale__BHLHB3_full_NKCACGTGMN_repr	3.49	10kb	top50perTarget	0.155311	0.0635761
BHLHE41	FOXO3	TRUE	1	taipale__BHLHB3_full_NKCACGTGMN_repr	3.49	10kb	top50perTarget	0.0818856	0.327372
BHLHE41	FRMD8	TRUE	2	taipale__BHLHB3_full_NKCACGTGMN_repr	3.49	10kb	top50perTarget	0.0366213	0.152755
BHLHE41	FUCA1	TRUE	1	taipale__BHLHB3_full_NKCACGTGMN_repr	3.49	10kb	top50perTarget	0.114933	0.109817
BHLHE41	GALNT7	TRUE	1	taipale__BHLHB3_full_NKCACGTGMN_repr	3.49	10kb	top50perTarget	0.136168	0.0294258
BHLHE41	GAPDH	TRUE	2	taipale__BHLHB3_full_NKCACGTGMN_repr	3.49	10kb	top50perTarget	0.21655	1.9223
BHLHE41	GCLC	TRUE	1	taipale__BHLHB3_full_NKCACGTGMN_repr	3.49	10kb	top50perTarget	0.0981164	0.27567
BHLHE41	GDE1	TRUE	1	taipale__BHLHB3_full_NKCACGTGMN_repr	3.49	10kb	top50perTarget	0.0449285	0.337545
BHLHE41	GGA1	TRUE	1	taipale__BHLHB3_full_NKCACGTGMN_repr	3.49	10kb	top50perTarget	0.0586976	0.278045
BHLHE41	GLA	TRUE	6	taipale__BHLHB3_full_NKCACGTGMN_repr	3.49	10kb	top50perTarget	0.0620231	0.197703
BHLHE41	GNA13	TRUE	2	taipale__BHLHB3_full_NKCACGTGMN_repr	3.49	10kb	top50perTarget	0.0412076	0.296816
BHLHE41	GNAS	TRUE	4	taipale__BHLHB3_full_NKCACGTGMN_repr	3.49	10kb	top50perTarget	0.219803	0.111023
BHLHE41	GNPTAB	TRUE	1	taipale__BHLHB3_full_NKCACGTGMN_repr	3.49	10kb	top50perTarget	0.0748245	0.239082
BHLHE41	GNS	TRUE	6	taipale__BHLHB3_full_NKCACGTGMN_repr	3.49	10kb	top50perTarget	0.124323	0.730026
BHLHE41	GPI	TRUE	1	taipale__BHLHB3_full_NKCACGTGMN_repr	3.49	10kb	top50perTarget	0.0828983	0.679621
BHLHE41	GTF3C2	TRUE	1	taipale__BHLHB3_full_NKCACGTGMN_repr	3.49	10kb	top50perTarget	0.0480559	0.354416
BHLHE41	HDAC7	TRUE	1	taipale__BHLHB3_full_NKCACGTGMN_repr	3.49	10kb	top50perTarget	0.0387062	0.100782
BHLHE41	HDGF	TRUE	1	taipale__BHLHB3_full_NKCACGTGMN_repr	3.49	10kb	top50perTarget	0.139203	0.0984644
BHLHE41	HERC2	TRUE	1	taipale__BHLHB3_full_NKCACGTGMN_repr	3.49	10kb	top50perTarget	0.0446303	0.135197
BHLHE41	HIPK2	TRUE	1	taipale__BHLHB3_full_NKCACGTGMN_repr	3.49	10kb	top50perTarget	0.104551	0.0958204
BHLHE41	HMGA1	TRUE	1	taipale__BHLHB3_full_NKCACGTGMN_repr	3.49	10kb	top50perTarget	0.0834273	0.363666
BHLHE41	HSPA9	TRUE	1	taipale__BHLHB3_full_NKCACGTGMN_repr	3.49	10kb	top50perTarget	0.0911509	0.0891134
BHLHE41	HSPE1	TRUE	1	taipale__BHLHB3_full_NKCACGTGMN_repr	3.49	10kb	top50perTarget	0.0918758	0.0610524
BHLHE41	ID2	TRUE	2	taipale__BHLHB3_full_NKCACGTGMN_repr	3.49	10kb	top50perTarget	0.205678	0.178717
BHLHE41	IGF2R	TRUE	6	taipale__BHLHB3_full_NKCACGTGMN_repr	3.49	10kb	top50perTarget	0.0618001	0.0937196
BHLHE41	IGSF8	TRUE	1	taipale__BHLHB3_full_NKCACGTGMN_repr	3.49	10kb	top50perTarget	0.154261	0.0236112
BHLHE41	IL1RN	TRUE	1	taipale__BHLHB3_full_NKCACGTGMN_repr	3.49	10kb	top50perTarget	0.0554112	0.112142
BHLHE41	INSIG2	TRUE	1	taipale__BHLHB3_full_NKCACGTGMN_repr	3.49	10kb	top50perTarget	0.064398	0.340729
BHLHE41	ITPR2	TRUE	1	taipale__BHLHB3_full_NKCACGTGMN_repr	3.49	10kb	top50perTarget	0.0787233	1.89883
BHLHE41	JAG1	TRUE	1	taipale__BHLHB3_full_NKCACGTGMN_repr	3.49	10kb	top50perTarget	0.102523	0.0797904
BHLHE41	JAK1	TRUE	1	taipale__BHLHB3_full_NKCACGTGMN_repr	3.49	10kb	top50perTarget	0.0718293	0.103974
BHLHE41	KCNT1	TRUE	1	taipale__BHLHB3_full_NKCACGTGMN_repr	3.49	10kb	top50perTarget	0.0601103	0.158824
BHLHE41	KDM1A	TRUE	1	taipale__BHLHB3_full_NKCACGTGMN_repr	3.49	10kb	top50perTarget	0.0547253	0.135089
BHLHE41	KDM5B	TRUE	1	taipale__BHLHB3_full_NKCACGTGMN_repr	3.49	10kb	top50perTarget	0.0616311	0.535455
BHLHE41	KIAA2013	TRUE	1	taipale__BHLHB3_full_NKCACGTGMN_repr	3.49	10kb	top50perTarget	0.0589962	0.173445
BHLHE41	KIF3A	TRUE	1	taipale__BHLHB3_full_NKCACGTGMN_repr	3.49	10kb	top50perTarget	0.0738691	0.232962
BHLHE41	LAMA3	TRUE	1	taipale__BHLHB3_full_NKCACGTGMN_repr	3.49	10kb	top50perTarget	0.0395194	0.442685
BHLHE41	LAMP1	TRUE	5	taipale__BHLHB3_full_NKCACGTGMN_repr	3.49	10kb	top50perTarget	0.149566	0.111017
BHLHE41	LHX6	TRUE	1	taipale__BHLHB3_full_NKCACGTGMN_repr	3.49	10kb	top50perTarget	0.0709091	0.21524
BHLHE41	LIMS2	TRUE	1	taipale__BHLHB3_full_NKCACGTGMN_repr	3.49	10kb	top50perTarget	0.0648776	0.0520289
BHLHE41	LMO2	TRUE	2	taipale__BHLHB3_full_NKCACGTGMN_repr	3.49	10kb	top50perTarget	0.13364	0.337776
BHLHE41	LMX1B	TRUE	1	taipale__BHLHB3_full_NKCACGTGMN_repr	3.49	10kb	top50perTarget	0.064814	0.124951
BHLHE41	LONP1	TRUE	5	taipale__BHLHB3_full_NKCACGTGMN_repr	3.49	10kb	top50perTarget	0.0538623	0.145164
BHLHE41	LPIN2	TRUE	2	taipale__BHLHB3_full_NKCACGTGMN_repr	3.49	10kb	top50perTarget	0.0589829	0.249162
BHLHE41	LRRFIP2	TRUE	1	taipale__BHLHB3_full_NKCACGTGMN_repr	3.49	10kb	top50perTarget	0.063262	0.331437
BHLHE41	LYST	TRUE	1	taipale__BHLHB3_full_NKCACGTGMN_repr	3.49	10kb	top50perTarget	0.0375302	0.761373
BHLHE41	MAFG	TRUE	4	taipale__BHLHB3_full_NKCACGTGMN_repr	3.49	10kb	top50perTarget	0.112588	0.0326431
BHLHE41	MAP4K3	TRUE	1	taipale__BHLHB3_full_NKCACGTGMN_repr	3.49	10kb	top50perTarget	0.0653995	0.0693645
BHLHE41	MAPK3	TRUE	5	taipale__BHLHB3_full_NKCACGTGMN_repr	3.49	10kb	top50perTarget	0.0819428	0.228943
BHLHE41	MBTD1	TRUE	5	taipale__BHLHB3_full_NKCACGTGMN_repr	3.49	10kb	top50perTarget	0.0303199	0.290211
BHLHE41	MCTP1	TRUE	1	taipale__BHLHB3_full_NKCACGTGMN_repr	3.49	10kb	top50perTarget	0.0848713	0.119699
BHLHE41	MDM2	TRUE	1	taipale__BHLHB3_full_NKCACGTGMN_repr	3.49	10kb	top50perTarget	0.0548058	0.354574
BHLHE41	ME2	TRUE	1	taipale__BHLHB3_full_NKCACGTGMN_repr	3.49	10kb	top50perTarget	0.0482499	0.521827
BHLHE41	MINK1	TRUE	1	taipale__BHLHB3_full_NKCACGTGMN_repr	3.49	10kb	top50perTarget	0.0839505	0.0294232
BHLHE41	MKRN1	TRUE	1	taipale__BHLHB3_full_NKCACGTGMN_repr	3.49	10kb	top50perTarget	0.10089	0.133746
BHLHE41	MLX	TRUE	4	taipale__BHLHB3_full_NKCACGTGMN_repr	3.49	10kb	top50perTarget	0.0563236	0.215632
BHLHE41	MTCH1	TRUE	5	taipale__BHLHB3_full_NKCACGTGMN_repr	3.49	10kb	top50perTarget	0.0532532	0.0989487
BHLHE41	MTMR3	TRUE	1	taipale__BHLHB3_full_NKCACGTGMN_repr	3.49	10kb	top50perTarget	0.0762558	0.0639586
BHLHE41	MYH14	TRUE	1	taipale__BHLHB3_full_NKCACGTGMN_repr	3.49	10kb	top50perTarget	0.0406321	0.440102
BHLHE41	MYT1	TRUE	2	taipale__BHLHB3_full_NKCACGTGMN_repr	3.49	10kb	top50perTarget	0.101224	0.0352662
BHLHE41	NAB2	TRUE	1	taipale__BHLHB3_full_NKCACGTGMN_repr	3.49	10kb	top50perTarget	0.0746437	0.02488
BHLHE41	NAV2	TRUE	1	taipale__BHLHB3_full_NKCACGTGMN_repr	3.49	10kb	top50perTarget	0.101303	0.0650524
BHLHE41	NCOA7	TRUE	1	taipale__BHLHB3_full_NKCACGTGMN_repr	3.49	10kb	top50perTarget	0.0587613	0.161246
BHLHE41	NDUFV3	TRUE	1	taipale__BHLHB3_full_NKCACGTGMN_repr	3.49	10kb	top50perTarget	0.125663	0.0267305
BHLHE41	NEDD4L	TRUE	1	taipale__BHLHB3_full_NKCACGTGMN_repr	3.49	10kb	top50perTarget	0.0618135	0.0843199
BHLHE41	NEUROD2	TRUE	4	taipale__BHLHB3_full_NKCACGTGMN_repr	3.49	10kb	top50perTarget	0.0565655	0.100198
BHLHE41	NFE2L1	TRUE	1	taipale__BHLHB3_full_NKCACGTGMN_repr	3.49	10kb	top50perTarget	0.0853496	0.0734094
BHLHE41	NINJ1	TRUE	1	taipale__BHLHB3_full_NKCACGTGMN_repr	3.49	10kb	top50perTarget	0.0475825	0.0798971
BHLHE41	NPEPPS	TRUE	1	taipale__BHLHB3_full_NKCACGTGMN_repr	3.49	10kb	top50perTarget	0.0935977	0.951191
BHLHE41	NPTN	TRUE	6	taipale__BHLHB3_full_NKCACGTGMN_repr	3.49	10kb	top50perTarget	0.178271	0.0498565
BHLHE41	NTRK3	TRUE	1	taipale__BHLHB3_full_NKCACGTGMN_repr	3.49	10kb	top50perTarget	0.0617627	0.0495855
BHLHE41	NUP50	TRUE	1	taipale__BHLHB3_full_NKCACGTGMN_repr	3.49	10kb	top50perTarget	0.040725	0.123991
BHLHE41	ORMDL3	TRUE	1	taipale__BHLHB3_full_NKCACGTGMN_repr	3.49	10kb	top50perTarget	0.0647178	0.435908
BHLHE41	OSBPL5	TRUE	3	taipale__BHLHB3_full_NKCACGTGMN_repr	3.49	10kb	top50perTarget	0.0582826	0.140606
BHLHE41	OTOF	TRUE	1	taipale__BHLHB3_full_NKCACGTGMN_repr	3.49	10kb	top50perTarget	0.0310514	0.155768
BHLHE41	P4HA1	TRUE	1	taipale__BHLHB3_full_NKCACGTGMN_repr	3.49	10kb	top50perTarget	0.140833	0.895131
BHLHE41	PABPC4	TRUE	1	taipale__BHLHB3_full_NKCACGTGMN_repr	3.49	10kb	top50perTarget	0.0486304	0.0944813
BHLHE41	PARP6	TRUE	1	taipale__BHLHB3_full_NKCACGTGMN_repr	3.49	10kb	top50perTarget	0.0536565	0.437291
BHLHE41	PCDH9	TRUE	1	taipale__BHLHB3_full_NKCACGTGMN_repr	3.49	10kb	top50perTarget	0.0518769	0.277958
BHLHE41	PCYT1B	TRUE	2	taipale__BHLHB3_full_NKCACGTGMN_repr	3.49	10kb	top50perTarget	0.0407534	0.217041
BHLHE41	PDCD4	TRUE	1	taipale__BHLHB3_full_NKCACGTGMN_repr	3.49	10kb	top50perTarget	0.0594819	0.222312
BHLHE41	PDE2A	TRUE	1	taipale__BHLHB3_full_NKCACGTGMN_repr	3.49	10kb	top50perTarget	0.0496238	0.0448292
BHLHE41	PDHA1	TRUE	1	taipale__BHLHB3_full_NKCACGTGMN_repr	3.49	10kb	top50perTarget	0.042114	0.0865744
BHLHE41	PDXK	TRUE	1	taipale__BHLHB3_full_NKCACGTGMN_repr	3.49	10kb	top50perTarget	0.0469193	0.21397
BHLHE41	PEAK1	TRUE	1	taipale__BHLHB3_full_NKCACGTGMN_repr	3.49	10kb	top50perTarget	0.096028	0.0621583
BHLHE41	PFDN2	TRUE	1	taipale__BHLHB3_full_NKCACGTGMN_repr	3.49	10kb	top50perTarget	0.0791835	0.085407
BHLHE41	PFKFB3	TRUE	1	taipale__BHLHB3_full_NKCACGTGMN_repr	3.49	10kb	top50perTarget	0.0377698	1.06906
BHLHE41	PGM2L1	TRUE	2	taipale__BHLHB3_full_NKCACGTGMN_repr	3.49	10kb	top50perTarget	0.0775625	0.110804
BHLHE41	PHF20L1	TRUE	6	taipale__BHLHB3_full_NKCACGTGMN_repr	3.49	10kb	top50perTarget	0.0658417	0.0692332
BHLHE41	PIGP	TRUE	4	taipale__BHLHB3_full_NKCACGTGMN_repr	3.49	10kb	top50perTarget	0.0392039	0.142116
BHLHE41	PIP5K1A	TRUE	6	taipale__BHLHB3_full_NKCACGTGMN_repr	3.49	10kb	top50perTarget	0.032693	0.157915
BHLHE41	PITPNC1	TRUE	1	taipale__BHLHB3_full_NKCACGTGMN_repr	3.49	10kb	top50perTarget	0.0539014	0.145051
BHLHE41	PKN2	TRUE	5	taipale__BHLHB3_full_NKCACGTGMN_repr	3.49	10kb	top50perTarget	0.0707531	0.249144
BHLHE41	PLD3	TRUE	3	taipale__BHLHB3_full_NKCACGTGMN_repr	3.49	10kb	top50perTarget	0.136563	0.348931
BHLHE41	PLEKHA1	TRUE	2	taipale__BHLHB3_full_NKCACGTGMN_repr	3.49	10kb	top50perTarget	0.0404413	0.266937
BHLHE41	PLIN2	TRUE	1	taipale__BHLHB3_full_NKCACGTGMN_repr	3.49	10kb	top50perTarget	0.0983511	0.0447216
BHLHE41	PLS3	TRUE	3	taipale__BHLHB3_full_NKCACGTGMN_repr	3.49	10kb	top50perTarget	0.0591984	0.228808
BHLHE41	PLXNC1	TRUE	1	taipale__BHLHB3_full_NKCACGTGMN_repr	3.49	10kb	top50perTarget	0.109516	0.389024
BHLHE41	PPARD	TRUE	1	taipale__BHLHB3_full_NKCACGTGMN_repr	3.49	10kb	top50perTarget	0.0591611	0.196209
BHLHE41	PPP1R12A	TRUE	1	taipale__BHLHB3_full_NKCACGTGMN_repr	3.49	10kb	top50perTarget	0.0905645	0.0715553
BHLHE41	PPP1R12B	TRUE	1	taipale__BHLHB3_full_NKCACGTGMN_repr	3.49	10kb	top50perTarget	0.0876466	0.0475023
BHLHE41	PPP1R15B	TRUE	1	taipale__BHLHB3_full_NKCACGTGMN_repr	3.49	10kb	top50perTarget	0.0441782	0.0621579
BHLHE41	PPP2R5E	TRUE	1	taipale__BHLHB3_full_NKCACGTGMN_repr	3.49	10kb	top50perTarget	0.0639896	0.0851125
BHLHE41	PPP4R2	TRUE	1	taipale__BHLHB3_full_NKCACGTGMN_repr	3.49	10kb	top50perTarget	0.0619477	0.0627149
BHLHE41	PRDM2	TRUE	1	taipale__BHLHB3_full_NKCACGTGMN_repr	3.49	10kb	top50perTarget	0.0500823	0.119796
BHLHE41	PRPF6	TRUE	1	taipale__BHLHB3_full_NKCACGTGMN_repr	3.49	10kb	top50perTarget	0.0565792	0.212907
BHLHE41	PSAP	TRUE	1	taipale__BHLHB3_full_NKCACGTGMN_repr	3.49	10kb	top50perTarget	0.211616	1.44292
BHLHE41	PSMD14	TRUE	2	taipale__BHLHB3_full_NKCACGTGMN_repr	3.49	10kb	top50perTarget	0.112129	0.0266018
BHLHE41	PTGFRN	TRUE	1	taipale__BHLHB3_full_NKCACGTGMN_repr	3.49	10kb	top50perTarget	0.082845	0.287002
BHLHE41	PTK2B	TRUE	1	taipale__BHLHB3_full_NKCACGTGMN_repr	3.49	10kb	top50perTarget	0.0636221	0.369266
BHLHE41	PTPN11	TRUE	2	taipale__BHLHB3_full_NKCACGTGMN_repr	3.49	10kb	top50perTarget	0.0467943	0.157932
BHLHE41	PTPRA	TRUE	1	taipale__BHLHB3_full_NKCACGTGMN_repr	3.49	10kb	top50perTarget	0.182969	0.0383616
BHLHE41	PTPRE	TRUE	2	taipale__BHLHB3_full_NKCACGTGMN_repr	3.49	10kb	top50perTarget	0.0937512	0.0854464
BHLHE41	QPRT	TRUE	1	taipale__BHLHB3_full_NKCACGTGMN_repr	3.49	10kb	top50perTarget	0.0435047	0.181732
BHLHE41	RAB3IL1	TRUE	6	taipale__BHLHB3_full_NKCACGTGMN_repr	3.49	10kb	top50perTarget	0.0741737	0.0727247
BHLHE41	RAB5A	TRUE	6	taipale__BHLHB3_full_NKCACGTGMN_repr	3.49	10kb	top50perTarget	0.0757073	0.134062
BHLHE41	RAB7A	TRUE	5	taipale__BHLHB3_full_NKCACGTGMN_repr	3.49	10kb	top50perTarget	0.15914	0.135071
BHLHE41	RAB9A	TRUE	3	taipale__BHLHB3_full_NKCACGTGMN_repr	3.49	10kb	top50perTarget	0.044253	0.32603
BHLHE41	RAI14	TRUE	3	taipale__BHLHB3_full_NKCACGTGMN_repr	3.49	10kb	top50perTarget	0.0758019	0.0951756
BHLHE41	RASSF8	TRUE	3	taipale__BHLHB3_full_NKCACGTGMN_repr	3.49	10kb	top50perTarget	0.0825624	0.922358
BHLHE41	RBM26	TRUE	1	taipale__BHLHB3_full_NKCACGTGMN_repr	3.49	10kb	top50perTarget	0.0927279	0.0448311
BHLHE41	RHOH	TRUE	1	taipale__BHLHB3_full_NKCACGTGMN_repr	3.49	10kb	top50perTarget	0.0393531	0.621695
BHLHE41	RNF146	TRUE	6	taipale__BHLHB3_full_NKCACGTGMN_repr	3.49	10kb	top50perTarget	0.0578273	0.364776
BHLHE41	RNF19A	TRUE	1	taipale__BHLHB3_full_NKCACGTGMN_repr	3.49	10kb	top50perTarget	0.0681325	0.44341
BHLHE41	RORA	TRUE	1	taipale__BHLHB3_full_NKCACGTGMN_repr	3.49	10kb	top50perTarget	0.0955254	1.14044
BHLHE41	RPS2	TRUE	2	taipale__BHLHB3_full_NKCACGTGMN_repr	3.49	10kb	top50perTarget	0.100974	0.0411977
BHLHE41	RPS27A	TRUE	2	taipale__BHLHB3_full_NKCACGTGMN_repr	3.49	10kb	top50perTarget	0.1531	0.0304764
BHLHE41	RRAGC	TRUE	6	taipale__BHLHB3_full_NKCACGTGMN_repr	3.49	10kb	top50perTarget	0.128103	0.0487216
BHLHE41	RRBP1	TRUE	2	taipale__BHLHB3_full_NKCACGTGMN_repr	3.49	10kb	top50perTarget	0.173904	0.0996307
BHLHE41	RSRC1	TRUE	1	taipale__BHLHB3_full_NKCACGTGMN_repr	3.49	10kb	top50perTarget	0.0611711	0.212127
BHLHE41	RUNX2	TRUE	1	taipale__BHLHB3_full_NKCACGTGMN_repr	3.49	10kb	top50perTarget	0.0424982	0.181857
BHLHE41	S1PR1	TRUE	1	taipale__BHLHB3_full_NKCACGTGMN_repr	3.49	10kb	top50perTarget	0.111119	0.308132
BHLHE41	SAMD8	TRUE	1	taipale__BHLHB3_full_NKCACGTGMN_repr	3.49	10kb	top50perTarget	0.0684538	0.581877
BHLHE41	SCAMP3	TRUE	1	taipale__BHLHB3_full_NKCACGTGMN_repr	3.49	10kb	top50perTarget	0.0453624	0.157474
BHLHE41	SCN5A	TRUE	2	taipale__BHLHB3_full_NKCACGTGMN_repr	3.49	10kb	top50perTarget	0.0788874	0.208064
BHLHE41	SCRN1	TRUE	5	taipale__BHLHB3_full_NKCACGTGMN_repr	3.49	10kb	top50perTarget	0.0392828	0.287896
BHLHE41	SDC2	TRUE	1	taipale__BHLHB3_full_NKCACGTGMN_repr	3.49	10kb	top50perTarget	0.0333134	0.209125
BHLHE41	SEC24B	TRUE	1	taipale__BHLHB3_full_NKCACGTGMN_repr	3.49	10kb	top50perTarget	0.0335274	0.126362
BHLHE41	SERPINE1	TRUE	1	taipale__BHLHB3_full_NKCACGTGMN_repr	3.49	10kb	top50perTarget	0.090789	1.73472
BHLHE41	SGK3	TRUE	1	taipale__BHLHB3_full_NKCACGTGMN_repr	3.49	10kb	top50perTarget	0.0572454	0.136224
BHLHE41	SIRT1	TRUE	6	taipale__BHLHB3_full_NKCACGTGMN_repr	3.49	10kb	top50perTarget	0.047958	0.121421
BHLHE41	SKP1	TRUE	1	taipale__BHLHB3_full_NKCACGTGMN_repr	3.49	10kb	top50perTarget	0.0568168	0.121756
BHLHE41	SLAIN2	TRUE	1	taipale__BHLHB3_full_NKCACGTGMN_repr	3.49	10kb	top50perTarget	0.0958591	0.584167
BHLHE41	SLC23A2	TRUE	1	taipale__BHLHB3_full_NKCACGTGMN_repr	3.49	10kb	top50perTarget	0.0968573	0.233927
BHLHE41	SLC25A39	TRUE	1	taipale__BHLHB3_full_NKCACGTGMN_repr	3.49	10kb	top50perTarget	0.0668624	0.3651
BHLHE41	SLC34A2	TRUE	1	taipale__BHLHB3_full_NKCACGTGMN_repr	3.49	10kb	top50perTarget	0.0372934	0.534108
BHLHE41	SLC43A3	TRUE	1	taipale__BHLHB3_full_NKCACGTGMN_repr	3.49	10kb	top50perTarget	0.0408247	0.257446
BHLHE41	SLC48A1	TRUE	2	taipale__BHLHB3_full_NKCACGTGMN_repr	3.49	10kb	top50perTarget	0.0831315	0.262609
BHLHE41	SLC6A6	TRUE	1	taipale__BHLHB3_full_NKCACGTGMN_repr	3.49	10kb	top50perTarget	0.208603	0.0318645
BHLHE41	SMOX	TRUE	1	taipale__BHLHB3_full_NKCACGTGMN_repr	3.49	10kb	top50perTarget	0.0372984	0.0866794
BHLHE41	SMURF1	TRUE	1	taipale__BHLHB3_full_NKCACGTGMN_repr	3.49	10kb	top50perTarget	0.0461029	0.384872
BHLHE41	SND1	TRUE	1	taipale__BHLHB3_full_NKCACGTGMN_repr	3.49	10kb	top50perTarget	0.0827926	0.0544811
BHLHE41	SNX18	TRUE	1	taipale__BHLHB3_full_NKCACGTGMN_repr	3.49	10kb	top50perTarget	0.0798926	0.324051
BHLHE41	SNX9	TRUE	1	taipale__BHLHB3_full_NKCACGTGMN_repr	3.49	10kb	top50perTarget	0.0981146	0.100762
BHLHE41	SOAT1	TRUE	1	taipale__BHLHB3_full_NKCACGTGMN_repr	3.49	10kb	top50perTarget	0.0791399	1.12037
BHLHE41	SOCS3	TRUE	1	taipale__BHLHB3_full_NKCACGTGMN_repr	3.49	10kb	top50perTarget	0.0626929	0.0256452
BHLHE41	SOCS6	TRUE	1	taipale__BHLHB3_full_NKCACGTGMN_repr	3.49	10kb	top50perTarget	0.0496024	0.330694
BHLHE41	SOX4	TRUE	1	taipale__BHLHB3_full_NKCACGTGMN_repr	3.49	10kb	top50perTarget	0.0786234	0.137714
BHLHE41	SPATS2L	TRUE	1	taipale__BHLHB3_full_NKCACGTGMN_repr	3.49	10kb	top50perTarget	0.0318806	0.568057
BHLHE41	SPIRE1	TRUE	1	taipale__BHLHB3_full_NKCACGTGMN_repr	3.49	10kb	top50perTarget	0.0778119	0.266686
BHLHE41	SPRED2	TRUE	1	taipale__BHLHB3_full_NKCACGTGMN_repr	3.49	10kb	top50perTarget	0.0845443	0.130789
BHLHE41	SPRY1	TRUE	1	taipale__BHLHB3_full_NKCACGTGMN_repr	3.49	10kb	top50perTarget	0.0437408	0.198815
BHLHE41	SPRY2	TRUE	1	taipale__BHLHB3_full_NKCACGTGMN_repr	3.49	10kb	top50perTarget	0.0423408	0.923943
BHLHE41	SRC	TRUE	1	taipale__BHLHB3_full_NKCACGTGMN_repr	3.49	10kb	top50perTarget	0.0323781	0.339347
BHLHE41	SRP54	TRUE	1	taipale__BHLHB3_full_NKCACGTGMN_repr	3.49	10kb	top50perTarget	0.0660456	0.08729
BHLHE41	STAC2	TRUE	1	taipale__BHLHB3_full_NKCACGTGMN_repr	3.49	10kb	top50perTarget	0.101348	1.35742
BHLHE41	STAT6	TRUE	5	taipale__BHLHB3_full_NKCACGTGMN_repr	3.49	10kb	top50perTarget	0.0826809	0.0758337
BHLHE41	STK24	TRUE	3	taipale__BHLHB3_full_NKCACGTGMN_repr	3.49	10kb	top50perTarget	0.0577816	0.188718
BHLHE41	STX4	TRUE	6	taipale__BHLHB3_full_NKCACGTGMN_repr	3.49	10kb	top50perTarget	0.0917637	0.0438583
BHLHE41	SUPT5H	TRUE	1	taipale__BHLHB3_full_NKCACGTGMN_repr	3.49	10kb	top50perTarget	0.0438479	0.223333
BHLHE41	SUSD4	TRUE	1	taipale__BHLHB3_full_NKCACGTGMN_repr	3.49	10kb	top50perTarget	0.0457155	0.280038
BHLHE41	TBC1D23	TRUE	1	taipale__BHLHB3_full_NKCACGTGMN_repr	3.49	10kb	top50perTarget	0.0792801	0.176859
BHLHE41	TCEAL8	TRUE	3	taipale__BHLHB3_full_NKCACGTGMN_repr	3.49	10kb	top50perTarget	0.063055	0.6155
BHLHE41	TCF25	TRUE	1	taipale__BHLHB3_full_NKCACGTGMN_repr	3.49	10kb	top50perTarget	0.0665128	0.528594
BHLHE41	TDRD7	TRUE	1	taipale__BHLHB3_full_NKCACGTGMN_repr	3.49	10kb	top50perTarget	0.0620437	0.229718
BHLHE41	TEC	TRUE	1	taipale__BHLHB3_full_NKCACGTGMN_repr	3.49	10kb	top50perTarget	0.0877245	1.3147
BHLHE41	TFAP2B	TRUE	1	taipale__BHLHB3_full_NKCACGTGMN_repr	3.49	10kb	top50perTarget	0.0387979	0.116743
BHLHE41	TJP1	TRUE	1	taipale__BHLHB3_full_NKCACGTGMN_repr	3.49	10kb	top50perTarget	0.0668193	0.644821
BHLHE41	TMED4	TRUE	1	taipale__BHLHB3_full_NKCACGTGMN_repr	3.49	10kb	top50perTarget	0.0786237	0.567231
BHLHE41	TMEM184B	TRUE	1	taipale__BHLHB3_full_NKCACGTGMN_repr	3.49	10kb	top50perTarget	0.108205	0.0386734
BHLHE41	TMEM192	TRUE	1	taipale__BHLHB3_full_NKCACGTGMN_repr	3.49	10kb	top50perTarget	0.0365674	0.118009
BHLHE41	TMOD3	TRUE	1	taipale__BHLHB3_full_NKCACGTGMN_repr	3.49	10kb	top50perTarget	0.0771836	0.145647
BHLHE41	TMSB10	TRUE	1	taipale__BHLHB3_full_NKCACGTGMN_repr	3.49	10kb	top50perTarget	0.204596	0.290411
BHLHE41	TNIP1	TRUE	1	taipale__BHLHB3_full_NKCACGTGMN_repr	3.49	10kb	top50perTarget	0.0404572	0.29464
BHLHE41	TNPO2	TRUE	6	taipale__BHLHB3_full_NKCACGTGMN_repr	3.49	10kb	top50perTarget	0.0716332	0.383551
BHLHE41	TNS4	TRUE	1	taipale__BHLHB3_full_NKCACGTGMN_repr	3.49	10kb	top50perTarget	0.0692429	0.0554777
BHLHE41	TRAF1	TRUE	1	taipale__BHLHB3_full_NKCACGTGMN_repr	3.49	10kb	top50perTarget	0.088134	1.52554
BHLHE41	TRAF3	TRUE	1	taipale__BHLHB3_full_NKCACGTGMN_repr	3.49	10kb	top50perTarget	0.0796137	0.0584184
BHLHE41	TRIM37	TRUE	1	taipale__BHLHB3_full_NKCACGTGMN_repr	3.49	10kb	top50perTarget	0.054279	0.169724
BHLHE41	TRPC4AP	TRUE	1	taipale__BHLHB3_full_NKCACGTGMN_repr	3.49	10kb	top50perTarget	0.0634672	0.160442
BHLHE41	TTC3	TRUE	3	taipale__BHLHB3_full_NKCACGTGMN_repr	3.49	10kb	top50perTarget	0.0534801	0.263676
BHLHE41	TTC7B	TRUE	1	taipale__BHLHB3_full_NKCACGTGMN_repr	3.49	10kb	top50perTarget	0.0623206	0.130973
BHLHE41	UBE2O	TRUE	1	taipale__BHLHB3_full_NKCACGTGMN_repr	3.49	10kb	top50perTarget	0.0581827	0.150218
BHLHE41	UBE4B	TRUE	6	taipale__BHLHB3_full_NKCACGTGMN_repr	3.49	10kb	top50perTarget	0.0873295	0.215181
BHLHE41	UBR4	TRUE	2	taipale__BHLHB3_full_NKCACGTGMN_repr	3.49	10kb	top50perTarget	0.0747985	0.0847687
BHLHE41	UGP2	TRUE	1	taipale__BHLHB3_full_NKCACGTGMN_repr	3.49	10kb	top50perTarget	0.121819	0.962641
BHLHE41	USP8	TRUE	1	taipale__BHLHB3_full_NKCACGTGMN_repr	3.49	10kb	top50perTarget	0.100822	0.0564121
BHLHE41	VAMP4	TRUE	1	taipale__BHLHB3_full_NKCACGTGMN_repr	3.49	10kb	top50perTarget	0.043176	0.235663
BHLHE41	VANGL1	TRUE	1	taipale__BHLHB3_full_NKCACGTGMN_repr	3.49	10kb	top50perTarget	0.0662318	0.178646
BHLHE41	VAV3	TRUE	1	taipale__BHLHB3_full_NKCACGTGMN_repr	3.49	10kb	top50perTarget	0.0611763	0.171969
BHLHE41	VDAC1	TRUE	2	taipale__BHLHB3_full_NKCACGTGMN_repr	3.49	10kb	top50perTarget	0.140751	0.0840661
BHLHE41	VMA21	TRUE	4	taipale__BHLHB3_full_NKCACGTGMN_repr	3.49	10kb	top50perTarget	0.0740611	0.0958766
BHLHE41	VPS13C	TRUE	1	taipale__BHLHB3_full_NKCACGTGMN_repr	3.49	10kb	top50perTarget	0.0768781	0.0602424
BHLHE41	WDFY1	TRUE	1	taipale__BHLHB3_full_NKCACGTGMN_repr	3.49	10kb	top50perTarget	0.0711644	0.206482
BHLHE41	XPO5	TRUE	1	taipale__BHLHB3_full_NKCACGTGMN_repr	3.49	10kb	top50perTarget	0.0420005	0.600844
BHLHE41	YPEL5	TRUE	3	taipale__BHLHB3_full_NKCACGTGMN_repr	3.49	10kb	top50perTarget	0.0981118	0.231889
BHLHE41	ZBTB10	TRUE	1	taipale__BHLHB3_full_NKCACGTGMN_repr	3.49	10kb	top50perTarget	0.0525313	0.0880891
BHLHE41	ZC3H6	TRUE	2	taipale__BHLHB3_full_NKCACGTGMN_repr	3.49	10kb	top50perTarget	0.0325518	0.859007
BHLHE41	ZFAND6	TRUE	1	taipale__BHLHB3_full_NKCACGTGMN_repr	3.49	10kb	top50perTarget	0.112732	0.233264
BHLHE41	ZKSCAN1	TRUE	1	taipale__BHLHB3_full_NKCACGTGMN_repr	3.49	10kb	top50perTarget	0.0343938	0.705598
BHLHE41	ZNF292	TRUE	6	taipale__BHLHB3_full_NKCACGTGMN_repr	3.49	10kb	top50perTarget	0.0602158	1.17077
BHLHE41	ZNF395	TRUE	1	taipale__BHLHB3_full_NKCACGTGMN_repr	3.49	10kb	top50perTarget	0.0808412	0.194464
BHLHE41	ZNF503	TRUE	2	taipale__BHLHB3_full_NKCACGTGMN_repr	3.49	10kb	top50perTarget	0.046829	0.161581
BHLHE41	ZNF593	TRUE	1	taipale__BHLHB3_full_NKCACGTGMN_repr	3.49	10kb	top50perTarget	0.0319659	0.173154
BHLHE41	ZNF608	TRUE	2	taipale__BHLHB3_full_NKCACGTGMN_repr	3.49	10kb	top50perTarget	0.0329773	0.185046
BHLHE41	ZNF639	TRUE	1	taipale__BHLHB3_full_NKCACGTGMN_repr	3.49	10kb	top50perTarget	0.0520087	0.251579
BHLHE41	ANLN	TRUE	3	taipale__BHLHE41_full_GTCACGTGAC	3.46	500bp	top50perTarget	0.0366766	0.13365
BHLHE41	ASXL2	TRUE	3	taipale__BHLHE41_full_GTCACGTGAC	3.46	500bp	top50perTarget	0.0712145	0.098268
BHLHE41	FTL	TRUE	2	taipale__BHLHE41_full_GTCACGTGAC	3.46	500bp	top50perTarget	0.235886	0.286774
BHLHE41	RLF	TRUE	2	taipale__BHLHE41_full_GTCACGTGAC	3.46	500bp	top50perTarget	0.0521835	0.774964
BHLHE41	RPL13A	TRUE	3	taipale__BHLHE41_full_GTCACGTGAC	3.46	500bp	top50perTarget	0.121439	0.241492
BHLHE41	SLC25A33	TRUE	3	taipale__BHLHE41_full_GTCACGTGAC	3.46	500bp	top50perTarget	0.0616408	0.0994246
BHLHE41	SNAP29	TRUE	3	taipale__BHLHE41_full_GTCACGTGAC	3.46	500bp	top50perTarget	0.0484941	0.155696
BHLHE41	TNKS2	TRUE	2	taipale__BHLHE41_full_GTCACGTGAC	3.46	500bp	top50perTarget	0.0712361	0.251477
BHLHE41	WBP2	TRUE	3	taipale__BHLHE41_full_GTCACGTGAC	3.46	500bp	top50perTarget	0.116068	0.0690503
BHLHE41	WLS	TRUE	3	taipale__BHLHE41_full_GTCACGTGAC	3.46	500bp	top50perTarget	0.0706057	0.120611
BHLHE41	ATP6AP2	TRUE	1	flyfactorsurvey__cwo_SANGER_5_FBgn0259938	3.26	10kb	top50perTarget	0.0663811	0.143677
BHLHE41	ATP6V1D	TRUE	1	flyfactorsurvey__cwo_SANGER_5_FBgn0259938	3.26	10kb	top50perTarget	0.101491	0.437223
BHLHE41	UBE2E2	TRUE	1	flyfactorsurvey__cwo_SANGER_5_FBgn0259938	3.26	10kb	top50perTarget	0.0850007	0.408104
BHLHE41	ZBTB4	TRUE	1	flyfactorsurvey__cwo_SANGER_5_FBgn0259938	3.26	10kb	top50perTarget	0.0702661	0.116317
BHLHE41	ATF1	TRUE	2	taipale__BHLHB3_full_NKCACGTGMN_repr	3.05	500bp	top50perTarget	0.0911434	0.152115
BHLHE41	HMOX1	TRUE	2	taipale__BHLHB3_full_NKCACGTGMN_repr	3.05	500bp	top50perTarget	0.123692	1.25141
BHLHE41	KDM3A	TRUE	1	taipale__BHLHB3_full_NKCACGTGMN_repr	3.05	500bp	top50perTarget	0.0651581	1.44959
BHLHE41	RPF2	TRUE	1	taipale__BHLHB3_full_NKCACGTGMN_repr	3.05	500bp	top50perTarget	0.0496199	0.178283
BHLHE41	SNX5	TRUE	1	taipale__BHLHB3_full_NKCACGTGMN_repr	3.05	500bp	top50perTarget	0.0785119	0.0820506
BHLHE41	SRPK2	TRUE	2	taipale__BHLHB3_full_NKCACGTGMN_repr	3.05	500bp	top50perTarget	0.0931266	0.159355
CEBPB	ABCC5	TRUE	2	transfac_pro__M08910	3.75	10kb	top50perTarget	0.105856	0.990456
CEBPB	ABHD5	TRUE	2	transfac_pro__M08910	3.75	10kb	top50perTarget	0.0720383	0.129762
CEBPB	ACVR1B	TRUE	2	transfac_pro__M08910	3.75	10kb	top50perTarget	0.0498178	0.316796
CEBPB	ADAR	TRUE	1	transfac_pro__M08910	3.75	10kb	top50perTarget	0.0626114	0.153883
CEBPB	ADCY3	TRUE	1	transfac_pro__M08910	3.75	10kb	top50perTarget	0.0932275	0.243891
CEBPB	ADD3	TRUE	1	transfac_pro__M08910	3.75	10kb	top50perTarget	0.109078	0.0839951
CEBPB	AFF3	TRUE	1	transfac_pro__M08910	3.75	10kb	top50perTarget	0.0586616	0.286693
CEBPB	AHNAK	TRUE	1	transfac_pro__M08910	3.75	10kb	top50perTarget	0.222308	0.686648
CEBPB	AKT3	TRUE	2	transfac_pro__M08910	3.75	10kb	top50perTarget	0.0656165	0.189372
CEBPB	ANKRD11	TRUE	1	transfac_pro__M08910	3.75	10kb	top50perTarget	0.0725709	0.0770138
CEBPB	ARF3	TRUE	1	transfac_pro__M08910	3.75	10kb	top50perTarget	0.0714008	0.118005
CEBPB	ARHGAP17	TRUE	2	transfac_pro__M08910	3.75	10kb	top50perTarget	0.116582	0.199309
CEBPB	ARID5B	TRUE	2	transfac_pro__M08910	3.75	10kb	top50perTarget	0.0828847	2.07596
CEBPB	ARL1	TRUE	1	transfac_pro__M08910	3.75	10kb	top50perTarget	0.0472634	0.14727
CEBPB	ARL5B	TRUE	1	transfac_pro__M08910	3.75	10kb	top50perTarget	0.0715962	0.481165
CEBPB	ARL8B	TRUE	2	transfac_pro__M08910	3.75	10kb	top50perTarget	0.155223	0.215403
CEBPB	ARMC1	TRUE	1	transfac_pro__M08910	3.75	10kb	top50perTarget	0.0568095	0.178352
CEBPB	ASCC3	TRUE	1	transfac_pro__M08910	3.75	10kb	top50perTarget	0.0878284	0.231799
CEBPB	ASS1	TRUE	1	transfac_pro__M08910	3.75	10kb	top50perTarget	0.0557582	0.112467
CEBPB	ATF2	TRUE	1	transfac_pro__M08910	3.75	10kb	top50perTarget	0.100887	0.113147
CEBPB	ATG7	TRUE	1	transfac_pro__M08910	3.75	10kb	top50perTarget	0.0996319	0.0617479
CEBPB	ATP1B1	TRUE	2	transfac_pro__M08910	3.75	10kb	top50perTarget	0.0377842	0.17121
CEBPB	ATP6V0A1	TRUE	2	transfac_pro__M08910	3.75	10kb	top50perTarget	0.0588349	0.268187
CEBPB	ATP6V1B2	TRUE	2	transfac_pro__M08910	3.75	10kb	top50perTarget	0.132927	0.267187
CEBPB	ATP6V1C1	TRUE	1	transfac_pro__M08910	3.75	10kb	top50perTarget	0.124611	0.120047
CEBPB	ATRX	TRUE	1	transfac_pro__M08910	3.75	10kb	top50perTarget	0.112329	0.0321763
CEBPB	ATXN1	TRUE	2	transfac_pro__M08910	3.75	10kb	top50perTarget	0.0827455	0.434328
CEBPB	BBX	TRUE	1	transfac_pro__M08910	3.75	10kb	top50perTarget	0.0941584	0.519205
CEBPB	BNIP3L	TRUE	1	transfac_pro__M08910	3.75	10kb	top50perTarget	0.11117	0.0967201
CEBPB	BRD1	TRUE	2	transfac_pro__M08910	3.75	10kb	top50perTarget	0.0823307	0.610251
CEBPB	BRD4	TRUE	2	transfac_pro__M08910	3.75	10kb	top50perTarget	0.139161	0.160695
CEBPB	BZW2	TRUE	2	transfac_pro__M08910	3.75	10kb	top50perTarget	0.0492592	0.136099
CEBPB	C1GALT1	TRUE	2	transfac_pro__M08910	3.75	10kb	top50perTarget	0.0746398	0.568455
CEBPB	CALD1	TRUE	1	transfac_pro__M08910	3.75	10kb	top50perTarget	0.0916508	0.179504
CEBPB	CBX4	TRUE	2	transfac_pro__M08910	3.75	10kb	top50perTarget	0.0914675	0.644765
CEBPB	CCNG2	TRUE	2	transfac_pro__M08910	3.75	10kb	top50perTarget	0.081144	0.659637
CEBPB	CD36	TRUE	1	transfac_pro__M08910	3.75	10kb	top50perTarget	0.0901167	0.321151
CEBPB	CDK17	TRUE	1	transfac_pro__M08910	3.75	10kb	top50perTarget	0.0704984	0.46902
CEBPB	CDKN1A	TRUE	1	transfac_pro__M08910	3.75	10kb	top50perTarget	0.153045	0.4871
CEBPB	CDKN1B	TRUE	2	transfac_pro__M08910	3.75	10kb	top50perTarget	0.138142	1.4782
CEBPB	CELF1	TRUE	1	transfac_pro__M08910	3.75	10kb	top50perTarget	0.106621	0.0465328
CEBPB	CHD2	TRUE	2	transfac_pro__M08910	3.75	10kb	top50perTarget	0.0724192	0.210959
CEBPB	CHD7	TRUE	2	transfac_pro__M08910	3.75	10kb	top50perTarget	0.104108	0.709113
CEBPB	CHST12	TRUE	1	transfac_pro__M08910	3.75	10kb	top50perTarget	0.0788016	0.104075
CEBPB	CLEC7A	TRUE	1	transfac_pro__M08910	3.75	10kb	top50perTarget	0.0600613	0.354082
CEBPB	COMMD3	TRUE	1	transfac_pro__M08910	3.75	10kb	top50perTarget	0.0542918	0.282104
CEBPB	CPEB3	TRUE	2	transfac_pro__M08910	3.75	10kb	top50perTarget	0.0531347	0.100217
CEBPB	CPT1A	TRUE	1	transfac_pro__M08910	3.75	10kb	top50perTarget	0.0382314	0.15956
CEBPB	CSDE1	TRUE	2	transfac_pro__M08910	3.75	10kb	top50perTarget	0.192133	0.0524293
CEBPB	CSF3R	TRUE	2	transfac_pro__M08910	3.75	10kb	top50perTarget	0.123899	1.38224
CEBPB	CSNK2A2	TRUE	2	transfac_pro__M08910	3.75	10kb	top50perTarget	0.0982093	0.0981361
CEBPB	CTDSP2	TRUE	2	transfac_pro__M08910	3.75	10kb	top50perTarget	0.093691	0.743613
CEBPB	CTNNBIP1	TRUE	1	transfac_pro__M08910	3.75	10kb	top50perTarget	0.0684504	0.0949627
CEBPB	CUEDC2	TRUE	2	transfac_pro__M08910	3.75	10kb	top50perTarget	0.125252	0.0404838
CEBPB	CXCL2	TRUE	1	transfac_pro__M08910	3.75	10kb	top50perTarget	0.0861626	0.665189
CEBPB	CYBA	TRUE	1	transfac_pro__M08910	3.75	10kb	top50perTarget	0.115964	0.161004
CEBPB	DAPK1	TRUE	1	transfac_pro__M08910	3.75	10kb	top50perTarget	0.153767	0.272358
CEBPB	DCUN1D1	TRUE	1	transfac_pro__M08910	3.75	10kb	top50perTarget	0.0694732	0.149377
CEBPB	DDIT4	TRUE	1	transfac_pro__M08910	3.75	10kb	top50perTarget	0.0764492	0.704693
CEBPB	DENND4A	TRUE	2	transfac_pro__M08910	3.75	10kb	top50perTarget	0.0631937	0.128629
CEBPB	DENND5A	TRUE	1	transfac_pro__M08910	3.75	10kb	top50perTarget	0.0948348	0.641297
CEBPB	DGAT1	TRUE	1	transfac_pro__M08910	3.75	10kb	top50perTarget	0.0708942	3.51612
CEBPB	DMXL1	TRUE	1	transfac_pro__M08910	3.75	10kb	top50perTarget	0.0719182	0.0752038
CEBPB	DTX4	TRUE	2	transfac_pro__M08910	3.75	10kb	top50perTarget	0.0354299	0.0895707
CEBPB	DUSP16	TRUE	2	transfac_pro__M08910	3.75	10kb	top50perTarget	0.0631987	2.54326
CEBPB	EBAG9	TRUE	1	transfac_pro__M08910	3.75	10kb	top50perTarget	0.034877	0.251307
CEBPB	EEF1A1	TRUE	2	transfac_pro__M08910	3.75	10kb	top50perTarget	0.268386	0.097836
CEBPB	EHD1	TRUE	1	transfac_pro__M08910	3.75	10kb	top50perTarget	0.0692937	0.49439
CEBPB	EIF3D	TRUE	1	transfac_pro__M08910	3.75	10kb	top50perTarget	0.0981066	0.117769
CEBPB	EIF4A2	TRUE	2	transfac_pro__M08910	3.75	10kb	top50perTarget	0.13184	0.154849
CEBPB	EPB41L1	TRUE	1	transfac_pro__M08910	3.75	10kb	top50perTarget	0.0830884	0.274328
CEBPB	EPB41L3	TRUE	2	transfac_pro__M08910	3.75	10kb	top50perTarget	0.165689	0.304985
CEBPB	ERRFI1	TRUE	2	transfac_pro__M08910	3.75	10kb	top50perTarget	0.0739941	0.156681
CEBPB	ESRRA	TRUE	2	transfac_pro__M08910	3.75	10kb	top50perTarget	0.0662359	0.0879499
CEBPB	EXT1	TRUE	1	transfac_pro__M08910	3.75	10kb	top50perTarget	0.0864537	0.502545
CEBPB	F13A1	TRUE	1	transfac_pro__M08910	3.75	10kb	top50perTarget	0.205041	0.281961
CEBPB	FAM168A	TRUE	1	transfac_pro__M08910	3.75	10kb	top50perTarget	0.0774409	0.0925921
CEBPB	FAM171A1	TRUE	1	transfac_pro__M08910	3.75	10kb	top50perTarget	0.0783603	0.0946718
CEBPB	FAM20B	TRUE	1	transfac_pro__M08910	3.75	10kb	top50perTarget	0.0366509	0.253753
CEBPB	FAM83A	TRUE	2	transfac_pro__M08910	3.75	10kb	top50perTarget	0.0450659	0.813494
CEBPB	FBXO11	TRUE	1	transfac_pro__M08910	3.75	10kb	top50perTarget	0.109129	0.584281
CEBPB	FBXO32	TRUE	2	transfac_pro__M08910	3.75	10kb	top50perTarget	0.0765765	0.525258
CEBPB	FBXO42	TRUE	1	transfac_pro__M08910	3.75	10kb	top50perTarget	0.0994443	0.848955
CEBPB	FBXW7	TRUE	1	transfac_pro__M08910	3.75	10kb	top50perTarget	0.101742	0.379942
CEBPB	FEM1C	TRUE	1	transfac_pro__M08910	3.75	10kb	top50perTarget	0.116793	1.61525
CEBPB	FGFR1	TRUE	1	transfac_pro__M08910	3.75	10kb	top50perTarget	0.0546881	0.0604715
CEBPB	FOSL1	TRUE	1	transfac_pro__M08910	3.75	10kb	top50perTarget	0.0600719	1.50024
CEBPB	FOSL2	TRUE	2	transfac_pro__M08910	3.75	10kb	top50perTarget	0.131756	2.80584
CEBPB	FOXO3	TRUE	1	transfac_pro__M08910	3.75	10kb	top50perTarget	0.0906395	0.4287
CEBPB	FTL	TRUE	1	transfac_pro__M08910	3.75	10kb	top50perTarget	0.318716	1.98297
CEBPB	GAS7	TRUE	1	transfac_pro__M08910	3.75	10kb	top50perTarget	0.0728298	0.218092
CEBPB	GATAD2B	TRUE	1	transfac_pro__M08910	3.75	10kb	top50perTarget	0.125711	0.0575492
CEBPB	GNPNAT1	TRUE	1	transfac_pro__M08910	3.75	10kb	top50perTarget	0.0844794	0.820779
CEBPB	GPBP1	TRUE	2	transfac_pro__M08910	3.75	10kb	top50perTarget	0.108684	0.0342297
CEBPB	GPD2	TRUE	1	transfac_pro__M08910	3.75	10kb	top50perTarget	0.0790444	1.13237
CEBPB	GRIK2	TRUE	2	transfac_pro__M08910	3.75	10kb	top50perTarget	0.102055	0.64583
CEBPB	GTDC1	TRUE	2	transfac_pro__M08910	3.75	10kb	top50perTarget	0.0393767	0.192222
CEBPB	GTF2F2	TRUE	1	transfac_pro__M08910	3.75	10kb	top50perTarget	0.0567126	0.180081
CEBPB	HDAC5	TRUE	1	transfac_pro__M08910	3.75	10kb	top50perTarget	0.0712557	0.155793
CEBPB	HDGF	TRUE	2	transfac_pro__M08910	3.75	10kb	top50perTarget	0.132993	0.0508232
CEBPB	HELZ	TRUE	1	transfac_pro__M08910	3.75	10kb	top50perTarget	0.0506479	0.157764
CEBPB	HIPK3	TRUE	2	transfac_pro__M08910	3.75	10kb	top50perTarget	0.12997	0.198377
CEBPB	HNRNPH3	TRUE	1	transfac_pro__M08910	3.75	10kb	top50perTarget	0.0554258	0.102629
CEBPB	IL1B	TRUE	2	transfac_pro__M08910	3.75	10kb	top50perTarget	0.0905579	1.44094
CEBPB	IL6	TRUE	2	transfac_pro__M08910	3.75	10kb	top50perTarget	0.0355866	0.864482
CEBPB	IRAK2	TRUE	1	transfac_pro__M08910	3.75	10kb	top50perTarget	0.0482143	0.484721
CEBPB	IRF2	TRUE	2	transfac_pro__M08910	3.75	10kb	top50perTarget	0.0982791	0.108349
CEBPB	ITM2B	TRUE	1	transfac_pro__M08910	3.75	10kb	top50perTarget	0.23472	0.0561539
CEBPB	ITPR1	TRUE	2	transfac_pro__M08910	3.75	10kb	top50perTarget	0.144351	0.353282
CEBPB	JAK2	TRUE	2	transfac_pro__M08910	3.75	10kb	top50perTarget	0.0316755	0.17068
CEBPB	JDP2	TRUE	2	transfac_pro__M08910	3.75	10kb	top50perTarget	0.103391	1.87401
CEBPB	KCNJ2	TRUE	2	transfac_pro__M08910	3.75	10kb	top50perTarget	0.0451865	0.380826
CEBPB	KIAA0232	TRUE	2	transfac_pro__M08910	3.75	10kb	top50perTarget	0.0759734	0.260778
CEBPB	KIF1C	TRUE	2	transfac_pro__M08910	3.75	10kb	top50perTarget	0.13517	0.330338
CEBPB	KIF5B	TRUE	1	transfac_pro__M08910	3.75	10kb	top50perTarget	0.170346	0.0439223
CEBPB	KLF9	TRUE	2	transfac_pro__M08910	3.75	10kb	top50perTarget	0.0765988	0.0634599
CEBPB	KLHL15	TRUE	2	transfac_pro__M08910	3.75	10kb	top50perTarget	0.0614479	1.50182
CEBPB	LATS2	TRUE	2	transfac_pro__M08910	3.75	10kb	top50perTarget	0.0885117	1.36557
CEBPB	LMNB1	TRUE	2	transfac_pro__M08910	3.75	10kb	top50perTarget	0.115204	2.54635
CEBPB	LMO3	TRUE	1	transfac_pro__M08910	3.75	10kb	top50perTarget	0.129473	0.252668
CEBPB	LMO4	TRUE	1	transfac_pro__M08910	3.75	10kb	top50perTarget	0.154008	0.190397
CEBPB	MANEA	TRUE	1	transfac_pro__M08910	3.75	10kb	top50perTarget	0.0645118	0.483532
CEBPB	MAP3K8	TRUE	1	transfac_pro__M08910	3.75	10kb	top50perTarget	0.103348	1.09541
CEBPB	MAP4K4	TRUE	2	transfac_pro__M08910	3.75	10kb	top50perTarget	0.126864	0.213856
CEBPB	MAPRE2	TRUE	1	transfac_pro__M08910	3.75	10kb	top50perTarget	0.110335	0.0523526
CEBPB	MBD6	TRUE	1	transfac_pro__M08910	3.75	10kb	top50perTarget	0.0935397	0.526215
CEBPB	MID1	TRUE	2	transfac_pro__M08910	3.75	10kb	top50perTarget	0.0575788	0.347764
CEBPB	MID1IP1	TRUE	2	transfac_pro__M08910	3.75	10kb	top50perTarget	0.104164	0.121307
CEBPB	MINK1	TRUE	1	transfac_pro__M08910	3.75	10kb	top50perTarget	0.115701	0.106797
CEBPB	MITF	TRUE	2	transfac_pro__M08910	3.75	10kb	top50perTarget	0.102062	0.16632
CEBPB	MKNK2	TRUE	2	transfac_pro__M08910	3.75	10kb	top50perTarget	0.0666131	0.157249
CEBPB	MORF4L2	TRUE	2	transfac_pro__M08910	3.75	10kb	top50perTarget	0.190818	0.0180447
CEBPB	MSL1	TRUE	2	transfac_pro__M08910	3.75	10kb	top50perTarget	0.119906	0.0634602
CEBPB	MYL12B	TRUE	1	transfac_pro__M08910	3.75	10kb	top50perTarget	0.0881315	0.137598
CEBPB	NCAM1	TRUE	1	transfac_pro__M08910	3.75	10kb	top50perTarget	0.0719024	0.443824
CEBPB	NCOA2	TRUE	1	transfac_pro__M08910	3.75	10kb	top50perTarget	0.0594086	0.0791068
CEBPB	NFIL3	TRUE	2	transfac_pro__M08910	3.75	10kb	top50perTarget	0.121424	4.88397
CEBPB	NFKBIA	TRUE	2	transfac_pro__M08910	3.75	10kb	top50perTarget	0.27209	5.52814
CEBPB	NR4A2	TRUE	1	transfac_pro__M08910	3.75	10kb	top50perTarget	0.154373	0.905684
CEBPB	NRCAM	TRUE	2	transfac_pro__M08910	3.75	10kb	top50perTarget	0.0430474	0.494641
CEBPB	NUFIP2	TRUE	2	transfac_pro__M08910	3.75	10kb	top50perTarget	0.129258	0.569548
CEBPB	NUMB	TRUE	2	transfac_pro__M08910	3.75	10kb	top50perTarget	0.0774633	0.521221
CEBPB	OAZ1	TRUE	1	transfac_pro__M08910	3.75	10kb	top50perTarget	0.243103	0.29364
CEBPB	OGT	TRUE	2	transfac_pro__M08910	3.75	10kb	top50perTarget	0.0615116	1.07301
CEBPB	PALLD	TRUE	2	transfac_pro__M08910	3.75	10kb	top50perTarget	0.0468271	0.218762
CEBPB	PCBP2	TRUE	1	transfac_pro__M08910	3.75	10kb	top50perTarget	0.192559	0.115408
CEBPB	PDE4B	TRUE	1	transfac_pro__M08910	3.75	10kb	top50perTarget	0.162048	2.69865
CEBPB	PER1	TRUE	2	transfac_pro__M08910	3.75	10kb	top50perTarget	0.0540427	0.258451
CEBPB	PER2	TRUE	2	transfac_pro__M08910	3.75	10kb	top50perTarget	0.0575675	0.112598
CEBPB	PGM1	TRUE	2	transfac_pro__M08910	3.75	10kb	top50perTarget	0.0412767	0.226972
CEBPB	PGRMC1	TRUE	1	transfac_pro__M08910	3.75	10kb	top50perTarget	0.0540478	0.0933482
CEBPB	PHOSPHO1	TRUE	1	transfac_pro__M08910	3.75	10kb	top50perTarget	0.0355507	0.819107
CEBPB	PIAS1	TRUE	1	transfac_pro__M08910	3.75	10kb	top50perTarget	0.114185	0.397257
CEBPB	PKP4	TRUE	1	transfac_pro__M08910	3.75	10kb	top50perTarget	0.0709131	0.618167
CEBPB	PLEKHG4B	TRUE	2	transfac_pro__M08910	3.75	10kb	top50perTarget	0.108643	0.117658
CEBPB	PLXNC1	TRUE	1	transfac_pro__M08910	3.75	10kb	top50perTarget	0.0865239	0.0263627
CEBPB	POR	TRUE	2	transfac_pro__M08910	3.75	10kb	top50perTarget	0.0792925	1.17564
CEBPB	PPARD	TRUE	2	transfac_pro__M08910	3.75	10kb	top50perTarget	0.0697077	0.686416
CEBPB	PPIG	TRUE	1	transfac_pro__M08910	3.75	10kb	top50perTarget	0.173805	0.151133
CEBPB	PPM1B	TRUE	2	transfac_pro__M08910	3.75	10kb	top50perTarget	0.084188	0.0597466
CEBPB	PPP1R9B	TRUE	1	transfac_pro__M08910	3.75	10kb	top50perTarget	0.0773286	0.0849396
CEBPB	PPP2R2A	TRUE	1	transfac_pro__M08910	3.75	10kb	top50perTarget	0.106806	0.082608
CEBPB	PPP2R5A	TRUE	1	transfac_pro__M08910	3.75	10kb	top50perTarget	0.099681	0.523186
CEBPB	PRNP	TRUE	2	transfac_pro__M08910	3.75	10kb	top50perTarget	0.0755609	1.9559
CEBPB	PSMB3	TRUE	1	transfac_pro__M08910	3.75	10kb	top50perTarget	0.117382	0.0843616
CEBPB	PTGFRN	TRUE	1	transfac_pro__M08910	3.75	10kb	top50perTarget	0.0870379	0.567362
CEBPB	PTGS2	TRUE	2	transfac_pro__M08910	3.75	10kb	top50perTarget	0.0406373	0.262889
CEBPB	PTPN12	TRUE	2	transfac_pro__M08910	3.75	10kb	top50perTarget	0.123386	0.0624333
CEBPB	PXK	TRUE	2	transfac_pro__M08910	3.75	10kb	top50perTarget	0.060704	0.206416
CEBPB	RAB8B	TRUE	2	transfac_pro__M08910	3.75	10kb	top50perTarget	0.109328	0.408417
CEBPB	RALBP1	TRUE	2	transfac_pro__M08910	3.75	10kb	top50perTarget	0.131814	0.620828
CEBPB	RAP1A	TRUE	1	transfac_pro__M08910	3.75	10kb	top50perTarget	0.200483	0.0867787
CEBPB	RARA	TRUE	2	transfac_pro__M08910	3.75	10kb	top50perTarget	0.056954	0.608358
CEBPB	RASAL2	TRUE	1	transfac_pro__M08910	3.75	10kb	top50perTarget	0.0863568	0.749272
CEBPB	RASSF8	TRUE	2	transfac_pro__M08910	3.75	10kb	top50perTarget	0.0654094	1.20023
CEBPB	RB1CC1	TRUE	2	transfac_pro__M08910	3.75	10kb	top50perTarget	0.0965061	0.817569
CEBPB	RBM39	TRUE	1	transfac_pro__M08910	3.75	10kb	top50perTarget	0.192396	0.28028
CEBPB	RBM47	TRUE	1	transfac_pro__M08910	3.75	10kb	top50perTarget	0.136624	0.318318
CEBPB	RBPMS	TRUE	2	transfac_pro__M08910	3.75	10kb	top50perTarget	0.0963417	0.988001
CEBPB	RCBTB2	TRUE	2	transfac_pro__M08910	3.75	10kb	top50perTarget	0.097815	0.336797
CEBPB	RHEB	TRUE	2	transfac_pro__M08910	3.75	10kb	top50perTarget	0.191463	0.194363
CEBPB	RHOQ	TRUE	1	transfac_pro__M08910	3.75	10kb	top50perTarget	0.102864	0.026003
CEBPB	RIOK3	TRUE	2	transfac_pro__M08910	3.75	10kb	top50perTarget	0.111433	1.24536
CEBPB	RND3	TRUE	2	transfac_pro__M08910	3.75	10kb	top50perTarget	0.0988342	0.799644
CEBPB	RNF111	TRUE	1	transfac_pro__M08910	3.75	10kb	top50perTarget	0.082005	0.0975729
CEBPB	RNF19B	TRUE	1	transfac_pro__M08910	3.75	10kb	top50perTarget	0.11488	1.8167
CEBPB	RORA	TRUE	2	transfac_pro__M08910	3.75	10kb	top50perTarget	0.0877885	0.158597
CEBPB	RPL23	TRUE	2	transfac_pro__M08910	3.75	10kb	top50perTarget	0.246114	0.0850017
CEBPB	RPL9	TRUE	1	transfac_pro__M08910	3.75	10kb	top50perTarget	0.143726	0.131091
CEBPB	RREB1	TRUE	2	transfac_pro__M08910	3.75	10kb	top50perTarget	0.112405	0.115147
CEBPB	SBF2	TRUE	2	transfac_pro__M08910	3.75	10kb	top50perTarget	0.174633	0.457461
CEBPB	SDC1	TRUE	2	transfac_pro__M08910	3.75	10kb	top50perTarget	0.0631672	0.825799
CEBPB	SEC11A	TRUE	1	transfac_pro__M08910	3.75	10kb	top50perTarget	0.084972	0.0604931
CEBPB	SERTAD2	TRUE	2	transfac_pro__M08910	3.75	10kb	top50perTarget	0.1118	0.300149
CEBPB	SESTD1	TRUE	2	transfac_pro__M08910	3.75	10kb	top50perTarget	0.0893352	0.307191
CEBPB	SGMS2	TRUE	1	transfac_pro__M08910	3.75	10kb	top50perTarget	0.0552864	1.32643
CEBPB	SH3KBP1	TRUE	2	transfac_pro__M08910	3.75	10kb	top50perTarget	0.145918	0.0579169
CEBPB	SIPA1L2	TRUE	1	transfac_pro__M08910	3.75	10kb	top50perTarget	0.0904831	0.233632
CEBPB	SLAIN2	TRUE	1	transfac_pro__M08910	3.75	10kb	top50perTarget	0.0995299	0.0439387
CEBPB	SLC23A2	TRUE	1	transfac_pro__M08910	3.75	10kb	top50perTarget	0.124794	0.26625
CEBPB	SLC25A37	TRUE	1	transfac_pro__M08910	3.75	10kb	top50perTarget	0.0873289	0.125064
CEBPB	SLC2A1	TRUE	2	transfac_pro__M08910	3.75	10kb	top50perTarget	0.144771	0.710279
CEBPB	SLC48A1	TRUE	2	transfac_pro__M08910	3.75	10kb	top50perTarget	0.0855929	0.52244
CEBPB	SLTM	TRUE	1	transfac_pro__M08910	3.75	10kb	top50perTarget	0.107049	0.0636894
CEBPB	SMAD1	TRUE	1	transfac_pro__M08910	3.75	10kb	top50perTarget	0.0827662	0.0635384
CEBPB	SMARCD2	TRUE	2	transfac_pro__M08910	3.75	10kb	top50perTarget	0.0831672	0.0563661
CEBPB	SNX12	TRUE	2	transfac_pro__M08910	3.75	10kb	top50perTarget	0.116806	0.109265
CEBPB	SOAT1	TRUE	1	transfac_pro__M08910	3.75	10kb	top50perTarget	0.0630392	0.450406
CEBPB	SOCS3	TRUE	1	transfac_pro__M08910	3.75	10kb	top50perTarget	0.100568	0.158939
CEBPB	SORL1	TRUE	2	transfac_pro__M08910	3.75	10kb	top50perTarget	0.0568652	1.23569
CEBPB	SOX4	TRUE	2	transfac_pro__M08910	3.75	10kb	top50perTarget	0.0663986	0.443226
CEBPB	SPEN	TRUE	1	transfac_pro__M08910	3.75	10kb	top50perTarget	0.0798279	0.273482
CEBPB	SPI1	TRUE	2	transfac_pro__M08910	3.75	10kb	top50perTarget	0.101373	0.0481891
CEBPB	SPIN1	TRUE	2	transfac_pro__M08910	3.75	10kb	top50perTarget	0.0802652	0.465705
CEBPB	SPOP	TRUE	1	transfac_pro__M08910	3.75	10kb	top50perTarget	0.102613	0.0938578
CEBPB	SPTAN1	TRUE	1	transfac_pro__M08910	3.75	10kb	top50perTarget	0.108129	0.0586057
CEBPB	SYNGR1	TRUE	1	transfac_pro__M08910	3.75	10kb	top50perTarget	0.123869	0.050155
CEBPB	SYS1	TRUE	1	transfac_pro__M08910	3.75	10kb	top50perTarget	0.0510286	0.181229
CEBPB	TAB2	TRUE	2	transfac_pro__M08910	3.75	10kb	top50perTarget	0.145118	0.0678616
CEBPB	TAOK1	TRUE	1	transfac_pro__M08910	3.75	10kb	top50perTarget	0.10257	0.0626524
CEBPB	TDRD7	TRUE	1	transfac_pro__M08910	3.75	10kb	top50perTarget	0.0721216	0.174742
CEBPB	TIGD2	TRUE	1	transfac_pro__M08910	3.75	10kb	top50perTarget	0.0660679	0.140309
CEBPB	TM9SF4	TRUE	1	transfac_pro__M08910	3.75	10kb	top50perTarget	0.106379	0.222284
CEBPB	TMCC1	TRUE	1	transfac_pro__M08910	3.75	10kb	top50perTarget	0.0472892	0.370404
CEBPB	TNFAIP2	TRUE	2	transfac_pro__M08910	3.75	10kb	top50perTarget	0.0437587	0.066515
CEBPB	TNS1	TRUE	2	transfac_pro__M08910	3.75	10kb	top50perTarget	0.0594168	0.0746144
CEBPB	TOB1	TRUE	2	transfac_pro__M08910	3.75	10kb	top50perTarget	0.130159	0.105997
CEBPB	TOP1	TRUE	2	transfac_pro__M08910	3.75	10kb	top50perTarget	0.166589	0.03245
CEBPB	TPD52L2	TRUE	2	transfac_pro__M08910	3.75	10kb	top50perTarget	0.0396299	0.174029
CEBPB	TPT1	TRUE	2	transfac_pro__M08910	3.75	10kb	top50perTarget	0.286329	0.443711
CEBPB	TRIB1	TRUE	2	transfac_pro__M08910	3.75	10kb	top50perTarget	0.0642799	1.0962
CEBPB	TTYH3	TRUE	1	transfac_pro__M08910	3.75	10kb	top50perTarget	0.110337	0.0966691
CEBPB	TUBA4A	TRUE	1	transfac_pro__M08910	3.75	10kb	top50perTarget	0.168737	0.0366469
CEBPB	TWF1	TRUE	1	transfac_pro__M08910	3.75	10kb	top50perTarget	0.104473	0.170264
CEBPB	UBB	TRUE	1	transfac_pro__M08910	3.75	10kb	top50perTarget	0.318576	1.11964
CEBPB	UBE2D3	TRUE	2	transfac_pro__M08910	3.75	10kb	top50perTarget	0.214789	1.06703
CEBPB	UBE2E3	TRUE	1	transfac_pro__M08910	3.75	10kb	top50perTarget	0.112321	0.0645869
CEBPB	VEGFA	TRUE	1	transfac_pro__M08910	3.75	10kb	top50perTarget	0.172409	1.47394
CEBPB	VGLL4	TRUE	2	transfac_pro__M08910	3.75	10kb	top50perTarget	0.0522302	0.204894
CEBPB	VPS16	TRUE	1	transfac_pro__M08910	3.75	10kb	top50perTarget	0.0839638	0.0540966
CEBPB	WBP4	TRUE	1	transfac_pro__M08910	3.75	10kb	top50perTarget	0.0937874	0.244707
CEBPB	XPA	TRUE	2	transfac_pro__M08910	3.75	10kb	top50perTarget	0.0813986	0.127973
CEBPB	XRN2	TRUE	2	transfac_pro__M08910	3.75	10kb	top50perTarget	0.154428	0.0522013
CEBPB	ZBTB20	TRUE	1	transfac_pro__M08910	3.75	10kb	top50perTarget	0.099926	0.405406
CEBPB	ZBTB7B	TRUE	2	transfac_pro__M08910	3.75	10kb	top50perTarget	0.0716308	0.0815664
CEBPB	ZDHHC5	TRUE	2	transfac_pro__M08910	3.75	10kb	top50perTarget	0.0989489	0.038624
CEBPB	ZFP36L2	TRUE	1	transfac_pro__M08910	3.75	10kb	top50perTarget	0.173643	0.536276
CEBPB	ZNF292	TRUE	1	transfac_pro__M08910	3.75	10kb	top50perTarget	0.0524156	0.434094
CEBPB	ZNF384	TRUE	1	transfac_pro__M08910	3.75	10kb	top50perTarget	0.0645212	0.26928
CEBPB	ZNF706	TRUE	2	transfac_pro__M08910	3.75	10kb	top50perTarget	0.0958519	0.129539
CEBPB	ABCD1	TRUE	1	transfac_pro__M07689	3.15	10kb	top50perTarget	0.0562884	0.297795
CEBPB	DYNLL2	TRUE	1	transfac_pro__M07689	3.15	10kb	top50perTarget	0.0909609	0.0352967
CEBPB	SUMO1	TRUE	1	transfac_pro__M07689	3.15	10kb	top50perTarget	0.0851559	0.0490424
CEBPB	TMEM184B	TRUE	1	transfac_pro__M07689	3.15	10kb	top50perTarget	0.124481	0.135334
CEBPD	CLU	TRUE	1	taipale_tf_pairs__ETV5_CEBPD_NSCGGANNTTRCGYAAN_CAP	3.2	500bp	top50perTarget	0.0735036	0.16579
CEBPD	DNAJB9	TRUE	1	taipale_tf_pairs__ETV5_CEBPD_NSCGGANNTTRCGYAAN_CAP	3.2	500bp	top50perTarget	0.0845625	0.0678908
CEBPD	EPB41L1	TRUE	1	taipale_tf_pairs__ETV5_CEBPD_NSCGGANNTTRCGYAAN_CAP	3.2	500bp	top50perTarget	0.0630239	0.0653371
CEBPD	FOSB	TRUE	1	taipale_tf_pairs__ETV5_CEBPD_NSCGGANNTTRCGYAAN_CAP	3.2	500bp	top50perTarget	0.0933601	0.0693344
CEBPD	GJB2	TRUE	1	taipale_tf_pairs__ETV5_CEBPD_NSCGGANNTTRCGYAAN_CAP	3.2	500bp	top50perTarget	0.0352093	0.239383
CEBPD	IRF1	TRUE	1	taipale_tf_pairs__ETV5_CEBPD_NSCGGANNTTRCGYAAN_CAP	3.2	500bp	top50perTarget	0.0673178	2.1229
CEBPD	KRT18	TRUE	1	taipale_tf_pairs__ETV5_CEBPD_NSCGGANNTTRCGYAAN_CAP	3.2	500bp	top50perTarget	0.0530607	0.151018
CEBPD	NDUFB5	TRUE	1	taipale_tf_pairs__ETV5_CEBPD_NSCGGANNTTRCGYAAN_CAP	3.2	500bp	top50perTarget	0.0546298	0.175568
CEBPD	POLR2J	TRUE	1	taipale_tf_pairs__ETV5_CEBPD_NSCGGANNTTRCGYAAN_CAP	3.2	500bp	top50perTarget	0.0394379	0.140326
CEBPD	PSAT1	TRUE	1	taipale_tf_pairs__ETV5_CEBPD_NSCGGANNTTRCGYAAN_CAP	3.2	500bp	top50perTarget	0.0492588	0.634273
CEBPD	RAC2	TRUE	1	taipale_tf_pairs__ETV5_CEBPD_NSCGGANNTTRCGYAAN_CAP	3.2	500bp	top50perTarget	0.0308706	0.169908
CEBPD	RNF20	TRUE	1	taipale_tf_pairs__ETV5_CEBPD_NSCGGANNTTRCGYAAN_CAP	3.2	500bp	top50perTarget	0.0401197	0.114392
CEBPD	RPS18	TRUE	1	taipale_tf_pairs__ETV5_CEBPD_NSCGGANNTTRCGYAAN_CAP	3.2	500bp	top50perTarget	0.0954602	0.0235671
CEBPD	RSL1D1	TRUE	1	taipale_tf_pairs__ETV5_CEBPD_NSCGGANNTTRCGYAAN_CAP	3.2	500bp	top50perTarget	0.0539718	0.216626
CEBPD	SEMA4A	TRUE	1	taipale_tf_pairs__ETV5_CEBPD_NSCGGANNTTRCGYAAN_CAP	3.2	500bp	top50perTarget	0.0643846	2.34897
CEBPD	SUPT6H	TRUE	1	taipale_tf_pairs__ETV5_CEBPD_NSCGGANNTTRCGYAAN_CAP	3.2	500bp	top50perTarget	0.0363546	0.101198
CEBPD	TFRC	TRUE	1	taipale_tf_pairs__ETV5_CEBPD_NSCGGANNTTRCGYAAN_CAP	3.2	500bp	top50perTarget	0.0836191	0.808685
CEBPG	ACP2	FALSE	1	tfdimers__MD00075	3.3	10kb	top50perTarget	0.0513721	0.0544724
CEBPG	CLPX	FALSE	1	tfdimers__MD00075	3.3	10kb	top50perTarget	0.032473	0.0785415
CEBPG	CTCF	FALSE	1	tfdimers__MD00075	3.3	10kb	top50perTarget	0.0351107	0.0493482
CEBPG	AFF3	FALSE	1	tfdimers__MD00067	3.1	10kb	top50perTarget	0.0363823	0.251593
CEBPG	GAK	FALSE	1	tfdimers__MD00067	3.1	10kb	top50perTarget	0.0326371	0.152597
CEBPG	HDAC2	FALSE	1	tfdimers__MD00067	3.1	10kb	top50perTarget	0.0396419	0.0453588
CEBPG	VDAC1	FALSE	1	tfdimers__MD00067	3.1	10kb	top50perTarget	0.0595524	0.0187551
CLOCK	AAAS	TRUE	1	flyfactorsurvey__tgo_sima_SANGER_5_FBgn0015014	3.47	500bp	top50perTarget	0.0385448	0.419817
CLOCK	AHCTF1	TRUE	1	flyfactorsurvey__tgo_sima_SANGER_5_FBgn0015014	3.47	500bp	top50perTarget	0.0440935	0.122668
CLOCK	CLOCK	TRUE	1	flyfactorsurvey__tgo_sima_SANGER_5_FBgn0015014	3.47	500bp	top50perTarget	1	NA
CLOCK	DCAF11	TRUE	1	flyfactorsurvey__tgo_sima_SANGER_5_FBgn0015014	3.47	500bp	top50perTarget	0.0355094	0.0969825
CLOCK	EFTUD2	TRUE	1	flyfactorsurvey__tgo_sima_SANGER_5_FBgn0015014	3.47	500bp	top50perTarget	0.0481914	0.125947
CLOCK	EHD4	TRUE	1	flyfactorsurvey__tgo_sima_SANGER_5_FBgn0015014	3.47	500bp	top50perTarget	0.0516599	0.0579243
CLOCK	EXT1	TRUE	1	flyfactorsurvey__tgo_sima_SANGER_5_FBgn0015014	3.47	500bp	top50perTarget	0.0529088	0.06077
CLOCK	FAM13B	TRUE	1	flyfactorsurvey__tgo_sima_SANGER_5_FBgn0015014	3.47	500bp	top50perTarget	0.0454116	0.232234
CLOCK	GAPVD1	TRUE	1	flyfactorsurvey__tgo_sima_SANGER_5_FBgn0015014	3.47	500bp	top50perTarget	0.0671218	0.0362016
CLOCK	IRS2	TRUE	1	flyfactorsurvey__tgo_sima_SANGER_5_FBgn0015014	3.47	500bp	top50perTarget	0.0374024	0.0424141
CLOCK	KREMEN1	TRUE	2	flyfactorsurvey__tgo_sima_SANGER_5_FBgn0015014	3.47	500bp	top50perTarget	0.0633902	0.0666871
CLOCK	MAML1	TRUE	1	flyfactorsurvey__tgo_sima_SANGER_5_FBgn0015014	3.47	500bp	top50perTarget	0.0340398	0.264357
CLOCK	MRPS22	TRUE	1	flyfactorsurvey__tgo_sima_SANGER_5_FBgn0015014	3.47	500bp	top50perTarget	0.0413016	0.336879
CLOCK	NANS	TRUE	1	flyfactorsurvey__tgo_sima_SANGER_5_FBgn0015014	3.47	500bp	top50perTarget	0.0530262	0.118597
CLOCK	NUDC	TRUE	1	flyfactorsurvey__tgo_sima_SANGER_5_FBgn0015014	3.47	500bp	top50perTarget	0.0549607	0.126086
CLOCK	PER2	TRUE	2	flyfactorsurvey__tgo_sima_SANGER_5_FBgn0015014	3.47	500bp	top50perTarget	0.0334154	0.0954563
CLOCK	PGRMC2	TRUE	1	flyfactorsurvey__tgo_sima_SANGER_5_FBgn0015014	3.47	500bp	top50perTarget	0.0596257	0.0633734
CLOCK	PLRG1	TRUE	1	flyfactorsurvey__tgo_sima_SANGER_5_FBgn0015014	3.47	500bp	top50perTarget	0.0580596	0.0304316
CLOCK	POGZ	TRUE	1	flyfactorsurvey__tgo_sima_SANGER_5_FBgn0015014	3.47	500bp	top50perTarget	0.0358619	0.147284
CLOCK	PRKAR2A	TRUE	1	flyfactorsurvey__tgo_sima_SANGER_5_FBgn0015014	3.47	500bp	top50perTarget	0.0583271	0.0286511
CLOCK	PRPF38B	TRUE	2	flyfactorsurvey__tgo_sima_SANGER_5_FBgn0015014	3.47	500bp	top50perTarget	0.057961	0.0369878
CLOCK	REL	TRUE	1	flyfactorsurvey__tgo_sima_SANGER_5_FBgn0015014	3.47	500bp	top50perTarget	0.039013	0.0718063
CLOCK	RNF146	TRUE	1	flyfactorsurvey__tgo_sima_SANGER_5_FBgn0015014	3.47	500bp	top50perTarget	0.0389425	0.1107
CLOCK	RNF38	TRUE	2	flyfactorsurvey__tgo_sima_SANGER_5_FBgn0015014	3.47	500bp	top50perTarget	0.0338744	0.0986872
CLOCK	SCYL2	TRUE	1	flyfactorsurvey__tgo_sima_SANGER_5_FBgn0015014	3.47	500bp	top50perTarget	0.0379366	0.122806
CLOCK	SDF2L1	TRUE	1	flyfactorsurvey__tgo_sima_SANGER_5_FBgn0015014	3.47	500bp	top50perTarget	0.0530857	0.119977
CLOCK	SIK3	TRUE	1	flyfactorsurvey__tgo_sima_SANGER_5_FBgn0015014	3.47	500bp	top50perTarget	0.033057	0.11717
CLOCK	SNAP29	TRUE	1	flyfactorsurvey__tgo_sima_SANGER_5_FBgn0015014	3.47	500bp	top50perTarget	0.0344074	0.128741
CLOCK	SPOP	TRUE	1	flyfactorsurvey__tgo_sima_SANGER_5_FBgn0015014	3.47	500bp	top50perTarget	0.0724701	0.0386949
CLOCK	TEF	TRUE	2	flyfactorsurvey__tgo_sima_SANGER_5_FBgn0015014	3.47	500bp	top50perTarget	0.0317242	0.155073
CLOCK	THRAP3	TRUE	1	flyfactorsurvey__tgo_sima_SANGER_5_FBgn0015014	3.47	500bp	top50perTarget	0.0735428	0.0313179
CLOCK	TMEM131	TRUE	1	flyfactorsurvey__tgo_sima_SANGER_5_FBgn0015014	3.47	500bp	top50perTarget	0.049218	0.0764965
CLOCK	UBE2W	TRUE	1	flyfactorsurvey__tgo_sima_SANGER_5_FBgn0015014	3.47	500bp	top50perTarget	0.0621885	0.0622285
CLOCK	UBR2	TRUE	1	flyfactorsurvey__tgo_sima_SANGER_5_FBgn0015014	3.47	500bp	top50perTarget	0.0564247	0.0702669
CLOCK	VPS37C	TRUE	1	flyfactorsurvey__tgo_sima_SANGER_5_FBgn0015014	3.47	500bp	top50perTarget	0.0767223	0.00723612
CLOCK	ZBTB7A	TRUE	1	flyfactorsurvey__tgo_sima_SANGER_5_FBgn0015014	3.47	500bp	top50perTarget	0.0422225	0.10327
CLOCK	ZNRF2	TRUE	1	flyfactorsurvey__tgo_sima_SANGER_5_FBgn0015014	3.47	500bp	top50perTarget	0.0356571	0.428889
CLOCK	MCM6	TRUE	1	flyfactorsurvey__dys_tgo_SANGER_5_FBgn0015014	3.43	500bp	top50perTarget	0.0655388	0.0932635
CLOCK	TP53	TRUE	1	flyfactorsurvey__dys_tgo_SANGER_5_FBgn0015014	3.43	500bp	top50perTarget	0.047729	0.139394
CREB1	CHD2	FALSE	1	tfdimers__MD00221	3.61	500bp	top50perTarget	0.0392384	0.155948
CREB1	ETV1	FALSE	1	tfdimers__MD00221	3.61	500bp	top50perTarget	0.0542944	0.036322
CREB1	LIMS1	FALSE	1	tfdimers__MD00221	3.61	500bp	top50perTarget	0.066985	0.0597229
CREB1	MYO15A	FALSE	1	tfdimers__MD00221	3.61	500bp	top50perTarget	0.0612305	0.0458139
CREB1	NEUROD2	FALSE	1	tfdimers__MD00221	3.61	500bp	top50perTarget	0.0427223	0.0981194
CREB1	RASAL2	FALSE	1	tfdimers__MD00221	3.61	500bp	top50perTarget	0.0330415	0.0852993
CREB1	SH2B3	FALSE	1	tfdimers__MD00221	3.61	500bp	top50perTarget	0.0490305	0.0547305
CREB1	THBS2	FALSE	1	tfdimers__MD00221	3.61	500bp	top50perTarget	0.0575179	0.089827
CREB1	UBN2	FALSE	1	tfdimers__MD00221	3.61	500bp	top50perTarget	0.0466982	0.0734099
CREM	AGPAT4	TRUE	2	transfac_pro__M07679	3.63	500bp	top50perTarget	0.0557457	0.135313
CREM	ARFGEF2	TRUE	2	transfac_pro__M07679	3.63	500bp	top50perTarget	0.0426651	0.157079
CREM	BRAF	TRUE	3	transfac_pro__M07679	3.63	500bp	top50perTarget	0.047067	0.0535875
CREM	CD47	TRUE	1	transfac_pro__M07679	3.63	500bp	top50perTarget	0.110319	0.0304274
CREM	CHD7	TRUE	1	transfac_pro__M07679	3.63	500bp	top50perTarget	0.0711696	0.145035
CREM	CREB3L2	TRUE	1	transfac_pro__M07679	3.63	500bp	top50perTarget	0.049975	0.144466
CREM	CREM	TRUE	2	transfac_pro__M07679	3.63	500bp	top50perTarget	1	NA
CREM	EHD1	TRUE	1	transfac_pro__M07679	3.63	500bp	top50perTarget	0.0407745	0.149322
CREM	FOSL2	TRUE	1	transfac_pro__M07679	3.63	500bp	top50perTarget	0.0663666	0.105992
CREM	GFPT1	TRUE	1	transfac_pro__M07679	3.63	500bp	top50perTarget	0.044495	0.300488
CREM	IL10	TRUE	1	transfac_pro__M07679	3.63	500bp	top50perTarget	0.0557489	0.495971
CREM	LIN54	TRUE	1	transfac_pro__M07679	3.63	500bp	top50perTarget	0.065866	0.0925445
CREM	MMP14	TRUE	1	transfac_pro__M07679	3.63	500bp	top50perTarget	0.180696	0.120067
CREM	SNRNP48	TRUE	1	transfac_pro__M07679	3.63	500bp	top50perTarget	0.0371133	0.161425
CREM	TP53INP2	TRUE	3	transfac_pro__M07679	3.63	500bp	top50perTarget	0.106253	0.125701
CREM	ULK2	TRUE	1	transfac_pro__M07679	3.63	500bp	top50perTarget	0.0591515	0.0569499
CREM	UTP18	TRUE	1	transfac_pro__M07679	3.63	500bp	top50perTarget	0.112841	0.0198115
CREM	AIG1	TRUE	2	transfac_pro__M00801	3.51	10kb	top50perTarget	0.071589	0.0357282
CREM	BLVRB	TRUE	1	transfac_pro__M00801	3.51	10kb	top50perTarget	0.0852532	0.0407928
CREM	DTX3	TRUE	1	transfac_pro__M00801	3.51	10kb	top50perTarget	0.0459149	0.176275
CREM	KLF3	TRUE	1	transfac_pro__M00801	3.51	10kb	top50perTarget	0.0538473	0.0878424
CREM	LMBRD1	TRUE	1	transfac_pro__M00801	3.51	10kb	top50perTarget	0.0649468	0.0620605
CREM	NDEL1	TRUE	2	transfac_pro__M00801	3.51	10kb	top50perTarget	0.0924285	0.0513383
CREM	NFIL3	TRUE	1	transfac_pro__M00801	3.51	10kb	top50perTarget	0.0642754	0.958658
CREM	NFIX	TRUE	1	transfac_pro__M00801	3.51	10kb	top50perTarget	0.0646998	0.0136288
CREM	NR4A2	TRUE	2	transfac_pro__M00801	3.51	10kb	top50perTarget	0.126655	0.389682
CREM	PDE4B	TRUE	1	transfac_pro__M00801	3.51	10kb	top50perTarget	0.105961	0.444782
CREM	RBM47	TRUE	1	transfac_pro__M00801	3.51	10kb	top50perTarget	0.103951	0.0387178
CREM	RNF19A	TRUE	2	transfac_pro__M00801	3.51	10kb	top50perTarget	0.0487362	0.189161
CREM	ZNF516	TRUE	1	transfac_pro__M00801	3.51	10kb	top50perTarget	0.0604698	0.41242
CREM	ATF1	TRUE	1	transfac_pro__M00801	3.24	500bp	top50perTarget	0.0646276	0.0323331
CREM	EMILIN2	TRUE	1	transfac_pro__M00801	3.24	500bp	top50perTarget	0.045609	0.141952
CREM	SRF	TRUE	1	transfac_pro__M00801	3.24	500bp	top50perTarget	0.0424083	0.0517092
CREM	USP38	TRUE	1	transfac_pro__M00801	3.24	500bp	top50perTarget	0.0489572	0.104235
CTCFL	CNDP2	FALSE	1	neph__UW.Motif.0003	3.43	10kb	top50perTarget	0.0348474	0.193067
CTCFL	CTCFL	FALSE	1	neph__UW.Motif.0003	3.43	10kb	top50perTarget	1	NA
CTCFL	NFIB	FALSE	1	neph__UW.Motif.0003	3.43	10kb	top50perTarget	0.0451603	0.46906
CTCFL	OPTN	FALSE	1	neph__UW.Motif.0003	3.43	10kb	top50perTarget	0.0543951	0.639821
CTCFL	PAX8	FALSE	1	neph__UW.Motif.0003	3.43	10kb	top50perTarget	0.046267	0.253051
E2F1	TCEAL8	FALSE	1	transfac_pro__M00425	7.08	10kb	top50perTarget	0.0379433	0.0939231
E2F1	ATAD2	TRUE	7	transfac_public__M00024	6.15	10kb	top50perTarget	0.0518131	0.131312
E2F1	BAZ1A	TRUE	2	transfac_public__M00024	6.15	10kb	top50perTarget	0.065479	0.0432577
E2F1	CBX5	TRUE	8	transfac_public__M00024	6.15	10kb	top50perTarget	0.083364	0.104287
E2F1	CD36	TRUE	2	transfac_public__M00024	6.15	10kb	top50perTarget	0.0429177	0.175763
E2F1	CHTF8	TRUE	3	transfac_public__M00024	6.15	10kb	top50perTarget	0.0430951	0.102079
E2F1	DCAF5	TRUE	3	transfac_public__M00024	6.15	10kb	top50perTarget	0.0533477	0.0290881
E2F1	DCP2	TRUE	6	transfac_public__M00024	6.15	10kb	top50perTarget	0.0515559	0.103309
E2F1	DEK	TRUE	6	transfac_public__M00024	6.15	10kb	top50perTarget	0.136491	0.0627209
E2F1	DNMT1	TRUE	4	transfac_public__M00024	6.15	10kb	top50perTarget	0.0726473	0.434491
E2F1	E2F1	TRUE	9	transfac_public__M00024	6.15	10kb	top50perTarget	1	NA
E2F1	ELMO2	TRUE	4	transfac_public__M00024	6.15	10kb	top50perTarget	0.0710857	0.034733
E2F1	GORASP2	TRUE	7	transfac_public__M00024	6.15	10kb	top50perTarget	0.0360283	0.146251
E2F1	GPM6A	TRUE	5	transfac_public__M00024	6.15	10kb	top50perTarget	0.0410073	0.297665
E2F1	HAT1	TRUE	6	transfac_public__M00024	6.15	10kb	top50perTarget	0.0914022	0.0452313
E2F1	HELLS	TRUE	8	transfac_public__M00024	6.15	10kb	top50perTarget	0.0952546	0.611465
E2F1	HMGA1	TRUE	7	transfac_public__M00024	6.15	10kb	top50perTarget	0.0500823	0.0884297
E2F1	L1CAM	TRUE	2	transfac_public__M00024	6.15	10kb	top50perTarget	0.0421806	0.0474409
E2F1	MCM3	TRUE	9	transfac_public__M00024	6.15	10kb	top50perTarget	0.0807606	0.689787
E2F1	MCM6	TRUE	10	transfac_public__M00024	6.15	10kb	top50perTarget	0.108649	0.569515
E2F1	MCM7	TRUE	6	transfac_public__M00024	6.15	10kb	top50perTarget	0.0809591	0.26
E2F1	NAA38	TRUE	5	transfac_public__M00024	6.15	10kb	top50perTarget	0.054548	0.0782268
E2F1	NASP	TRUE	4	transfac_public__M00024	6.15	10kb	top50perTarget	0.103351	0.160376
E2F1	OGDH	TRUE	3	transfac_public__M00024	6.15	10kb	top50perTarget	0.0560313	0.18339
E2F1	PCGF5	TRUE	3	transfac_public__M00024	6.15	10kb	top50perTarget	0.0585602	0.0557486
E2F1	PCNA	TRUE	7	transfac_public__M00024	6.15	10kb	top50perTarget	0.117191	0.265922
E2F1	PLEKHA3	TRUE	3	transfac_public__M00024	6.15	10kb	top50perTarget	0.0425665	0.377695
E2F1	POR	TRUE	3	transfac_public__M00024	6.15	10kb	top50perTarget	0.030389	0.107075
E2F1	PSEN2	TRUE	2	transfac_public__M00024	6.15	10kb	top50perTarget	0.0460473	0.0240101
E2F1	QSER1	TRUE	5	transfac_public__M00024	6.15	10kb	top50perTarget	0.0606831	0.104687
E2F1	RFC3	TRUE	2	transfac_public__M00024	6.15	10kb	top50perTarget	0.10241	0.578701
E2F1	STMN1	TRUE	9	transfac_public__M00024	6.15	10kb	top50perTarget	0.141019	0.108709
E2F1	TUBB	TRUE	5	transfac_public__M00024	6.15	10kb	top50perTarget	0.12591	0.0284994
E2F1	UTRN	TRUE	4	transfac_public__M00024	6.15	10kb	top50perTarget	0.0455133	0.225396
E2F1	VAX1	TRUE	2	transfac_public__M00024	6.15	10kb	top50perTarget	0.0535436	0.0671203
E2F1	ZNF367	TRUE	9	transfac_public__M00024	6.15	10kb	top50perTarget	0.078964	0.167387
E2F1	BRD4	TRUE	2	transfac_pro__M00938	5.83	10kb	top50perTarget	0.0749945	0.0219991
E2F1	AGFG2	TRUE	7	transfac_pro__M00803	4.56	500bp	top50perTarget	0.0621333	0.241063
E2F1	AP1S1	TRUE	3	transfac_pro__M00803	4.56	500bp	top50perTarget	0.0927869	0.0238023
E2F1	CNNM4	TRUE	6	transfac_pro__M00803	4.56	500bp	top50perTarget	0.0314119	0.111082
E2F1	DAD1	TRUE	3	transfac_pro__M00803	4.56	500bp	top50perTarget	0.0588512	0.0437487
E2F1	NBN	TRUE	5	transfac_pro__M00803	4.56	500bp	top50perTarget	0.0588772	0.0320161
E2F1	RSBN1	TRUE	5	transfac_pro__M00803	4.56	500bp	top50perTarget	0.0341022	0.0799682
E2F1	STIP1	TRUE	4	transfac_pro__M00803	4.56	500bp	top50perTarget	0.0656813	0.142593
E2F1	TFDP1	TRUE	6	transfac_pro__M00803	4.56	500bp	top50perTarget	0.115001	0.162309
E2F1	UCHL3	TRUE	5	transfac_pro__M00803	4.56	500bp	top50perTarget	0.0600349	0.0383666
E2F1	USP1	TRUE	7	transfac_pro__M00803	4.56	500bp	top50perTarget	0.101427	0.115714
E2F1	USP37	TRUE	5	transfac_pro__M00803	4.56	500bp	top50perTarget	0.0375588	0.162037
E2F1	CCNK	TRUE	4	transfac_public__M00024	4.43	500bp	top50perTarget	0.0452713	0.0488975
E2F1	NDUFB11	TRUE	4	transfac_public__M00024	4.43	500bp	top50perTarget	0.0680963	0.0240733
E2F1	PHIP	TRUE	6	transfac_public__M00024	4.43	500bp	top50perTarget	0.0466475	0.0860844
E2F1	POLR2B	TRUE	4	transfac_public__M00024	4.43	500bp	top50perTarget	0.0527953	0.0703874
E2F1	RAD9A	TRUE	1	transfac_public__M00024	4.43	500bp	top50perTarget	0.0626297	0.0700838
E2F1	USP24	TRUE	5	transfac_public__M00024	4.43	500bp	top50perTarget	0.0411825	0.0569552
E2F1	CCDC25	TRUE	4	taipale__E2F1_DBD_TTTGGCGCCAAA	4.42	500bp	top50perTarget	0.0435286	0.118019
E2F1	CDK14	TRUE	1	taipale__E2F1_DBD_TTTGGCGCCAAA	4.42	500bp	top50perTarget	0.055328	0.0587247
E2F1	HCFC1	TRUE	1	taipale__E2F1_DBD_TTTGGCGCCAAA	4.42	500bp	top50perTarget	0.0627664	0.116658
E2F1	NGDN	TRUE	4	taipale__E2F1_DBD_TTTGGCGCCAAA	4.42	500bp	top50perTarget	0.0352466	0.109856
E2F1	PRKACA	TRUE	2	taipale__E2F1_DBD_TTTGGCGCCAAA	4.42	500bp	top50perTarget	0.071975	0.0408387
E2F1	TTLL3	TRUE	3	taipale__E2F1_DBD_TTTGGCGCCAAA	4.42	500bp	top50perTarget	0.0335371	0.201198
E2F1	B4GALT5	TRUE	3	transfac_pro__M00938	4.02	500bp	top50perTarget	0.0462172	0.0180075
E2F1	DPM3	TRUE	1	transfac_pro__M00938	4.02	500bp	top50perTarget	0.0320909	0.176703
E2F1	OAS3	TRUE	1	transfac_pro__M00938	4.02	500bp	top50perTarget	0.0408932	0.0957133
E2F1	ACAT1	TRUE	1	transfac_pro__M00430	3.15	500bp	top50perTarget	0.0747024	0.0627603
E2F1	XPO4	TRUE	1	transfac_pro__M00430	3.15	500bp	top50perTarget	0.0371858	0.210999
E2F3	DENND4A	FALSE	4	transfac_pro__M00938	7.76	500bp	top50perTarget	0.0304391	0.0853503
E2F3	HMBS	FALSE	3	transfac_pro__M00938	7.76	500bp	top50perTarget	0.0491432	0.232835
E2F3	AP1G2	FALSE	1	homer__TTCGCGCGAAAA_E2F	7.49	500bp	top50perTarget	0.0357863	0.0904824
E2F3	CCDC28B	FALSE	1	homer__TTCGCGCGAAAA_E2F	7.49	500bp	top50perTarget	0.0334883	0.0899379
E2F3	MLLT10	FALSE	1	homer__TTCGCGCGAAAA_E2F	7.49	500bp	top50perTarget	0.0484944	0.0823195
E2F3	NCBP1	FALSE	2	homer__TTCGCGCGAAAA_E2F	7.49	500bp	top50perTarget	0.0307871	0.225747
E2F3	SPHK2	FALSE	1	homer__TTCGCGCGAAAA_E2F	7.49	500bp	top50perTarget	0.0553888	0.156399
E2F3	STK3	FALSE	1	homer__TTCGCGCGAAAA_E2F	7.49	500bp	top50perTarget	0.0336918	0.260973
E2F3	USP37	FALSE	2	homer__TTCGCGCGAAAA_E2F	7.49	500bp	top50perTarget	0.036787	0.388117
E2F3	WDTC1	FALSE	2	homer__TTCGCGCGAAAA_E2F	7.49	500bp	top50perTarget	0.0417813	0.224069
E2F3	ABHD2	FALSE	1	homer__TTCGCGCGAAAA_E2F	6.59	10kb	top50perTarget	0.0454694	0.0508976
E2F3	HDAC2	FALSE	2	homer__TTCGCGCGAAAA_E2F	6.59	10kb	top50perTarget	0.0526943	0.0664205
E2F3	NCOA6	FALSE	1	homer__TTCGCGCGAAAA_E2F	6.59	10kb	top50perTarget	0.0361995	0.111763
E2F3	SLC25A39	FALSE	2	homer__TTCGCGCGAAAA_E2F	6.59	10kb	top50perTarget	0.0344748	0.226352
E2F3	UGGT1	FALSE	1	homer__TTCGCGCGAAAA_E2F	6.59	10kb	top50perTarget	0.0403899	0.154406
E2F3	ZDHHC21	FALSE	1	homer__TTCGCGCGAAAA_E2F	6.59	10kb	top50perTarget	0.0323635	0.142921
E2F3	TRIM27	FALSE	1	transfac_pro__M00938	4.88	10kb	top50perTarget	0.0428967	0.323187
E2F3	AKAP13	TRUE	4	taipale_cyt_meth__E2F3_NTTTTGGCGCCAAAAN_eDBD	4.69	10kb	top50perTarget	0.0421663	0.027069
E2F3	CBX5	TRUE	5	taipale_cyt_meth__E2F3_NTTTTGGCGCCAAAAN_eDBD	4.69	10kb	top50perTarget	0.0559563	0.272677
E2F3	DNMT1	TRUE	3	taipale_cyt_meth__E2F3_NTTTTGGCGCCAAAAN_eDBD	4.69	10kb	top50perTarget	0.0344261	0.116249
E2F3	E2F1	TRUE	5	taipale_cyt_meth__E2F3_NTTTTGGCGCCAAAAN_eDBD	4.69	10kb	top50perTarget	0.0551451	0.186129
E2F3	E2F3	TRUE	5	taipale_cyt_meth__E2F3_NTTTTGGCGCCAAAAN_eDBD	4.69	10kb	top50perTarget	1	NA
E2F3	MCM6	TRUE	7	taipale_cyt_meth__E2F3_NTTTTGGCGCCAAAAN_eDBD	4.69	10kb	top50perTarget	0.0724895	0.0461655
E2F3	PAXIP1	TRUE	1	taipale_cyt_meth__E2F3_NTTTTGGCGCCAAAAN_eDBD	4.69	10kb	top50perTarget	0.0428982	0.110146
E2F3	WEE1	TRUE	7	taipale_cyt_meth__E2F3_NTTTTGGCGCCAAAAN_eDBD	4.69	10kb	top50perTarget	0.0414726	0.217512
E2F3	ABI2	TRUE	2	transfac_pro__M02089	4.37	500bp	top50perTarget	0.0470912	0.142316
E2F3	AGFG2	TRUE	5	transfac_pro__M02089	4.37	500bp	top50perTarget	0.0424135	0.115549
E2F3	AKAP8L	TRUE	2	transfac_pro__M02089	4.37	500bp	top50perTarget	0.0339102	0.25105
E2F3	GTF2A1	TRUE	6	transfac_pro__M02089	4.37	500bp	top50perTarget	0.0492464	0.247339
E2F3	IPO9	TRUE	3	transfac_pro__M02089	4.37	500bp	top50perTarget	0.0717479	0.0427813
E2F3	MCM3	TRUE	6	transfac_pro__M02089	4.37	500bp	top50perTarget	0.0509587	0.132273
E2F3	SMAD1	TRUE	3	transfac_pro__M02089	4.37	500bp	top50perTarget	0.0400427	0.0627555
E2F3	FAM76B	TRUE	3	transfac_pro__M00803	3.48	500bp	top50perTarget	0.0603496	0.0632123
E2F3	HELLS	TRUE	4	transfac_pro__M00803	3.48	500bp	top50perTarget	0.0537124	0.238594
E2F3	PAPSS1	TRUE	1	transfac_pro__M00803	3.48	500bp	top50perTarget	0.0388013	0.129848
E2F3	PGP	TRUE	3	transfac_pro__M00803	3.48	500bp	top50perTarget	0.0321026	0.124629
E2F3	SNX5	TRUE	2	transfac_pro__M00803	3.48	500bp	top50perTarget	0.0488948	0.0354852
E2F3	UXS1	TRUE	2	transfac_pro__M00803	3.48	500bp	top50perTarget	0.041009	0.0788369
E2F3	UXT	TRUE	2	transfac_pro__M00803	3.48	500bp	top50perTarget	0.0329769	0.119505
EBF1	LMNB1	FALSE	1	tfdimers__MD00035	4.28	500bp	top50perTarget	0.0561284	0.05917
EBF1	CXCL10	TRUE	2	tfdimers__MD00542	3.36	500bp	top50perTarget	0.0715624	0.0303884
EBF1	LIF	TRUE	1	tfdimers__MD00542	3.36	500bp	top50perTarget	0.0477665	0.813835
EBF1	MAP2	TRUE	2	tfdimers__MD00542	3.36	500bp	top50perTarget	0.0386117	0.195179
EBF1	SDC4	TRUE	2	tfdimers__MD00542	3.36	500bp	top50perTarget	0.0698874	0.0323674
ELF1	BAZ2B	TRUE	1	taipale_tf_pairs__MYBL1_ELF1_NMCCGGAACCGTTR_CAP_repr	3.07	10kb	top50perTarget	0.0942914	0.0427047
ELF1	CBLL1	TRUE	1	taipale_tf_pairs__MYBL1_ELF1_NMCCGGAACCGTTR_CAP_repr	3.07	10kb	top50perTarget	0.0795571	0.119327
ELF1	CREB5	TRUE	1	taipale_tf_pairs__MYBL1_ELF1_NMCCGGAACCGTTR_CAP_repr	3.07	10kb	top50perTarget	0.0808887	0.0523332
ELF1	CXXC5	TRUE	1	taipale_tf_pairs__MYBL1_ELF1_NMCCGGAACCGTTR_CAP_repr	3.07	10kb	top50perTarget	0.0700667	0.109733
ELF1	ETV5	TRUE	1	taipale_tf_pairs__MYBL1_ELF1_NMCCGGAACCGTTR_CAP_repr	3.07	10kb	top50perTarget	0.0957147	0.0298459
ELF1	FAM53C	TRUE	1	taipale_tf_pairs__MYBL1_ELF1_NMCCGGAACCGTTR_CAP_repr	3.07	10kb	top50perTarget	0.0949774	0.0618207
ELF1	FNDC3A	TRUE	1	taipale_tf_pairs__MYBL1_ELF1_NMCCGGAACCGTTR_CAP_repr	3.07	10kb	top50perTarget	0.0837222	0.037115
ELF1	FZD7	TRUE	1	taipale_tf_pairs__MYBL1_ELF1_NMCCGGAACCGTTR_CAP_repr	3.07	10kb	top50perTarget	0.0621689	0.26241
ELF1	ILKAP	TRUE	1	taipale_tf_pairs__MYBL1_ELF1_NMCCGGAACCGTTR_CAP_repr	3.07	10kb	top50perTarget	0.0545793	0.129514
ELF1	NCAM1	TRUE	1	taipale_tf_pairs__MYBL1_ELF1_NMCCGGAACCGTTR_CAP_repr	3.07	10kb	top50perTarget	0.0429972	0.33252
ELF1	NR2C2	TRUE	1	taipale_tf_pairs__MYBL1_ELF1_NMCCGGAACCGTTR_CAP_repr	3.07	10kb	top50perTarget	0.0439117	0.14385
ELF1	OAF	TRUE	1	taipale_tf_pairs__MYBL1_ELF1_NMCCGGAACCGTTR_CAP_repr	3.07	10kb	top50perTarget	0.0350414	0.114192
ELF1	PCM1	TRUE	1	taipale_tf_pairs__MYBL1_ELF1_NMCCGGAACCGTTR_CAP_repr	3.07	10kb	top50perTarget	0.102848	0.0808575
ELF1	RNF19A	TRUE	1	taipale_tf_pairs__MYBL1_ELF1_NMCCGGAACCGTTR_CAP_repr	3.07	10kb	top50perTarget	0.047958	0.0792878
ELF1	TAF7	TRUE	1	taipale_tf_pairs__MYBL1_ELF1_NMCCGGAACCGTTR_CAP_repr	3.07	10kb	top50perTarget	0.065627	0.102718
ELF1	TOR1B	TRUE	1	taipale_tf_pairs__MYBL1_ELF1_NMCCGGAACCGTTR_CAP_repr	3.07	10kb	top50perTarget	0.0474425	0.256798
ELF1	ZEB1	TRUE	1	taipale_tf_pairs__MYBL1_ELF1_NMCCGGAACCGTTR_CAP_repr	3.07	10kb	top50perTarget	0.090204	0.0942151
ELF3	CACYBP	FALSE	1	taipale_tf_pairs__ETV2_SOX15_RSCGGAANNNNNNYWTTGT_CAP_repr	3.4	500bp	top50perTarget	0.0336345	0.110354
ELF3	CFDP1	FALSE	1	taipale_tf_pairs__ETV2_SOX15_RSCGGAANNNNNNYWTTGT_CAP_repr	3.4	500bp	top50perTarget	0.0407242	0.150438
ELF3	CLU	FALSE	1	taipale_tf_pairs__ETV2_SOX15_RSCGGAANNNNNNYWTTGT_CAP_repr	3.4	500bp	top50perTarget	0.116235	1.88542
ELF3	CXADR	FALSE	1	taipale_tf_pairs__ETV2_SOX15_RSCGGAANNNNNNYWTTGT_CAP_repr	3.4	500bp	top50perTarget	0.0745465	1.64063
ELF3	DDIT3	FALSE	1	taipale_tf_pairs__ETV2_SOX15_RSCGGAANNNNNNYWTTGT_CAP_repr	3.4	500bp	top50perTarget	0.0403904	0.241272
ELF3	DDX18	FALSE	1	taipale_tf_pairs__ETV2_SOX15_RSCGGAANNNNNNYWTTGT_CAP_repr	3.4	500bp	top50perTarget	0.0571631	0.403315
ELF3	EGR1	FALSE	1	taipale_tf_pairs__ETV2_SOX15_RSCGGAANNNNNNYWTTGT_CAP_repr	3.4	500bp	top50perTarget	0.0763023	0.0368264
ELF3	FAM91A1	FALSE	1	taipale_tf_pairs__ETV2_SOX15_RSCGGAANNNNNNYWTTGT_CAP_repr	3.4	500bp	top50perTarget	0.0422922	0.64916
ELF3	G3BP1	FALSE	1	taipale_tf_pairs__ETV2_SOX15_RSCGGAANNNNNNYWTTGT_CAP_repr	3.4	500bp	top50perTarget	0.054115	0.140348
ELF3	ING4	FALSE	1	taipale_tf_pairs__ETV2_SOX15_RSCGGAANNNNNNYWTTGT_CAP_repr	3.4	500bp	top50perTarget	0.0355135	0.615244
ELF3	IRAK1	FALSE	1	taipale_tf_pairs__ETV2_SOX15_RSCGGAANNNNNNYWTTGT_CAP_repr	3.4	500bp	top50perTarget	0.0537877	1.13642
ELF3	LSM5	FALSE	1	taipale_tf_pairs__ETV2_SOX15_RSCGGAANNNNNNYWTTGT_CAP_repr	3.4	500bp	top50perTarget	0.0745434	0.631915
ELF3	PCGF2	FALSE	1	taipale_tf_pairs__ETV2_SOX15_RSCGGAANNNNNNYWTTGT_CAP_repr	3.4	500bp	top50perTarget	0.0482016	0.542868
ELF3	PREPL	FALSE	1	taipale_tf_pairs__ETV2_SOX15_RSCGGAANNNNNNYWTTGT_CAP_repr	3.4	500bp	top50perTarget	0.0394035	0.478147
ELF3	PRPF19	FALSE	1	taipale_tf_pairs__ETV2_SOX15_RSCGGAANNNNNNYWTTGT_CAP_repr	3.4	500bp	top50perTarget	0.035129	0.455963
ELF3	RBM8A	FALSE	1	taipale_tf_pairs__ETV2_SOX15_RSCGGAANNNNNNYWTTGT_CAP_repr	3.4	500bp	top50perTarget	0.0775661	0.235645
ELF3	RPL32	FALSE	1	taipale_tf_pairs__ETV2_SOX15_RSCGGAANNNNNNYWTTGT_CAP_repr	3.4	500bp	top50perTarget	0.108824	0.100888
ELF3	RPL7L1	FALSE	1	taipale_tf_pairs__ETV2_SOX15_RSCGGAANNNNNNYWTTGT_CAP_repr	3.4	500bp	top50perTarget	0.0584241	0.987787
ELF3	RPS18	FALSE	1	taipale_tf_pairs__ETV2_SOX15_RSCGGAANNNNNNYWTTGT_CAP_repr	3.4	500bp	top50perTarget	0.140068	0.519946
ELF3	RPSA	FALSE	1	taipale_tf_pairs__ETV2_SOX15_RSCGGAANNNNNNYWTTGT_CAP_repr	3.4	500bp	top50perTarget	0.112191	0.857396
ELF3	TMEM41B	FALSE	1	taipale_tf_pairs__ETV2_SOX15_RSCGGAANNNNNNYWTTGT_CAP_repr	3.4	500bp	top50perTarget	0.0445574	0.403832
ELF3	TRMT112	FALSE	1	taipale_tf_pairs__ETV2_SOX15_RSCGGAANNNNNNYWTTGT_CAP_repr	3.4	500bp	top50perTarget	0.0569504	0.363243
ELF3	TXN	FALSE	1	taipale_tf_pairs__ETV2_SOX15_RSCGGAANNNNNNYWTTGT_CAP_repr	3.4	500bp	top50perTarget	0.0685276	0.0760907
ELF3	UGGT1	FALSE	1	taipale_tf_pairs__ETV2_SOX15_RSCGGAANNNNNNYWTTGT_CAP_repr	3.4	500bp	top50perTarget	0.0385873	0.114802
ELF3	UQCRH	FALSE	1	taipale_tf_pairs__ETV2_SOX15_RSCGGAANNNNNNYWTTGT_CAP_repr	3.4	500bp	top50perTarget	0.116584	1.38445
ELF3	YME1L1	FALSE	1	taipale_tf_pairs__ETV2_SOX15_RSCGGAANNNNNNYWTTGT_CAP_repr	3.4	500bp	top50perTarget	0.0531567	0.0853723
ELF3	ZKSCAN1	FALSE	1	taipale_tf_pairs__ETV2_SOX15_RSCGGAANNNNNNYWTTGT_CAP_repr	3.4	500bp	top50perTarget	0.0629243	3.44969
ELF3	ZNHIT1	FALSE	1	taipale_tf_pairs__ETV2_SOX15_RSCGGAANNNNNNYWTTGT_CAP_repr	3.4	500bp	top50perTarget	0.0462267	0.0719234
ELK4	ELK4	FALSE	1	tfdimers__MD00195	3.86	10kb	top50perTarget	1	NA
ELK4	GTF2IRD1	FALSE	1	tfdimers__MD00195	3.86	10kb	top50perTarget	0.0344656	0.259027
ELK4	PTPN11	FALSE	1	tfdimers__MD00195	3.86	10kb	top50perTarget	0.0309906	0.523182
ELK4	SLC23A2	FALSE	1	tfdimers__MD00195	3.86	10kb	top50perTarget	0.032033	0.0424462
ELK4	ZNF395	FALSE	1	tfdimers__MD00195	3.86	10kb	top50perTarget	0.0381784	0.0686153
EP300	ARAP1	FALSE	1	tfdimers__MD00569	3.01	10kb	top50perTarget	0.060004	0.0844222
EP300	ARHGAP21	FALSE	1	tfdimers__MD00569	3.01	10kb	top50perTarget	0.047742	0.518039
EP300	ARID4B	FALSE	1	tfdimers__MD00569	3.01	10kb	top50perTarget	0.0792913	0.173102
EP300	ATF2	FALSE	1	tfdimers__MD00569	3.01	10kb	top50perTarget	0.0929269	0.0639274
EP300	ATF7	FALSE	1	tfdimers__MD00569	3.01	10kb	top50perTarget	0.063289	0.253248
EP300	ATXN7L3	FALSE	1	tfdimers__MD00569	3.01	10kb	top50perTarget	0.101274	0.0447634
EP300	BACH2	FALSE	1	tfdimers__MD00569	3.01	10kb	top50perTarget	0.055037	0.592423
EP300	BCL6	FALSE	1	tfdimers__MD00569	3.01	10kb	top50perTarget	0.0801877	0.256726
EP300	BCOR	FALSE	1	tfdimers__MD00569	3.01	10kb	top50perTarget	0.047782	0.108551
EP300	C1orf21	FALSE	1	tfdimers__MD00569	3.01	10kb	top50perTarget	0.0734029	0.106697
EP300	CADM1	FALSE	1	tfdimers__MD00569	3.01	10kb	top50perTarget	0.201651	0.0145049
EP300	CD82	FALSE	1	tfdimers__MD00569	3.01	10kb	top50perTarget	0.0526303	0.282641
EP300	CDK13	FALSE	1	tfdimers__MD00569	3.01	10kb	top50perTarget	0.100954	0.115719
EP300	CHD3	FALSE	1	tfdimers__MD00569	3.01	10kb	top50perTarget	0.0855118	0.104552
EP300	DIDO1	FALSE	1	tfdimers__MD00569	3.01	10kb	top50perTarget	0.0461101	0.158324
EP300	DUSP6	FALSE	1	tfdimers__MD00569	3.01	10kb	top50perTarget	0.0894178	0.0323157
EP300	EGR1	FALSE	1	tfdimers__MD00569	3.01	10kb	top50perTarget	0.109522	0.0572172
EP300	EIF5A	FALSE	1	tfdimers__MD00569	3.01	10kb	top50perTarget	0.150629	0.0327402
EP300	ELF2	FALSE	1	tfdimers__MD00569	3.01	10kb	top50perTarget	0.0702682	0.282463
EP300	FOSB	FALSE	1	tfdimers__MD00569	3.01	10kb	top50perTarget	0.0929519	0.0387244
EP300	GDI1	FALSE	1	tfdimers__MD00569	3.01	10kb	top50perTarget	0.0844093	0.0800279
EP300	IRF2	FALSE	1	tfdimers__MD00569	3.01	10kb	top50perTarget	0.12043	0.302917
EP300	KCND1	FALSE	1	tfdimers__MD00569	3.01	10kb	top50perTarget	0.0618133	0.0461492
EP300	MLLT10	FALSE	1	tfdimers__MD00569	3.01	10kb	top50perTarget	0.073284	0.126963
EP300	MNT	FALSE	1	tfdimers__MD00569	3.01	10kb	top50perTarget	0.10573	0.0413084
EP300	MTA3	FALSE	1	tfdimers__MD00569	3.01	10kb	top50perTarget	0.0537459	0.303697
EP300	NPEPPS	FALSE	1	tfdimers__MD00569	3.01	10kb	top50perTarget	0.0854232	0.120195
EP300	NR4A1	FALSE	1	tfdimers__MD00569	3.01	10kb	top50perTarget	0.156918	0.0864564
EP300	PHF21A	FALSE	1	tfdimers__MD00569	3.01	10kb	top50perTarget	0.0652213	0.168297
EP300	PLEKHG3	FALSE	1	tfdimers__MD00569	3.01	10kb	top50perTarget	0.0443572	0.185424
EP300	POU2F1	FALSE	1	tfdimers__MD00569	3.01	10kb	top50perTarget	0.0585272	0.140393
EP300	RARG	FALSE	1	tfdimers__MD00569	3.01	10kb	top50perTarget	0.069761	0.0690461
EP300	RCOR1	FALSE	1	tfdimers__MD00569	3.01	10kb	top50perTarget	0.0647172	0.0787908
EP300	RUNX2	FALSE	1	tfdimers__MD00569	3.01	10kb	top50perTarget	0.0408002	0.145173
EP300	SOX4	FALSE	1	tfdimers__MD00569	3.01	10kb	top50perTarget	0.0563436	0.170692
EP300	SPRED1	FALSE	1	tfdimers__MD00569	3.01	10kb	top50perTarget	0.132791	0.0430142
EP300	STAC2	FALSE	1	tfdimers__MD00569	3.01	10kb	top50perTarget	0.060468	0.1262
EP300	TAOK2	FALSE	1	tfdimers__MD00569	3.01	10kb	top50perTarget	0.0774238	0.0988525
EP300	TAOK3	FALSE	1	tfdimers__MD00569	3.01	10kb	top50perTarget	0.158409	0.0401603
EP300	TNRC18	FALSE	1	tfdimers__MD00569	3.01	10kb	top50perTarget	0.0427004	0.241831
EP300	UBTF	FALSE	1	tfdimers__MD00569	3.01	10kb	top50perTarget	0.0668819	0.0878959
EP300	UNC80	FALSE	1	tfdimers__MD00569	3.01	10kb	top50perTarget	0.0964372	0.0711089
EP300	UPF2	FALSE	1	tfdimers__MD00569	3.01	10kb	top50perTarget	0.080392	0.402091
EP300	VEZF1	FALSE	1	tfdimers__MD00569	3.01	10kb	top50perTarget	0.0779958	0.0738711
EP300	WT1	FALSE	1	tfdimers__MD00569	3.01	10kb	top50perTarget	0.0329773	0.1581
EP300	ZBTB20	FALSE	1	tfdimers__MD00569	3.01	10kb	top50perTarget	0.0940634	0.0349122
EP300	ZNF292	FALSE	1	tfdimers__MD00569	3.01	10kb	top50perTarget	0.0607224	0.111337
EP300	ZNF385A	FALSE	1	tfdimers__MD00569	3.01	10kb	top50perTarget	0.095522	0.0464648
EP300	ZNF579	FALSE	1	tfdimers__MD00569	3.01	10kb	top50perTarget	0.0482943	0.0968684
EP300	ZNF710	FALSE	1	tfdimers__MD00569	3.01	10kb	top50perTarget	0.084852	0.173416
ERF	C1QC	FALSE	2	tfdimers__MD00581	3.46	500bp	top50perTarget	0.0406402	0.0629651
ERF	DGKZ	FALSE	2	tfdimers__MD00581	3.46	500bp	top50perTarget	0.034325	0.0723662
ERF	SYS1	FALSE	1	tfdimers__MD00581	3.46	500bp	top50perTarget	0.0319192	0.14451
ERF	VCPIP1	FALSE	2	tfdimers__MD00581	3.46	500bp	top50perTarget	0.0365503	0.0835152
ETS1	ETS1	FALSE	1	tfdimers__MD00282	3.56	10kb	top50perTarget	1	NA
ETS1	NDRG1	FALSE	1	tfdimers__MD00282	3.56	10kb	top50perTarget	0.0490134	0.0721091
ETS1	SLC2A1	FALSE	1	tfdimers__MD00282	3.56	10kb	top50perTarget	0.0302163	0.0441403
ETS1	SQSTM1	FALSE	1	tfdimers__MD00282	3.56	10kb	top50perTarget	0.0355369	0.0703196
ETS1	SSR3	FALSE	1	tfdimers__MD00282	3.56	10kb	top50perTarget	0.0467704	0.0949152
ETS1	ZNF639	FALSE	1	tfdimers__MD00282	3.56	10kb	top50perTarget	0.0376869	0.243353
ETS2	AKAP13	FALSE	2	tfdimers__MD00581	4.2	10kb	top50perTarget	0.0764972	0.0443041
ETS2	ATXN7L3	FALSE	2	tfdimers__MD00581	4.2	10kb	top50perTarget	0.0463579	0.0498095
ETS2	CHD1	FALSE	1	tfdimers__MD00581	4.2	10kb	top50perTarget	0.0530695	0.0806118
ETS2	FBXW11	FALSE	2	tfdimers__MD00581	4.2	10kb	top50perTarget	0.0404334	0.0423204
ETS2	IVNS1ABP	FALSE	1	tfdimers__MD00581	4.2	10kb	top50perTarget	0.0839075	0.0424021
ETS2	LCP2	FALSE	3	tfdimers__MD00581	4.2	10kb	top50perTarget	0.0601024	0.11147
ETS2	MPEG1	FALSE	2	tfdimers__MD00581	4.2	10kb	top50perTarget	0.0933663	0.0880072
ETS2	NR4A1	FALSE	1	tfdimers__MD00581	4.2	10kb	top50perTarget	0.122951	0.153068
ETS2	PTPN6	FALSE	2	tfdimers__MD00581	4.2	10kb	top50perTarget	0.062168	0.194757
ETS2	SIRPA	FALSE	3	tfdimers__MD00581	4.2	10kb	top50perTarget	0.0714999	0.0492744
ETS2	TMEM39A	FALSE	1	tfdimers__MD00581	4.2	10kb	top50perTarget	0.0367753	0.170852
ETS2	ACER3	FALSE	1	tfdimers__MD00204	3.85	10kb	top50perTarget	0.0476934	0.130114
ETS2	ACTR2	FALSE	1	tfdimers__MD00204	3.85	10kb	top50perTarget	0.0903488	0.0573513
ETS2	ADIPOR1	FALSE	1	tfdimers__MD00204	3.85	10kb	top50perTarget	0.0679828	0.0563243
ETS2	ARHGAP5	FALSE	1	tfdimers__MD00204	3.85	10kb	top50perTarget	0.06696	0.058761
ETS2	B3GNT2	FALSE	2	tfdimers__MD00204	3.85	10kb	top50perTarget	0.0730666	0.0454876
ETS2	BECN1	FALSE	1	tfdimers__MD00204	3.85	10kb	top50perTarget	0.0513461	0.0950508
ETS2	CACNA1A	FALSE	1	tfdimers__MD00204	3.85	10kb	top50perTarget	0.0345204	0.111599
ETS2	CCND1	FALSE	1	tfdimers__MD00204	3.85	10kb	top50perTarget	0.040991	0.0890003
ETS2	CCND2	FALSE	1	tfdimers__MD00204	3.85	10kb	top50perTarget	0.0500748	0.0949915
ETS2	CCNG2	FALSE	2	tfdimers__MD00204	3.85	10kb	top50perTarget	0.057722	0.287832
ETS2	CD83	FALSE	1	tfdimers__MD00204	3.85	10kb	top50perTarget	0.0631402	0.0696374
ETS2	CXCL3	FALSE	1	tfdimers__MD00204	3.85	10kb	top50perTarget	0.0659352	0.118396
ETS2	CXCR3	FALSE	1	tfdimers__MD00204	3.85	10kb	top50perTarget	0.0531837	0.0950254
ETS2	DNAJC7	FALSE	1	tfdimers__MD00204	3.85	10kb	top50perTarget	0.0578548	0.10004
ETS2	DYRK2	FALSE	1	tfdimers__MD00204	3.85	10kb	top50perTarget	0.0746819	0.1582
ETS2	ERAP1	FALSE	1	tfdimers__MD00204	3.85	10kb	top50perTarget	0.0466211	0.107161
ETS2	FKBP15	FALSE	1	tfdimers__MD00204	3.85	10kb	top50perTarget	0.0349542	0.160273
ETS2	FMNL3	FALSE	1	tfdimers__MD00204	3.85	10kb	top50perTarget	0.0622937	0.782811
ETS2	GNAI3	FALSE	2	tfdimers__MD00204	3.85	10kb	top50perTarget	0.107588	0.0927417
ETS2	GPBP1	FALSE	1	tfdimers__MD00204	3.85	10kb	top50perTarget	0.0735299	0.0462798
ETS2	IL1RN	FALSE	2	tfdimers__MD00204	3.85	10kb	top50perTarget	0.0841028	0.270595
ETS2	ITGB2	FALSE	1	tfdimers__MD00204	3.85	10kb	top50perTarget	0.0333887	0.0453739
ETS2	KCTD12	FALSE	1	tfdimers__MD00204	3.85	10kb	top50perTarget	0.0963191	0.19909
ETS2	LRCH1	FALSE	1	tfdimers__MD00204	3.85	10kb	top50perTarget	0.046577	0.260479
ETS2	LUZP1	FALSE	1	tfdimers__MD00204	3.85	10kb	top50perTarget	0.0461344	0.0861513
ETS2	LXN	FALSE	2	tfdimers__MD00204	3.85	10kb	top50perTarget	0.0339471	0.643287
ETS2	LYN	FALSE	1	tfdimers__MD00204	3.85	10kb	top50perTarget	0.0755698	0.113271
ETS2	LYST	FALSE	1	tfdimers__MD00204	3.85	10kb	top50perTarget	0.0457687	0.358155
ETS2	MARCKSL1	FALSE	1	tfdimers__MD00204	3.85	10kb	top50perTarget	0.14349	0.162117
ETS2	MED14	FALSE	1	tfdimers__MD00204	3.85	10kb	top50perTarget	0.0434883	0.121778
ETS2	MTMR6	FALSE	1	tfdimers__MD00204	3.85	10kb	top50perTarget	0.0386764	0.478094
ETS2	MYCBP2	FALSE	1	tfdimers__MD00204	3.85	10kb	top50perTarget	0.0693573	0.051845
ETS2	N4BP1	FALSE	1	tfdimers__MD00204	3.85	10kb	top50perTarget	0.0587777	0.0577877
ETS2	NAA50	FALSE	1	tfdimers__MD00204	3.85	10kb	top50perTarget	0.0639409	0.0355277
ETS2	NDEL1	FALSE	1	tfdimers__MD00204	3.85	10kb	top50perTarget	0.0707838	0.0402831
ETS2	NRIP1	FALSE	1	tfdimers__MD00204	3.85	10kb	top50perTarget	0.0788703	0.298925
ETS2	NUFIP2	FALSE	2	tfdimers__MD00204	3.85	10kb	top50perTarget	0.0721837	0.0399881
ETS2	NUMA1	FALSE	1	tfdimers__MD00204	3.85	10kb	top50perTarget	0.0326112	0.146422
ETS2	PEAK1	FALSE	1	tfdimers__MD00204	3.85	10kb	top50perTarget	0.0643072	0.0664371
ETS2	PPARA	FALSE	1	tfdimers__MD00204	3.85	10kb	top50perTarget	0.0397874	0.175279
ETS2	REPS1	FALSE	1	tfdimers__MD00204	3.85	10kb	top50perTarget	0.0328944	0.252554
ETS2	RHOH	FALSE	1	tfdimers__MD00204	3.85	10kb	top50perTarget	0.0348611	0.159013
ETS2	SH2D1A	FALSE	1	tfdimers__MD00204	3.85	10kb	top50perTarget	0.0476907	0.360026
ETS2	TP53BP1	FALSE	1	tfdimers__MD00204	3.85	10kb	top50perTarget	0.0379528	0.0823459
ETS2	UXS1	FALSE	1	tfdimers__MD00204	3.85	10kb	top50perTarget	0.0463784	0.0910203
ETS2	ZC3H12C	FALSE	1	tfdimers__MD00204	3.85	10kb	top50perTarget	0.0598552	0.128101
ETS2	ZFP36L1	FALSE	2	tfdimers__MD00204	3.85	10kb	top50perTarget	0.0868496	0.0251048
ETS2	ZNF800	FALSE	1	tfdimers__MD00204	3.85	10kb	top50perTarget	0.0711888	0.181236
ETS2	ARHGDIB	TRUE	4	tfdimers__MD00145	3.38	10kb	top50perTarget	0.0492027	0.240346
ETS2	BRD3	TRUE	2	tfdimers__MD00145	3.38	10kb	top50perTarget	0.0394782	0.105157
ETS2	C1orf21	TRUE	2	tfdimers__MD00145	3.38	10kb	top50perTarget	0.0431138	0.0846542
ETS2	CCDC50	TRUE	1	tfdimers__MD00145	3.38	10kb	top50perTarget	0.0542291	0.127795
ETS2	CCR5	TRUE	2	tfdimers__MD00145	3.38	10kb	top50perTarget	0.0616852	0.260356
ETS2	CD14	TRUE	2	tfdimers__MD00145	3.38	10kb	top50perTarget	0.0715526	0.610725
ETS2	CDC42EP3	TRUE	2	tfdimers__MD00145	3.38	10kb	top50perTarget	0.034241	0.273801
ETS2	CGGBP1	TRUE	2	tfdimers__MD00145	3.38	10kb	top50perTarget	0.0496291	0.182143
ETS2	CLIP1	TRUE	2	tfdimers__MD00145	3.38	10kb	top50perTarget	0.0442233	0.11511
ETS2	DENND4A	TRUE	2	tfdimers__MD00145	3.38	10kb	top50perTarget	0.0498821	0.12638
ETS2	DUSP16	TRUE	3	tfdimers__MD00145	3.38	10kb	top50perTarget	0.0423098	0.359967
ETS2	EGR3	TRUE	2	tfdimers__MD00145	3.38	10kb	top50perTarget	0.107553	0.156428
ETS2	ETS2	TRUE	1	tfdimers__MD00145	3.38	10kb	top50perTarget	1	NA
ETS2	FAM107B	TRUE	1	tfdimers__MD00145	3.38	10kb	top50perTarget	0.0580106	0.07497
ETS2	FILIP1L	TRUE	4	tfdimers__MD00145	3.38	10kb	top50perTarget	0.0615742	0.114982
ETS2	FPR3	TRUE	1	tfdimers__MD00145	3.38	10kb	top50perTarget	0.0312546	0.220836
ETS2	JMJD1C	TRUE	3	tfdimers__MD00145	3.38	10kb	top50perTarget	0.0750795	0.181289
ETS2	MBNL1	TRUE	4	tfdimers__MD00145	3.38	10kb	top50perTarget	0.10259	0.024887
ETS2	MECP2	TRUE	1	tfdimers__MD00145	3.38	10kb	top50perTarget	0.0332175	0.0758517
ETS2	PDE4B	TRUE	4	tfdimers__MD00145	3.38	10kb	top50perTarget	0.0728447	0.0507845
ETS2	PDGFB	TRUE	3	tfdimers__MD00145	3.38	10kb	top50perTarget	0.067606	0.0643122
ETS2	PELI1	TRUE	4	tfdimers__MD00145	3.38	10kb	top50perTarget	0.0815982	0.0380748
ETS2	PLXNC1	TRUE	4	tfdimers__MD00145	3.38	10kb	top50perTarget	0.0389608	0.0280629
ETS2	SAMSN1	TRUE	4	tfdimers__MD00145	3.38	10kb	top50perTarget	0.075311	0.76126
ETS2	SETD5	TRUE	1	tfdimers__MD00145	3.38	10kb	top50perTarget	0.0577835	0.150707
ETS2	SLC16A6	TRUE	2	tfdimers__MD00145	3.38	10kb	top50perTarget	0.0456883	0.124033
ETS2	UQCRC2	TRUE	3	tfdimers__MD00145	3.38	10kb	top50perTarget	0.0308952	0.0566647
ETS2	CD69	FALSE	1	tfdimers__MD00204	3.18	500bp	top50perTarget	0.0586308	0.30129
ETS2	ERLIN1	FALSE	1	tfdimers__MD00204	3.18	500bp	top50perTarget	0.0313979	0.112557
ETV3	AURKAIP1	FALSE	1	taipale_tf_pairs__ERF_DLX3_RSCGGAANNNNYAATTA_CAP_repr	3.22	500bp	top50perTarget	0.0411169	0.099548
ETV3	BCL2A1	FALSE	1	taipale_tf_pairs__ERF_DLX3_RSCGGAANNNNYAATTA_CAP_repr	3.22	500bp	top50perTarget	0.192931	0.207836
ETV3	CXCR3	FALSE	1	taipale_tf_pairs__ERF_DLX3_RSCGGAANNNNYAATTA_CAP_repr	3.22	500bp	top50perTarget	0.0460865	0.0618993
ETV3	EBF1	FALSE	1	taipale_tf_pairs__ERF_DLX3_RSCGGAANNNNYAATTA_CAP_repr	3.22	500bp	top50perTarget	0.0508546	0.332333
ETV3	EIF2S3	FALSE	1	taipale_tf_pairs__ERF_DLX3_RSCGGAANNNNYAATTA_CAP_repr	3.22	500bp	top50perTarget	0.0323729	0.19889
ETV3	EPB41L2	FALSE	1	taipale_tf_pairs__ERF_DLX3_RSCGGAANNNNYAATTA_CAP_repr	3.22	500bp	top50perTarget	0.068713	0.0706049
ETV3	EXOC5	FALSE	1	taipale_tf_pairs__ERF_DLX3_RSCGGAANNNNYAATTA_CAP_repr	3.22	500bp	top50perTarget	0.0773159	0.0622672
ETV3	FAM110A	FALSE	1	taipale_tf_pairs__ERF_DLX3_RSCGGAANNNNYAATTA_CAP_repr	3.22	500bp	top50perTarget	0.0835894	0.466789
ETV3	HERC2	FALSE	1	taipale_tf_pairs__ERF_DLX3_RSCGGAANNNNYAATTA_CAP_repr	3.22	500bp	top50perTarget	0.048628	0.247857
ETV3	IFT74	FALSE	1	taipale_tf_pairs__ERF_DLX3_RSCGGAANNNNYAATTA_CAP_repr	3.22	500bp	top50perTarget	0.0533139	0.201561
ETV3	IL10	FALSE	1	taipale_tf_pairs__ERF_DLX3_RSCGGAANNNNYAATTA_CAP_repr	3.22	500bp	top50perTarget	0.0721429	1.1642
ETV3	LAS1L	FALSE	1	taipale_tf_pairs__ERF_DLX3_RSCGGAANNNNYAATTA_CAP_repr	3.22	500bp	top50perTarget	0.0528072	0.280388
ETV3	LMO2	FALSE	1	taipale_tf_pairs__ERF_DLX3_RSCGGAANNNNYAATTA_CAP_repr	3.22	500bp	top50perTarget	0.105969	0.0261451
ETV3	MRPS30	FALSE	1	taipale_tf_pairs__ERF_DLX3_RSCGGAANNNNYAATTA_CAP_repr	3.22	500bp	top50perTarget	0.0438569	0.140008
ETV3	NAA35	FALSE	1	taipale_tf_pairs__ERF_DLX3_RSCGGAANNNNYAATTA_CAP_repr	3.22	500bp	top50perTarget	0.0475305	0.105374
ETV3	NFKB2	FALSE	1	taipale_tf_pairs__ERF_DLX3_RSCGGAANNNNYAATTA_CAP_repr	3.22	500bp	top50perTarget	0.0373925	0.143183
ETV3	PIK3CA	FALSE	1	taipale_tf_pairs__ERF_DLX3_RSCGGAANNNNYAATTA_CAP_repr	3.22	500bp	top50perTarget	0.0645845	0.105025
ETV3	PLA2G4A	FALSE	1	taipale_tf_pairs__ERF_DLX3_RSCGGAANNNNYAATTA_CAP_repr	3.22	500bp	top50perTarget	0.0608997	0.0690383
ETV3	RIMS2	FALSE	1	taipale_tf_pairs__ERF_DLX3_RSCGGAANNNNYAATTA_CAP_repr	3.22	500bp	top50perTarget	0.0642134	0.11593
ETV3	SENP2	FALSE	1	taipale_tf_pairs__ERF_DLX3_RSCGGAANNNNYAATTA_CAP_repr	3.22	500bp	top50perTarget	0.0853675	0.0406829
ETV3	SLC39A9	FALSE	1	taipale_tf_pairs__ERF_DLX3_RSCGGAANNNNYAATTA_CAP_repr	3.22	500bp	top50perTarget	0.0335361	0.30696
ETV3	SNX12	FALSE	1	taipale_tf_pairs__ERF_DLX3_RSCGGAANNNNYAATTA_CAP_repr	3.22	500bp	top50perTarget	0.0760915	0.031717
ETV3	ZC3H7B	FALSE	1	taipale_tf_pairs__ERF_DLX3_RSCGGAANNNNYAATTA_CAP_repr	3.22	500bp	top50perTarget	0.0697113	0.147062
ETV5	AKIRIN1	FALSE	1	transfac_pro__M01208	3.48	10kb	top50perTarget	0.120942	0.038687
ETV5	AP2B1	FALSE	1	transfac_pro__M01208	3.48	10kb	top50perTarget	0.0980437	0.264885
ETV5	ARFIP1	FALSE	1	transfac_pro__M01208	3.48	10kb	top50perTarget	0.0705006	0.250937
ETV5	ARHGEF7	FALSE	1	transfac_pro__M01208	3.48	10kb	top50perTarget	0.0872221	0.406484
ETV5	BTK	FALSE	1	transfac_pro__M01208	3.48	10kb	top50perTarget	0.0826702	0.315113
ETV5	C2CD2L	FALSE	1	transfac_pro__M01208	3.48	10kb	top50perTarget	0.0879899	0.252378
ETV5	CHST1	FALSE	1	transfac_pro__M01208	3.48	10kb	top50perTarget	0.0640187	0.17503
ETV5	CTTNBP2NL	FALSE	1	transfac_pro__M01208	3.48	10kb	top50perTarget	0.120612	0.232374
ETV5	DAB2	FALSE	1	transfac_pro__M01208	3.48	10kb	top50perTarget	0.188425	0.256075
ETV5	ETV5	FALSE	1	transfac_pro__M01208	3.48	10kb	top50perTarget	1	NA
ETV5	FIBP	FALSE	1	transfac_pro__M01208	3.48	10kb	top50perTarget	0.0980634	0.252923
ETV5	GPSM3	FALSE	1	transfac_pro__M01208	3.48	10kb	top50perTarget	0.0700246	0.528293
ETV5	GTF2A2	FALSE	1	transfac_pro__M01208	3.48	10kb	top50perTarget	0.0459693	0.166369
ETV5	HDAC4	FALSE	1	transfac_pro__M01208	3.48	10kb	top50perTarget	0.0399775	0.491521
ETV5	KIF3B	FALSE	1	transfac_pro__M01208	3.48	10kb	top50perTarget	0.0649989	0.271096
ETV5	LIMK2	FALSE	1	transfac_pro__M01208	3.48	10kb	top50perTarget	0.083128	0.156827
ETV5	LRP1	FALSE	1	transfac_pro__M01208	3.48	10kb	top50perTarget	0.168435	0.064129
ETV5	MCTS1	FALSE	1	transfac_pro__M01208	3.48	10kb	top50perTarget	0.0826726	0.274115
ETV5	NFS1	FALSE	1	transfac_pro__M01208	3.48	10kb	top50perTarget	0.101637	0.189884
ETV5	PAK4	FALSE	1	transfac_pro__M01208	3.48	10kb	top50perTarget	0.0395143	0.0925992
ETV5	PEA15	FALSE	1	transfac_pro__M01208	3.48	10kb	top50perTarget	0.0975316	0.0611732
ETV5	PPP6R1	FALSE	1	transfac_pro__M01208	3.48	10kb	top50perTarget	0.0836562	0.276236
ETV5	PSMD13	FALSE	1	transfac_pro__M01208	3.48	10kb	top50perTarget	0.0597641	0.0947786
ETV5	RPS6KA1	FALSE	1	transfac_pro__M01208	3.48	10kb	top50perTarget	0.108704	0.198212
ETV5	SIPA1	FALSE	1	transfac_pro__M01208	3.48	10kb	top50perTarget	0.0860859	0.403109
ETV5	SLC4A1AP	FALSE	1	transfac_pro__M01208	3.48	10kb	top50perTarget	0.0417256	0.643729
ETV5	TIMM10	FALSE	1	transfac_pro__M01208	3.48	10kb	top50perTarget	0.0449073	0.131038
ETV5	TLN1	FALSE	1	transfac_pro__M01208	3.48	10kb	top50perTarget	0.201367	0.0311333
ETV5	TMUB2	FALSE	1	transfac_pro__M01208	3.48	10kb	top50perTarget	0.0467588	0.121575
ETV5	ZNF362	FALSE	1	transfac_pro__M01208	3.48	10kb	top50perTarget	0.0734122	0.055596
ETV5	ZNF384	FALSE	1	transfac_pro__M01208	3.48	10kb	top50perTarget	0.0351532	0.157526
ETV6	ARHGEF7	TRUE	1	taipale__ETV6_full_CCGGAASCGGAAGTN_repr	3.72	10kb	top50perTarget	0.0390761	0.0792286
ETV6	ATP6V1E1	TRUE	1	taipale__ETV6_full_CCGGAASCGGAAGTN_repr	3.72	10kb	top50perTarget	0.0482513	0.0302293
ETV6	CBLL1	TRUE	1	taipale__ETV6_full_CCGGAASCGGAAGTN_repr	3.72	10kb	top50perTarget	0.0346693	0.0866277
ETV6	EIF1AD	TRUE	1	taipale__ETV6_full_CCGGAASCGGAAGTN_repr	3.72	10kb	top50perTarget	0.0431843	0.092017
ETV6	GPAA1	TRUE	1	taipale__ETV6_full_CCGGAASCGGAAGTN_repr	3.72	10kb	top50perTarget	0.0479731	0.0625952
ETV6	KIAA0232	TRUE	1	taipale__ETV6_full_CCGGAASCGGAAGTN_repr	3.72	10kb	top50perTarget	0.0387787	0.372347
ETV6	LIF	TRUE	3	taipale__ETV6_full_CCGGAASCGGAAGTN_repr	3.72	10kb	top50perTarget	0.0306292	0.372044
ETV6	UBL7	TRUE	1	taipale__ETV6_full_CCGGAASCGGAAGTN_repr	3.72	10kb	top50perTarget	0.0427144	0.0362444
ETV6	ZDHHC5	TRUE	1	taipale__ETV6_full_CCGGAASCGGAAGTN_repr	3.72	10kb	top50perTarget	0.0547168	0.0311194
ETV6	DENND4A	FALSE	1	tfdimers__MD00089	3.35	500bp	top50perTarget	0.0367358	0.102215
ETV6	ETV6	FALSE	1	tfdimers__MD00089	3.35	500bp	top50perTarget	1	NA
ETV6	OLFML3	FALSE	2	tfdimers__MD00089	3.35	500bp	top50perTarget	0.0318492	0.0837691
ETV6	SPRED2	FALSE	2	tfdimers__MD00089	3.35	500bp	top50perTarget	0.0459449	0.0636008
ETV6	FOXJ3	FALSE	1	tfdimers__MD00459	3.08	500bp	top50perTarget	0.0337513	0.175246
ETV6	HMGA1	FALSE	1	tfdimers__MD00459	3.08	500bp	top50perTarget	0.0554604	0.0711723
ETV6	NLK	FALSE	1	tfdimers__MD00459	3.08	500bp	top50perTarget	0.0504426	0.0648013
ETV6	TNRC6B	FALSE	1	tfdimers__MD00459	3.08	500bp	top50perTarget	0.0381037	0.149902
ETV6	USP38	FALSE	1	tfdimers__MD00459	3.08	500bp	top50perTarget	0.0387018	0.196524
FOSB	ACTR1B	FALSE	2	tfdimers__MD00558	3.56	10kb	top50perTarget	0.0674445	0.462818
FOSB	ADNP	FALSE	1	tfdimers__MD00558	3.56	10kb	top50perTarget	0.0722192	0.221323
FOSB	AKAP12	FALSE	2	tfdimers__MD00558	3.56	10kb	top50perTarget	0.0544642	0.298435
FOSB	ALG8	FALSE	1	tfdimers__MD00558	3.56	10kb	top50perTarget	0.0390826	0.120004
FOSB	ARHGEF2	FALSE	2	tfdimers__MD00558	3.56	10kb	top50perTarget	0.0596256	0.445552
FOSB	ARL3	FALSE	1	tfdimers__MD00558	3.56	10kb	top50perTarget	0.0457309	0.106975
FOSB	ARRDC3	FALSE	1	tfdimers__MD00558	3.56	10kb	top50perTarget	0.0397179	0.0766524
FOSB	ASH1L	FALSE	2	tfdimers__MD00558	3.56	10kb	top50perTarget	0.0900391	0.4102
FOSB	ATXN7	FALSE	1	tfdimers__MD00558	3.56	10kb	top50perTarget	0.0363746	0.141558
FOSB	BCL6	FALSE	2	tfdimers__MD00558	3.56	10kb	top50perTarget	0.069059	0.252923
FOSB	BTG3	FALSE	1	tfdimers__MD00558	3.56	10kb	top50perTarget	0.0660936	0.438709
FOSB	CACNA1A	FALSE	2	tfdimers__MD00558	3.56	10kb	top50perTarget	0.0669823	0.149508
FOSB	CAPN1	FALSE	2	tfdimers__MD00558	3.56	10kb	top50perTarget	0.036418	0.267615
FOSB	CBLB	FALSE	1	tfdimers__MD00558	3.56	10kb	top50perTarget	0.046512	0.266712
FOSB	CCNY	FALSE	1	tfdimers__MD00558	3.56	10kb	top50perTarget	0.0710019	0.28455
FOSB	CCPG1	FALSE	1	tfdimers__MD00558	3.56	10kb	top50perTarget	0.0457005	0.279537
FOSB	CDC42EP4	FALSE	2	tfdimers__MD00558	3.56	10kb	top50perTarget	0.0584101	0.176641
FOSB	CHD6	FALSE	1	tfdimers__MD00558	3.56	10kb	top50perTarget	0.055864	0.259861
FOSB	CHST12	FALSE	2	tfdimers__MD00558	3.56	10kb	top50perTarget	0.0498053	0.0765295
FOSB	CIZ1	FALSE	2	tfdimers__MD00558	3.56	10kb	top50perTarget	0.037008	0.233164
FOSB	CTNNA1	FALSE	2	tfdimers__MD00558	3.56	10kb	top50perTarget	0.109009	0.721374
FOSB	CTSB	FALSE	2	tfdimers__MD00558	3.56	10kb	top50perTarget	0.170495	0.452373
FOSB	CXADR	FALSE	2	tfdimers__MD00558	3.56	10kb	top50perTarget	0.0739794	0.602353
FOSB	DDIT4	FALSE	2	tfdimers__MD00558	3.56	10kb	top50perTarget	0.0349748	0.726495
FOSB	DDX27	FALSE	1	tfdimers__MD00558	3.56	10kb	top50perTarget	0.0667512	0.123316
FOSB	DMXL1	FALSE	2	tfdimers__MD00558	3.56	10kb	top50perTarget	0.0854334	0.126768
FOSB	DNAJC1	FALSE	1	tfdimers__MD00558	3.56	10kb	top50perTarget	0.0602196	0.0883716
FOSB	EGLN1	FALSE	2	tfdimers__MD00558	3.56	10kb	top50perTarget	0.079007	0.0686348
FOSB	EIF2AK1	FALSE	1	tfdimers__MD00558	3.56	10kb	top50perTarget	0.0595512	0.236743
FOSB	FAM13B	FALSE	2	tfdimers__MD00558	3.56	10kb	top50perTarget	0.0546916	0.301025
FOSB	FDPS	FALSE	2	tfdimers__MD00558	3.56	10kb	top50perTarget	0.0435398	0.335396
FOSB	FNBP1	FALSE	1	tfdimers__MD00558	3.56	10kb	top50perTarget	0.0650006	0.818577
FOSB	FOS	FALSE	2	tfdimers__MD00558	3.56	10kb	top50perTarget	0.276079	4.14427
FOSB	FOXO1	FALSE	1	tfdimers__MD00558	3.56	10kb	top50perTarget	0.0527492	0.132732
FOSB	GAPVD1	FALSE	2	tfdimers__MD00558	3.56	10kb	top50perTarget	0.0743825	0.0397979
FOSB	GJA1	FALSE	2	tfdimers__MD00558	3.56	10kb	top50perTarget	0.0327127	0.41225
FOSB	GTF3C2	FALSE	2	tfdimers__MD00558	3.56	10kb	top50perTarget	0.0491674	0.254333
FOSB	HADHA	FALSE	1	tfdimers__MD00558	3.56	10kb	top50perTarget	0.0714489	0.381415
FOSB	HNRNPH3	FALSE	1	tfdimers__MD00558	3.56	10kb	top50perTarget	0.0544866	0.089393
FOSB	HYOU1	FALSE	2	tfdimers__MD00558	3.56	10kb	top50perTarget	0.0658662	0.0566774
FOSB	IGFBP2	FALSE	1	tfdimers__MD00558	3.56	10kb	top50perTarget	0.0684008	0.251515
FOSB	ILF2	FALSE	2	tfdimers__MD00558	3.56	10kb	top50perTarget	0.0748911	0.791359
FOSB	JUND	FALSE	3	tfdimers__MD00558	3.56	10kb	top50perTarget	0.241532	2.01346
FOSB	JUP	FALSE	2	tfdimers__MD00558	3.56	10kb	top50perTarget	0.0654675	0.202366
FOSB	KDM6A	FALSE	2	tfdimers__MD00558	3.56	10kb	top50perTarget	0.0735989	0.091273
FOSB	KIAA1217	FALSE	2	tfdimers__MD00558	3.56	10kb	top50perTarget	0.0640617	0.716211
FOSB	KLF4	FALSE	1	tfdimers__MD00558	3.56	10kb	top50perTarget	0.230304	0.661758
FOSB	KLF9	FALSE	3	tfdimers__MD00558	3.56	10kb	top50perTarget	0.0635085	0.110076
FOSB	KLHL24	FALSE	2	tfdimers__MD00558	3.56	10kb	top50perTarget	0.0573316	0.349639
FOSB	LMO2	FALSE	1	tfdimers__MD00558	3.56	10kb	top50perTarget	0.0959072	0.0372158
FOSB	LONP2	FALSE	1	tfdimers__MD00558	3.56	10kb	top50perTarget	0.064477	0.152631
FOSB	LRPPRC	FALSE	1	tfdimers__MD00558	3.56	10kb	top50perTarget	0.0714911	1.38389
FOSB	MGA	FALSE	1	tfdimers__MD00558	3.56	10kb	top50perTarget	0.0624418	0.64254
FOSB	MGRN1	FALSE	3	tfdimers__MD00558	3.56	10kb	top50perTarget	0.0626526	0.302677
FOSB	NCOA1	FALSE	1	tfdimers__MD00558	3.56	10kb	top50perTarget	0.063173	0.0793874
FOSB	NCOA7	FALSE	2	tfdimers__MD00558	3.56	10kb	top50perTarget	0.0756668	0.989897
FOSB	NFE2L1	FALSE	1	tfdimers__MD00558	3.56	10kb	top50perTarget	0.0889935	0.141278
FOSB	NOL6	FALSE	1	tfdimers__MD00558	3.56	10kb	top50perTarget	0.031147	0.615913
FOSB	NT5C2	FALSE	3	tfdimers__MD00558	3.56	10kb	top50perTarget	0.0465521	0.155182
FOSB	NUFIP2	FALSE	2	tfdimers__MD00558	3.56	10kb	top50perTarget	0.118523	0.276277
FOSB	NUP85	FALSE	2	tfdimers__MD00558	3.56	10kb	top50perTarget	0.033794	0.0713752
FOSB	OPTN	FALSE	1	tfdimers__MD00558	3.56	10kb	top50perTarget	0.0596518	0.202618
FOSB	PARK7	FALSE	1	tfdimers__MD00558	3.56	10kb	top50perTarget	0.0665096	0.335362
FOSB	PAX6	FALSE	3	tfdimers__MD00558	3.56	10kb	top50perTarget	0.0660917	0.130296
FOSB	PBX1	FALSE	2	tfdimers__MD00558	3.56	10kb	top50perTarget	0.0313895	0.165711
FOSB	PHC3	FALSE	1	tfdimers__MD00558	3.56	10kb	top50perTarget	0.0518928	0.269806
FOSB	PHF21A	FALSE	2	tfdimers__MD00558	3.56	10kb	top50perTarget	0.0556539	0.126309
FOSB	PHIP	FALSE	2	tfdimers__MD00558	3.56	10kb	top50perTarget	0.0705593	0.0854135
FOSB	PI4KB	FALSE	2	tfdimers__MD00558	3.56	10kb	top50perTarget	0.0309062	0.37343
FOSB	PSAT1	FALSE	1	tfdimers__MD00558	3.56	10kb	top50perTarget	0.0576538	1.12514
FOSB	PTPN11	FALSE	2	tfdimers__MD00558	3.56	10kb	top50perTarget	0.0504384	0.184112
FOSB	RAI14	FALSE	1	tfdimers__MD00558	3.56	10kb	top50perTarget	0.0672542	0.085551
FOSB	RB1	FALSE	1	tfdimers__MD00558	3.56	10kb	top50perTarget	0.0931728	0.198974
FOSB	RBMS2	FALSE	2	tfdimers__MD00558	3.56	10kb	top50perTarget	0.0469314	0.340754
FOSB	RCC2	FALSE	2	tfdimers__MD00558	3.56	10kb	top50perTarget	0.0589585	0.74406
FOSB	RERE	FALSE	2	tfdimers__MD00558	3.56	10kb	top50perTarget	0.0724617	0.193367
FOSB	RPL6	FALSE	2	tfdimers__MD00558	3.56	10kb	top50perTarget	0.125722	0.128331
FOSB	RPS11	FALSE	2	tfdimers__MD00558	3.56	10kb	top50perTarget	0.125387	0.10716
FOSB	RPS16	FALSE	1	tfdimers__MD00558	3.56	10kb	top50perTarget	0.125388	0.405654
FOSB	RPS7	FALSE	2	tfdimers__MD00558	3.56	10kb	top50perTarget	0.1785	0.0984565
FOSB	RTN3	FALSE	1	tfdimers__MD00558	3.56	10kb	top50perTarget	0.0982103	0.0939881
FOSB	SCAMP1	FALSE	1	tfdimers__MD00558	3.56	10kb	top50perTarget	0.0568229	0.179868
FOSB	SFMBT1	FALSE	2	tfdimers__MD00558	3.56	10kb	top50perTarget	0.0637599	0.271577
FOSB	SHMT2	FALSE	1	tfdimers__MD00558	3.56	10kb	top50perTarget	0.079257	0.0333028
FOSB	SLC25A25	FALSE	3	tfdimers__MD00558	3.56	10kb	top50perTarget	0.0437012	0.240366
FOSB	SLC4A11	FALSE	2	tfdimers__MD00558	3.56	10kb	top50perTarget	0.0430731	0.521747
FOSB	SOCS3	FALSE	2	tfdimers__MD00558	3.56	10kb	top50perTarget	0.109567	0.0646195
FOSB	SOX9	FALSE	2	tfdimers__MD00558	3.56	10kb	top50perTarget	0.0323426	0.154839
FOSB	SP1	FALSE	1	tfdimers__MD00558	3.56	10kb	top50perTarget	0.0779684	0.148749
FOSB	SPINT2	FALSE	2	tfdimers__MD00558	3.56	10kb	top50perTarget	0.0643038	0.120847
FOSB	SPRY1	FALSE	1	tfdimers__MD00558	3.56	10kb	top50perTarget	0.034706	0.10199
FOSB	SQSTM1	FALSE	2	tfdimers__MD00558	3.56	10kb	top50perTarget	0.106819	0.385491
FOSB	SRRM2	FALSE	1	tfdimers__MD00558	3.56	10kb	top50perTarget	0.147307	0.0579433
FOSB	STAT3	FALSE	2	tfdimers__MD00558	3.56	10kb	top50perTarget	0.0820479	0.0166213
FOSB	STAU1	FALSE	1	tfdimers__MD00558	3.56	10kb	top50perTarget	0.057421	0.137505
FOSB	STK24	FALSE	1	tfdimers__MD00558	3.56	10kb	top50perTarget	0.0864706	0.602278
FOSB	STK38	FALSE	2	tfdimers__MD00558	3.56	10kb	top50perTarget	0.0748412	0.103418
FOSB	STX16	FALSE	2	tfdimers__MD00558	3.56	10kb	top50perTarget	0.0654651	0.25731
FOSB	TOB1	FALSE	1	tfdimers__MD00558	3.56	10kb	top50perTarget	0.155023	0.265925
FOSB	TRIB1	FALSE	3	tfdimers__MD00558	3.56	10kb	top50perTarget	0.0614339	0.532607
FOSB	TXNIP	FALSE	1	tfdimers__MD00558	3.56	10kb	top50perTarget	0.0570212	0.298472
FOSB	TXNRD1	FALSE	1	tfdimers__MD00558	3.56	10kb	top50perTarget	0.0599698	0.0886195
FOSB	UBTF	FALSE	2	tfdimers__MD00558	3.56	10kb	top50perTarget	0.068736	0.165992
FOSB	UGCG	FALSE	1	tfdimers__MD00558	3.56	10kb	top50perTarget	0.041403	0.201863
FOSB	VAV3	FALSE	1	tfdimers__MD00558	3.56	10kb	top50perTarget	0.0741593	0.408316
FOSB	VCL	FALSE	1	tfdimers__MD00558	3.56	10kb	top50perTarget	0.0625573	0.46126
FOSB	XBP1	FALSE	1	tfdimers__MD00558	3.56	10kb	top50perTarget	0.0552929	0.0668207
FOSB	ZBTB4	FALSE	3	tfdimers__MD00558	3.56	10kb	top50perTarget	0.0568497	0.239329
FOSB	ZFP36L1	FALSE	2	tfdimers__MD00558	3.56	10kb	top50perTarget	0.177877	0.0629366
FOSB	ZMYM2	FALSE	3	tfdimers__MD00558	3.56	10kb	top50perTarget	0.0614826	0.112664
FOSB	ZMYND8	FALSE	1	tfdimers__MD00558	3.56	10kb	top50perTarget	0.072056	0.0847865
FOSB	ZNF609	FALSE	1	tfdimers__MD00558	3.56	10kb	top50perTarget	0.0455353	0.0583323
FOSB	ZNF652	FALSE	2	tfdimers__MD00558	3.56	10kb	top50perTarget	0.0628248	0.0936107
FOSB	ZNRF3	FALSE	2	tfdimers__MD00558	3.56	10kb	top50perTarget	0.0691734	0.120498
FOSB	ARAP1	FALSE	1	tfdimers__MD00454	3.51	10kb	top50perTarget	0.0558165	0.105388
FOSB	BCL11A	FALSE	2	tfdimers__MD00454	3.51	10kb	top50perTarget	0.0396621	0.600606
FOSB	CDC42EP1	FALSE	1	tfdimers__MD00454	3.51	10kb	top50perTarget	0.0481333	0.461088
FOSB	CLDN3	FALSE	1	tfdimers__MD00454	3.51	10kb	top50perTarget	0.0528512	0.338776
FOSB	CLSTN1	FALSE	1	tfdimers__MD00454	3.51	10kb	top50perTarget	0.0815112	0.235262
FOSB	DBN1	FALSE	1	tfdimers__MD00454	3.51	10kb	top50perTarget	0.0390065	0.202
FOSB	EGR1	FALSE	2	tfdimers__MD00454	3.51	10kb	top50perTarget	0.226045	2.35474
FOSB	EMD	FALSE	2	tfdimers__MD00454	3.51	10kb	top50perTarget	0.0499231	0.736298
FOSB	FGFR1	FALSE	1	tfdimers__MD00454	3.51	10kb	top50perTarget	0.0875755	0.181485
FOSB	FOSB	FALSE	2	tfdimers__MD00454	3.51	10kb	top50perTarget	1	NA
FOSB	FOXP4	FALSE	1	tfdimers__MD00454	3.51	10kb	top50perTarget	0.0317596	0.226608
FOSB	GDI1	FALSE	1	tfdimers__MD00454	3.51	10kb	top50perTarget	0.0641883	0.173709
FOSB	HMGA1	FALSE	1	tfdimers__MD00454	3.51	10kb	top50perTarget	0.0728768	0.121757
FOSB	HSPA9	FALSE	1	tfdimers__MD00454	3.51	10kb	top50perTarget	0.114978	0.342471
FOSB	ITPR3	FALSE	1	tfdimers__MD00454	3.51	10kb	top50perTarget	0.0486474	0.359043
FOSB	KDELR1	FALSE	1	tfdimers__MD00454	3.51	10kb	top50perTarget	0.0940149	0.0427952
FOSB	MTIF2	FALSE	1	tfdimers__MD00454	3.51	10kb	top50perTarget	0.0532975	0.733673
FOSB	NME1	FALSE	1	tfdimers__MD00454	3.51	10kb	top50perTarget	0.0564066	0.0986067
FOSB	OGT	FALSE	1	tfdimers__MD00454	3.51	10kb	top50perTarget	0.0558172	1.02698
FOSB	ORMDL3	FALSE	2	tfdimers__MD00454	3.51	10kb	top50perTarget	0.062322	0.431928
FOSB	P4HB	FALSE	1	tfdimers__MD00454	3.51	10kb	top50perTarget	0.10018	0.233367
FOSB	PIP5K1A	FALSE	1	tfdimers__MD00454	3.51	10kb	top50perTarget	0.0340792	0.206584
FOSB	PPP1CB	FALSE	1	tfdimers__MD00454	3.51	10kb	top50perTarget	0.108296	0.184633
FOSB	RAI1	FALSE	2	tfdimers__MD00454	3.51	10kb	top50perTarget	0.0600781	0.141574
FOSB	RBBP6	FALSE	1	tfdimers__MD00454	3.51	10kb	top50perTarget	0.0921429	0.0526417
FOSB	RBM14	FALSE	1	tfdimers__MD00454	3.51	10kb	top50perTarget	0.0431258	0.124171
FOSB	REST	FALSE	1	tfdimers__MD00454	3.51	10kb	top50perTarget	0.0442837	0.177665
FOSB	RNF5	FALSE	1	tfdimers__MD00454	3.51	10kb	top50perTarget	0.0354324	0.284396
FOSB	SETD1B	FALSE	1	tfdimers__MD00454	3.51	10kb	top50perTarget	0.0411017	0.134044
FOSB	SFPQ	FALSE	1	tfdimers__MD00454	3.51	10kb	top50perTarget	0.124549	0.154427
FOSB	SMU1	FALSE	1	tfdimers__MD00454	3.51	10kb	top50perTarget	0.0467438	0.377523
FOSB	STK38L	FALSE	2	tfdimers__MD00454	3.51	10kb	top50perTarget	0.0771978	0.108596
FOSB	TFRC	FALSE	1	tfdimers__MD00454	3.51	10kb	top50perTarget	0.104647	1.07612
FOSB	THRA	FALSE	1	tfdimers__MD00454	3.51	10kb	top50perTarget	0.0565108	0.128268
FOSB	TNKS1BP1	FALSE	1	tfdimers__MD00454	3.51	10kb	top50perTarget	0.0404349	0.567079
FOSB	TRPM7	FALSE	1	tfdimers__MD00454	3.51	10kb	top50perTarget	0.0803123	0.0520264
FOSB	UBXN7	FALSE	1	tfdimers__MD00454	3.51	10kb	top50perTarget	0.0605331	0.407007
FOSB	XPOT	FALSE	1	tfdimers__MD00454	3.51	10kb	top50perTarget	0.0645416	0.441206
FOSB	ZFAT	FALSE	1	tfdimers__MD00454	3.51	10kb	top50perTarget	0.033886	0.134056
FOSB	ZKSCAN1	FALSE	1	tfdimers__MD00454	3.51	10kb	top50perTarget	0.0422529	0.881609
FOSB	ZNF146	FALSE	1	tfdimers__MD00454	3.51	10kb	top50perTarget	0.0349958	0.114967
FOSB	ZNF710	FALSE	1	tfdimers__MD00454	3.51	10kb	top50perTarget	0.0676959	0.55419
FOSB	AHCYL1	FALSE	1	scertf__badis.CST6	3.17	10kb	top50perTarget	0.0845857	0.0524022
FOSB	AMOTL2	FALSE	1	scertf__badis.CST6	3.17	10kb	top50perTarget	0.0536294	0.332249
FOSB	ARL5B	FALSE	1	scertf__badis.CST6	3.17	10kb	top50perTarget	0.0375931	0.10641
FOSB	CD2AP	FALSE	1	scertf__badis.CST6	3.17	10kb	top50perTarget	0.107667	0.028332
FOSB	CDK2AP2	FALSE	1	scertf__badis.CST6	3.17	10kb	top50perTarget	0.060844	0.38628
FOSB	CHD2	FALSE	1	scertf__badis.CST6	3.17	10kb	top50perTarget	0.0459209	0.100428
FOSB	CHMP1B	FALSE	1	scertf__badis.CST6	3.17	10kb	top50perTarget	0.0555339	0.449716
FOSB	CIRBP	FALSE	1	scertf__badis.CST6	3.17	10kb	top50perTarget	0.0602255	1.21147
FOSB	CISD2	FALSE	1	scertf__badis.CST6	3.17	10kb	top50perTarget	0.0405563	0.144402
FOSB	CLCN3	FALSE	1	scertf__badis.CST6	3.17	10kb	top50perTarget	0.072565	0.0547989
FOSB	CLDN7	FALSE	1	scertf__badis.CST6	3.17	10kb	top50perTarget	0.0492835	0.455287
FOSB	CYCS	FALSE	1	scertf__badis.CST6	3.17	10kb	top50perTarget	0.097567	0.350113
FOSB	DHX40	FALSE	1	scertf__badis.CST6	3.17	10kb	top50perTarget	0.0602	0.119241
FOSB	EFR3A	FALSE	1	scertf__badis.CST6	3.17	10kb	top50perTarget	0.0865979	0.837167
FOSB	GAB2	FALSE	1	scertf__badis.CST6	3.17	10kb	top50perTarget	0.0362122	0.143198
FOSB	GOLGB1	FALSE	1	scertf__badis.CST6	3.17	10kb	top50perTarget	0.0667185	0.491434
FOSB	GUK1	FALSE	1	scertf__badis.CST6	3.17	10kb	top50perTarget	0.0686646	0.729797
FOSB	HMGN1	FALSE	1	scertf__badis.CST6	3.17	10kb	top50perTarget	0.0884498	0.555355
FOSB	HNRNPU	FALSE	1	scertf__badis.CST6	3.17	10kb	top50perTarget	0.161576	0.0769022
FOSB	IER2	FALSE	1	scertf__badis.CST6	3.17	10kb	top50perTarget	0.097253	0.294898
FOSB	LAMA5	FALSE	1	scertf__badis.CST6	3.17	10kb	top50perTarget	0.0471554	0.382588
FOSB	LDHA	FALSE	1	scertf__badis.CST6	3.17	10kb	top50perTarget	0.107262	0.260172
FOSB	LENG8	FALSE	1	scertf__badis.CST6	3.17	10kb	top50perTarget	0.0845168	0.169596
FOSB	MAFF	FALSE	1	scertf__badis.CST6	3.17	10kb	top50perTarget	0.0605287	1.43798
FOSB	MIDN	FALSE	1	scertf__badis.CST6	3.17	10kb	top50perTarget	0.0507377	0.329835
FOSB	NUP98	FALSE	1	scertf__badis.CST6	3.17	10kb	top50perTarget	0.039379	0.154674
FOSB	PER1	FALSE	1	scertf__badis.CST6	3.17	10kb	top50perTarget	0.0382147	0.21256
FOSB	PNRC1	FALSE	1	scertf__badis.CST6	3.17	10kb	top50perTarget	0.125017	0.255021
FOSB	PPP1R15A	FALSE	1	scertf__badis.CST6	3.17	10kb	top50perTarget	0.121583	1.35693
FOSB	REL	FALSE	1	scertf__badis.CST6	3.17	10kb	top50perTarget	0.0747763	0.50572
FOSB	RNF7	FALSE	1	scertf__badis.CST6	3.17	10kb	top50perTarget	0.0557577	0.336686
FOSB	RPL13	FALSE	1	scertf__badis.CST6	3.17	10kb	top50perTarget	0.161205	0.0415441
FOSB	RPRD1A	FALSE	1	scertf__badis.CST6	3.17	10kb	top50perTarget	0.0383562	0.315304
FOSB	SLC25A39	FALSE	1	scertf__badis.CST6	3.17	10kb	top50perTarget	0.0596591	0.135454
FOSB	SPG21	FALSE	1	scertf__badis.CST6	3.17	10kb	top50perTarget	0.0608732	0.0389469
FOSB	TNFRSF12A	FALSE	1	scertf__badis.CST6	3.17	10kb	top50perTarget	0.0585466	0.574573
FOSB	TSC22D2	FALSE	1	scertf__badis.CST6	3.17	10kb	top50perTarget	0.0939582	0.0962096
FOSB	UBE2H	FALSE	1	scertf__badis.CST6	3.17	10kb	top50perTarget	0.0772236	0.180435
FOSB	VAMP3	FALSE	1	scertf__badis.CST6	3.17	10kb	top50perTarget	0.0714627	0.28773
FOSB	VAPB	FALSE	1	scertf__badis.CST6	3.17	10kb	top50perTarget	0.0797213	0.362291
FOSB	WT1	FALSE	1	scertf__badis.CST6	3.17	10kb	top50perTarget	0.0317424	0.292337
FOSB	XPNPEP1	FALSE	1	scertf__badis.CST6	3.17	10kb	top50perTarget	0.0324926	0.12642
FOSB	ZNF593	FALSE	1	scertf__badis.CST6	3.17	10kb	top50perTarget	0.0333205	1.09592
FOSL1	CD44	TRUE	1	tfdimers__MD00314	4.93	10kb	top50perTarget	0.0434171	0.17733
FOSL1	CHI3L1	TRUE	1	tfdimers__MD00314	4.93	10kb	top50perTarget	0.0670647	0.165308
FOSL1	CXCL2	TRUE	1	tfdimers__MD00314	4.93	10kb	top50perTarget	0.0613193	0.283322
FOSL1	ITPR1	TRUE	2	tfdimers__MD00314	4.93	10kb	top50perTarget	0.0304064	0.018019
FOSL1	KLHL15	TRUE	2	tfdimers__MD00314	4.93	10kb	top50perTarget	0.0546429	1.55792
FOSL1	PDE4B	TRUE	3	tfdimers__MD00314	4.93	10kb	top50perTarget	0.0685912	0.0467185
FOSL1	SLC6A17	TRUE	2	tfdimers__MD00314	4.93	10kb	top50perTarget	0.073682	0.519752
FOSL1	ARHGAP10	FALSE	1	tfdimers__MD00238	4.39	10kb	top50perTarget	0.0303288	0.19199
FOSL1	FOSL1	FALSE	1	tfdimers__MD00238	4.39	10kb	top50perTarget	1	NA
FOSL1	IRF1	FALSE	1	tfdimers__MD00238	4.39	10kb	top50perTarget	0.0468177	0.272545
FOSL1	ATG2A	TRUE	1	transfac_pro__M07666	3.43	10kb	top50perTarget	0.0305276	0.333737
FOSL1	CXCL1	TRUE	1	transfac_pro__M07666	3.43	10kb	top50perTarget	0.0821143	0.678227
FOSL1	INHBA	TRUE	2	transfac_pro__M07666	3.43	10kb	top50perTarget	0.0580403	0.633061
FOSL1	LMNB1	TRUE	1	transfac_pro__M07666	3.43	10kb	top50perTarget	0.0643251	0.0606081
FOSL1	MXD1	TRUE	1	transfac_pro__M07666	3.43	10kb	top50perTarget	0.034679	0.176428
FOSL1	NDEL1	TRUE	1	transfac_pro__M07666	3.43	10kb	top50perTarget	0.0508669	0.0564351
FOSL1	ODC1	TRUE	1	transfac_pro__M07666	3.43	10kb	top50perTarget	0.0349693	0.0223847
FOSL1	PTPRE	TRUE	1	transfac_pro__M07666	3.43	10kb	top50perTarget	0.0368325	0.0476431
FOSL1	RNF19B	TRUE	1	transfac_pro__M07666	3.43	10kb	top50perTarget	0.0326062	0.0661317
FOSL1	SGMS2	TRUE	1	transfac_pro__M07666	3.43	10kb	top50perTarget	0.0310158	0.117697
FOSL1	SMOX	TRUE	1	transfac_pro__M07666	3.43	10kb	top50perTarget	0.064478	0.359637
FOSL2	AGPAT4	FALSE	2	scertf__badis.CST6	4.93	500bp	top50perTarget	0.0309347	0.0805902
FOSL2	AKT2	FALSE	2	scertf__badis.CST6	4.93	500bp	top50perTarget	0.0352996	0.084097
FOSL2	ATP1B3	FALSE	2	scertf__badis.CST6	4.93	500bp	top50perTarget	0.0536152	0.0750512
FOSL2	CHD7	FALSE	2	scertf__badis.CST6	4.93	500bp	top50perTarget	0.0605403	0.215501
FOSL2	CISD2	FALSE	2	scertf__badis.CST6	4.93	500bp	top50perTarget	0.0465305	0.15885
FOSL2	CLK4	FALSE	2	scertf__badis.CST6	4.93	500bp	top50perTarget	0.0423633	0.116268
FOSL2	CREM	FALSE	2	scertf__badis.CST6	4.93	500bp	top50perTarget	0.0663666	0.186653
FOSL2	EIF4EBP2	FALSE	1	scertf__badis.CST6	4.93	500bp	top50perTarget	0.0334959	0.168308
FOSL2	FILIP1L	FALSE	2	scertf__badis.CST6	4.93	500bp	top50perTarget	0.0635559	0.15502
FOSL2	FOSL2	FALSE	1	scertf__badis.CST6	4.93	500bp	top50perTarget	1	NA
FOSL2	INSIG1	FALSE	1	scertf__badis.CST6	4.93	500bp	top50perTarget	0.0346369	0.267824
FOSL2	JDP2	FALSE	2	scertf__badis.CST6	4.93	500bp	top50perTarget	0.0373831	0.20256
FOSL2	KIAA1217	FALSE	2	scertf__badis.CST6	4.93	500bp	top50perTarget	0.033963	0.143403
FOSL2	MITF	FALSE	2	scertf__badis.CST6	4.93	500bp	top50perTarget	0.0376761	0.0519399
FOSL2	MON2	FALSE	1	scertf__badis.CST6	4.93	500bp	top50perTarget	0.0313622	0.0583283
FOSL2	NF1	FALSE	2	scertf__badis.CST6	4.93	500bp	top50perTarget	0.0452077	0.131575
FOSL2	OLFM1	FALSE	1	scertf__badis.CST6	4.93	500bp	top50perTarget	0.0367012	0.0430188
FOSL2	PRDM2	FALSE	2	scertf__badis.CST6	4.93	500bp	top50perTarget	0.0310246	0.134494
FOSL2	REL	FALSE	2	scertf__badis.CST6	4.93	500bp	top50perTarget	0.0617493	0.0948704
FOSL2	SMCHD1	FALSE	2	scertf__badis.CST6	4.93	500bp	top50perTarget	0.0433598	0.147102
FOSL2	TNFAIP3	FALSE	1	scertf__badis.CST6	4.93	500bp	top50perTarget	0.0526428	0.609888
FOSL2	TSHZ1	FALSE	1	scertf__badis.CST6	4.93	500bp	top50perTarget	0.0389892	0.0874068
FOSL2	CAMK2G	FALSE	1	scertf__badis.CST6	3.09	10kb	top50perTarget	0.0328336	0.125528
FOSL2	ID3	FALSE	1	scertf__badis.CST6	3.09	10kb	top50perTarget	0.041977	0.103717
FOSL2	METRNL	FALSE	1	scertf__badis.CST6	3.09	10kb	top50perTarget	0.0419466	0.061356
FOSL2	MNT	FALSE	1	scertf__badis.CST6	3.09	10kb	top50perTarget	0.0550867	0.0224827
FOSL2	OSBPL9	FALSE	1	scertf__badis.CST6	3.09	10kb	top50perTarget	0.0572686	0.062941
FOSL2	STK17B	FALSE	1	scertf__badis.CST6	3.09	10kb	top50perTarget	0.0520568	0.228365
FOSL2	UNK	FALSE	1	scertf__badis.CST6	3.09	10kb	top50perTarget	0.0366154	0.177552
FOXJ2	CD226	FALSE	1	homer__NNTGTTTATTTTGGCA_NF1_FOXA1	3.26	500bp	top50perTarget	0.0350154	0.21035
FOXJ2	DACH1	FALSE	1	homer__NNTGTTTATTTTGGCA_NF1_FOXA1	3.26	500bp	top50perTarget	0.047139	0.0960186
FOXJ2	ETV5	FALSE	2	homer__NNTGTTTATTTTGGCA_NF1_FOXA1	3.26	500bp	top50perTarget	0.0459717	0.0405566
FOXJ2	GABARAPL1	FALSE	1	homer__NNTGTTTATTTTGGCA_NF1_FOXA1	3.26	500bp	top50perTarget	0.0431253	0.078423
FOXJ2	ORC4	FALSE	1	homer__NNTGTTTATTTTGGCA_NF1_FOXA1	3.26	500bp	top50perTarget	0.0318514	0.128956
FOXJ2	CTDSPL2	FALSE	1	tfdimers__MD00027	3.08	10kb	top50perTarget	0.0335927	0.0615019
FOXJ2	FADS1	FALSE	1	tfdimers__MD00027	3.08	10kb	top50perTarget	0.0542585	0.0391023
FOXJ2	PELI1	FALSE	1	tfdimers__MD00027	3.08	10kb	top50perTarget	0.0542372	0.021957
FOXJ2	ZMYM2	FALSE	1	tfdimers__MD00027	3.08	10kb	top50perTarget	0.041239	0.112302
FOXJ3	CAMK2G	TRUE	1	hocomoco__FOXJ3_HUMAN.H11MO.1.B	3.59	10kb	top50perTarget	0.0402747	0.0958418
FOXJ3	GCLM	TRUE	1	hocomoco__FOXJ3_HUMAN.H11MO.1.B	3.59	10kb	top50perTarget	0.0515307	0.143505
FOXJ3	PHF21A	TRUE	2	hocomoco__FOXJ3_HUMAN.H11MO.1.B	3.59	10kb	top50perTarget	0.0394841	0.144941
FOXJ3	RABGAP1	TRUE	1	hocomoco__FOXJ3_HUMAN.H11MO.1.B	3.59	10kb	top50perTarget	0.0402336	0.114461
FOXJ3	RAD54L2	TRUE	1	hocomoco__FOXJ3_HUMAN.H11MO.1.B	3.59	10kb	top50perTarget	0.0385756	0.144018
FOXJ3	RB1CC1	TRUE	1	hocomoco__FOXJ3_HUMAN.H11MO.1.B	3.59	10kb	top50perTarget	0.0476429	0.0775538
FOXJ3	TPX2	TRUE	1	hocomoco__FOXJ3_HUMAN.H11MO.1.B	3.59	10kb	top50perTarget	0.0337187	0.0641989
FOXJ3	WWC2	TRUE	1	hocomoco__FOXJ3_HUMAN.H11MO.1.B	3.59	10kb	top50perTarget	0.0303963	0.107049
FOXJ3	BEST1	TRUE	1	taipale_tf_pairs__FOXJ3_TBX21_NNGYGNNNNNNNNWAACAACACNN_CAP_repr	3.15	500bp	top50perTarget	0.0549315	0.214976
FOXJ3	ETV1	TRUE	1	taipale_tf_pairs__FOXJ3_TBX21_NNGYGNNNNNNNNWAACAACACNN_CAP_repr	3.15	500bp	top50perTarget	0.0636967	0.043942
FOXJ3	MRPL3	TRUE	1	taipale_tf_pairs__FOXJ3_TBX21_NNGYGNNNNNNNNWAACAACACNN_CAP_repr	3.15	500bp	top50perTarget	0.0313913	0.127299
FOXJ3	STXBP5L	TRUE	1	taipale_tf_pairs__FOXJ3_TBX21_NNGYGNNNNNNNNWAACAACACNN_CAP_repr	3.15	500bp	top50perTarget	0.0373467	0.120894
FOXO1	FOXO1	FALSE	1	tfdimers__MD00558	3.07	10kb	top50perTarget	1	NA
FOXO1	SOX4	FALSE	2	tfdimers__MD00558	3.07	10kb	top50perTarget	0.035425	0.0656072
FOXO1	ZNF362	FALSE	3	tfdimers__MD00558	3.07	10kb	top50perTarget	0.032136	0.0529941
FOXO1	RREB1	FALSE	2	tfdimers__MD00131	3.05	10kb	top50perTarget	0.0415581	0.0497685
FOXO1	SESTD1	FALSE	1	tfdimers__MD00131	3.05	10kb	top50perTarget	0.0359804	0.0489204
FOXO1	RAB40B	FALSE	1	taipale_tf_pairs__ETV2_HES7_RSCGGAANNNNNNNCACGTGNN_CAP_repr	3.01	10kb	top50perTarget	0.0354624	0.0392417
GABPA	ABCE1	TRUE	3	transfac_pro__M04944	4	500bp	top50perTarget	0.0589881	0.0793674
GABPA	RUVBL2	TRUE	2	transfac_pro__M04944	4	500bp	top50perTarget	0.0565633	0.175726
GABPA	STK40	TRUE	4	transfac_pro__M04944	4	500bp	top50perTarget	0.038999	0.147547
GABPA	STRBP	TRUE	2	transfac_pro__M04944	4	500bp	top50perTarget	0.0306291	0.249541
GABPA	MAFF	FALSE	2	taipale_tf_pairs__ERF_EOMES_RRGTGTKNNNNNNNNNNNNNNCMGGANNN_CAP	3.96	500bp	top50perTarget	0.037792	0.116519
GABPA	USP38	FALSE	1	taipale_tf_pairs__ERF_EOMES_RRGTGTKNNNNNNNNNNNNNNCMGGANNN_CAP	3.96	500bp	top50perTarget	0.0457721	0.255456
GABPA	CHD6	FALSE	1	tfdimers__MD00193	3.36	10kb	top50perTarget	0.0349238	0.217764
GABPA	DAZAP1	FALSE	1	tfdimers__MD00193	3.36	10kb	top50perTarget	0.0458152	0.0977861
GABPA	DOCK2	FALSE	1	tfdimers__MD00193	3.36	10kb	top50perTarget	0.0577924	0.0770397
GABPA	KRT8	FALSE	1	tfdimers__MD00014	3.36	500bp	top50perTarget	0.0335634	0.144706
GABPA	MYC	FALSE	1	tfdimers__MD00014	3.36	500bp	top50perTarget	0.0397298	0.123804
GABPA	PCDH15	FALSE	2	tfdimers__MD00014	3.36	500bp	top50perTarget	0.0331447	0.168555
GABPA	POU2F1	FALSE	2	tfdimers__MD00014	3.36	500bp	top50perTarget	0.0405473	0.137735
GABPA	PPP1R12B	FALSE	3	tfdimers__MD00014	3.36	500bp	top50perTarget	0.0476528	0.0530319
GABPA	PSMD3	FALSE	1	tfdimers__MD00014	3.36	500bp	top50perTarget	0.0342807	0.134436
GABPA	RAI14	FALSE	3	tfdimers__MD00014	3.36	500bp	top50perTarget	0.0462435	0.0571012
GABPA	SP100	FALSE	1	tfdimers__MD00014	3.36	500bp	top50perTarget	0.032785	0.835332
GABPA	STX3	FALSE	1	tfdimers__MD00193	3.36	10kb	top50perTarget	0.0337172	1.07166
GABPA	AAAS	TRUE	1	transfac_pro__M04944	3.15	10kb	top50perTarget	0.0354373	0.261759
GABPA	DMTF1	TRUE	3	transfac_pro__M04944	3.15	10kb	top50perTarget	0.0304464	0.562103
GABPA	EPB41L2	TRUE	3	transfac_pro__M04944	3.15	10kb	top50perTarget	0.0474054	0.0612158
GABPA	GABPA	TRUE	1	transfac_pro__M04944	3.15	10kb	top50perTarget	1	NA
GABPA	OXR1	TRUE	4	transfac_pro__M04944	3.15	10kb	top50perTarget	0.0443255	0.211054
GABPA	TMEM109	TRUE	2	transfac_pro__M04944	3.15	10kb	top50perTarget	0.0381863	0.223093
GABPA	ZBTB7B	TRUE	4	transfac_pro__M04944	3.15	10kb	top50perTarget	0.0330218	0.0738964
GABPA	MTMR12	FALSE	1	taipale_tf_pairs__ETV2_EOMES_TCACACCGGAWRY_CAP	3.13	10kb	top50perTarget	0.0318246	0.165299
GABPA	UBQLN1	FALSE	1	taipale_tf_pairs__ETV2_EOMES_TCACACCGGAWRY_CAP	3.13	10kb	top50perTarget	0.0391087	0.0782138
GABPA	CPT1A	FALSE	1	taipale_tf_pairs__ETV2_GSC2_RCCGGANNNNNNNNTAATCCN_CAP_repr	3.11	10kb	top50perTarget	0.0329659	1.99156
GABPA	NUCKS1	FALSE	1	taipale_tf_pairs__ETV2_GSC2_RCCGGANNNNNNNNTAATCCN_CAP_repr	3.11	10kb	top50perTarget	0.0810697	0.019241
GABPA	NUDC	FALSE	1	taipale_tf_pairs__ETV2_GSC2_RCCGGANNNNNNNNTAATCCN_CAP_repr	3.11	10kb	top50perTarget	0.0313491	0.0687307
GABPA	DIP2B	FALSE	1	tfdimers__MD00357	3.04	500bp	top50perTarget	0.0300546	0.0802195
GABPA	SEC23B	FALSE	1	tfdimers__MD00357	3.04	500bp	top50perTarget	0.048011	0.145096
GABPA	SOCS1	FALSE	1	tfdimers__MD00357	3.04	500bp	top50perTarget	0.0363858	2.13466
GATAD1	AHDC1	FALSE	1	taipale_tf_pairs__ETV2_DLX3_RSCGGAANNNNNNNTAATKR_CAP_repr	3.09	10kb	top50perTarget	0.0320971	0.161121
GATAD1	ERF	FALSE	1	taipale_tf_pairs__ETV2_DLX3_RSCGGAANNNNNNNTAATKR_CAP_repr	3.09	10kb	top50perTarget	0.039557	0.116825
GATAD1	ING4	FALSE	1	taipale_tf_pairs__ETV2_DLX3_RSCGGAANNNNNNNTAATKR_CAP_repr	3.09	10kb	top50perTarget	0.0311651	0.275455
GMEB2	ACIN1	TRUE	1	taipale__GMEB2_DBD_TTACGYAM	4.17	500bp	top50perTarget	0.152283	0.0463282
GMEB2	ACO2	TRUE	2	taipale__GMEB2_DBD_TTACGYAM	4.17	500bp	top50perTarget	0.117913	0.081028
GMEB2	ACOT9	TRUE	1	taipale__GMEB2_DBD_TTACGYAM	4.17	500bp	top50perTarget	0.0759531	0.273569
GMEB2	ACSL4	TRUE	3	taipale__GMEB2_DBD_TTACGYAM	4.17	500bp	top50perTarget	0.103137	0.0678903
GMEB2	ACTR3	TRUE	2	taipale__GMEB2_DBD_TTACGYAM	4.17	500bp	top50perTarget	0.381323	2.94039
GMEB2	ACVR1B	TRUE	2	taipale__GMEB2_DBD_TTACGYAM	4.17	500bp	top50perTarget	0.0305663	0.283146
GMEB2	ADAM17	TRUE	1	taipale__GMEB2_DBD_TTACGYAM	4.17	500bp	top50perTarget	0.217135	0.76914
GMEB2	ADAR	TRUE	3	taipale__GMEB2_DBD_TTACGYAM	4.17	500bp	top50perTarget	0.0936421	0.928105
GMEB2	ADIPOR1	TRUE	1	taipale__GMEB2_DBD_TTACGYAM	4.17	500bp	top50perTarget	0.119686	0.0911014
GMEB2	AEBP2	TRUE	1	taipale__GMEB2_DBD_TTACGYAM	4.17	500bp	top50perTarget	0.115377	0.366767
GMEB2	AFF4	TRUE	4	taipale__GMEB2_DBD_TTACGYAM	4.17	500bp	top50perTarget	0.139044	0.624602
GMEB2	AGAP3	TRUE	1	taipale__GMEB2_DBD_TTACGYAM	4.17	500bp	top50perTarget	0.0451086	0.196329
GMEB2	AGL	TRUE	2	taipale__GMEB2_DBD_TTACGYAM	4.17	500bp	top50perTarget	0.0483206	0.512514
GMEB2	AHCYL2	TRUE	2	taipale__GMEB2_DBD_TTACGYAM	4.17	500bp	top50perTarget	0.120216	0.404143
GMEB2	AKAP8L	TRUE	1	taipale__GMEB2_DBD_TTACGYAM	4.17	500bp	top50perTarget	0.0598852	0.28788
GMEB2	ANKRD11	TRUE	5	taipale__GMEB2_DBD_TTACGYAM	4.17	500bp	top50perTarget	0.0904277	0.360568
GMEB2	ANKRD17	TRUE	2	taipale__GMEB2_DBD_TTACGYAM	4.17	500bp	top50perTarget	0.160637	0.286256
GMEB2	ANKRD40	TRUE	2	taipale__GMEB2_DBD_TTACGYAM	4.17	500bp	top50perTarget	0.167866	0.019005
GMEB2	ANP32E	TRUE	3	taipale__GMEB2_DBD_TTACGYAM	4.17	500bp	top50perTarget	0.141109	0.119238
GMEB2	ARF1	TRUE	2	taipale__GMEB2_DBD_TTACGYAM	4.17	500bp	top50perTarget	0.307851	0.121641
GMEB2	ARF6	TRUE	1	taipale__GMEB2_DBD_TTACGYAM	4.17	500bp	top50perTarget	0.275886	0.270171
GMEB2	ARFGAP2	TRUE	2	taipale__GMEB2_DBD_TTACGYAM	4.17	500bp	top50perTarget	0.115912	0.161066
GMEB2	ARFGEF1	TRUE	1	taipale__GMEB2_DBD_TTACGYAM	4.17	500bp	top50perTarget	0.118237	0.0652374
GMEB2	ARFGEF2	TRUE	2	taipale__GMEB2_DBD_TTACGYAM	4.17	500bp	top50perTarget	0.0682667	0.127475
GMEB2	ARHGEF3	TRUE	3	taipale__GMEB2_DBD_TTACGYAM	4.17	500bp	top50perTarget	0.0690258	0.320027
GMEB2	ARID4A	TRUE	1	taipale__GMEB2_DBD_TTACGYAM	4.17	500bp	top50perTarget	0.102336	0.3267
GMEB2	ARIH1	TRUE	5	taipale__GMEB2_DBD_TTACGYAM	4.17	500bp	top50perTarget	0.118951	0.0331054
GMEB2	ARL4C	TRUE	2	taipale__GMEB2_DBD_TTACGYAM	4.17	500bp	top50perTarget	0.255772	0.548786
GMEB2	ARL5B	TRUE	4	taipale__GMEB2_DBD_TTACGYAM	4.17	500bp	top50perTarget	0.0758657	0.164589
GMEB2	ARMC8	TRUE	1	taipale__GMEB2_DBD_TTACGYAM	4.17	500bp	top50perTarget	0.113352	0.0924181
GMEB2	ARPC2	TRUE	2	taipale__GMEB2_DBD_TTACGYAM	4.17	500bp	top50perTarget	0.399224	3.10427
GMEB2	ARRB2	TRUE	1	taipale__GMEB2_DBD_TTACGYAM	4.17	500bp	top50perTarget	0.135677	0.195094
GMEB2	ASPH	TRUE	2	taipale__GMEB2_DBD_TTACGYAM	4.17	500bp	top50perTarget	0.101365	0.874509
GMEB2	ASXL2	TRUE	2	taipale__GMEB2_DBD_TTACGYAM	4.17	500bp	top50perTarget	0.0884374	0.126228
GMEB2	ATF1	TRUE	3	taipale__GMEB2_DBD_TTACGYAM	4.17	500bp	top50perTarget	0.0992614	0.0623435
GMEB2	ATF2	TRUE	2	taipale__GMEB2_DBD_TTACGYAM	4.17	500bp	top50perTarget	0.108367	0.0971832
GMEB2	ATF6B	TRUE	1	taipale__GMEB2_DBD_TTACGYAM	4.17	500bp	top50perTarget	0.164248	0.0924599
GMEB2	ATG2B	TRUE	1	taipale__GMEB2_DBD_TTACGYAM	4.17	500bp	top50perTarget	0.0696407	0.23774
GMEB2	ATIC	TRUE	2	taipale__GMEB2_DBD_TTACGYAM	4.17	500bp	top50perTarget	0.0802489	0.2476
GMEB2	ATP6AP2	TRUE	2	taipale__GMEB2_DBD_TTACGYAM	4.17	500bp	top50perTarget	0.0728639	0.0913914
GMEB2	ATP6V0B	TRUE	1	taipale__GMEB2_DBD_TTACGYAM	4.17	500bp	top50perTarget	0.211515	0.105984
GMEB2	ATP6V1H	TRUE	2	taipale__GMEB2_DBD_TTACGYAM	4.17	500bp	top50perTarget	0.0350345	0.331085
GMEB2	ATXN1	TRUE	5	taipale__GMEB2_DBD_TTACGYAM	4.17	500bp	top50perTarget	0.0519466	0.106931
GMEB2	ATXN1L	TRUE	4	taipale__GMEB2_DBD_TTACGYAM	4.17	500bp	top50perTarget	0.0912204	0.0692624
GMEB2	ATXN2L	TRUE	1	taipale__GMEB2_DBD_TTACGYAM	4.17	500bp	top50perTarget	0.186003	0.0440206
GMEB2	ATXN7L3B	TRUE	3	taipale__GMEB2_DBD_TTACGYAM	4.17	500bp	top50perTarget	0.0973549	0.123016
GMEB2	AZIN1	TRUE	3	taipale__GMEB2_DBD_TTACGYAM	4.17	500bp	top50perTarget	0.180783	0.0505189
GMEB2	BACH2	TRUE	4	taipale__GMEB2_DBD_TTACGYAM	4.17	500bp	top50perTarget	0.0782955	0.576824
GMEB2	BAHD1	TRUE	1	taipale__GMEB2_DBD_TTACGYAM	4.17	500bp	top50perTarget	0.0583797	0.0720615
GMEB2	BAX	TRUE	3	taipale__GMEB2_DBD_TTACGYAM	4.17	500bp	top50perTarget	0.25496	0.504412
GMEB2	BAZ1A	TRUE	1	taipale__GMEB2_DBD_TTACGYAM	4.17	500bp	top50perTarget	0.129258	0.787251
GMEB2	BBC3	TRUE	2	taipale__GMEB2_DBD_TTACGYAM	4.17	500bp	top50perTarget	0.0607283	0.435384
GMEB2	BCL6	TRUE	5	taipale__GMEB2_DBD_TTACGYAM	4.17	500bp	top50perTarget	0.0942599	0.328772
GMEB2	BECN1	TRUE	2	taipale__GMEB2_DBD_TTACGYAM	4.17	500bp	top50perTarget	0.0989129	0.113855
GMEB2	BHLHE41	TRUE	3	taipale__GMEB2_DBD_TTACGYAM	4.17	500bp	top50perTarget	0.114457	0.23857
GMEB2	BLMH	TRUE	1	taipale__GMEB2_DBD_TTACGYAM	4.17	500bp	top50perTarget	0.0597666	0.333397
GMEB2	BTG1	TRUE	5	taipale__GMEB2_DBD_TTACGYAM	4.17	500bp	top50perTarget	0.214278	0.886824
GMEB2	CADM1	TRUE	5	taipale__GMEB2_DBD_TTACGYAM	4.17	500bp	top50perTarget	0.270072	0.362849
GMEB2	CALM1	TRUE	3	taipale__GMEB2_DBD_TTACGYAM	4.17	500bp	top50perTarget	0.360825	1.11358
GMEB2	CALM3	TRUE	1	taipale__GMEB2_DBD_TTACGYAM	4.17	500bp	top50perTarget	0.270102	0.0293917
GMEB2	CBLL1	TRUE	2	taipale__GMEB2_DBD_TTACGYAM	4.17	500bp	top50perTarget	0.0923753	0.104042
GMEB2	CCDC25	TRUE	2	taipale__GMEB2_DBD_TTACGYAM	4.17	500bp	top50perTarget	0.0837482	0.0978474
GMEB2	CCNI	TRUE	4	taipale__GMEB2_DBD_TTACGYAM	4.17	500bp	top50perTarget	0.152277	0.183722
GMEB2	CCNK	TRUE	1	taipale__GMEB2_DBD_TTACGYAM	4.17	500bp	top50perTarget	0.117416	0.106891
GMEB2	CCNL2	TRUE	2	taipale__GMEB2_DBD_TTACGYAM	4.17	500bp	top50perTarget	0.0702463	0.216753
GMEB2	CCNYL1	TRUE	2	taipale__GMEB2_DBD_TTACGYAM	4.17	500bp	top50perTarget	0.0578975	0.359992
GMEB2	CCT3	TRUE	1	taipale__GMEB2_DBD_TTACGYAM	4.17	500bp	top50perTarget	0.120166	0.0560569
GMEB2	CCT4	TRUE	3	taipale__GMEB2_DBD_TTACGYAM	4.17	500bp	top50perTarget	0.173427	0.031931
GMEB2	CCT7	TRUE	1	taipale__GMEB2_DBD_TTACGYAM	4.17	500bp	top50perTarget	0.0972509	0.156553
GMEB2	CCT8	TRUE	2	taipale__GMEB2_DBD_TTACGYAM	4.17	500bp	top50perTarget	0.164029	0.0229254
GMEB2	CD226	TRUE	3	taipale__GMEB2_DBD_TTACGYAM	4.17	500bp	top50perTarget	0.0596679	0.228407
GMEB2	CD2AP	TRUE	3	taipale__GMEB2_DBD_TTACGYAM	4.17	500bp	top50perTarget	0.15128	0.254941
GMEB2	CD47	TRUE	3	taipale__GMEB2_DBD_TTACGYAM	4.17	500bp	top50perTarget	0.185897	0.0763911
GMEB2	CDC5L	TRUE	2	taipale__GMEB2_DBD_TTACGYAM	4.17	500bp	top50perTarget	0.138146	0.0467995
GMEB2	CDK2	TRUE	2	taipale__GMEB2_DBD_TTACGYAM	4.17	500bp	top50perTarget	0.0372432	0.15602
GMEB2	CDKN1B	TRUE	1	taipale__GMEB2_DBD_TTACGYAM	4.17	500bp	top50perTarget	0.11466	0.175208
GMEB2	CELF2	TRUE	5	taipale__GMEB2_DBD_TTACGYAM	4.17	500bp	top50perTarget	0.267091	1.14386
GMEB2	CENPE	TRUE	3	taipale__GMEB2_DBD_TTACGYAM	4.17	500bp	top50perTarget	0.07935	0.647115
GMEB2	CENPT	TRUE	1	taipale__GMEB2_DBD_TTACGYAM	4.17	500bp	top50perTarget	0.0597921	0.175321
GMEB2	CEP57	TRUE	3	taipale__GMEB2_DBD_TTACGYAM	4.17	500bp	top50perTarget	0.0499432	0.173856
GMEB2	CEP63	TRUE	3	taipale__GMEB2_DBD_TTACGYAM	4.17	500bp	top50perTarget	0.0897275	0.28571
GMEB2	CFDP1	TRUE	4	taipale__GMEB2_DBD_TTACGYAM	4.17	500bp	top50perTarget	0.0729957	0.0724244
GMEB2	CFL2	TRUE	2	taipale__GMEB2_DBD_TTACGYAM	4.17	500bp	top50perTarget	0.0693293	0.0847995
GMEB2	CHD1	TRUE	2	taipale__GMEB2_DBD_TTACGYAM	4.17	500bp	top50perTarget	0.0758871	0.333368
GMEB2	CHD7	TRUE	4	taipale__GMEB2_DBD_TTACGYAM	4.17	500bp	top50perTarget	0.0869006	0.281799
GMEB2	CHSY1	TRUE	1	taipale__GMEB2_DBD_TTACGYAM	4.17	500bp	top50perTarget	0.103546	0.0961691
GMEB2	CHUK	TRUE	1	taipale__GMEB2_DBD_TTACGYAM	4.17	500bp	top50perTarget	0.0983126	0.587365
GMEB2	CLCN3	TRUE	5	taipale__GMEB2_DBD_TTACGYAM	4.17	500bp	top50perTarget	0.0922466	0.0594433
GMEB2	CLTB	TRUE	2	taipale__GMEB2_DBD_TTACGYAM	4.17	500bp	top50perTarget	0.0509957	0.109163
GMEB2	CNNM4	TRUE	3	taipale__GMEB2_DBD_TTACGYAM	4.17	500bp	top50perTarget	0.121787	1.79328
GMEB2	CNOT1	TRUE	2	taipale__GMEB2_DBD_TTACGYAM	4.17	500bp	top50perTarget	0.116764	0.0390309
GMEB2	CNOT8	TRUE	4	taipale__GMEB2_DBD_TTACGYAM	4.17	500bp	top50perTarget	0.123605	0.0348415
GMEB2	CNTLN	TRUE	1	taipale__GMEB2_DBD_TTACGYAM	4.17	500bp	top50perTarget	0.0715157	0.136549
GMEB2	COPE	TRUE	2	taipale__GMEB2_DBD_TTACGYAM	4.17	500bp	top50perTarget	0.131354	0.0403141
GMEB2	COPS3	TRUE	1	taipale__GMEB2_DBD_TTACGYAM	4.17	500bp	top50perTarget	0.0611657	0.191033
GMEB2	COQ10B	TRUE	5	taipale__GMEB2_DBD_TTACGYAM	4.17	500bp	top50perTarget	0.0659603	0.330767
GMEB2	COX8A	TRUE	2	taipale__GMEB2_DBD_TTACGYAM	4.17	500bp	top50perTarget	0.250035	0.0680376
GMEB2	CPD	TRUE	1	taipale__GMEB2_DBD_TTACGYAM	4.17	500bp	top50perTarget	0.343536	3.44213
GMEB2	CPEB2	TRUE	3	taipale__GMEB2_DBD_TTACGYAM	4.17	500bp	top50perTarget	0.124749	0.76928
GMEB2	CRKL	TRUE	3	taipale__GMEB2_DBD_TTACGYAM	4.17	500bp	top50perTarget	0.0714307	0.107625
GMEB2	CRTC2	TRUE	2	taipale__GMEB2_DBD_TTACGYAM	4.17	500bp	top50perTarget	0.0359712	0.305344
GMEB2	CRTC3	TRUE	2	taipale__GMEB2_DBD_TTACGYAM	4.17	500bp	top50perTarget	0.043382	0.121023
GMEB2	CSF3R	TRUE	1	taipale__GMEB2_DBD_TTACGYAM	4.17	500bp	top50perTarget	0.105531	0.542317
GMEB2	CSNK1A1	TRUE	1	taipale__GMEB2_DBD_TTACGYAM	4.17	500bp	top50perTarget	0.218458	0.0901607
GMEB2	CSNK1D	TRUE	3	taipale__GMEB2_DBD_TTACGYAM	4.17	500bp	top50perTarget	0.103173	0.0342311
GMEB2	CTTNBP2NL	TRUE	1	taipale__GMEB2_DBD_TTACGYAM	4.17	500bp	top50perTarget	0.180635	0.616463
GMEB2	CWC25	TRUE	2	taipale__GMEB2_DBD_TTACGYAM	4.17	500bp	top50perTarget	0.051476	0.168046
GMEB2	CXCL16	TRUE	3	taipale__GMEB2_DBD_TTACGYAM	4.17	500bp	top50perTarget	0.096596	0.616011
GMEB2	CXCL2	TRUE	3	taipale__GMEB2_DBD_TTACGYAM	4.17	500bp	top50perTarget	0.0594979	0.13847
GMEB2	CYTH1	TRUE	2	taipale__GMEB2_DBD_TTACGYAM	4.17	500bp	top50perTarget	0.145874	0.690929
GMEB2	DAZAP2	TRUE	1	taipale__GMEB2_DBD_TTACGYAM	4.17	500bp	top50perTarget	0.277679	0.426259
GMEB2	DCAF11	TRUE	1	taipale__GMEB2_DBD_TTACGYAM	4.17	500bp	top50perTarget	0.0876055	0.152333
GMEB2	DCAF5	TRUE	2	taipale__GMEB2_DBD_TTACGYAM	4.17	500bp	top50perTarget	0.0918422	0.0339299
GMEB2	DCAF6	TRUE	2	taipale__GMEB2_DBD_TTACGYAM	4.17	500bp	top50perTarget	0.0450398	0.397371
GMEB2	DCTN3	TRUE	3	taipale__GMEB2_DBD_TTACGYAM	4.17	500bp	top50perTarget	0.123679	0.0289189
GMEB2	DDX17	TRUE	5	taipale__GMEB2_DBD_TTACGYAM	4.17	500bp	top50perTarget	0.142042	0.0755106
GMEB2	DDX41	TRUE	2	taipale__GMEB2_DBD_TTACGYAM	4.17	500bp	top50perTarget	0.0701284	0.164857
GMEB2	DDX5	TRUE	3	taipale__GMEB2_DBD_TTACGYAM	4.17	500bp	top50perTarget	0.32127	1.49345
GMEB2	DENND4A	TRUE	4	taipale__GMEB2_DBD_TTACGYAM	4.17	500bp	top50perTarget	0.0854627	0.408352
GMEB2	DENR	TRUE	1	taipale__GMEB2_DBD_TTACGYAM	4.17	500bp	top50perTarget	0.11898	0.105168
GMEB2	DLGAP4	TRUE	1	taipale__GMEB2_DBD_TTACGYAM	4.17	500bp	top50perTarget	0.103984	0.0263838
GMEB2	DNAJB4	TRUE	3	taipale__GMEB2_DBD_TTACGYAM	4.17	500bp	top50perTarget	0.0671081	0.0803241
GMEB2	DNAJB6	TRUE	1	taipale__GMEB2_DBD_TTACGYAM	4.17	500bp	top50perTarget	0.104023	0.169887
GMEB2	DNAJC3	TRUE	1	taipale__GMEB2_DBD_TTACGYAM	4.17	500bp	top50perTarget	0.260295	0.232747
GMEB2	DNAJC5	TRUE	2	taipale__GMEB2_DBD_TTACGYAM	4.17	500bp	top50perTarget	0.0519546	0.254424
GMEB2	DNMBP	TRUE	1	taipale__GMEB2_DBD_TTACGYAM	4.17	500bp	top50perTarget	0.0925358	0.215302
GMEB2	DNMT3A	TRUE	2	taipale__GMEB2_DBD_TTACGYAM	4.17	500bp	top50perTarget	0.15589	0.570653
GMEB2	DNTTIP2	TRUE	3	taipale__GMEB2_DBD_TTACGYAM	4.17	500bp	top50perTarget	0.085661	0.10614
GMEB2	DST	TRUE	3	taipale__GMEB2_DBD_TTACGYAM	4.17	500bp	top50perTarget	0.154364	0.302191
GMEB2	DUSP6	TRUE	2	taipale__GMEB2_DBD_TTACGYAM	4.17	500bp	top50perTarget	0.0785465	0.0394679
GMEB2	DYNC1H1	TRUE	3	taipale__GMEB2_DBD_TTACGYAM	4.17	500bp	top50perTarget	0.0897858	0.167997
GMEB2	EEF2	TRUE	2	taipale__GMEB2_DBD_TTACGYAM	4.17	500bp	top50perTarget	0.10618	0.0395795
GMEB2	EFR3B	TRUE	1	taipale__GMEB2_DBD_TTACGYAM	4.17	500bp	top50perTarget	0.0908551	0.568289
GMEB2	EGR1	TRUE	4	taipale__GMEB2_DBD_TTACGYAM	4.17	500bp	top50perTarget	0.102769	0.0746908
GMEB2	EGR3	TRUE	3	taipale__GMEB2_DBD_TTACGYAM	4.17	500bp	top50perTarget	0.16661	0.324872
GMEB2	EHMT2	TRUE	2	taipale__GMEB2_DBD_TTACGYAM	4.17	500bp	top50perTarget	0.0619881	0.0738661
GMEB2	EIF1	TRUE	5	taipale__GMEB2_DBD_TTACGYAM	4.17	500bp	top50perTarget	0.252011	0.0371633
GMEB2	EIF3H	TRUE	2	taipale__GMEB2_DBD_TTACGYAM	4.17	500bp	top50perTarget	0.206814	0.0658866
GMEB2	EIF4A1	TRUE	2	taipale__GMEB2_DBD_TTACGYAM	4.17	500bp	top50perTarget	0.307158	0.374636
GMEB2	EIF4G2	TRUE	4	taipale__GMEB2_DBD_TTACGYAM	4.17	500bp	top50perTarget	0.301935	0.719005
GMEB2	EML4	TRUE	1	taipale__GMEB2_DBD_TTACGYAM	4.17	500bp	top50perTarget	0.0746879	0.393674
GMEB2	EPS15L1	TRUE	1	taipale__GMEB2_DBD_TTACGYAM	4.17	500bp	top50perTarget	0.0447178	0.222122
GMEB2	ERGIC2	TRUE	2	taipale__GMEB2_DBD_TTACGYAM	4.17	500bp	top50perTarget	0.12778	0.0886074
GMEB2	ERGIC3	TRUE	1	taipale__GMEB2_DBD_TTACGYAM	4.17	500bp	top50perTarget	0.151438	0.482386
GMEB2	ERLEC1	TRUE	1	taipale__GMEB2_DBD_TTACGYAM	4.17	500bp	top50perTarget	0.131609	0.0808685
GMEB2	ERRFI1	TRUE	3	taipale__GMEB2_DBD_TTACGYAM	4.17	500bp	top50perTarget	0.102474	0.854518
GMEB2	ESCO1	TRUE	2	taipale__GMEB2_DBD_TTACGYAM	4.17	500bp	top50perTarget	0.0787825	0.191387
GMEB2	ESYT1	TRUE	3	taipale__GMEB2_DBD_TTACGYAM	4.17	500bp	top50perTarget	0.159794	0.193735
GMEB2	ETNK1	TRUE	1	taipale__GMEB2_DBD_TTACGYAM	4.17	500bp	top50perTarget	0.145164	2.5745
GMEB2	ETV3	TRUE	5	taipale__GMEB2_DBD_TTACGYAM	4.17	500bp	top50perTarget	0.143827	0.946056
GMEB2	EXD2	TRUE	3	taipale__GMEB2_DBD_TTACGYAM	4.17	500bp	top50perTarget	0.0805873	0.142135
GMEB2	EZR	TRUE	2	taipale__GMEB2_DBD_TTACGYAM	4.17	500bp	top50perTarget	0.0965686	0.162824
GMEB2	FAM53C	TRUE	2	taipale__GMEB2_DBD_TTACGYAM	4.17	500bp	top50perTarget	0.154916	1.13552
GMEB2	FAR1	TRUE	1	taipale__GMEB2_DBD_TTACGYAM	4.17	500bp	top50perTarget	0.0703628	0.701945
GMEB2	FBRSL1	TRUE	4	taipale__GMEB2_DBD_TTACGYAM	4.17	500bp	top50perTarget	0.114622	1.19392
GMEB2	FBXO11	TRUE	4	taipale__GMEB2_DBD_TTACGYAM	4.17	500bp	top50perTarget	0.117951	0.315952
GMEB2	FBXO28	TRUE	2	taipale__GMEB2_DBD_TTACGYAM	4.17	500bp	top50perTarget	0.0708676	0.352129
GMEB2	FBXO34	TRUE	3	taipale__GMEB2_DBD_TTACGYAM	4.17	500bp	top50perTarget	0.0969548	1.00671
GMEB2	FBXW11	TRUE	2	taipale__GMEB2_DBD_TTACGYAM	4.17	500bp	top50perTarget	0.145277	0.839818
GMEB2	FEM1B	TRUE	1	taipale__GMEB2_DBD_TTACGYAM	4.17	500bp	top50perTarget	0.135922	0.553119
GMEB2	FEZ1	TRUE	3	taipale__GMEB2_DBD_TTACGYAM	4.17	500bp	top50perTarget	0.0950123	0.268666
GMEB2	FILIP1L	TRUE	5	taipale__GMEB2_DBD_TTACGYAM	4.17	500bp	top50perTarget	0.101321	0.325604
GMEB2	FNBP4	TRUE	2	taipale__GMEB2_DBD_TTACGYAM	4.17	500bp	top50perTarget	0.048678	0.154293
GMEB2	FOXO1	TRUE	1	taipale__GMEB2_DBD_TTACGYAM	4.17	500bp	top50perTarget	0.0662041	0.226591
GMEB2	FOXO3	TRUE	2	taipale__GMEB2_DBD_TTACGYAM	4.17	500bp	top50perTarget	0.101271	0.670131
GMEB2	FRMD4A	TRUE	2	taipale__GMEB2_DBD_TTACGYAM	4.17	500bp	top50perTarget	0.16072	1.27986
GMEB2	FTSJ3	TRUE	1	taipale__GMEB2_DBD_TTACGYAM	4.17	500bp	top50perTarget	0.0808441	0.559707
GMEB2	FUBP1	TRUE	3	taipale__GMEB2_DBD_TTACGYAM	4.17	500bp	top50perTarget	0.149057	0.0543241
GMEB2	FUS	TRUE	3	taipale__GMEB2_DBD_TTACGYAM	4.17	500bp	top50perTarget	0.136765	0.133928
GMEB2	FZD7	TRUE	3	taipale__GMEB2_DBD_TTACGYAM	4.17	500bp	top50perTarget	0.0854572	0.776328
GMEB2	GABARAP	TRUE	4	taipale__GMEB2_DBD_TTACGYAM	4.17	500bp	top50perTarget	0.067367	0.207402
GMEB2	GAPDH	TRUE	2	taipale__GMEB2_DBD_TTACGYAM	4.17	500bp	top50perTarget	0.247722	0.0767157
GMEB2	GAPVD1	TRUE	1	taipale__GMEB2_DBD_TTACGYAM	4.17	500bp	top50perTarget	0.121675	0.104111
GMEB2	GATAD2B	TRUE	1	taipale__GMEB2_DBD_TTACGYAM	4.17	500bp	top50perTarget	0.157797	0.0415218
GMEB2	GCC1	TRUE	3	taipale__GMEB2_DBD_TTACGYAM	4.17	500bp	top50perTarget	0.0443549	0.245628
GMEB2	GK	TRUE	2	taipale__GMEB2_DBD_TTACGYAM	4.17	500bp	top50perTarget	0.169997	1.4168
GMEB2	GLCCI1	TRUE	1	taipale__GMEB2_DBD_TTACGYAM	4.17	500bp	top50perTarget	0.103072	0.823134
GMEB2	GLYR1	TRUE	3	taipale__GMEB2_DBD_TTACGYAM	4.17	500bp	top50perTarget	0.134888	0.147845
GMEB2	GMEB2	TRUE	1	taipale__GMEB2_DBD_TTACGYAM	4.17	500bp	top50perTarget	1	NA
GMEB2	GNAS	TRUE	2	taipale__GMEB2_DBD_TTACGYAM	4.17	500bp	top50perTarget	0.296115	0.467133
GMEB2	GNB1	TRUE	2	taipale__GMEB2_DBD_TTACGYAM	4.17	500bp	top50perTarget	0.294157	0.255233
GMEB2	GOLGA5	TRUE	4	taipale__GMEB2_DBD_TTACGYAM	4.17	500bp	top50perTarget	0.0517756	0.312432
GMEB2	GOLPH3	TRUE	3	taipale__GMEB2_DBD_TTACGYAM	4.17	500bp	top50perTarget	0.102556	0.0545923
GMEB2	GOT2	TRUE	2	taipale__GMEB2_DBD_TTACGYAM	4.17	500bp	top50perTarget	0.108779	0.042477
GMEB2	GPBP1	TRUE	3	taipale__GMEB2_DBD_TTACGYAM	4.17	500bp	top50perTarget	0.122137	0.225802
GMEB2	GPR179	TRUE	3	taipale__GMEB2_DBD_TTACGYAM	4.17	500bp	top50perTarget	0.0686156	0.135908
GMEB2	GPR183	TRUE	2	taipale__GMEB2_DBD_TTACGYAM	4.17	500bp	top50perTarget	0.103762	0.783196
GMEB2	GRPEL2	TRUE	2	taipale__GMEB2_DBD_TTACGYAM	4.17	500bp	top50perTarget	0.237437	0.638357
GMEB2	GTF2B	TRUE	2	taipale__GMEB2_DBD_TTACGYAM	4.17	500bp	top50perTarget	0.154635	0.409349
GMEB2	GTF2F1	TRUE	3	taipale__GMEB2_DBD_TTACGYAM	4.17	500bp	top50perTarget	0.113574	0.153932
GMEB2	GTF2F2	TRUE	3	taipale__GMEB2_DBD_TTACGYAM	4.17	500bp	top50perTarget	0.0616392	0.358743
GMEB2	GTF2H1	TRUE	4	taipale__GMEB2_DBD_TTACGYAM	4.17	500bp	top50perTarget	0.0807051	0.0975993
GMEB2	HAT1	TRUE	2	taipale__GMEB2_DBD_TTACGYAM	4.17	500bp	top50perTarget	0.12555	0.145181
GMEB2	HDAC4	TRUE	5	taipale__GMEB2_DBD_TTACGYAM	4.17	500bp	top50perTarget	0.0453535	0.252507
GMEB2	HIF1A	TRUE	1	taipale__GMEB2_DBD_TTACGYAM	4.17	500bp	top50perTarget	0.130321	0.153905
GMEB2	HIVEP2	TRUE	5	taipale__GMEB2_DBD_TTACGYAM	4.17	500bp	top50perTarget	0.144432	0.803542
GMEB2	HMGCR	TRUE	2	taipale__GMEB2_DBD_TTACGYAM	4.17	500bp	top50perTarget	0.080474	0.248471
GMEB2	HNRNPA1	TRUE	2	taipale__GMEB2_DBD_TTACGYAM	4.17	500bp	top50perTarget	0.105246	0.15715
GMEB2	HNRNPA2B1	TRUE	5	taipale__GMEB2_DBD_TTACGYAM	4.17	500bp	top50perTarget	0.36172	1.84589
GMEB2	HNRNPA3	TRUE	3	taipale__GMEB2_DBD_TTACGYAM	4.17	500bp	top50perTarget	0.30365	0.288803
GMEB2	HNRNPC	TRUE	2	taipale__GMEB2_DBD_TTACGYAM	4.17	500bp	top50perTarget	0.152611	0.0823656
GMEB2	HNRNPD	TRUE	2	taipale__GMEB2_DBD_TTACGYAM	4.17	500bp	top50perTarget	0.222837	0.057285
GMEB2	HNRNPF	TRUE	2	taipale__GMEB2_DBD_TTACGYAM	4.17	500bp	top50perTarget	0.2667	0.0772355
GMEB2	HNRNPH1	TRUE	5	taipale__GMEB2_DBD_TTACGYAM	4.17	500bp	top50perTarget	0.134684	0.145491
GMEB2	HNRNPH2	TRUE	5	taipale__GMEB2_DBD_TTACGYAM	4.17	500bp	top50perTarget	0.173535	0.362431
GMEB2	HNRNPH3	TRUE	2	taipale__GMEB2_DBD_TTACGYAM	4.17	500bp	top50perTarget	0.088539	0.666744
GMEB2	HNRNPU	TRUE	3	taipale__GMEB2_DBD_TTACGYAM	4.17	500bp	top50perTarget	0.234946	0.227427
GMEB2	HPCAL1	TRUE	1	taipale__GMEB2_DBD_TTACGYAM	4.17	500bp	top50perTarget	0.0952125	0.149154
GMEB2	HSD17B7	TRUE	3	taipale__GMEB2_DBD_TTACGYAM	4.17	500bp	top50perTarget	0.0468777	0.125696
GMEB2	HSP90B1	TRUE	1	taipale__GMEB2_DBD_TTACGYAM	4.17	500bp	top50perTarget	0.332133	0.666749
GMEB2	HSPA14	TRUE	3	taipale__GMEB2_DBD_TTACGYAM	4.17	500bp	top50perTarget	0.116005	0.0702302
GMEB2	HSPA5	TRUE	2	taipale__GMEB2_DBD_TTACGYAM	4.17	500bp	top50perTarget	0.340442	1.00758
GMEB2	HSPBP1	TRUE	1	taipale__GMEB2_DBD_TTACGYAM	4.17	500bp	top50perTarget	0.0683091	0.308317
GMEB2	HTT	TRUE	2	taipale__GMEB2_DBD_TTACGYAM	4.17	500bp	top50perTarget	0.0980023	0.215552
GMEB2	IFIH1	TRUE	2	taipale__GMEB2_DBD_TTACGYAM	4.17	500bp	top50perTarget	0.114169	1.94348
GMEB2	IL10	TRUE	1	taipale__GMEB2_DBD_TTACGYAM	4.17	500bp	top50perTarget	0.0778969	0.184796
GMEB2	ILF3	TRUE	2	taipale__GMEB2_DBD_TTACGYAM	4.17	500bp	top50perTarget	0.101695	0.220095
GMEB2	IMPDH2	TRUE	3	taipale__GMEB2_DBD_TTACGYAM	4.17	500bp	top50perTarget	0.122801	0.175831
GMEB2	ING3	TRUE	5	taipale__GMEB2_DBD_TTACGYAM	4.17	500bp	top50perTarget	0.0781007	0.27235
GMEB2	IVNS1ABP	TRUE	2	taipale__GMEB2_DBD_TTACGYAM	4.17	500bp	top50perTarget	0.155486	1.03173
GMEB2	JAG1	TRUE	2	taipale__GMEB2_DBD_TTACGYAM	4.17	500bp	top50perTarget	0.135338	0.282415
GMEB2	JARID2	TRUE	2	taipale__GMEB2_DBD_TTACGYAM	4.17	500bp	top50perTarget	0.0841675	0.13949
GMEB2	JDP2	TRUE	4	taipale__GMEB2_DBD_TTACGYAM	4.17	500bp	top50perTarget	0.0476532	0.370434
GMEB2	JUND	TRUE	3	taipale__GMEB2_DBD_TTACGYAM	4.17	500bp	top50perTarget	0.170993	0.112188
GMEB2	KATNB1	TRUE	3	taipale__GMEB2_DBD_TTACGYAM	4.17	500bp	top50perTarget	0.102219	0.244295
GMEB2	KCTD12	TRUE	3	taipale__GMEB2_DBD_TTACGYAM	4.17	500bp	top50perTarget	0.157834	0.133449
GMEB2	KDM2A	TRUE	1	taipale__GMEB2_DBD_TTACGYAM	4.17	500bp	top50perTarget	0.0972531	0.170933
GMEB2	KDM5A	TRUE	1	taipale__GMEB2_DBD_TTACGYAM	4.17	500bp	top50perTarget	0.0524093	0.107878
GMEB2	KDM6A	TRUE	5	taipale__GMEB2_DBD_TTACGYAM	4.17	500bp	top50perTarget	0.0979503	0.109554
GMEB2	KREMEN1	TRUE	1	taipale__GMEB2_DBD_TTACGYAM	4.17	500bp	top50perTarget	0.112948	0.0855562
GMEB2	KRT17	TRUE	2	taipale__GMEB2_DBD_TTACGYAM	4.17	500bp	top50perTarget	0.106235	0.0508926
GMEB2	L3MBTL2	TRUE	2	taipale__GMEB2_DBD_TTACGYAM	4.17	500bp	top50perTarget	0.0805004	0.152612
GMEB2	LAS1L	TRUE	1	taipale__GMEB2_DBD_TTACGYAM	4.17	500bp	top50perTarget	0.0573478	0.531013
GMEB2	LBH	TRUE	3	taipale__GMEB2_DBD_TTACGYAM	4.17	500bp	top50perTarget	0.129513	0.133013
GMEB2	LEO1	TRUE	2	taipale__GMEB2_DBD_TTACGYAM	4.17	500bp	top50perTarget	0.0829274	0.140047
GMEB2	LHX6	TRUE	2	taipale__GMEB2_DBD_TTACGYAM	4.17	500bp	top50perTarget	0.0874943	0.372111
GMEB2	LMNB1	TRUE	5	taipale__GMEB2_DBD_TTACGYAM	4.17	500bp	top50perTarget	0.117783	1.25103
GMEB2	LMO4	TRUE	3	taipale__GMEB2_DBD_TTACGYAM	4.17	500bp	top50perTarget	0.200388	0.859548
GMEB2	LRRC8D	TRUE	3	taipale__GMEB2_DBD_TTACGYAM	4.17	500bp	top50perTarget	0.11434	1.02771
GMEB2	LUC7L	TRUE	1	taipale__GMEB2_DBD_TTACGYAM	4.17	500bp	top50perTarget	0.0708189	0.322299
GMEB2	M6PR	TRUE	3	taipale__GMEB2_DBD_TTACGYAM	4.17	500bp	top50perTarget	0.10171	0.206187
GMEB2	MAEA	TRUE	3	taipale__GMEB2_DBD_TTACGYAM	4.17	500bp	top50perTarget	0.0884083	0.686341
GMEB2	MAGOHB	TRUE	2	taipale__GMEB2_DBD_TTACGYAM	4.17	500bp	top50perTarget	0.102475	0.891988
GMEB2	MAP2	TRUE	2	taipale__GMEB2_DBD_TTACGYAM	4.17	500bp	top50perTarget	0.121385	1.4495
GMEB2	MAPK1	TRUE	1	taipale__GMEB2_DBD_TTACGYAM	4.17	500bp	top50perTarget	0.112407	0.0415619
GMEB2	MAPK3	TRUE	2	taipale__GMEB2_DBD_TTACGYAM	4.17	500bp	top50perTarget	0.0987848	0.0859045
GMEB2	MAPKAPK5	TRUE	1	taipale__GMEB2_DBD_TTACGYAM	4.17	500bp	top50perTarget	0.107664	0.256975
GMEB2	MBTD1	TRUE	4	taipale__GMEB2_DBD_TTACGYAM	4.17	500bp	top50perTarget	0.10065	0.627524
GMEB2	MDH1	TRUE	4	taipale__GMEB2_DBD_TTACGYAM	4.17	500bp	top50perTarget	0.122572	0.0294158
GMEB2	MDN1	TRUE	2	taipale__GMEB2_DBD_TTACGYAM	4.17	500bp	top50perTarget	0.0570998	0.311112
GMEB2	MEA1	TRUE	2	taipale__GMEB2_DBD_TTACGYAM	4.17	500bp	top50perTarget	0.09254	0.0669274
GMEB2	MED14	TRUE	2	taipale__GMEB2_DBD_TTACGYAM	4.17	500bp	top50perTarget	0.0926566	0.518498
GMEB2	MED29	TRUE	2	taipale__GMEB2_DBD_TTACGYAM	4.17	500bp	top50perTarget	0.0701891	0.102347
GMEB2	MEX3C	TRUE	2	taipale__GMEB2_DBD_TTACGYAM	4.17	500bp	top50perTarget	0.146508	0.102128
GMEB2	MFSD1	TRUE	1	taipale__GMEB2_DBD_TTACGYAM	4.17	500bp	top50perTarget	0.0502165	0.110033
GMEB2	MID1	TRUE	3	taipale__GMEB2_DBD_TTACGYAM	4.17	500bp	top50perTarget	0.0697897	0.120552
GMEB2	MLLT3	TRUE	4	taipale__GMEB2_DBD_TTACGYAM	4.17	500bp	top50perTarget	0.0598032	0.122649
GMEB2	MMP14	TRUE	2	taipale__GMEB2_DBD_TTACGYAM	4.17	500bp	top50perTarget	0.325271	1.84372
GMEB2	MRPS18C	TRUE	1	taipale__GMEB2_DBD_TTACGYAM	4.17	500bp	top50perTarget	0.0776872	0.446526
GMEB2	MRPS21	TRUE	2	taipale__GMEB2_DBD_TTACGYAM	4.17	500bp	top50perTarget	0.135536	0.159473
GMEB2	MSL2	TRUE	3	taipale__GMEB2_DBD_TTACGYAM	4.17	500bp	top50perTarget	0.0821628	0.290614
GMEB2	MTMR3	TRUE	1	taipale__GMEB2_DBD_TTACGYAM	4.17	500bp	top50perTarget	0.0856132	0.0486588
GMEB2	MYC	TRUE	1	taipale__GMEB2_DBD_TTACGYAM	4.17	500bp	top50perTarget	0.0820421	0.111902
GMEB2	MYL12A	TRUE	2	taipale__GMEB2_DBD_TTACGYAM	4.17	500bp	top50perTarget	0.256451	1.20812
GMEB2	N4BP1	TRUE	3	taipale__GMEB2_DBD_TTACGYAM	4.17	500bp	top50perTarget	0.12077	1.54962
GMEB2	NAA30	TRUE	2	taipale__GMEB2_DBD_TTACGYAM	4.17	500bp	top50perTarget	0.0865999	0.0856397
GMEB2	NAA35	TRUE	1	taipale__GMEB2_DBD_TTACGYAM	4.17	500bp	top50perTarget	0.064802	0.204993
GMEB2	NAB1	TRUE	4	taipale__GMEB2_DBD_TTACGYAM	4.17	500bp	top50perTarget	0.110123	0.0901808
GMEB2	NAB2	TRUE	1	taipale__GMEB2_DBD_TTACGYAM	4.17	500bp	top50perTarget	0.131533	0.19292
GMEB2	NBEAL1	TRUE	2	taipale__GMEB2_DBD_TTACGYAM	4.17	500bp	top50perTarget	0.15804	0.0495507
GMEB2	NCDN	TRUE	2	taipale__GMEB2_DBD_TTACGYAM	4.17	500bp	top50perTarget	0.111736	0.125786
GMEB2	NDEL1	TRUE	4	taipale__GMEB2_DBD_TTACGYAM	4.17	500bp	top50perTarget	0.13061	0.238527
GMEB2	NECAP1	TRUE	2	taipale__GMEB2_DBD_TTACGYAM	4.17	500bp	top50perTarget	0.125605	0.125648
GMEB2	NEDD4L	TRUE	5	taipale__GMEB2_DBD_TTACGYAM	4.17	500bp	top50perTarget	0.108437	0.482458
GMEB2	NFATC3	TRUE	3	taipale__GMEB2_DBD_TTACGYAM	4.17	500bp	top50perTarget	0.0902001	0.277473
GMEB2	NFS1	TRUE	2	taipale__GMEB2_DBD_TTACGYAM	4.17	500bp	top50perTarget	0.183885	1.74978
GMEB2	NGDN	TRUE	1	taipale__GMEB2_DBD_TTACGYAM	4.17	500bp	top50perTarget	0.0847573	0.553952
GMEB2	NHSL2	TRUE	1	taipale__GMEB2_DBD_TTACGYAM	4.17	500bp	top50perTarget	0.301455	0.327209
GMEB2	NMD3	TRUE	1	taipale__GMEB2_DBD_TTACGYAM	4.17	500bp	top50perTarget	0.0476582	0.171149
GMEB2	NOD2	TRUE	2	taipale__GMEB2_DBD_TTACGYAM	4.17	500bp	top50perTarget	0.0440981	0.320446
GMEB2	NOLC1	TRUE	3	taipale__GMEB2_DBD_TTACGYAM	4.17	500bp	top50perTarget	0.0707322	0.139794
GMEB2	NOP10	TRUE	1	taipale__GMEB2_DBD_TTACGYAM	4.17	500bp	top50perTarget	0.11816	0.0390501
GMEB2	NR4A1	TRUE	3	taipale__GMEB2_DBD_TTACGYAM	4.17	500bp	top50perTarget	0.202604	0.11684
GMEB2	NR4A2	TRUE	4	taipale__GMEB2_DBD_TTACGYAM	4.17	500bp	top50perTarget	0.130278	0.207734
GMEB2	NSMCE1	TRUE	1	taipale__GMEB2_DBD_TTACGYAM	4.17	500bp	top50perTarget	0.0740277	0.121533
GMEB2	NT5C	TRUE	1	taipale__GMEB2_DBD_TTACGYAM	4.17	500bp	top50perTarget	0.0844091	0.122139
GMEB2	NT5C2	TRUE	1	taipale__GMEB2_DBD_TTACGYAM	4.17	500bp	top50perTarget	0.0330365	0.138658
GMEB2	NUP205	TRUE	3	taipale__GMEB2_DBD_TTACGYAM	4.17	500bp	top50perTarget	0.101065	0.109341
GMEB2	NUP88	TRUE	1	taipale__GMEB2_DBD_TTACGYAM	4.17	500bp	top50perTarget	0.115302	0.0595601
GMEB2	NUP98	TRUE	3	taipale__GMEB2_DBD_TTACGYAM	4.17	500bp	top50perTarget	0.0581855	0.295403
GMEB2	OAZ1	TRUE	1	taipale__GMEB2_DBD_TTACGYAM	4.17	500bp	top50perTarget	0.331868	1.17348
GMEB2	ODC1	TRUE	3	taipale__GMEB2_DBD_TTACGYAM	4.17	500bp	top50perTarget	0.202095	0.772184
GMEB2	OLA1	TRUE	1	taipale__GMEB2_DBD_TTACGYAM	4.17	500bp	top50perTarget	0.16972	0.0946982
GMEB2	OSGIN2	TRUE	1	taipale__GMEB2_DBD_TTACGYAM	4.17	500bp	top50perTarget	0.142021	1.15889
GMEB2	OSTC	TRUE	1	taipale__GMEB2_DBD_TTACGYAM	4.17	500bp	top50perTarget	0.149942	0.0369029
GMEB2	OTUD1	TRUE	2	taipale__GMEB2_DBD_TTACGYAM	4.17	500bp	top50perTarget	0.0930692	0.129376
GMEB2	P4HA1	TRUE	1	taipale__GMEB2_DBD_TTACGYAM	4.17	500bp	top50perTarget	0.133822	0.0370573
GMEB2	PABPC1	TRUE	2	taipale__GMEB2_DBD_TTACGYAM	4.17	500bp	top50perTarget	0.347706	0.563025
GMEB2	PAF1	TRUE	3	taipale__GMEB2_DBD_TTACGYAM	4.17	500bp	top50perTarget	0.0848342	0.587518
GMEB2	PAK1	TRUE	5	taipale__GMEB2_DBD_TTACGYAM	4.17	500bp	top50perTarget	0.151778	1.68579
GMEB2	PARG	TRUE	2	taipale__GMEB2_DBD_TTACGYAM	4.17	500bp	top50perTarget	0.060494	0.190192
GMEB2	PCBP2	TRUE	1	taipale__GMEB2_DBD_TTACGYAM	4.17	500bp	top50perTarget	0.253785	0.072965
GMEB2	PCDH15	TRUE	4	taipale__GMEB2_DBD_TTACGYAM	4.17	500bp	top50perTarget	0.0534122	0.19444
GMEB2	PCGF5	TRUE	2	taipale__GMEB2_DBD_TTACGYAM	4.17	500bp	top50perTarget	0.114525	0.21577
GMEB2	PDE4B	TRUE	3	taipale__GMEB2_DBD_TTACGYAM	4.17	500bp	top50perTarget	0.112287	0.272399
GMEB2	PDE4DIP	TRUE	3	taipale__GMEB2_DBD_TTACGYAM	4.17	500bp	top50perTarget	0.0959735	0.105226
GMEB2	PDIA6	TRUE	1	taipale__GMEB2_DBD_TTACGYAM	4.17	500bp	top50perTarget	0.190847	0.0557785
GMEB2	PEX5	TRUE	4	taipale__GMEB2_DBD_TTACGYAM	4.17	500bp	top50perTarget	0.0517425	0.0819637
GMEB2	PFDN6	TRUE	1	taipale__GMEB2_DBD_TTACGYAM	4.17	500bp	top50perTarget	0.0733444	0.204212
GMEB2	PGAP2	TRUE	3	taipale__GMEB2_DBD_TTACGYAM	4.17	500bp	top50perTarget	0.0701406	0.127686
GMEB2	PHF13	TRUE	2	taipale__GMEB2_DBD_TTACGYAM	4.17	500bp	top50perTarget	0.0445223	0.147314
GMEB2	PHF6	TRUE	5	taipale__GMEB2_DBD_TTACGYAM	4.17	500bp	top50perTarget	0.0805324	0.115705
GMEB2	PHF8	TRUE	2	taipale__GMEB2_DBD_TTACGYAM	4.17	500bp	top50perTarget	0.0611362	0.12707
GMEB2	PICALM	TRUE	5	taipale__GMEB2_DBD_TTACGYAM	4.17	500bp	top50perTarget	0.308768	0.833317
GMEB2	PIP4K2A	TRUE	1	taipale__GMEB2_DBD_TTACGYAM	4.17	500bp	top50perTarget	0.141844	0.188035
GMEB2	PLA2G4A	TRUE	4	taipale__GMEB2_DBD_TTACGYAM	4.17	500bp	top50perTarget	0.116363	0.39856
GMEB2	PLK2	TRUE	3	taipale__GMEB2_DBD_TTACGYAM	4.17	500bp	top50perTarget	0.20212	0.210373
GMEB2	PLOD3	TRUE	2	taipale__GMEB2_DBD_TTACGYAM	4.17	500bp	top50perTarget	0.054766	0.112293
GMEB2	PLRG1	TRUE	1	taipale__GMEB2_DBD_TTACGYAM	4.17	500bp	top50perTarget	0.114579	0.106453
GMEB2	PLXNC1	TRUE	1	taipale__GMEB2_DBD_TTACGYAM	4.17	500bp	top50perTarget	0.130586	0.231252
GMEB2	PMEPA1	TRUE	4	taipale__GMEB2_DBD_TTACGYAM	4.17	500bp	top50perTarget	0.391875	4.93316
GMEB2	PODN	TRUE	1	taipale__GMEB2_DBD_TTACGYAM	4.17	500bp	top50perTarget	0.143809	0.360483
GMEB2	POLB	TRUE	3	taipale__GMEB2_DBD_TTACGYAM	4.17	500bp	top50perTarget	0.0832674	1.08608
GMEB2	PPFIA1	TRUE	4	taipale__GMEB2_DBD_TTACGYAM	4.17	500bp	top50perTarget	0.06208	0.35197
GMEB2	PPIG	TRUE	4	taipale__GMEB2_DBD_TTACGYAM	4.17	500bp	top50perTarget	0.209173	0.0401943
GMEB2	PPP1R10	TRUE	2	taipale__GMEB2_DBD_TTACGYAM	4.17	500bp	top50perTarget	0.136428	0.57103
GMEB2	PPP1R11	TRUE	1	taipale__GMEB2_DBD_TTACGYAM	4.17	500bp	top50perTarget	0.119505	0.522764
GMEB2	PPP1R12B	TRUE	2	taipale__GMEB2_DBD_TTACGYAM	4.17	500bp	top50perTarget	0.107504	0.250973
GMEB2	PPP1R15B	TRUE	2	taipale__GMEB2_DBD_TTACGYAM	4.17	500bp	top50perTarget	0.0987692	0.367099
GMEB2	PPP1R7	TRUE	2	taipale__GMEB2_DBD_TTACGYAM	4.17	500bp	top50perTarget	0.0689797	0.145488
GMEB2	PPP4R2	TRUE	3	taipale__GMEB2_DBD_TTACGYAM	4.17	500bp	top50perTarget	0.101053	0.239756
GMEB2	PRDM1	TRUE	2	taipale__GMEB2_DBD_TTACGYAM	4.17	500bp	top50perTarget	0.0688895	0.596618
GMEB2	PRDM2	TRUE	3	taipale__GMEB2_DBD_TTACGYAM	4.17	500bp	top50perTarget	0.088733	0.343068
GMEB2	PRKAR2A	TRUE	2	taipale__GMEB2_DBD_TTACGYAM	4.17	500bp	top50perTarget	0.0982732	0.0607981
GMEB2	PRKCB	TRUE	1	taipale__GMEB2_DBD_TTACGYAM	4.17	500bp	top50perTarget	0.200301	0.331908
GMEB2	PSD3	TRUE	3	taipale__GMEB2_DBD_TTACGYAM	4.17	500bp	top50perTarget	0.0951838	0.0738177
GMEB2	PSMB1	TRUE	2	taipale__GMEB2_DBD_TTACGYAM	4.17	500bp	top50perTarget	0.27237	0.169251
GMEB2	PSMB2	TRUE	5	taipale__GMEB2_DBD_TTACGYAM	4.17	500bp	top50perTarget	0.261727	0.58666
GMEB2	PSMB7	TRUE	1	taipale__GMEB2_DBD_TTACGYAM	4.17	500bp	top50perTarget	0.12752	0.0790916
GMEB2	PSMC5	TRUE	2	taipale__GMEB2_DBD_TTACGYAM	4.17	500bp	top50perTarget	0.17236	0.136368
GMEB2	PTGS1	TRUE	1	taipale__GMEB2_DBD_TTACGYAM	4.17	500bp	top50perTarget	0.0720319	0.182426
GMEB2	PTMA	TRUE	1	taipale__GMEB2_DBD_TTACGYAM	4.17	500bp	top50perTarget	0.3802	1.63597
GMEB2	PTPN23	TRUE	1	taipale__GMEB2_DBD_TTACGYAM	4.17	500bp	top50perTarget	0.0764643	1.04462
GMEB2	PTPN6	TRUE	1	taipale__GMEB2_DBD_TTACGYAM	4.17	500bp	top50perTarget	0.109469	0.869647
GMEB2	PTPRD	TRUE	3	taipale__GMEB2_DBD_TTACGYAM	4.17	500bp	top50perTarget	0.0572875	0.115849
GMEB2	PTPRN	TRUE	4	taipale__GMEB2_DBD_TTACGYAM	4.17	500bp	top50perTarget	0.0837549	0.203083
GMEB2	RAB3IL1	TRUE	1	taipale__GMEB2_DBD_TTACGYAM	4.17	500bp	top50perTarget	0.0890661	0.109833
GMEB2	RAD9A	TRUE	3	taipale__GMEB2_DBD_TTACGYAM	4.17	500bp	top50perTarget	0.0872305	0.0525483
GMEB2	RANBP2	TRUE	2	taipale__GMEB2_DBD_TTACGYAM	4.17	500bp	top50perTarget	0.2023	0.669469
GMEB2	RAP1A	TRUE	2	taipale__GMEB2_DBD_TTACGYAM	4.17	500bp	top50perTarget	0.228498	0.0406809
GMEB2	RASA2	TRUE	2	taipale__GMEB2_DBD_TTACGYAM	4.17	500bp	top50perTarget	0.140321	1.56065
GMEB2	RBBP8	TRUE	3	taipale__GMEB2_DBD_TTACGYAM	4.17	500bp	top50perTarget	0.0866191	0.143039
GMEB2	RBM17	TRUE	3	taipale__GMEB2_DBD_TTACGYAM	4.17	500bp	top50perTarget	0.104612	0.0697312
[truncated: 2,344 more rows]
