# Supplementary material for: Combination of anlotinib with immunotherapy enhanced both anti-angiogenesis and immune response in high-grade serous ovarian cancer
Source: Front Immunol. 2025 Apr 7;16:1539616. doi: 10.3389/fimmu.2025.1539616 (PMC12009696; doi:10.3389/fimmu.2025.1539616)
Supplement: Supplementary file 1 [file DataSheet1.zip › Data for Peer Review Only/Transcrpitional analysis of epithelial cell/regulonTargetsInfo of epithelial.xlsx]

## Sheet: regulonTargetsInfo of epithelia
TF	gene	highConfAnnot	nMotifs	bestMotif	NES	motifDb	coexModule	spearCor	CoexWeight
ARID5B	ARID5B	FALSE	1	taipale_tf_pairs__FOXA1_TRNGTAAACA_HT	3.7	500bp	top50perTarget	1	NA
ARID5B	KLF7	FALSE	1	taipale_tf_pairs__FOXA1_TRNGTAAACA_HT	3.7	500bp	top50perTarget	0.0361682	0.153963
ARID5B	TGFB2	FALSE	1	taipale_tf_pairs__FOXA1_TRNGTAAACA_HT	3.7	500bp	top50perTarget	0.0679643	0.0425221
ARID5B	TRIB1	FALSE	1	taipale_tf_pairs__FOXA1_TRNGTAAACA_HT	3.7	500bp	top50perTarget	0.107597	0.0407725
ARID5B	ZSWIM4	FALSE	1	taipale_tf_pairs__FOXA1_TRNGTAAACA_HT	3.7	500bp	top50perTarget	0.0366525	0.0720469
ATF1	ABCF3	TRUE	1	jaspar__MA0604.1	3.73	10kb	top50perTarget	0.0503965	0.048304
ATF1	ANGPT1	TRUE	1	jaspar__MA0604.1	3.73	10kb	top50perTarget	0.0371581	0.0702037
ATF1	AP1G1	TRUE	1	jaspar__MA0604.1	3.73	10kb	top50perTarget	0.0535107	0.0581424
ATF1	ASPHD1	TRUE	1	jaspar__MA0604.1	3.73	10kb	top50perTarget	0.047888	0.0954905
ATF1	ATF1	TRUE	1	jaspar__MA0604.1	3.73	10kb	top50perTarget	1	NA
ATF1	BIRC2	TRUE	1	jaspar__MA0604.1	3.73	10kb	top50perTarget	0.0901439	0.0816024
ATF1	BUD31	TRUE	1	jaspar__MA0604.1	3.73	10kb	top50perTarget	0.0854109	0.024238
ATF1	CCT4	TRUE	1	jaspar__MA0604.1	3.73	10kb	top50perTarget	0.180684	0.096072
ATF1	CDK2AP2	TRUE	1	jaspar__MA0604.1	3.73	10kb	top50perTarget	0.13952	0.0687952
ATF1	CENPN	TRUE	1	jaspar__MA0604.1	3.73	10kb	top50perTarget	0.0644407	0.0440372
ATF1	COPS8	TRUE	1	jaspar__MA0604.1	3.73	10kb	top50perTarget	0.0746948	0.0377915
ATF1	CORO1C	TRUE	1	jaspar__MA0604.1	3.73	10kb	top50perTarget	0.0613034	0.0732719
ATF1	CREM	TRUE	1	jaspar__MA0604.1	3.73	10kb	top50perTarget	0.0708751	0.0387868
ATF1	DDAH1	TRUE	1	jaspar__MA0604.1	3.73	10kb	top50perTarget	0.0432683	0.0622547
ATF1	DDX59	TRUE	1	jaspar__MA0604.1	3.73	10kb	top50perTarget	0.0518958	0.374807
ATF1	DNTTIP1	TRUE	1	jaspar__MA0604.1	3.73	10kb	top50perTarget	0.0578647	0.0693617
ATF1	DPH3	TRUE	1	jaspar__MA0604.1	3.73	10kb	top50perTarget	0.061484	0.21586
ATF1	EIF1	TRUE	1	jaspar__MA0604.1	3.73	10kb	top50perTarget	0.191475	0.235058
ATF1	ETF1	TRUE	1	jaspar__MA0604.1	3.73	10kb	top50perTarget	0.126729	0.0757132
ATF1	FHIT	TRUE	1	jaspar__MA0604.1	3.73	10kb	top50perTarget	0.0357732	0.121595
ATF1	FRAT2	TRUE	1	jaspar__MA0604.1	3.73	10kb	top50perTarget	0.0718716	0.0512229
ATF1	GOLPH3	TRUE	1	jaspar__MA0604.1	3.73	10kb	top50perTarget	0.109294	0.0377078
ATF1	GTF2H1	TRUE	1	jaspar__MA0604.1	3.73	10kb	top50perTarget	0.064408	0.276447
ATF1	HAUS6	TRUE	1	jaspar__MA0604.1	3.73	10kb	top50perTarget	0.0630379	0.148582
ATF1	ING4	TRUE	1	jaspar__MA0604.1	3.73	10kb	top50perTarget	0.07137	0.071222
ATF1	IPO11	TRUE	1	jaspar__MA0604.1	3.73	10kb	top50perTarget	0.0482048	0.0557702
ATF1	ISCA1	TRUE	1	jaspar__MA0604.1	3.73	10kb	top50perTarget	0.0830317	0.0369626
ATF1	KLC1	TRUE	1	jaspar__MA0604.1	3.73	10kb	top50perTarget	0.0387485	0.0977006
ATF1	KLHL12	TRUE	1	jaspar__MA0604.1	3.73	10kb	top50perTarget	0.0423002	0.100844
ATF1	KLHL2	TRUE	1	jaspar__MA0604.1	3.73	10kb	top50perTarget	0.0307073	0.453633
ATF1	LIAS	TRUE	1	jaspar__MA0604.1	3.73	10kb	top50perTarget	0.0370305	0.132234
ATF1	MAGOHB	TRUE	1	jaspar__MA0604.1	3.73	10kb	top50perTarget	0.0545507	0.102458
ATF1	MBIP	TRUE	1	jaspar__MA0604.1	3.73	10kb	top50perTarget	0.0500154	0.0830802
ATF1	MEX3C	TRUE	1	jaspar__MA0604.1	3.73	10kb	top50perTarget	0.0749235	0.194646
ATF1	MLLT10	TRUE	1	jaspar__MA0604.1	3.73	10kb	top50perTarget	0.0928425	0.0456285
ATF1	MYNN	TRUE	1	jaspar__MA0604.1	3.73	10kb	top50perTarget	0.068518	0.11967
ATF1	NEK7	TRUE	1	jaspar__MA0604.1	3.73	10kb	top50perTarget	0.0516446	0.0856245
ATF1	NKRF	TRUE	1	jaspar__MA0604.1	3.73	10kb	top50perTarget	0.0481385	0.132148
ATF1	NRAS	TRUE	1	jaspar__MA0604.1	3.73	10kb	top50perTarget	0.103295	0.0415861
ATF1	NT5C2	TRUE	1	jaspar__MA0604.1	3.73	10kb	top50perTarget	0.0870862	0.255968
ATF1	NUP98	TRUE	1	jaspar__MA0604.1	3.73	10kb	top50perTarget	0.0593733	0.280425
ATF1	OSTF1	TRUE	1	jaspar__MA0604.1	3.73	10kb	top50perTarget	0.0617415	0.1118
ATF1	PAFAH1B1	TRUE	1	jaspar__MA0604.1	3.73	10kb	top50perTarget	0.100593	0.248617
ATF1	PARK7	TRUE	1	jaspar__MA0604.1	3.73	10kb	top50perTarget	0.154293	0.016379
ATF1	PPM1D	TRUE	1	jaspar__MA0604.1	3.73	10kb	top50perTarget	0.0447097	0.109198
ATF1	PRRC1	TRUE	1	jaspar__MA0604.1	3.73	10kb	top50perTarget	0.0698625	0.0468535
ATF1	RARA	TRUE	1	jaspar__MA0604.1	3.73	10kb	top50perTarget	0.046598	0.0531481
ATF1	RBM18	TRUE	1	jaspar__MA0604.1	3.73	10kb	top50perTarget	0.0496001	0.111694
ATF1	RNF14	TRUE	1	jaspar__MA0604.1	3.73	10kb	top50perTarget	0.0589582	0.0618657
ATF1	RPL22L1	TRUE	1	jaspar__MA0604.1	3.73	10kb	top50perTarget	0.11102	0.0137258
ATF1	SARNP	TRUE	1	jaspar__MA0604.1	3.73	10kb	top50perTarget	0.0347176	0.197862
ATF1	ST3GAL2	TRUE	1	jaspar__MA0604.1	3.73	10kb	top50perTarget	0.0395294	0.0698048
ATF1	STRBP	TRUE	1	jaspar__MA0604.1	3.73	10kb	top50perTarget	0.0637405	0.0344046
ATF1	STX5	TRUE	1	jaspar__MA0604.1	3.73	10kb	top50perTarget	0.0581076	0.177513
ATF1	SYT11	TRUE	1	jaspar__MA0604.1	3.73	10kb	top50perTarget	0.0340311	0.262151
ATF1	TBRG4	TRUE	1	jaspar__MA0604.1	3.73	10kb	top50perTarget	0.0545173	0.125087
ATF1	TMEM183A	TRUE	1	jaspar__MA0604.1	3.73	10kb	top50perTarget	0.119356	0.0745346
ATF1	TMEM51	TRUE	1	jaspar__MA0604.1	3.73	10kb	top50perTarget	0.0405257	0.0628442
ATF1	TSC22D2	TRUE	1	jaspar__MA0604.1	3.73	10kb	top50perTarget	0.0532061	0.100251
ATF1	UAP1	TRUE	1	jaspar__MA0604.1	3.73	10kb	top50perTarget	0.0453845	0.100275
ATF1	UBE2J1	TRUE	1	jaspar__MA0604.1	3.73	10kb	top50perTarget	0.073953	0.0498163
ATF1	UBTD2	TRUE	1	jaspar__MA0604.1	3.73	10kb	top50perTarget	0.0659298	0.0516011
ATF1	UPK1B	TRUE	1	jaspar__MA0604.1	3.73	10kb	top50perTarget	0.0303879	0.919278
ATF1	USP36	TRUE	1	jaspar__MA0604.1	3.73	10kb	top50perTarget	0.0621139	0.109848
ATF1	USP9X	TRUE	1	jaspar__MA0604.1	3.73	10kb	top50perTarget	0.0559507	0.0807545
ATF1	WSB1	TRUE	1	jaspar__MA0604.1	3.73	10kb	top50perTarget	0.0953134	0.0148663
ATF1	WWP2	TRUE	1	jaspar__MA0604.1	3.73	10kb	top50perTarget	0.0353947	0.133583
ATF1	YIF1B	TRUE	1	jaspar__MA0604.1	3.73	10kb	top50perTarget	0.0475457	0.0848607
ATF1	YTHDC1	TRUE	1	jaspar__MA0604.1	3.73	10kb	top50perTarget	0.0809538	0.0926082
ATF1	YTHDF1	TRUE	1	jaspar__MA0604.1	3.73	10kb	top50perTarget	0.0858217	0.0603373
ATF1	YWHAQ	TRUE	1	jaspar__MA0604.1	3.73	10kb	top50perTarget	0.165251	0.03744
ATF1	ZBTB2	TRUE	1	jaspar__MA0604.1	3.73	10kb	top50perTarget	0.0703936	0.147423
ATF2	ARFGEF2	FALSE	2	transfac_pro__M01861	3.58	10kb	top50perTarget	0.0615921	0.0577378
ATF2	ARMCX3	FALSE	2	transfac_pro__M01861	3.58	10kb	top50perTarget	0.0623417	0.0440596
ATF2	BIRC2	FALSE	2	transfac_pro__M01861	3.58	10kb	top50perTarget	0.0789562	0.276815
ATF2	CCNK	FALSE	1	transfac_pro__M01861	3.58	10kb	top50perTarget	0.058152	0.0943675
ATF2	CREB3L2	FALSE	2	transfac_pro__M01861	3.58	10kb	top50perTarget	0.0518198	0.371311
ATF2	CSNK1G2	FALSE	2	transfac_pro__M01861	3.58	10kb	top50perTarget	0.0332378	0.0510033
ATF2	DAP	FALSE	2	transfac_pro__M01861	3.58	10kb	top50perTarget	0.0610902	0.0273525
ATF2	DCTN4	FALSE	2	transfac_pro__M01861	3.58	10kb	top50perTarget	0.0534515	0.124348
ATF2	DDX49	FALSE	2	transfac_pro__M01861	3.58	10kb	top50perTarget	0.0492679	0.455844
ATF2	DHX40	FALSE	1	transfac_pro__M01861	3.58	10kb	top50perTarget	0.0701282	0.116835
ATF2	DYRK1A	FALSE	1	transfac_pro__M01861	3.58	10kb	top50perTarget	0.0586878	0.177039
ATF2	FBXO33	FALSE	2	transfac_pro__M01861	3.58	10kb	top50perTarget	0.0348238	0.185446
ATF2	FBXO34	FALSE	2	transfac_pro__M01861	3.58	10kb	top50perTarget	0.042422	0.134139
ATF2	GIGYF2	FALSE	1	transfac_pro__M01861	3.58	10kb	top50perTarget	0.0404745	0.0761398
ATF2	GNL1	FALSE	1	transfac_pro__M01861	3.58	10kb	top50perTarget	0.0392173	0.0935909
ATF2	GOLGA2	FALSE	1	transfac_pro__M01861	3.58	10kb	top50perTarget	0.0494603	0.0835496
ATF2	GOLGA3	FALSE	1	transfac_pro__M01861	3.58	10kb	top50perTarget	0.0409572	0.0881187
ATF2	GOLGA5	FALSE	2	transfac_pro__M01861	3.58	10kb	top50perTarget	0.0573097	0.397269
ATF2	GTPBP10	FALSE	2	transfac_pro__M01861	3.58	10kb	top50perTarget	0.0428179	0.0777166
ATF2	HDAC5	FALSE	2	transfac_pro__M01861	3.58	10kb	top50perTarget	0.0306358	0.393011
ATF2	HIPK1	FALSE	2	transfac_pro__M01861	3.58	10kb	top50perTarget	0.0724064	0.0383317
ATF2	KLHL12	FALSE	2	transfac_pro__M01861	3.58	10kb	top50perTarget	0.0305432	0.233897
ATF2	LARP1B	FALSE	2	transfac_pro__M01861	3.58	10kb	top50perTarget	0.0470575	0.0526181
ATF2	LYSMD3	FALSE	2	transfac_pro__M01861	3.58	10kb	top50perTarget	0.0586423	0.20342
ATF2	MAP3K12	FALSE	1	transfac_pro__M01861	3.58	10kb	top50perTarget	0.0343806	0.179442
ATF2	MBNL2	FALSE	2	transfac_pro__M01861	3.58	10kb	top50perTarget	0.0782061	0.766068
ATF2	MEX3C	FALSE	2	transfac_pro__M01861	3.58	10kb	top50perTarget	0.0680087	0.11832
ATF2	NBR1	FALSE	2	transfac_pro__M01861	3.58	10kb	top50perTarget	0.0730249	0.0363408
ATF2	NEDD1	FALSE	2	transfac_pro__M01861	3.58	10kb	top50perTarget	0.0327913	0.0509101
ATF2	NEDD4L	FALSE	2	transfac_pro__M01861	3.58	10kb	top50perTarget	0.035779	0.0626007
ATF2	NEK7	FALSE	1	transfac_pro__M01861	3.58	10kb	top50perTarget	0.0525232	0.273067
ATF2	OTUD6B	FALSE	2	transfac_pro__M01861	3.58	10kb	top50perTarget	0.0592443	0.819732
ATF2	OXSR1	FALSE	2	transfac_pro__M01861	3.58	10kb	top50perTarget	0.0559251	0.0489576
ATF2	PAFAH1B1	FALSE	1	transfac_pro__M01861	3.58	10kb	top50perTarget	0.0763519	0.079155
ATF2	PAN2	FALSE	2	transfac_pro__M01861	3.58	10kb	top50perTarget	0.0383661	0.141613
ATF2	PCMTD1	FALSE	1	transfac_pro__M01861	3.58	10kb	top50perTarget	0.0575647	0.0451155
ATF2	PELI1	FALSE	1	transfac_pro__M01861	3.58	10kb	top50perTarget	0.0597675	0.0912723
ATF2	PHF21A	FALSE	1	transfac_pro__M01861	3.58	10kb	top50perTarget	0.0650771	0.0653536
ATF2	POLB	FALSE	2	transfac_pro__M01861	3.58	10kb	top50perTarget	0.0545582	0.288854
ATF2	POT1	FALSE	1	transfac_pro__M01861	3.58	10kb	top50perTarget	0.0349587	0.0696645
ATF2	PPM1A	FALSE	2	transfac_pro__M01861	3.58	10kb	top50perTarget	0.0436332	0.060673
ATF2	RAB14	FALSE	1	transfac_pro__M01861	3.58	10kb	top50perTarget	0.0813863	0.0641828
ATF2	RNF19A	FALSE	2	transfac_pro__M01861	3.58	10kb	top50perTarget	0.0553726	0.042009
ATF2	SEC16A	FALSE	2	transfac_pro__M01861	3.58	10kb	top50perTarget	0.0397392	0.261496
ATF2	SMARCA5	FALSE	2	transfac_pro__M01861	3.58	10kb	top50perTarget	0.0842401	0.182226
ATF2	SMCHD1	FALSE	2	transfac_pro__M01861	3.58	10kb	top50perTarget	0.0795226	0.223836
ATF2	SMNDC1	FALSE	2	transfac_pro__M01861	3.58	10kb	top50perTarget	0.0761518	0.0281268
ATF2	STAG1	FALSE	2	transfac_pro__M01861	3.58	10kb	top50perTarget	0.0558108	0.0482085
ATF2	STK17B	FALSE	2	transfac_pro__M01861	3.58	10kb	top50perTarget	0.0503973	0.117399
ATF2	STX5	FALSE	2	transfac_pro__M01861	3.58	10kb	top50perTarget	0.0510043	0.233055
ATF2	SYT11	FALSE	1	transfac_pro__M01861	3.58	10kb	top50perTarget	0.0374191	0.435488
ATF2	TBC1D23	FALSE	2	transfac_pro__M01861	3.58	10kb	top50perTarget	0.0606783	0.0657555
ATF2	TCEAL1	FALSE	2	transfac_pro__M01861	3.58	10kb	top50perTarget	0.0326406	0.10251
ATF2	TMEM39A	FALSE	2	transfac_pro__M01861	3.58	10kb	top50perTarget	0.0530077	0.16493
ATF2	TRMT5	FALSE	2	transfac_pro__M01861	3.58	10kb	top50perTarget	0.0485502	0.0344179
ATF2	UBA6	FALSE	2	transfac_pro__M01861	3.58	10kb	top50perTarget	0.0497554	0.0612042
ATF2	UBE2J1	FALSE	2	transfac_pro__M01861	3.58	10kb	top50perTarget	0.0698452	0.080926
ATF2	UBQLN1	FALSE	1	transfac_pro__M01861	3.58	10kb	top50perTarget	0.085336	0.0258594
ATF2	USP36	FALSE	2	transfac_pro__M01861	3.58	10kb	top50perTarget	0.0524233	0.0879637
ATF2	ZBTB11	FALSE	2	transfac_pro__M01861	3.58	10kb	top50perTarget	0.0492496	0.131507
ATF2	ZFAND2B	FALSE	2	transfac_pro__M01861	3.58	10kb	top50perTarget	0.0324315	0.245866
ATF2	ZMYM5	FALSE	1	transfac_pro__M01861	3.58	10kb	top50perTarget	0.0510347	0.476992
ATF2	ZNF184	FALSE	1	transfac_pro__M01861	3.58	10kb	top50perTarget	0.0409116	0.292196
ATF2	AKAP8	FALSE	1	transfac_pro__M01861	3.15	500bp	top50perTarget	0.032614	0.137682
ATF2	ALKBH5	FALSE	1	transfac_pro__M01861	3.15	500bp	top50perTarget	0.0481627	0.0254502
ATF2	ANAPC13	FALSE	1	transfac_pro__M01861	3.15	500bp	top50perTarget	0.0326184	0.0560231
ATF2	ARHGAP5	FALSE	1	transfac_pro__M01861	3.15	500bp	top50perTarget	0.0962309	0.0879466
ATF2	ARHGEF3	FALSE	1	transfac_pro__M01861	3.15	500bp	top50perTarget	0.0493386	0.0486363
ATF2	ATAD2B	FALSE	1	transfac_pro__M01861	3.15	500bp	top50perTarget	0.0304126	0.0888645
ATF2	ATF2	FALSE	1	transfac_pro__M01861	3.15	500bp	top50perTarget	1	NA
ATF2	ATP11B	FALSE	1	transfac_pro__M01861	3.15	500bp	top50perTarget	0.0586369	0.533535
ATF2	ATRN	FALSE	1	transfac_pro__M01861	3.15	500bp	top50perTarget	0.0335576	0.0899276
ATF2	ATXN3	FALSE	1	transfac_pro__M01861	3.15	500bp	top50perTarget	0.0388825	0.132471
ATF2	BAG5	FALSE	1	transfac_pro__M01861	3.15	500bp	top50perTarget	0.0641264	0.194799
ATF2	BTAF1	FALSE	1	transfac_pro__M01861	3.15	500bp	top50perTarget	0.0626148	0.514786
ATF2	CDC37L1	FALSE	1	transfac_pro__M01861	3.15	500bp	top50perTarget	0.0303194	0.466563
ATF2	CDK7	FALSE	1	transfac_pro__M01861	3.15	500bp	top50perTarget	0.0405523	0.072237
ATF2	CLIC4	FALSE	1	transfac_pro__M01861	3.15	500bp	top50perTarget	0.110604	0.11116
ATF2	CTR9	FALSE	1	transfac_pro__M01861	3.15	500bp	top50perTarget	0.0406187	0.0874953
ATF2	CXorf38	FALSE	1	transfac_pro__M01861	3.15	500bp	top50perTarget	0.0407254	0.116057
ATF2	CYB5R4	FALSE	1	transfac_pro__M01861	3.15	500bp	top50perTarget	0.0347432	0.495582
ATF2	DDX6	FALSE	1	transfac_pro__M01861	3.15	500bp	top50perTarget	0.0831708	0.447231
ATF2	DNAJC10	FALSE	1	transfac_pro__M01861	3.15	500bp	top50perTarget	0.0729309	0.0339841
ATF2	DYNC1LI1	FALSE	1	transfac_pro__M01861	3.15	500bp	top50perTarget	0.0496616	0.10956
ATF2	E2F5	FALSE	1	transfac_pro__M01861	3.15	500bp	top50perTarget	0.0430147	0.0911037
ATF2	EXOC5	FALSE	1	transfac_pro__M01861	3.15	500bp	top50perTarget	0.0613209	0.0381841
ATF2	FAM135A	FALSE	1	transfac_pro__M01861	3.15	500bp	top50perTarget	0.032939	0.22721
ATF2	FBXO11	FALSE	1	transfac_pro__M01861	3.15	500bp	top50perTarget	0.0651049	0.0633317
ATF2	FNIP1	FALSE	1	transfac_pro__M01861	3.15	500bp	top50perTarget	0.0523976	0.11476
ATF2	GBF1	FALSE	1	transfac_pro__M01861	3.15	500bp	top50perTarget	0.0467302	0.12769
ATF2	GMPPB	FALSE	1	transfac_pro__M01861	3.15	500bp	top50perTarget	0.0388189	0.0858943
ATF2	HAUS6	FALSE	1	transfac_pro__M01861	3.15	500bp	top50perTarget	0.0527701	0.230877
ATF2	KIF18A	FALSE	1	transfac_pro__M01861	3.15	500bp	top50perTarget	0.0481709	0.0945509
ATF2	LZTFL1	FALSE	1	transfac_pro__M01861	3.15	500bp	top50perTarget	0.0553258	0.568376
ATF2	MAP4	FALSE	1	transfac_pro__M01861	3.15	500bp	top50perTarget	0.0925925	0.103278
ATF2	MAPK6	FALSE	1	transfac_pro__M01861	3.15	500bp	top50perTarget	0.0512248	0.0600862
ATF2	MBTD1	FALSE	1	transfac_pro__M01861	3.15	500bp	top50perTarget	0.0602993	0.376855
ATF2	MSL2	FALSE	1	transfac_pro__M01861	3.15	500bp	top50perTarget	0.0591152	0.0756052
ATF2	N4BP1	FALSE	1	transfac_pro__M01861	3.15	500bp	top50perTarget	0.0589653	0.0550242
ATF2	NARF	FALSE	1	transfac_pro__M01861	3.15	500bp	top50perTarget	0.049272	0.0583043
ATF2	NR1D2	FALSE	1	transfac_pro__M01861	3.15	500bp	top50perTarget	0.0590833	0.0736726
ATF2	PARG	FALSE	1	transfac_pro__M01861	3.15	500bp	top50perTarget	0.0402226	0.0784748
ATF2	PKN2	FALSE	1	transfac_pro__M01861	3.15	500bp	top50perTarget	0.0795512	0.131746
ATF2	PPIL4	FALSE	1	transfac_pro__M01861	3.15	500bp	top50perTarget	0.0508467	0.0390214
ATF2	PRC1	FALSE	1	transfac_pro__M01861	3.15	500bp	top50perTarget	0.0372414	0.0728073
ATF2	RANBP6	FALSE	1	transfac_pro__M01861	3.15	500bp	top50perTarget	0.049202	0.966298
ATF2	RBL2	FALSE	1	transfac_pro__M01861	3.15	500bp	top50perTarget	0.0649729	0.0341448
ATF2	RLF	FALSE	1	transfac_pro__M01861	3.15	500bp	top50perTarget	0.0831965	0.226611
ATF2	RNF111	FALSE	1	transfac_pro__M01861	3.15	500bp	top50perTarget	0.0426824	0.0981768
ATF2	RNF141	FALSE	1	transfac_pro__M01861	3.15	500bp	top50perTarget	0.0630536	0.0645124
ATF2	RUFY1	FALSE	1	transfac_pro__M01861	3.15	500bp	top50perTarget	0.0566568	0.0322151
ATF2	SEC24B	FALSE	1	transfac_pro__M01861	3.15	500bp	top50perTarget	0.0418076	0.232236
ATF2	SERINC1	FALSE	1	transfac_pro__M01861	3.15	500bp	top50perTarget	0.0581328	0.0720678
ATF2	SLAIN2	FALSE	1	transfac_pro__M01861	3.15	500bp	top50perTarget	0.0677757	0.268062
ATF2	SLC33A1	FALSE	1	transfac_pro__M01861	3.15	500bp	top50perTarget	0.0466576	0.0608918
ATF2	TMEM131	FALSE	1	transfac_pro__M01861	3.15	500bp	top50perTarget	0.0495383	0.0967958
ATF2	TNKS2	FALSE	1	transfac_pro__M01861	3.15	500bp	top50perTarget	0.0658331	0.0865406
ATF2	UBXN1	FALSE	1	transfac_pro__M01861	3.15	500bp	top50perTarget	0.055341	0.0361648
ATF2	USO1	FALSE	1	transfac_pro__M01861	3.15	500bp	top50perTarget	0.0685574	0.0742717
ATF2	VMA21	FALSE	1	transfac_pro__M01861	3.15	500bp	top50perTarget	0.0569541	0.0318625
ATF2	VPS37A	FALSE	1	transfac_pro__M01861	3.15	500bp	top50perTarget	0.0413452	0.456999
ATF2	YOD1	FALSE	1	transfac_pro__M01861	3.15	500bp	top50perTarget	0.0602722	0.316857
ATF2	ZFPL1	FALSE	1	transfac_pro__M01861	3.15	500bp	top50perTarget	0.0491804	0.0853527
ATF3	AASDH	FALSE	1	taipale_tf_pairs__JUN_ATGACGTCAT_HT	3.06	10kb	top50perTarget	0.055857	0.116917
ATF3	ACAP1	FALSE	1	taipale_tf_pairs__JUN_ATGACGTCAT_HT	3.06	10kb	top50perTarget	0.0310688	0.146961
ATF3	AP2A2	FALSE	1	taipale_tf_pairs__JUN_ATGACGTCAT_HT	3.06	10kb	top50perTarget	0.0615194	0.781869
ATF3	ARMC5	FALSE	1	taipale_tf_pairs__JUN_ATGACGTCAT_HT	3.06	10kb	top50perTarget	0.0318609	0.294582
ATF3	ASPHD1	FALSE	1	taipale_tf_pairs__JUN_ATGACGTCAT_HT	3.06	10kb	top50perTarget	0.0561623	0.038042
ATF3	ATF3	FALSE	1	taipale_tf_pairs__JUN_ATGACGTCAT_HT	3.06	10kb	top50perTarget	1	NA
ATF3	ATXN1	FALSE	1	taipale_tf_pairs__JUN_ATGACGTCAT_HT	3.06	10kb	top50perTarget	0.0547909	0.120214
ATF3	CALD1	FALSE	1	taipale_tf_pairs__JUN_ATGACGTCAT_HT	3.06	10kb	top50perTarget	0.0615445	0.423253
ATF3	CBR4	FALSE	1	taipale_tf_pairs__JUN_ATGACGTCAT_HT	3.06	10kb	top50perTarget	0.0349426	0.126483
ATF3	CCNL1	FALSE	1	taipale_tf_pairs__JUN_ATGACGTCAT_HT	3.06	10kb	top50perTarget	0.188826	0.283758
ATF3	CDS1	FALSE	1	taipale_tf_pairs__JUN_ATGACGTCAT_HT	3.06	10kb	top50perTarget	0.0796734	0.765354
ATF3	CEBPB	FALSE	1	taipale_tf_pairs__JUN_ATGACGTCAT_HT	3.06	10kb	top50perTarget	0.213246	0.145531
ATF3	CLMN	FALSE	1	taipale_tf_pairs__JUN_ATGACGTCAT_HT	3.06	10kb	top50perTarget	0.0544467	0.457939
ATF3	CNNM4	FALSE	1	taipale_tf_pairs__JUN_ATGACGTCAT_HT	3.06	10kb	top50perTarget	0.0588134	0.326695
ATF3	CREB5	FALSE	1	taipale_tf_pairs__JUN_ATGACGTCAT_HT	3.06	10kb	top50perTarget	0.126254	3.9981
ATF3	CRELD1	FALSE	1	taipale_tf_pairs__JUN_ATGACGTCAT_HT	3.06	10kb	top50perTarget	0.0491918	1.44962
ATF3	CREM	FALSE	1	taipale_tf_pairs__JUN_ATGACGTCAT_HT	3.06	10kb	top50perTarget	0.0691883	0.0565057
ATF3	CSNK1E	FALSE	1	taipale_tf_pairs__JUN_ATGACGTCAT_HT	3.06	10kb	top50perTarget	0.0587768	0.291268
ATF3	CXCL16	FALSE	1	taipale_tf_pairs__JUN_ATGACGTCAT_HT	3.06	10kb	top50perTarget	0.136347	0.0768733
ATF3	DENND4B	FALSE	1	taipale_tf_pairs__JUN_ATGACGTCAT_HT	3.06	10kb	top50perTarget	0.0479126	0.172385
ATF3	DENND5A	FALSE	1	taipale_tf_pairs__JUN_ATGACGTCAT_HT	3.06	10kb	top50perTarget	0.0485043	0.208912
ATF3	DNTTIP1	FALSE	1	taipale_tf_pairs__JUN_ATGACGTCAT_HT	3.06	10kb	top50perTarget	0.0593381	0.0831609
ATF3	DUSP1	FALSE	1	taipale_tf_pairs__JUN_ATGACGTCAT_HT	3.06	10kb	top50perTarget	0.296682	3.37396
ATF3	DUSP16	FALSE	1	taipale_tf_pairs__JUN_ATGACGTCAT_HT	3.06	10kb	top50perTarget	0.0759044	0.67042
ATF3	DUSP8	FALSE	1	taipale_tf_pairs__JUN_ATGACGTCAT_HT	3.06	10kb	top50perTarget	0.109575	1.93398
ATF3	EPHB2	FALSE	1	taipale_tf_pairs__JUN_ATGACGTCAT_HT	3.06	10kb	top50perTarget	0.0628617	0.176389
ATF3	FAM131A	FALSE	1	taipale_tf_pairs__JUN_ATGACGTCAT_HT	3.06	10kb	top50perTarget	0.042309	0.146266
ATF3	FAM50A	FALSE	1	taipale_tf_pairs__JUN_ATGACGTCAT_HT	3.06	10kb	top50perTarget	0.0558981	0.17501
ATF3	FAM53C	FALSE	1	taipale_tf_pairs__JUN_ATGACGTCAT_HT	3.06	10kb	top50perTarget	0.0974819	0.829846
ATF3	FBXL16	FALSE	1	taipale_tf_pairs__JUN_ATGACGTCAT_HT	3.06	10kb	top50perTarget	0.0617699	0.208438
ATF3	FBXO42	FALSE	1	taipale_tf_pairs__JUN_ATGACGTCAT_HT	3.06	10kb	top50perTarget	0.0650472	0.491713
ATF3	FOS	FALSE	1	taipale_tf_pairs__JUN_ATGACGTCAT_HT	3.06	10kb	top50perTarget	0.360659	4.79717
ATF3	FOSB	FALSE	1	taipale_tf_pairs__JUN_ATGACGTCAT_HT	3.06	10kb	top50perTarget	0.399202	12.9007
ATF3	GEM	FALSE	1	taipale_tf_pairs__JUN_ATGACGTCAT_HT	3.06	10kb	top50perTarget	0.0730115	1.18946
ATF3	HECA	FALSE	1	taipale_tf_pairs__JUN_ATGACGTCAT_HT	3.06	10kb	top50perTarget	0.0466122	0.17335
ATF3	HEG1	FALSE	1	taipale_tf_pairs__JUN_ATGACGTCAT_HT	3.06	10kb	top50perTarget	0.0424347	1.06953
ATF3	HEXA	FALSE	1	taipale_tf_pairs__JUN_ATGACGTCAT_HT	3.06	10kb	top50perTarget	0.0519707	0.478822
ATF3	ID1	FALSE	1	taipale_tf_pairs__JUN_ATGACGTCAT_HT	3.06	10kb	top50perTarget	0.0985203	0.803071
ATF3	ITM2B	FALSE	1	taipale_tf_pairs__JUN_ATGACGTCAT_HT	3.06	10kb	top50perTarget	0.186904	0.112142
ATF3	ITPRIP	FALSE	1	taipale_tf_pairs__JUN_ATGACGTCAT_HT	3.06	10kb	top50perTarget	0.0528731	0.204685
ATF3	JARID2	FALSE	1	taipale_tf_pairs__JUN_ATGACGTCAT_HT	3.06	10kb	top50perTarget	0.0577627	0.531209
ATF3	JUN	FALSE	1	taipale_tf_pairs__JUN_ATGACGTCAT_HT	3.06	10kb	top50perTarget	0.234187	1.26586
ATF3	JUND	FALSE	1	taipale_tf_pairs__JUN_ATGACGTCAT_HT	3.06	10kb	top50perTarget	0.351357	5.27058
ATF3	KDM6B	FALSE	1	taipale_tf_pairs__JUN_ATGACGTCAT_HT	3.06	10kb	top50perTarget	0.104106	0.497473
ATF3	KLF6	FALSE	1	taipale_tf_pairs__JUN_ATGACGTCAT_HT	3.06	10kb	top50perTarget	0.390683	9.72122
ATF3	LDHA	FALSE	1	taipale_tf_pairs__JUN_ATGACGTCAT_HT	3.06	10kb	top50perTarget	0.18155	0.11632
ATF3	MAFF	FALSE	1	taipale_tf_pairs__JUN_ATGACGTCAT_HT	3.06	10kb	top50perTarget	0.228018	2.18088
ATF3	MAFK	FALSE	1	taipale_tf_pairs__JUN_ATGACGTCAT_HT	3.06	10kb	top50perTarget	0.0531491	0.03419
ATF3	MAP3K14	FALSE	1	taipale_tf_pairs__JUN_ATGACGTCAT_HT	3.06	10kb	top50perTarget	0.0484694	0.383997
ATF3	MAPK10	FALSE	1	taipale_tf_pairs__JUN_ATGACGTCAT_HT	3.06	10kb	top50perTarget	0.0570279	0.0524927
ATF3	MITF	FALSE	1	taipale_tf_pairs__JUN_ATGACGTCAT_HT	3.06	10kb	top50perTarget	0.0539817	0.657601
ATF3	MMAB	FALSE	1	taipale_tf_pairs__JUN_ATGACGTCAT_HT	3.06	10kb	top50perTarget	0.0510064	0.0545491
ATF3	MPZL3	FALSE	1	taipale_tf_pairs__JUN_ATGACGTCAT_HT	3.06	10kb	top50perTarget	0.0375966	0.346282
ATF3	MXD1	FALSE	1	taipale_tf_pairs__JUN_ATGACGTCAT_HT	3.06	10kb	top50perTarget	0.0859087	0.821136
ATF3	MYH14	FALSE	1	taipale_tf_pairs__JUN_ATGACGTCAT_HT	3.06	10kb	top50perTarget	0.0979413	0.157832
ATF3	MYL6	FALSE	1	taipale_tf_pairs__JUN_ATGACGTCAT_HT	3.06	10kb	top50perTarget	0.206115	0.0668222
ATF3	MYO1E	FALSE	1	taipale_tf_pairs__JUN_ATGACGTCAT_HT	3.06	10kb	top50perTarget	0.0484952	0.0739549
ATF3	NCK2	FALSE	1	taipale_tf_pairs__JUN_ATGACGTCAT_HT	3.06	10kb	top50perTarget	0.0538901	0.0439563
ATF3	NEDD9	FALSE	1	taipale_tf_pairs__JUN_ATGACGTCAT_HT	3.06	10kb	top50perTarget	0.130408	2.90315
ATF3	NOVA1	FALSE	1	taipale_tf_pairs__JUN_ATGACGTCAT_HT	3.06	10kb	top50perTarget	0.0393971	0.366052
ATF3	NR1D2	FALSE	1	taipale_tf_pairs__JUN_ATGACGTCAT_HT	3.06	10kb	top50perTarget	0.0602607	0.0560407
ATF3	NR4A3	FALSE	1	taipale_tf_pairs__JUN_ATGACGTCAT_HT	3.06	10kb	top50perTarget	0.102319	0.589609
ATF3	ODF2L	FALSE	1	taipale_tf_pairs__JUN_ATGACGTCAT_HT	3.06	10kb	top50perTarget	0.0556084	0.0581923
ATF3	PAFAH1B1	FALSE	1	taipale_tf_pairs__JUN_ATGACGTCAT_HT	3.06	10kb	top50perTarget	0.103632	0.405268
ATF3	PALLD	FALSE	1	taipale_tf_pairs__JUN_ATGACGTCAT_HT	3.06	10kb	top50perTarget	0.0633299	0.961633
ATF3	PCK2	FALSE	1	taipale_tf_pairs__JUN_ATGACGTCAT_HT	3.06	10kb	top50perTarget	0.066205	0.0947731
ATF3	PDE7A	FALSE	1	taipale_tf_pairs__JUN_ATGACGTCAT_HT	3.06	10kb	top50perTarget	0.070518	0.163369
ATF3	PDP1	FALSE	1	taipale_tf_pairs__JUN_ATGACGTCAT_HT	3.06	10kb	top50perTarget	0.0812448	0.292386
ATF3	PEF1	FALSE	1	taipale_tf_pairs__JUN_ATGACGTCAT_HT	3.06	10kb	top50perTarget	0.0679533	0.0813558
ATF3	PER2	FALSE	1	taipale_tf_pairs__JUN_ATGACGTCAT_HT	3.06	10kb	top50perTarget	0.0791706	1.72718
ATF3	PNRC1	FALSE	1	taipale_tf_pairs__JUN_ATGACGTCAT_HT	3.06	10kb	top50perTarget	0.217757	2.33101
ATF3	PPM1D	FALSE	1	taipale_tf_pairs__JUN_ATGACGTCAT_HT	3.06	10kb	top50perTarget	0.0528378	0.62057
ATF3	PPP2R5B	FALSE	1	taipale_tf_pairs__JUN_ATGACGTCAT_HT	3.06	10kb	top50perTarget	0.0881191	0.756015
ATF3	QPCT	FALSE	1	taipale_tf_pairs__JUN_ATGACGTCAT_HT	3.06	10kb	top50perTarget	0.0940694	0.0291855
ATF3	RAB1A	FALSE	1	taipale_tf_pairs__JUN_ATGACGTCAT_HT	3.06	10kb	top50perTarget	0.152621	0.126994
ATF3	RAB6A	FALSE	1	taipale_tf_pairs__JUN_ATGACGTCAT_HT	3.06	10kb	top50perTarget	0.128014	0.0586873
ATF3	RAB6B	FALSE	1	taipale_tf_pairs__JUN_ATGACGTCAT_HT	3.06	10kb	top50perTarget	0.078027	0.913985
ATF3	RHOQ	FALSE	1	taipale_tf_pairs__JUN_ATGACGTCAT_HT	3.06	10kb	top50perTarget	0.158668	0.0624229
ATF3	RNF14	FALSE	1	taipale_tf_pairs__JUN_ATGACGTCAT_HT	3.06	10kb	top50perTarget	0.0640351	0.119782
ATF3	SEMA3B	FALSE	1	taipale_tf_pairs__JUN_ATGACGTCAT_HT	3.06	10kb	top50perTarget	0.0343716	0.547505
ATF3	SFRP2	FALSE	1	taipale_tf_pairs__JUN_ATGACGTCAT_HT	3.06	10kb	top50perTarget	0.0394029	0.0886134
ATF3	SLC26A7	FALSE	1	taipale_tf_pairs__JUN_ATGACGTCAT_HT	3.06	10kb	top50perTarget	0.0311811	0.109781
ATF3	SLC6A9	FALSE	1	taipale_tf_pairs__JUN_ATGACGTCAT_HT	3.06	10kb	top50perTarget	0.0583721	0.0978865
ATF3	SMAP2	FALSE	1	taipale_tf_pairs__JUN_ATGACGTCAT_HT	3.06	10kb	top50perTarget	0.0740199	0.571782
ATF3	SNX11	FALSE	1	taipale_tf_pairs__JUN_ATGACGTCAT_HT	3.06	10kb	top50perTarget	0.0654343	0.147993
ATF3	SOX9	FALSE	1	taipale_tf_pairs__JUN_ATGACGTCAT_HT	3.06	10kb	top50perTarget	0.0678221	0.160609
ATF3	SPATA2L	FALSE	1	taipale_tf_pairs__JUN_ATGACGTCAT_HT	3.06	10kb	top50perTarget	0.0486249	0.787939
ATF3	SULT2B1	FALSE	1	taipale_tf_pairs__JUN_ATGACGTCAT_HT	3.06	10kb	top50perTarget	0.0376536	0.504645
ATF3	TACC2	FALSE	1	taipale_tf_pairs__JUN_ATGACGTCAT_HT	3.06	10kb	top50perTarget	0.0748839	0.498637
ATF3	TES	FALSE	1	taipale_tf_pairs__JUN_ATGACGTCAT_HT	3.06	10kb	top50perTarget	0.134751	0.668362
ATF3	TIMP2	FALSE	1	taipale_tf_pairs__JUN_ATGACGTCAT_HT	3.06	10kb	top50perTarget	0.0850357	0.98011
ATF3	TMEM39A	FALSE	1	taipale_tf_pairs__JUN_ATGACGTCAT_HT	3.06	10kb	top50perTarget	0.072018	0.0853909
ATF3	TMSB4X	FALSE	1	taipale_tf_pairs__JUN_ATGACGTCAT_HT	3.06	10kb	top50perTarget	0.160331	1.07969
ATF3	TNFAIP1	FALSE	1	taipale_tf_pairs__JUN_ATGACGTCAT_HT	3.06	10kb	top50perTarget	0.0676431	0.786201
ATF3	TRIB1	FALSE	1	taipale_tf_pairs__JUN_ATGACGTCAT_HT	3.06	10kb	top50perTarget	0.299171	3.83182
ATF3	TSC22D2	FALSE	1	taipale_tf_pairs__JUN_ATGACGTCAT_HT	3.06	10kb	top50perTarget	0.0640518	0.411439
ATF3	TSPAN31	FALSE	1	taipale_tf_pairs__JUN_ATGACGTCAT_HT	3.06	10kb	top50perTarget	0.0569859	0.0456353
ATF3	TSTD2	FALSE	1	taipale_tf_pairs__JUN_ATGACGTCAT_HT	3.06	10kb	top50perTarget	0.0437357	0.389216
ATF3	TUBB2A	FALSE	1	taipale_tf_pairs__JUN_ATGACGTCAT_HT	3.06	10kb	top50perTarget	0.0623975	0.27909
ATF3	UBL3	FALSE	1	taipale_tf_pairs__JUN_ATGACGTCAT_HT	3.06	10kb	top50perTarget	0.0792216	0.395072
ATF3	WSB1	FALSE	1	taipale_tf_pairs__JUN_ATGACGTCAT_HT	3.06	10kb	top50perTarget	0.151141	0.291824
ATF3	YWHAG	FALSE	1	taipale_tf_pairs__JUN_ATGACGTCAT_HT	3.06	10kb	top50perTarget	0.150234	0.71073
ATF3	ZFP36L1	FALSE	1	taipale_tf_pairs__JUN_ATGACGTCAT_HT	3.06	10kb	top50perTarget	0.302011	1.83616
ATF3	ZMYND15	FALSE	1	taipale_tf_pairs__JUN_ATGACGTCAT_HT	3.06	10kb	top50perTarget	0.0487824	0.143841
ATF4	ALKBH5	TRUE	1	taipale__ATF4_DBD_NNATGAYGCAATN	3.21	10kb	top50perTarget	0.0881735	0.254034
ATF4	ANKRD11	TRUE	1	taipale__ATF4_DBD_NNATGAYGCAATN	3.21	10kb	top50perTarget	0.124176	0.138128
ATF4	ATF3	TRUE	1	taipale__ATF4_DBD_NNATGAYGCAATN	3.21	10kb	top50perTarget	0.139712	0.045715
ATF4	ATF5	TRUE	1	taipale__ATF4_DBD_NNATGAYGCAATN	3.21	10kb	top50perTarget	0.114199	0.944687
ATF4	BUD31	TRUE	1	taipale__ATF4_DBD_NNATGAYGCAATN	3.21	10kb	top50perTarget	0.120653	0.150977
ATF4	CEBPB	TRUE	1	taipale__ATF4_DBD_NNATGAYGCAATN	3.21	10kb	top50perTarget	0.196226	0.16624
ATF4	CHAC1	TRUE	1	taipale__ATF4_DBD_NNATGAYGCAATN	3.21	10kb	top50perTarget	0.0779673	2.94968
ATF4	CHD2	TRUE	1	taipale__ATF4_DBD_NNATGAYGCAATN	3.21	10kb	top50perTarget	0.0813036	1.28732
ATF4	CHMP4C	TRUE	1	taipale__ATF4_DBD_NNATGAYGCAATN	3.21	10kb	top50perTarget	0.106902	2.79854
ATF4	CLIC4	TRUE	1	taipale__ATF4_DBD_NNATGAYGCAATN	3.21	10kb	top50perTarget	0.187097	3.12443
ATF4	DDIT4	TRUE	1	taipale__ATF4_DBD_NNATGAYGCAATN	3.21	10kb	top50perTarget	0.176222	1.27292
ATF4	EIF1	TRUE	1	taipale__ATF4_DBD_NNATGAYGCAATN	3.21	10kb	top50perTarget	0.343121	9.03117
ATF4	GOT1	TRUE	1	taipale__ATF4_DBD_NNATGAYGCAATN	3.21	10kb	top50perTarget	0.151266	0.410236
ATF4	GZF1	TRUE	1	taipale__ATF4_DBD_NNATGAYGCAATN	3.21	10kb	top50perTarget	0.0403861	0.322773
ATF4	HOXB9	TRUE	1	taipale__ATF4_DBD_NNATGAYGCAATN	3.21	10kb	top50perTarget	0.103878	0.0771883
ATF4	JDP2	TRUE	1	taipale__ATF4_DBD_NNATGAYGCAATN	3.21	10kb	top50perTarget	0.114734	3.56859
ATF4	MAL2	TRUE	1	taipale__ATF4_DBD_NNATGAYGCAATN	3.21	10kb	top50perTarget	0.242528	5.41284
ATF4	MBD6	TRUE	1	taipale__ATF4_DBD_NNATGAYGCAATN	3.21	10kb	top50perTarget	0.100659	0.344501
ATF4	NCOA1	TRUE	1	taipale__ATF4_DBD_NNATGAYGCAATN	3.21	10kb	top50perTarget	0.0783986	0.0632033
ATF4	NDUFA4L2	TRUE	1	taipale__ATF4_DBD_NNATGAYGCAATN	3.21	10kb	top50perTarget	0.12249	0.0446215
ATF4	PAN2	TRUE	1	taipale__ATF4_DBD_NNATGAYGCAATN	3.21	10kb	top50perTarget	0.0587874	0.198203
ATF4	PDAP1	TRUE	1	taipale__ATF4_DBD_NNATGAYGCAATN	3.21	10kb	top50perTarget	0.146719	0.0478299
ATF4	PYCR1	TRUE	1	taipale__ATF4_DBD_NNATGAYGCAATN	3.21	10kb	top50perTarget	0.14438	2.3679
ATF4	RCC2	TRUE	1	taipale__ATF4_DBD_NNATGAYGCAATN	3.21	10kb	top50perTarget	0.153448	0.215092
ATF4	RPL9	TRUE	1	taipale__ATF4_DBD_NNATGAYGCAATN	3.21	10kb	top50perTarget	0.289714	2.07761
ATF4	SERPINA1	TRUE	1	taipale__ATF4_DBD_NNATGAYGCAATN	3.21	10kb	top50perTarget	0.110843	0.186133
ATF4	SHMT2	TRUE	1	taipale__ATF4_DBD_NNATGAYGCAATN	3.21	10kb	top50perTarget	0.210241	2.49592
ATF4	SIAH1	TRUE	1	taipale__ATF4_DBD_NNATGAYGCAATN	3.21	10kb	top50perTarget	0.109039	0.128168
ATF4	SLC1A4	TRUE	1	taipale__ATF4_DBD_NNATGAYGCAATN	3.21	10kb	top50perTarget	0.0662204	1.11729
ATF4	SLC6A9	TRUE	1	taipale__ATF4_DBD_NNATGAYGCAATN	3.21	10kb	top50perTarget	0.0856813	1.29751
ATF4	SLC7A1	TRUE	1	taipale__ATF4_DBD_NNATGAYGCAATN	3.21	10kb	top50perTarget	0.11964	0.700944
ATF4	SPTY2D1	TRUE	1	taipale__ATF4_DBD_NNATGAYGCAATN	3.21	10kb	top50perTarget	0.0946285	1.49606
ATF4	STC2	TRUE	1	taipale__ATF4_DBD_NNATGAYGCAATN	3.21	10kb	top50perTarget	0.215625	2.89381
ATF4	STK40	TRUE	1	taipale__ATF4_DBD_NNATGAYGCAATN	3.21	10kb	top50perTarget	0.0975546	0.747543
ATF4	VEGFA	TRUE	1	taipale__ATF4_DBD_NNATGAYGCAATN	3.21	10kb	top50perTarget	0.2172	1.59557
ATF6	ARFGEF2	TRUE	3	transfac_pro__M07679	4.47	500bp	top50perTarget	0.0750353	0.0704078
ATF6	ARHGAP12	TRUE	4	transfac_pro__M07679	4.47	500bp	top50perTarget	0.0705573	0.0910008
ATF6	ARIH1	TRUE	3	transfac_pro__M07679	4.47	500bp	top50perTarget	0.0670029	0.10816
ATF6	ARMCX3	TRUE	6	transfac_pro__M07679	4.47	500bp	top50perTarget	0.063748	0.0975271
ATF6	ATF4	TRUE	1	transfac_pro__M07679	4.47	500bp	top50perTarget	0.106865	0.0271267
ATF6	BIRC2	TRUE	5	transfac_pro__M07679	4.47	500bp	top50perTarget	0.0797658	0.0326687
ATF6	CALU	TRUE	5	transfac_pro__M07679	4.47	500bp	top50perTarget	0.130068	0.0785303
ATF6	CAMTA2	TRUE	2	transfac_pro__M07679	4.47	500bp	top50perTarget	0.0501097	0.257187
ATF6	CHPF	TRUE	7	transfac_pro__M07679	4.47	500bp	top50perTarget	0.0568428	0.198889
ATF6	CLCN3	TRUE	4	transfac_pro__M07679	4.47	500bp	top50perTarget	0.0534208	0.0694767
ATF6	CREB3L2	TRUE	3	transfac_pro__M07679	4.47	500bp	top50perTarget	0.0564499	1.63493
ATF6	CREM	TRUE	4	transfac_pro__M07679	4.47	500bp	top50perTarget	0.0594626	0.0875671
ATF6	CTDNEP1	TRUE	4	transfac_pro__M07679	4.47	500bp	top50perTarget	0.0794606	0.0163865
ATF6	DAP	TRUE	3	transfac_pro__M07679	4.47	500bp	top50perTarget	0.0744795	0.0737302
ATF6	DNAJB12	TRUE	2	transfac_pro__M07679	4.47	500bp	top50perTarget	0.0514542	0.222149
ATF6	DNAJC10	TRUE	5	transfac_pro__M07679	4.47	500bp	top50perTarget	0.0883591	0.244546
ATF6	DVL1	TRUE	3	transfac_pro__M07679	4.47	500bp	top50perTarget	0.0388604	0.0763236
ATF6	EDEM1	TRUE	5	transfac_pro__M07679	4.47	500bp	top50perTarget	0.0506435	0.471608
ATF6	ENTPD4	TRUE	5	transfac_pro__M07679	4.47	500bp	top50perTarget	0.0343392	0.245014
ATF6	ENTPD6	TRUE	1	transfac_pro__M07679	4.47	500bp	top50perTarget	0.0421636	0.0949185
ATF6	ESYT2	TRUE	4	transfac_pro__M07679	4.47	500bp	top50perTarget	0.0929761	0.0240768
ATF6	FAM3C	TRUE	3	transfac_pro__M07679	4.47	500bp	top50perTarget	0.0766826	0.19581
ATF6	GFPT1	TRUE	5	transfac_pro__M07679	4.47	500bp	top50perTarget	0.0852722	0.069362
ATF6	GNS	TRUE	1	transfac_pro__M07679	4.47	500bp	top50perTarget	0.0969443	0.0489891
ATF6	GOLGA1	TRUE	5	transfac_pro__M07679	4.47	500bp	top50perTarget	0.0417117	0.255563
ATF6	GOLGA3	TRUE	3	transfac_pro__M07679	4.47	500bp	top50perTarget	0.0399878	0.310134
ATF6	GOLPH3	TRUE	4	transfac_pro__M07679	4.47	500bp	top50perTarget	0.0895973	0.0248137
ATF6	HDLBP	TRUE	3	transfac_pro__M07679	4.47	500bp	top50perTarget	0.123606	0.0167382
ATF6	HOXB9	TRUE	7	transfac_pro__M07679	4.47	500bp	top50perTarget	0.0861146	0.0480886
ATF6	JOSD1	TRUE	2	transfac_pro__M07679	4.47	500bp	top50perTarget	0.0498356	0.177138
ATF6	LARP1B	TRUE	5	transfac_pro__M07679	4.47	500bp	top50perTarget	0.0653157	0.113966
ATF6	MAFG	TRUE	2	transfac_pro__M07679	4.47	500bp	top50perTarget	0.045227	0.0440928
ATF6	MAP3K7	TRUE	2	transfac_pro__M07679	4.47	500bp	top50perTarget	0.0717046	0.0315908
ATF6	MLEC	TRUE	5	transfac_pro__M07679	4.47	500bp	top50perTarget	0.076834	0.0749676
ATF6	MON2	TRUE	5	transfac_pro__M07679	4.47	500bp	top50perTarget	0.0365444	0.282587
ATF6	N4BP2	TRUE	5	transfac_pro__M07679	4.47	500bp	top50perTarget	0.0472358	0.0976096
ATF6	NCOA6	TRUE	3	transfac_pro__M07679	4.47	500bp	top50perTarget	0.0643902	0.0388074
ATF6	NR1D2	TRUE	4	transfac_pro__M07679	4.47	500bp	top50perTarget	0.0634606	0.0822348
ATF6	PGM3	TRUE	2	transfac_pro__M07679	4.47	500bp	top50perTarget	0.0698092	0.280101
ATF6	PHF2	TRUE	4	transfac_pro__M07679	4.47	500bp	top50perTarget	0.0476881	0.142481
ATF6	PHF20L1	TRUE	4	transfac_pro__M07679	4.47	500bp	top50perTarget	0.132393	0.0877898
ATF6	PHF21A	TRUE	4	transfac_pro__M07679	4.47	500bp	top50perTarget	0.0840678	0.185639
ATF6	PPP1R9A	TRUE	3	transfac_pro__M07679	4.47	500bp	top50perTarget	0.0545223	0.265378
ATF6	PRSS16	TRUE	1	transfac_pro__M07679	4.47	500bp	top50perTarget	0.0311541	0.650019
ATF6	PTP4A3	TRUE	3	transfac_pro__M07679	4.47	500bp	top50perTarget	0.0435922	0.0878349
ATF6	RAD17	TRUE	1	transfac_pro__M07679	4.47	500bp	top50perTarget	0.0499597	0.0655062
ATF6	RRBP1	TRUE	3	transfac_pro__M07679	4.47	500bp	top50perTarget	0.0786677	0.0581612
ATF6	SEC11C	TRUE	3	transfac_pro__M07679	4.47	500bp	top50perTarget	0.0829448	0.201255
ATF6	SEC23B	TRUE	1	transfac_pro__M07679	4.47	500bp	top50perTarget	0.0587948	0.101991
ATF6	SLC1A4	TRUE	4	transfac_pro__M07679	4.47	500bp	top50perTarget	0.0427701	0.404129
ATF6	SLC33A1	TRUE	1	transfac_pro__M07679	4.47	500bp	top50perTarget	0.0759744	0.801888
ATF6	SPAG9	TRUE	4	transfac_pro__M07679	4.47	500bp	top50perTarget	0.0759776	0.040076
ATF6	SSR3	TRUE	4	transfac_pro__M07679	4.47	500bp	top50perTarget	0.142228	0.0304237
ATF6	TAF1	TRUE	1	transfac_pro__M07679	4.47	500bp	top50perTarget	0.0558333	0.0613265
ATF6	THNSL1	TRUE	1	transfac_pro__M07679	4.47	500bp	top50perTarget	0.0416296	0.0916895
ATF6	TMED9	TRUE	2	transfac_pro__M07679	4.47	500bp	top50perTarget	0.0945903	0.0268783
ATF6	TMF1	TRUE	1	transfac_pro__M07679	4.47	500bp	top50perTarget	0.0908202	0.0309962
ATF6	TSPYL2	TRUE	2	transfac_pro__M07679	4.47	500bp	top50perTarget	0.0678809	0.0585525
ATF6	TXLNG	TRUE	2	transfac_pro__M07679	4.47	500bp	top50perTarget	0.0304921	0.0815895
ATF6	UBE2J1	TRUE	6	transfac_pro__M07679	4.47	500bp	top50perTarget	0.0844834	0.330354
ATF6	XPOT	TRUE	4	transfac_pro__M07679	4.47	500bp	top50perTarget	0.158425	0.694139
ATF6	ZHX2	TRUE	5	transfac_pro__M07679	4.47	500bp	top50perTarget	0.050816	0.0570386
ATF6	SOCS7	TRUE	3	transfac_pro__M07669	3.7	500bp	top50perTarget	0.0681393	0.741871
ATF6	COG6	FALSE	1	elemento__CCACGTCA	3.56	500bp	top50perTarget	0.0527849	0.18687
ATF6	CRELD2	FALSE	1	elemento__CCACGTCA	3.56	500bp	top50perTarget	0.0519673	0.357305
ATF6	DHX32	FALSE	1	elemento__CCACGTCA	3.56	500bp	top50perTarget	0.0609741	0.223351
ATF6	DYNLL2	FALSE	1	elemento__CCACGTCA	3.56	500bp	top50perTarget	0.0749486	0.0256455
ATF6	IKBIP	FALSE	1	elemento__CCACGTCA	3.56	500bp	top50perTarget	0.0303555	0.236226
ATF6	KDM3A	FALSE	1	elemento__CCACGTCA	3.56	500bp	top50perTarget	0.0688384	0.0956284
ATF6	NBAS	FALSE	1	elemento__CCACGTCA	3.56	500bp	top50perTarget	0.0477102	0.13979
ATF6	OCRL	FALSE	1	elemento__CCACGTCA	3.56	500bp	top50perTarget	0.0437805	0.0839253
ATF6	RAB11FIP1	FALSE	1	elemento__CCACGTCA	3.56	500bp	top50perTarget	0.0550367	0.452533
ATF6	RHBDF1	FALSE	1	elemento__CCACGTCA	3.56	500bp	top50perTarget	0.0367289	0.128453
ATF6	SLC35A5	FALSE	2	elemento__CCACGTCA	3.56	500bp	top50perTarget	0.0300323	0.0879876
ATF6	SMCHD1	FALSE	2	elemento__CCACGTCA	3.56	500bp	top50perTarget	0.0773083	0.0446615
ATF6	TP53	FALSE	1	elemento__CCACGTCA	3.56	500bp	top50perTarget	0.0666887	0.362639
ATF6	AAK1	TRUE	1	transfac_pro__M07679	3.47	10kb	top50perTarget	0.0485183	0.167631
ATF6	ALKBH5	TRUE	1	transfac_pro__M07679	3.47	10kb	top50perTarget	0.0707005	0.197114
ATF6	ANKRD11	TRUE	1	transfac_pro__M07679	3.47	10kb	top50perTarget	0.0830787	0.0223231
ATF6	APLN	TRUE	1	transfac_pro__M07679	3.47	10kb	top50perTarget	0.0427857	0.304971
ATF6	ARFGAP3	TRUE	1	transfac_pro__M07679	3.47	10kb	top50perTarget	0.0792929	0.449126
ATF6	ARHGEF7	TRUE	1	transfac_pro__M07679	3.47	10kb	top50perTarget	0.051336	0.0646605
ATF6	ATF2	TRUE	1	transfac_pro__M07679	3.47	10kb	top50perTarget	0.0677689	0.0908697
ATF6	BEND7	TRUE	1	transfac_pro__M07679	3.47	10kb	top50perTarget	0.0762765	0.0326004
ATF6	BRD3	TRUE	1	transfac_pro__M07679	3.47	10kb	top50perTarget	0.0430297	0.0770712
ATF6	BTAF1	TRUE	2	transfac_pro__M07679	3.47	10kb	top50perTarget	0.0557119	0.0582095
ATF6	C11orf24	TRUE	1	transfac_pro__M07679	3.47	10kb	top50perTarget	0.0469992	0.086113
ATF6	C19orf12	TRUE	1	transfac_pro__M07679	3.47	10kb	top50perTarget	0.0622722	0.34026
ATF6	C1RL	TRUE	1	transfac_pro__M07679	3.47	10kb	top50perTarget	0.0520642	0.0288838
ATF6	CANX	TRUE	1	transfac_pro__M07679	3.47	10kb	top50perTarget	0.192007	0.0589296
ATF6	CDC16	TRUE	1	transfac_pro__M07679	3.47	10kb	top50perTarget	0.0911024	0.0708266
ATF6	CDC42EP3	TRUE	1	transfac_pro__M07679	3.47	10kb	top50perTarget	0.104879	0.0263954
ATF6	CDK2AP2	TRUE	2	transfac_pro__M07679	3.47	10kb	top50perTarget	0.110267	0.0305372
ATF6	CFDP1	TRUE	1	transfac_pro__M07679	3.47	10kb	top50perTarget	0.0813279	0.0233826
ATF6	CHMP4C	TRUE	1	transfac_pro__M07679	3.47	10kb	top50perTarget	0.0739753	0.217806
ATF6	CHST11	TRUE	1	transfac_pro__M07679	3.47	10kb	top50perTarget	0.042059	0.165008
ATF6	COG2	TRUE	1	transfac_pro__M07679	3.47	10kb	top50perTarget	0.0644981	0.0431578
ATF6	CREBBP	TRUE	1	transfac_pro__M07679	3.47	10kb	top50perTarget	0.0870496	0.246273
ATF6	CSNK2A2	TRUE	1	transfac_pro__M07679	3.47	10kb	top50perTarget	0.0551037	0.0325243
ATF6	CYB561	TRUE	1	transfac_pro__M07679	3.47	10kb	top50perTarget	0.0687192	0.118732
ATF6	DCUN1D4	TRUE	1	transfac_pro__M07679	3.47	10kb	top50perTarget	0.0659444	0.0352124
ATF6	DHX40	TRUE	2	transfac_pro__M07679	3.47	10kb	top50perTarget	0.0760738	0.091495
ATF6	DNMT3B	TRUE	1	transfac_pro__M07679	3.47	10kb	top50perTarget	0.0503002	0.105677
ATF6	EDEM3	TRUE	2	transfac_pro__M07679	3.47	10kb	top50perTarget	0.047264	0.153246
ATF6	ELK4	TRUE	1	transfac_pro__M07679	3.47	10kb	top50perTarget	0.0764126	0.128364
ATF6	ENDOD1	TRUE	1	transfac_pro__M07679	3.47	10kb	top50perTarget	0.0356274	0.158766
ATF6	EYA4	TRUE	1	transfac_pro__M07679	3.47	10kb	top50perTarget	0.0324541	0.10666
ATF6	FAM135A	TRUE	1	transfac_pro__M07679	3.47	10kb	top50perTarget	0.0476456	0.376845
ATF6	FAM168A	TRUE	1	transfac_pro__M07679	3.47	10kb	top50perTarget	0.0707152	0.109822
ATF6	FAM91A1	TRUE	2	transfac_pro__M07679	3.47	10kb	top50perTarget	0.0937058	0.0777955
ATF6	FAN1	TRUE	1	transfac_pro__M07679	3.47	10kb	top50perTarget	0.0369138	0.12369
ATF6	FBXL4	TRUE	1	transfac_pro__M07679	3.47	10kb	top50perTarget	0.0443262	0.0869899
ATF6	FBXO7	TRUE	1	transfac_pro__M07679	3.47	10kb	top50perTarget	0.0698237	0.0720777
ATF6	FKBP14	TRUE	1	transfac_pro__M07679	3.47	10kb	top50perTarget	0.0510015	0.085562
ATF6	FKTN	TRUE	1	transfac_pro__M07679	3.47	10kb	top50perTarget	0.0422065	0.0542909
ATF6	GCLC	TRUE	1	transfac_pro__M07679	3.47	10kb	top50perTarget	0.0540431	0.245945
ATF6	GOLGA8A	TRUE	1	transfac_pro__M07679	3.47	10kb	top50perTarget	0.0677824	0.0957969
ATF6	GOT1	TRUE	1	transfac_pro__M07679	3.47	10kb	top50perTarget	0.0978808	0.028987
ATF6	GPC6	TRUE	1	transfac_pro__M07679	3.47	10kb	top50perTarget	0.0538108	0.118066
ATF6	ITCH	TRUE	1	transfac_pro__M07679	3.47	10kb	top50perTarget	0.0747482	0.0385478
ATF6	ITGB1	TRUE	1	transfac_pro__M07679	3.47	10kb	top50perTarget	0.157742	0.0429319
ATF6	JDP2	TRUE	1	transfac_pro__M07679	3.47	10kb	top50perTarget	0.0591842	0.119577
ATF6	MAFB	TRUE	1	transfac_pro__M07679	3.47	10kb	top50perTarget	0.0392382	0.0354348
ATF6	MAL2	TRUE	2	transfac_pro__M07679	3.47	10kb	top50perTarget	0.170163	0.237223
ATF6	MAP4	TRUE	2	transfac_pro__M07679	3.47	10kb	top50perTarget	0.108683	0.0387001
ATF6	MBNL2	TRUE	2	transfac_pro__M07679	3.47	10kb	top50perTarget	0.0711458	0.224429
ATF6	MGAT1	TRUE	1	transfac_pro__M07679	3.47	10kb	top50perTarget	0.0509598	0.0493136
ATF6	MYCBP2	TRUE	1	transfac_pro__M07679	3.47	10kb	top50perTarget	0.0592599	0.063416
ATF6	NEK7	TRUE	1	transfac_pro__M07679	3.47	10kb	top50perTarget	0.0437917	0.101302
ATF6	NFX1	TRUE	1	transfac_pro__M07679	3.47	10kb	top50perTarget	0.0617239	0.228404
ATF6	NIPBL	TRUE	1	transfac_pro__M07679	3.47	10kb	top50perTarget	0.0929607	0.0300058
ATF6	PAFAH1B1	TRUE	2	transfac_pro__M07679	3.47	10kb	top50perTarget	0.0843552	0.0653169
ATF6	PCGF5	TRUE	2	transfac_pro__M07679	3.47	10kb	top50perTarget	0.0724614	0.020343
ATF6	PCYT1A	TRUE	1	transfac_pro__M07679	3.47	10kb	top50perTarget	0.061217	0.0436302
ATF6	PDE7A	TRUE	2	transfac_pro__M07679	3.47	10kb	top50perTarget	0.0537095	0.0522698
ATF6	PDIA5	TRUE	2	transfac_pro__M07679	3.47	10kb	top50perTarget	0.0464464	0.0539048
ATF6	PIAS3	TRUE	1	transfac_pro__M07679	3.47	10kb	top50perTarget	0.059904	0.0337517
ATF6	PLOD2	TRUE	1	transfac_pro__M07679	3.47	10kb	top50perTarget	0.11626	0.111758
ATF6	PLTP	TRUE	1	transfac_pro__M07679	3.47	10kb	top50perTarget	0.089459	0.0205727
ATF6	PTPDC1	TRUE	1	transfac_pro__M07679	3.47	10kb	top50perTarget	0.0451352	0.693748
ATF6	RBAK	TRUE	1	transfac_pro__M07679	3.47	10kb	top50perTarget	0.0301686	0.11033
ATF6	RBFOX2	TRUE	1	transfac_pro__M07679	3.47	10kb	top50perTarget	0.0639639	0.17214
ATF6	RCOR2	TRUE	1	transfac_pro__M07679	3.47	10kb	top50perTarget	0.0564315	0.0786992
ATF6	RHBDD1	TRUE	1	transfac_pro__M07679	3.47	10kb	top50perTarget	0.0607156	0.0640672
ATF6	RIOK3	TRUE	1	transfac_pro__M07679	3.47	10kb	top50perTarget	0.0848858	0.0218655
ATF6	RNF2	TRUE	1	transfac_pro__M07679	3.47	10kb	top50perTarget	0.0497951	0.0687309
ATF6	RPS6KA2	TRUE	1	transfac_pro__M07679	3.47	10kb	top50perTarget	0.0486836	0.0388978
ATF6	SEC63	TRUE	1	transfac_pro__M07679	3.47	10kb	top50perTarget	0.108546	0.0725839
ATF6	SH3RF3	TRUE	1	transfac_pro__M07679	3.47	10kb	top50perTarget	0.0719856	0.0470748
ATF6	SLAIN2	TRUE	1	transfac_pro__M07679	3.47	10kb	top50perTarget	0.0597461	0.0482089
ATF6	SLC16A5	TRUE	1	transfac_pro__M07679	3.47	10kb	top50perTarget	0.0328843	0.137893
ATF6	SLC6A9	TRUE	1	transfac_pro__M07679	3.47	10kb	top50perTarget	0.0550077	0.200253
ATF6	SLC7A1	TRUE	1	transfac_pro__M07679	3.47	10kb	top50perTarget	0.0866195	0.213618
ATF6	SOS2	TRUE	1	transfac_pro__M07679	3.47	10kb	top50perTarget	0.0465833	0.0794863
ATF6	STAT5B	TRUE	1	transfac_pro__M07679	3.47	10kb	top50perTarget	0.0577595	0.166645
ATF6	STEAP2	TRUE	1	transfac_pro__M07679	3.47	10kb	top50perTarget	0.0332938	0.251089
ATF6	STK32C	TRUE	1	transfac_pro__M07679	3.47	10kb	top50perTarget	0.0361735	0.145218
ATF6	STX3	TRUE	1	transfac_pro__M07679	3.47	10kb	top50perTarget	0.0610051	0.0504567
ATF6	SVIL	TRUE	1	transfac_pro__M07679	3.47	10kb	top50perTarget	0.0854546	0.0842083
ATF6	SYTL1	TRUE	1	transfac_pro__M07679	3.47	10kb	top50perTarget	0.0566055	0.499036
ATF6	TBC1D5	TRUE	1	transfac_pro__M07679	3.47	10kb	top50perTarget	0.0775206	0.179944
ATF6	TES	TRUE	1	transfac_pro__M07679	3.47	10kb	top50perTarget	0.0929972	0.0940803
ATF6	TM9SF2	TRUE	1	transfac_pro__M07679	3.47	10kb	top50perTarget	0.143011	0.069237
ATF6	TMCC1	TRUE	1	transfac_pro__M07679	3.47	10kb	top50perTarget	0.050569	0.0625605
ATF6	TMEM184A	TRUE	1	transfac_pro__M07679	3.47	10kb	top50perTarget	0.0329814	0.501609
ATF6	TNRC6C	TRUE	1	transfac_pro__M07679	3.47	10kb	top50perTarget	0.0387968	0.0844138
ATF6	TRABD	TRUE	1	transfac_pro__M07679	3.47	10kb	top50perTarget	0.0402023	0.0777633
ATF6	TRIM56	TRUE	1	transfac_pro__M07679	3.47	10kb	top50perTarget	0.0820297	0.143725
ATF6	UBA5	TRUE	1	transfac_pro__M07679	3.47	10kb	top50perTarget	0.0609169	0.077962
ATF6	UBQLN1	TRUE	2	transfac_pro__M07679	3.47	10kb	top50perTarget	0.0857466	0.0215863
ATF6	USP42	TRUE	1	transfac_pro__M07679	3.47	10kb	top50perTarget	0.0382093	0.0670623
ATF6	VPS13C	TRUE	1	transfac_pro__M07679	3.47	10kb	top50perTarget	0.0432555	0.196778
ATF6	VPS13D	TRUE	1	transfac_pro__M07679	3.47	10kb	top50perTarget	0.0560894	0.336554
ATF6	ZFP62	TRUE	1	transfac_pro__M07679	3.47	10kb	top50perTarget	0.048798	0.115884
ATF6	ZMYM2	TRUE	2	transfac_pro__M07679	3.47	10kb	top50perTarget	0.0853071	0.0917027
ATF6	ZNF25	TRUE	1	transfac_pro__M07679	3.47	10kb	top50perTarget	0.0536347	0.1186
ATF6	ZNF362	TRUE	1	transfac_pro__M07679	3.47	10kb	top50perTarget	0.040147	0.124782
ATF6	ZNF532	TRUE	1	transfac_pro__M07679	3.47	10kb	top50perTarget	0.0604426	0.162246
ATF6	ZNF652	TRUE	1	transfac_pro__M07679	3.47	10kb	top50perTarget	0.0704857	0.0901997
ATF6	PEG10	FALSE	1	transfac_pro__M01861	3.11	10kb	top50perTarget	0.079189	0.301982
ATF6	POGLUT1	FALSE	1	transfac_pro__M01861	3.11	10kb	top50perTarget	0.0435091	0.0792621
ATF6	SYNGAP1	FALSE	1	transfac_pro__M01861	3.11	10kb	top50perTarget	0.0395532	0.118959
ATF6	SYNGR3	FALSE	1	transfac_pro__M01861	3.11	10kb	top50perTarget	0.0571671	0.0985648
ATF6	UBN1	FALSE	1	transfac_pro__M01861	3.11	10kb	top50perTarget	0.0627161	0.0316101
ATF6	ASPH	TRUE	1	transfac_pro__M07681	3.08	500bp	top50perTarget	0.0644317	0.0612027
ATF6	PYCR1	TRUE	1	transfac_pro__M07681	3.08	500bp	top50perTarget	0.0808991	0.0693878
ATF6	WIPI1	TRUE	1	transfac_pro__M07681	3.08	500bp	top50perTarget	0.0561584	0.0537391
ATF6B	DUSP8	TRUE	2	transfac_pro__M07682	3.21	10kb	top50perTarget	0.0364758	0.045004
ATF6B	ING4	TRUE	2	transfac_pro__M07682	3.21	10kb	top50perTarget	0.0583142	0.0783714
ATF6B	OPA3	TRUE	2	transfac_pro__M07682	3.21	10kb	top50perTarget	0.0321392	0.0843965
ATF6B	SEZ6L2	TRUE	2	transfac_pro__M07682	3.21	10kb	top50perTarget	0.044114	0.0398945
ATF6B	GALNT11	TRUE	1	transfac_pro__M07680	3.18	500bp	top50perTarget	0.0324092	0.173812
ATF6B	LRRC14	TRUE	1	transfac_pro__M07680	3.18	500bp	top50perTarget	0.0346678	0.150301
BCL3	B3GNT2	TRUE	1	transfac_pro__M04816	3.6	10kb	top50perTarget	0.0640511	0.180547
BCL3	BCOR	TRUE	1	transfac_pro__M04816	3.6	10kb	top50perTarget	0.0469831	0.221034
BCL3	CDC42EP4	TRUE	1	transfac_pro__M04816	3.6	10kb	top50perTarget	0.180681	0.893495
BCL3	DUSP2	TRUE	1	transfac_pro__M04816	3.6	10kb	top50perTarget	0.0655729	0.107175
BCL3	GATA6	TRUE	1	transfac_pro__M04816	3.6	10kb	top50perTarget	0.045953	0.239928
BCL3	GNB2	TRUE	1	transfac_pro__M04816	3.6	10kb	top50perTarget	0.0679292	0.0181886
BCL3	GRB7	TRUE	1	transfac_pro__M04816	3.6	10kb	top50perTarget	0.104306	0.480367
BCL3	IRF1	TRUE	1	transfac_pro__M04816	3.6	10kb	top50perTarget	0.270982	3.67861
BCL3	JUNB	TRUE	1	transfac_pro__M04816	3.6	10kb	top50perTarget	0.239642	0.825349
BCL3	LTBP2	TRUE	1	transfac_pro__M04816	3.6	10kb	top50perTarget	0.0473506	0.159324
BCL3	MAFF	TRUE	1	transfac_pro__M04816	3.6	10kb	top50perTarget	0.155353	0.0547718
BCL3	MAP3K8	TRUE	1	transfac_pro__M04816	3.6	10kb	top50perTarget	0.0953341	0.0440306
BCL3	NCOA7	TRUE	1	transfac_pro__M04816	3.6	10kb	top50perTarget	0.229684	3.54836
BCL3	NFKB2	TRUE	1	transfac_pro__M04816	3.6	10kb	top50perTarget	0.106842	0.116003
BCL3	NFKBIZ	TRUE	1	transfac_pro__M04816	3.6	10kb	top50perTarget	0.0884416	0.0414537
BCL3	RARA	TRUE	1	transfac_pro__M04816	3.6	10kb	top50perTarget	0.0677956	0.970571
BCL3	SESTD1	TRUE	1	transfac_pro__M04816	3.6	10kb	top50perTarget	0.0511676	0.0730413
BCL3	SIX5	TRUE	1	transfac_pro__M04816	3.6	10kb	top50perTarget	0.0855972	0.068809
BCL3	SLC34A2	TRUE	1	transfac_pro__M04816	3.6	10kb	top50perTarget	0.138044	0.0876288
BCL3	SOCS3	TRUE	1	transfac_pro__M04816	3.6	10kb	top50perTarget	0.215995	2.56869
BCL3	TIFA	TRUE	1	transfac_pro__M04816	3.6	10kb	top50perTarget	0.0884577	0.0555949
BCL3	ZC3H12A	TRUE	1	transfac_pro__M04816	3.6	10kb	top50perTarget	0.203398	0.944385
BCL3	ZFP36	TRUE	1	transfac_pro__M04816	3.6	10kb	top50perTarget	0.247316	1.39486
BCL3	ZNF302	TRUE	1	transfac_pro__M04816	3.6	10kb	top50perTarget	0.0480701	0.0597626
BCL3	ZNF641	TRUE	1	transfac_pro__M04816	3.6	10kb	top50perTarget	0.0403001	0.186872
BCLAF1	AAK1	FALSE	4	taipale_tf_pairs__ETS2_RCCGGAAGTG_HT	4.31	10kb	top50perTarget	0.055451	0.160199
BCLAF1	ABHD2	FALSE	2	taipale_tf_pairs__ETS2_RCCGGAAGTG_HT	4.31	10kb	top50perTarget	0.0751986	0.358611
BCLAF1	ABI1	FALSE	1	taipale_tf_pairs__ETS2_RCCGGAAGTG_HT	4.31	10kb	top50perTarget	0.124438	0.108244
BCLAF1	ABLIM1	FALSE	2	taipale_tf_pairs__ETS2_RCCGGAAGTG_HT	4.31	10kb	top50perTarget	0.145352	0.0518026
BCLAF1	ACBD3	FALSE	5	taipale_tf_pairs__ETS2_RCCGGAAGTG_HT	4.31	10kb	top50perTarget	0.150731	0.939284
BCLAF1	ACIN1	FALSE	3	taipale_tf_pairs__ETS2_RCCGGAAGTG_HT	4.31	10kb	top50perTarget	0.118775	0.853604
BCLAF1	ACTG1	FALSE	1	taipale_tf_pairs__ETS2_RCCGGAAGTG_HT	4.31	10kb	top50perTarget	0.232222	0.106407
BCLAF1	ACTR3	FALSE	3	taipale_tf_pairs__ETS2_RCCGGAAGTG_HT	4.31	10kb	top50perTarget	0.230567	0.0776723
BCLAF1	ACVR2A	FALSE	3	taipale_tf_pairs__ETS2_RCCGGAAGTG_HT	4.31	10kb	top50perTarget	0.033029	0.395177
BCLAF1	ACVR2B	FALSE	4	taipale_tf_pairs__ETS2_RCCGGAAGTG_HT	4.31	10kb	top50perTarget	0.0429053	0.336712
BCLAF1	ADAL	FALSE	3	taipale_tf_pairs__ETS2_RCCGGAAGTG_HT	4.31	10kb	top50perTarget	0.0642194	0.0706039
BCLAF1	ADIPOR2	FALSE	4	taipale_tf_pairs__ETS2_RCCGGAAGTG_HT	4.31	10kb	top50perTarget	0.0997106	0.316879
BCLAF1	ADNP	FALSE	5	taipale_tf_pairs__ETS2_RCCGGAAGTG_HT	4.31	10kb	top50perTarget	0.122742	0.322408
BCLAF1	ADO	FALSE	6	taipale_tf_pairs__ETS2_RCCGGAAGTG_HT	4.31	10kb	top50perTarget	0.0543264	0.186672
BCLAF1	AFTPH	FALSE	3	taipale_tf_pairs__ETS2_RCCGGAAGTG_HT	4.31	10kb	top50perTarget	0.075136	0.0554933
BCLAF1	AGL	FALSE	3	taipale_tf_pairs__ETS2_RCCGGAAGTG_HT	4.31	10kb	top50perTarget	0.0986907	0.0556579
BCLAF1	AGPAT1	FALSE	2	taipale_tf_pairs__ETS2_RCCGGAAGTG_HT	4.31	10kb	top50perTarget	0.0633636	0.203001
BCLAF1	AHDC1	FALSE	4	taipale_tf_pairs__ETS2_RCCGGAAGTG_HT	4.31	10kb	top50perTarget	0.0937931	0.0467688
BCLAF1	AMMECR1L	FALSE	2	taipale_tf_pairs__ETS2_RCCGGAAGTG_HT	4.31	10kb	top50perTarget	0.0537004	0.118566
BCLAF1	ANKH	FALSE	2	taipale_tf_pairs__ETS2_RCCGGAAGTG_HT	4.31	10kb	top50perTarget	0.0575597	0.370961
BCLAF1	ANKRD11	FALSE	6	taipale_tf_pairs__ETS2_RCCGGAAGTG_HT	4.31	10kb	top50perTarget	0.114403	0.0383687
BCLAF1	ANKS1A	FALSE	4	taipale_tf_pairs__ETS2_RCCGGAAGTG_HT	4.31	10kb	top50perTarget	0.0561137	0.195106
BCLAF1	AP1B1	FALSE	5	taipale_tf_pairs__ETS2_RCCGGAAGTG_HT	4.31	10kb	top50perTarget	0.0759422	0.159591
BCLAF1	APBB2	FALSE	2	taipale_tf_pairs__ETS2_RCCGGAAGTG_HT	4.31	10kb	top50perTarget	0.0568047	0.101526
BCLAF1	AQR	FALSE	5	taipale_tf_pairs__ETS2_RCCGGAAGTG_HT	4.31	10kb	top50perTarget	0.0753486	0.647548
BCLAF1	ARFGAP1	FALSE	1	taipale_tf_pairs__ETS2_RCCGGAAGTG_HT	4.31	10kb	top50perTarget	0.0338441	0.100612
BCLAF1	ARFIP1	FALSE	6	taipale_tf_pairs__ETS2_RCCGGAAGTG_HT	4.31	10kb	top50perTarget	0.0679026	0.0885763
BCLAF1	ARHGEF12	FALSE	1	taipale_tf_pairs__ETS2_RCCGGAAGTG_HT	4.31	10kb	top50perTarget	0.0857087	0.0872386
BCLAF1	ARHGEF3	FALSE	2	taipale_tf_pairs__ETS2_RCCGGAAGTG_HT	4.31	10kb	top50perTarget	0.0446121	0.0520959
BCLAF1	ARID2	FALSE	2	taipale_tf_pairs__ETS2_RCCGGAAGTG_HT	4.31	10kb	top50perTarget	0.0936584	0.550224
BCLAF1	ARID4A	FALSE	4	taipale_tf_pairs__ETS2_RCCGGAAGTG_HT	4.31	10kb	top50perTarget	0.0661872	0.808979
BCLAF1	ASB1	FALSE	5	taipale_tf_pairs__ETS2_RCCGGAAGTG_HT	4.31	10kb	top50perTarget	0.0467772	0.181084
BCLAF1	ASNSD1	FALSE	1	taipale_tf_pairs__ETS2_RCCGGAAGTG_HT	4.31	10kb	top50perTarget	0.0784005	0.0614327
BCLAF1	ASTE1	FALSE	3	taipale_tf_pairs__ETS2_RCCGGAAGTG_HT	4.31	10kb	top50perTarget	0.0428824	0.493448
BCLAF1	ATG16L1	FALSE	4	taipale_tf_pairs__ETS2_RCCGGAAGTG_HT	4.31	10kb	top50perTarget	0.0693786	0.165186
BCLAF1	ATG2A	FALSE	2	taipale_tf_pairs__ETS2_RCCGGAAGTG_HT	4.31	10kb	top50perTarget	0.0472168	0.48421
BCLAF1	ATL3	FALSE	1	taipale_tf_pairs__ETS2_RCCGGAAGTG_HT	4.31	10kb	top50perTarget	0.110041	0.205935
BCLAF1	ATXN7L3B	FALSE	1	taipale_tf_pairs__ETS2_RCCGGAAGTG_HT	4.31	10kb	top50perTarget	0.0763363	0.148281
BCLAF1	AZI2	FALSE	2	taipale_tf_pairs__ETS2_RCCGGAAGTG_HT	4.31	10kb	top50perTarget	0.0670446	0.240036
BCLAF1	BANF1	FALSE	1	taipale_tf_pairs__ETS2_RCCGGAAGTG_HT	4.31	10kb	top50perTarget	0.213336	0.0360382
BCLAF1	BAZ2A	FALSE	1	taipale_tf_pairs__ETS2_RCCGGAAGTG_HT	4.31	10kb	top50perTarget	0.111072	0.268861
BCLAF1	BLZF1	FALSE	3	taipale_tf_pairs__ETS2_RCCGGAAGTG_HT	4.31	10kb	top50perTarget	0.066016	0.581367
BCLAF1	BRD9	FALSE	1	taipale_tf_pairs__ETS2_RCCGGAAGTG_HT	4.31	10kb	top50perTarget	0.0677361	0.0829565
BCLAF1	BUD13	FALSE	3	taipale_tf_pairs__ETS2_RCCGGAAGTG_HT	4.31	10kb	top50perTarget	0.0365688	0.165504
BCLAF1	C3orf38	FALSE	2	taipale_tf_pairs__ETS2_RCCGGAAGTG_HT	4.31	10kb	top50perTarget	0.0847358	0.175099
BCLAF1	C6orf120	FALSE	5	taipale_tf_pairs__ETS2_RCCGGAAGTG_HT	4.31	10kb	top50perTarget	0.0592773	1.27841
BCLAF1	CAB39	FALSE	3	taipale_tf_pairs__ETS2_RCCGGAAGTG_HT	4.31	10kb	top50perTarget	0.0993535	0.418328
BCLAF1	CALU	FALSE	3	taipale_tf_pairs__ETS2_RCCGGAAGTG_HT	4.31	10kb	top50perTarget	0.178383	0.0431447
BCLAF1	CASP8AP2	FALSE	2	taipale_tf_pairs__ETS2_RCCGGAAGTG_HT	4.31	10kb	top50perTarget	0.0892968	0.111342
BCLAF1	CASZ1	FALSE	2	taipale_tf_pairs__ETS2_RCCGGAAGTG_HT	4.31	10kb	top50perTarget	0.0832446	0.176125
BCLAF1	CBLL1	FALSE	3	taipale_tf_pairs__ETS2_RCCGGAAGTG_HT	4.31	10kb	top50perTarget	0.0754924	0.160224
BCLAF1	CCDC137	FALSE	3	taipale_tf_pairs__ETS2_RCCGGAAGTG_HT	4.31	10kb	top50perTarget	0.0676989	0.512335
BCLAF1	CCDC88C	FALSE	1	taipale_tf_pairs__ETS2_RCCGGAAGTG_HT	4.31	10kb	top50perTarget	0.0419896	0.20584
BCLAF1	CCDC9	FALSE	3	taipale_tf_pairs__ETS2_RCCGGAAGTG_HT	4.31	10kb	top50perTarget	0.0540437	0.394258
BCLAF1	CCNL1	FALSE	1	taipale_tf_pairs__ETS2_RCCGGAAGTG_HT	4.31	10kb	top50perTarget	0.233457	0.573639
BCLAF1	CCT5	FALSE	3	taipale_tf_pairs__ETS2_RCCGGAAGTG_HT	4.31	10kb	top50perTarget	0.20798	0.130663
BCLAF1	CCT7	FALSE	2	taipale_tf_pairs__ETS2_RCCGGAAGTG_HT	4.31	10kb	top50perTarget	0.0893594	0.049185
BCLAF1	CDC26	FALSE	5	taipale_tf_pairs__ETS2_RCCGGAAGTG_HT	4.31	10kb	top50perTarget	0.0447039	0.327726
BCLAF1	CDC27	FALSE	6	taipale_tf_pairs__ETS2_RCCGGAAGTG_HT	4.31	10kb	top50perTarget	0.114522	0.113766
BCLAF1	CDC37L1	FALSE	5	taipale_tf_pairs__ETS2_RCCGGAAGTG_HT	4.31	10kb	top50perTarget	0.0437029	0.323271
BCLAF1	CDK11A	FALSE	4	taipale_tf_pairs__ETS2_RCCGGAAGTG_HT	4.31	10kb	top50perTarget	0.0304191	0.259474
BCLAF1	CDK11B	FALSE	4	taipale_tf_pairs__ETS2_RCCGGAAGTG_HT	4.31	10kb	top50perTarget	0.053201	0.26716
BCLAF1	CDK13	FALSE	3	taipale_tf_pairs__ETS2_RCCGGAAGTG_HT	4.31	10kb	top50perTarget	0.084458	0.949452
BCLAF1	CDK17	FALSE	3	taipale_tf_pairs__ETS2_RCCGGAAGTG_HT	4.31	10kb	top50perTarget	0.047604	0.325498
BCLAF1	CDK5RAP1	FALSE	4	taipale_tf_pairs__ETS2_RCCGGAAGTG_HT	4.31	10kb	top50perTarget	0.0572488	0.110544
BCLAF1	CDK9	FALSE	2	taipale_tf_pairs__ETS2_RCCGGAAGTG_HT	4.31	10kb	top50perTarget	0.0383415	0.153808
BCLAF1	CES2	FALSE	2	taipale_tf_pairs__ETS2_RCCGGAAGTG_HT	4.31	10kb	top50perTarget	0.0784174	0.186946
BCLAF1	CFL1	FALSE	2	taipale_tf_pairs__ETS2_RCCGGAAGTG_HT	4.31	10kb	top50perTarget	0.305406	0.230516
BCLAF1	CHERP	FALSE	5	taipale_tf_pairs__ETS2_RCCGGAAGTG_HT	4.31	10kb	top50perTarget	0.0763499	0.515001
BCLAF1	CHML	FALSE	1	taipale_tf_pairs__ETS2_RCCGGAAGTG_HT	4.31	10kb	top50perTarget	0.0863889	0.241678
BCLAF1	CLASRP	FALSE	4	taipale_tf_pairs__ETS2_RCCGGAAGTG_HT	4.31	10kb	top50perTarget	0.060104	0.124202
BCLAF1	CLCN2	FALSE	3	taipale_tf_pairs__ETS2_RCCGGAAGTG_HT	4.31	10kb	top50perTarget	0.0357992	0.406875
BCLAF1	CNOT6L	FALSE	1	taipale_tf_pairs__ETS2_RCCGGAAGTG_HT	4.31	10kb	top50perTarget	0.0812702	0.232537
BCLAF1	CNST	FALSE	4	taipale_tf_pairs__ETS2_RCCGGAAGTG_HT	4.31	10kb	top50perTarget	0.0671927	0.163354
BCLAF1	COG2	FALSE	1	taipale_tf_pairs__ETS2_RCCGGAAGTG_HT	4.31	10kb	top50perTarget	0.102437	0.146652
BCLAF1	COPB1	FALSE	1	taipale_tf_pairs__ETS2_RCCGGAAGTG_HT	4.31	10kb	top50perTarget	0.0980881	0.0714539
BCLAF1	CORO1C	FALSE	4	taipale_tf_pairs__ETS2_RCCGGAAGTG_HT	4.31	10kb	top50perTarget	0.0747372	0.25956
BCLAF1	CORO2A	FALSE	2	taipale_tf_pairs__ETS2_RCCGGAAGTG_HT	4.31	10kb	top50perTarget	0.0733567	0.1478
BCLAF1	COX10	FALSE	2	taipale_tf_pairs__ETS2_RCCGGAAGTG_HT	4.31	10kb	top50perTarget	0.0650863	0.184694
BCLAF1	CPT2	FALSE	1	taipale_tf_pairs__ETS2_RCCGGAAGTG_HT	4.31	10kb	top50perTarget	0.0765163	0.187472
BCLAF1	CRK	FALSE	3	taipale_tf_pairs__ETS2_RCCGGAAGTG_HT	4.31	10kb	top50perTarget	0.0773534	0.102604
BCLAF1	CRTC2	FALSE	1	taipale_tf_pairs__ETS2_RCCGGAAGTG_HT	4.31	10kb	top50perTarget	0.0529835	0.152986
BCLAF1	CSAD	FALSE	4	taipale_tf_pairs__ETS2_RCCGGAAGTG_HT	4.31	10kb	top50perTarget	0.0585113	0.142976
BCLAF1	CSGALNACT2	FALSE	5	taipale_tf_pairs__ETS2_RCCGGAAGTG_HT	4.31	10kb	top50perTarget	0.0538102	0.0775165
BCLAF1	CSNK1G1	FALSE	6	taipale_tf_pairs__ETS2_RCCGGAAGTG_HT	4.31	10kb	top50perTarget	0.0595782	0.394408
BCLAF1	CTDSP2	FALSE	2	taipale_tf_pairs__ETS2_RCCGGAAGTG_HT	4.31	10kb	top50perTarget	0.138912	0.353062
BCLAF1	CTNND1	FALSE	2	taipale_tf_pairs__ETS2_RCCGGAAGTG_HT	4.31	10kb	top50perTarget	0.112781	0.231174
BCLAF1	CTR9	FALSE	3	taipale_tf_pairs__ETS2_RCCGGAAGTG_HT	4.31	10kb	top50perTarget	0.0744771	0.296945
BCLAF1	CTTNBP2NL	FALSE	5	taipale_tf_pairs__ETS2_RCCGGAAGTG_HT	4.31	10kb	top50perTarget	0.111917	1.16355
BCLAF1	CUL4B	FALSE	6	taipale_tf_pairs__ETS2_RCCGGAAGTG_HT	4.31	10kb	top50perTarget	0.0668172	0.129734
BCLAF1	CWC22	FALSE	4	taipale_tf_pairs__ETS2_RCCGGAAGTG_HT	4.31	10kb	top50perTarget	0.105839	1.62003
BCLAF1	CXXC5	FALSE	3	taipale_tf_pairs__ETS2_RCCGGAAGTG_HT	4.31	10kb	top50perTarget	0.195628	0.0760854
BCLAF1	CYB561	FALSE	3	taipale_tf_pairs__ETS2_RCCGGAAGTG_HT	4.31	10kb	top50perTarget	0.0985132	0.280705
BCLAF1	DAXX	FALSE	4	taipale_tf_pairs__ETS2_RCCGGAAGTG_HT	4.31	10kb	top50perTarget	0.0837763	0.267368
BCLAF1	DBR1	FALSE	2	taipale_tf_pairs__ETS2_RCCGGAAGTG_HT	4.31	10kb	top50perTarget	0.0715845	0.472791
BCLAF1	DCP2	FALSE	2	taipale_tf_pairs__ETS2_RCCGGAAGTG_HT	4.31	10kb	top50perTarget	0.0664932	0.0796633
BCLAF1	DCTN5	FALSE	3	taipale_tf_pairs__ETS2_RCCGGAAGTG_HT	4.31	10kb	top50perTarget	0.0898142	0.0775268
BCLAF1	DDI2	FALSE	1	taipale_tf_pairs__ETS2_RCCGGAAGTG_HT	4.31	10kb	top50perTarget	0.0852193	0.333017
BCLAF1	DDX21	FALSE	5	taipale_tf_pairs__ETS2_RCCGGAAGTG_HT	4.31	10kb	top50perTarget	0.230327	0.624705
BCLAF1	DDX49	FALSE	4	taipale_tf_pairs__ETS2_RCCGGAAGTG_HT	4.31	10kb	top50perTarget	0.0510821	0.146729
BCLAF1	DDX5	FALSE	4	taipale_tf_pairs__ETS2_RCCGGAAGTG_HT	4.31	10kb	top50perTarget	0.239219	1.82712
BCLAF1	DGAT1	FALSE	1	taipale_tf_pairs__ETS2_RCCGGAAGTG_HT	4.31	10kb	top50perTarget	0.0510565	0.0799894
BCLAF1	DHX34	FALSE	2	taipale_tf_pairs__ETS2_RCCGGAAGTG_HT	4.31	10kb	top50perTarget	0.0405681	0.189314
BCLAF1	DHX38	FALSE	6	taipale_tf_pairs__ETS2_RCCGGAAGTG_HT	4.31	10kb	top50perTarget	0.0529851	0.148654
BCLAF1	DHX8	FALSE	5	taipale_tf_pairs__ETS2_RCCGGAAGTG_HT	4.31	10kb	top50perTarget	0.0603165	0.0848055
BCLAF1	DICER1	FALSE	3	taipale_tf_pairs__ETS2_RCCGGAAGTG_HT	4.31	10kb	top50perTarget	0.0882605	1.05724
BCLAF1	DIS3	FALSE	2	taipale_tf_pairs__ETS2_RCCGGAAGTG_HT	4.31	10kb	top50perTarget	0.0977486	1.15878
BCLAF1	DMTF1	FALSE	5	taipale_tf_pairs__ETS2_RCCGGAAGTG_HT	4.31	10kb	top50perTarget	0.0521159	0.214378
BCLAF1	DNAJB14	FALSE	3	taipale_tf_pairs__ETS2_RCCGGAAGTG_HT	4.31	10kb	top50perTarget	0.102537	1.14577
BCLAF1	DNAJC14	FALSE	3	taipale_tf_pairs__ETS2_RCCGGAAGTG_HT	4.31	10kb	top50perTarget	0.0453433	0.0987462
BCLAF1	DNAJC24	FALSE	2	taipale_tf_pairs__ETS2_RCCGGAAGTG_HT	4.31	10kb	top50perTarget	0.0483344	0.494461
BCLAF1	DNMT3A	FALSE	2	taipale_tf_pairs__ETS2_RCCGGAAGTG_HT	4.31	10kb	top50perTarget	0.106589	0.394888
BCLAF1	DPH2	FALSE	5	taipale_tf_pairs__ETS2_RCCGGAAGTG_HT	4.31	10kb	top50perTarget	0.0681402	0.0486
BCLAF1	DPP8	FALSE	5	taipale_tf_pairs__ETS2_RCCGGAAGTG_HT	4.31	10kb	top50perTarget	0.0658516	0.223217
BCLAF1	DPP9	FALSE	1	taipale_tf_pairs__ETS2_RCCGGAAGTG_HT	4.31	10kb	top50perTarget	0.0539277	0.132441
BCLAF1	DPY19L1	FALSE	2	taipale_tf_pairs__ETS2_RCCGGAAGTG_HT	4.31	10kb	top50perTarget	0.0838422	0.0877077
BCLAF1	DR1	FALSE	4	taipale_tf_pairs__ETS2_RCCGGAAGTG_HT	4.31	10kb	top50perTarget	0.118178	0.556941
BCLAF1	DYNC1I2	FALSE	3	taipale_tf_pairs__ETS2_RCCGGAAGTG_HT	4.31	10kb	top50perTarget	0.118782	0.165112
BCLAF1	DYRK1A	FALSE	1	taipale_tf_pairs__ETS2_RCCGGAAGTG_HT	4.31	10kb	top50perTarget	0.0783328	0.0988366
BCLAF1	E2F3	FALSE	1	taipale_tf_pairs__ETS2_RCCGGAAGTG_HT	4.31	10kb	top50perTarget	0.106916	0.0578774
BCLAF1	EDC3	FALSE	2	taipale_tf_pairs__ETS2_RCCGGAAGTG_HT	4.31	10kb	top50perTarget	0.0471327	0.30549
BCLAF1	EIF1AD	FALSE	3	taipale_tf_pairs__ETS2_RCCGGAAGTG_HT	4.31	10kb	top50perTarget	0.0707602	0.24314
BCLAF1	EIF3M	FALSE	4	taipale_tf_pairs__ETS2_RCCGGAAGTG_HT	4.31	10kb	top50perTarget	0.145777	0.0625675
BCLAF1	EIF4EBP2	FALSE	1	taipale_tf_pairs__ETS2_RCCGGAAGTG_HT	4.31	10kb	top50perTarget	0.133514	0.0852983
BCLAF1	EIF5A	FALSE	4	taipale_tf_pairs__ETS2_RCCGGAAGTG_HT	4.31	10kb	top50perTarget	0.220297	0.042394
BCLAF1	EIF5AL1	FALSE	2	taipale_tf_pairs__ETS2_RCCGGAAGTG_HT	4.31	10kb	top50perTarget	0.164013	0.0247894
BCLAF1	ELAC2	FALSE	3	taipale_tf_pairs__ETS2_RCCGGAAGTG_HT	4.31	10kb	top50perTarget	0.0653795	0.47095
BCLAF1	ELK4	FALSE	2	taipale_tf_pairs__ETS2_RCCGGAAGTG_HT	4.31	10kb	top50perTarget	0.0908027	0.349007
BCLAF1	EMG1	FALSE	2	taipale_tf_pairs__ETS2_RCCGGAAGTG_HT	4.31	10kb	top50perTarget	0.0814611	0.0552426
BCLAF1	EMP2	FALSE	2	taipale_tf_pairs__ETS2_RCCGGAAGTG_HT	4.31	10kb	top50perTarget	0.184298	0.230493
BCLAF1	ENC1	FALSE	3	taipale_tf_pairs__ETS2_RCCGGAAGTG_HT	4.31	10kb	top50perTarget	0.0620526	0.0490128
BCLAF1	EPC2	FALSE	1	taipale_tf_pairs__ETS2_RCCGGAAGTG_HT	4.31	10kb	top50perTarget	0.0707952	0.342346
BCLAF1	EPHB6	FALSE	2	taipale_tf_pairs__ETS2_RCCGGAAGTG_HT	4.31	10kb	top50perTarget	0.0946468	0.0506881
BCLAF1	ERCC4	FALSE	2	taipale_tf_pairs__ETS2_RCCGGAAGTG_HT	4.31	10kb	top50perTarget	0.055713	0.997197
BCLAF1	ERCC6	FALSE	3	taipale_tf_pairs__ETS2_RCCGGAAGTG_HT	4.31	10kb	top50perTarget	0.0699275	0.195352
BCLAF1	ESCO1	FALSE	5	taipale_tf_pairs__ETS2_RCCGGAAGTG_HT	4.31	10kb	top50perTarget	0.0868887	0.159816
BCLAF1	ETF1	FALSE	3	taipale_tf_pairs__ETS2_RCCGGAAGTG_HT	4.31	10kb	top50perTarget	0.155125	0.166561
BCLAF1	ETV3	FALSE	5	taipale_tf_pairs__ETS2_RCCGGAAGTG_HT	4.31	10kb	top50perTarget	0.081028	1.06488
BCLAF1	EXD2	FALSE	5	taipale_tf_pairs__ETS2_RCCGGAAGTG_HT	4.31	10kb	top50perTarget	0.0399781	0.459724
BCLAF1	EXOC1	FALSE	5	taipale_tf_pairs__ETS2_RCCGGAAGTG_HT	4.31	10kb	top50perTarget	0.0634331	0.12028
BCLAF1	EXOC5	FALSE	4	taipale_tf_pairs__ETS2_RCCGGAAGTG_HT	4.31	10kb	top50perTarget	0.0816121	0.0646837
BCLAF1	EXOC6	FALSE	3	taipale_tf_pairs__ETS2_RCCGGAAGTG_HT	4.31	10kb	top50perTarget	0.0664249	0.334328
BCLAF1	EXOSC4	FALSE	4	taipale_tf_pairs__ETS2_RCCGGAAGTG_HT	4.31	10kb	top50perTarget	0.0461476	0.162138
BCLAF1	EXTL2	FALSE	2	taipale_tf_pairs__ETS2_RCCGGAAGTG_HT	4.31	10kb	top50perTarget	0.0816644	0.156465
BCLAF1	EYA3	FALSE	5	taipale_tf_pairs__ETS2_RCCGGAAGTG_HT	4.31	10kb	top50perTarget	0.0587449	0.457308
BCLAF1	FAM120A	FALSE	2	taipale_tf_pairs__ETS2_RCCGGAAGTG_HT	4.31	10kb	top50perTarget	0.190519	0.0886947
BCLAF1	FAM168B	FALSE	4	taipale_tf_pairs__ETS2_RCCGGAAGTG_HT	4.31	10kb	top50perTarget	0.101871	0.167906
BCLAF1	FAM20B	FALSE	1	taipale_tf_pairs__ETS2_RCCGGAAGTG_HT	4.31	10kb	top50perTarget	0.0814886	0.474602
BCLAF1	FAM53B	FALSE	1	taipale_tf_pairs__ETS2_RCCGGAAGTG_HT	4.31	10kb	top50perTarget	0.0372357	0.236751
BCLAF1	FAM91A1	FALSE	6	taipale_tf_pairs__ETS2_RCCGGAAGTG_HT	4.31	10kb	top50perTarget	0.115441	0.292392
BCLAF1	FASTKD5	FALSE	5	taipale_tf_pairs__ETS2_RCCGGAAGTG_HT	4.31	10kb	top50perTarget	0.0594279	0.342695
BCLAF1	FAT1	FALSE	4	taipale_tf_pairs__ETS2_RCCGGAAGTG_HT	4.31	10kb	top50perTarget	0.0575822	0.201885
BCLAF1	FBRSL1	FALSE	4	taipale_tf_pairs__ETS2_RCCGGAAGTG_HT	4.31	10kb	top50perTarget	0.068606	0.0549761
BCLAF1	FBXL18	FALSE	4	taipale_tf_pairs__ETS2_RCCGGAAGTG_HT	4.31	10kb	top50perTarget	0.0422781	0.362107
BCLAF1	FBXO33	FALSE	1	taipale_tf_pairs__ETS2_RCCGGAAGTG_HT	4.31	10kb	top50perTarget	0.0475161	0.770298
BCLAF1	FBXW2	FALSE	5	taipale_tf_pairs__ETS2_RCCGGAAGTG_HT	4.31	10kb	top50perTarget	0.0466372	0.146623
BCLAF1	FHDC1	FALSE	2	taipale_tf_pairs__ETS2_RCCGGAAGTG_HT	4.31	10kb	top50perTarget	0.069096	0.54086
BCLAF1	FKTN	FALSE	2	taipale_tf_pairs__ETS2_RCCGGAAGTG_HT	4.31	10kb	top50perTarget	0.0778618	0.204297
BCLAF1	FMNL1	FALSE	4	taipale_tf_pairs__ETS2_RCCGGAAGTG_HT	4.31	10kb	top50perTarget	0.0439858	0.13168
BCLAF1	FOXO1	FALSE	2	taipale_tf_pairs__ETS2_RCCGGAAGTG_HT	4.31	10kb	top50perTarget	0.0757718	0.19112
BCLAF1	FRS2	FALSE	4	taipale_tf_pairs__ETS2_RCCGGAAGTG_HT	4.31	10kb	top50perTarget	0.0808054	0.132537
BCLAF1	FUBP3	FALSE	6	taipale_tf_pairs__ETS2_RCCGGAAGTG_HT	4.31	10kb	top50perTarget	0.0639367	0.0582248
BCLAF1	G6PD	FALSE	5	taipale_tf_pairs__ETS2_RCCGGAAGTG_HT	4.31	10kb	top50perTarget	0.0686216	0.0584664
BCLAF1	GALNT10	FALSE	4	taipale_tf_pairs__ETS2_RCCGGAAGTG_HT	4.31	10kb	top50perTarget	0.0478709	0.14877
BCLAF1	GAR1	FALSE	3	taipale_tf_pairs__ETS2_RCCGGAAGTG_HT	4.31	10kb	top50perTarget	0.0911268	0.170778
BCLAF1	GATAD2A	FALSE	5	taipale_tf_pairs__ETS2_RCCGGAAGTG_HT	4.31	10kb	top50perTarget	0.0975651	0.123086
BCLAF1	GFM2	FALSE	3	taipale_tf_pairs__ETS2_RCCGGAAGTG_HT	4.31	10kb	top50perTarget	0.0499531	0.570883
BCLAF1	GFOD2	FALSE	2	taipale_tf_pairs__ETS2_RCCGGAAGTG_HT	4.31	10kb	top50perTarget	0.0412497	0.648381
BCLAF1	GNB2	FALSE	3	taipale_tf_pairs__ETS2_RCCGGAAGTG_HT	4.31	10kb	top50perTarget	0.0930487	0.012723
BCLAF1	GNL1	FALSE	3	taipale_tf_pairs__ETS2_RCCGGAAGTG_HT	4.31	10kb	top50perTarget	0.0570289	0.099288
BCLAF1	GNL3L	FALSE	2	taipale_tf_pairs__ETS2_RCCGGAAGTG_HT	4.31	10kb	top50perTarget	0.0462015	0.687656
BCLAF1	GON4L	FALSE	5	taipale_tf_pairs__ETS2_RCCGGAAGTG_HT	4.31	10kb	top50perTarget	0.0877304	3.11922
BCLAF1	GOSR2	FALSE	2	taipale_tf_pairs__ETS2_RCCGGAAGTG_HT	4.31	10kb	top50perTarget	0.0477294	0.142703
BCLAF1	GPD2	FALSE	2	taipale_tf_pairs__ETS2_RCCGGAAGTG_HT	4.31	10kb	top50perTarget	0.10385	0.275585
BCLAF1	GPN2	FALSE	1	taipale_tf_pairs__ETS2_RCCGGAAGTG_HT	4.31	10kb	top50perTarget	0.0362547	0.448982
BCLAF1	GPR107	FALSE	3	taipale_tf_pairs__ETS2_RCCGGAAGTG_HT	4.31	10kb	top50perTarget	0.0751011	0.0830422
BCLAF1	GTF3C1	FALSE	4	taipale_tf_pairs__ETS2_RCCGGAAGTG_HT	4.31	10kb	top50perTarget	0.0557498	0.705531
BCLAF1	HBEGF	FALSE	3	taipale_tf_pairs__ETS2_RCCGGAAGTG_HT	4.31	10kb	top50perTarget	0.0348369	0.53323
BCLAF1	HERC4	FALSE	3	taipale_tf_pairs__ETS2_RCCGGAAGTG_HT	4.31	10kb	top50perTarget	0.0791141	0.262504
BCLAF1	HIPK1	FALSE	2	taipale_tf_pairs__ETS2_RCCGGAAGTG_HT	4.31	10kb	top50perTarget	0.0846478	0.0468088
BCLAF1	HMG20A	FALSE	3	taipale_tf_pairs__ETS2_RCCGGAAGTG_HT	4.31	10kb	top50perTarget	0.0438663	0.221774
BCLAF1	HNRNPC	FALSE	4	taipale_tf_pairs__ETS2_RCCGGAAGTG_HT	4.31	10kb	top50perTarget	0.263005	0.872259
BCLAF1	HNRNPD	FALSE	4	taipale_tf_pairs__ETS2_RCCGGAAGTG_HT	4.31	10kb	top50perTarget	0.226995	1.00862
BCLAF1	HNRNPF	FALSE	4	taipale_tf_pairs__ETS2_RCCGGAAGTG_HT	4.31	10kb	top50perTarget	0.1914	0.461306
BCLAF1	HNRNPU	FALSE	3	taipale_tf_pairs__ETS2_RCCGGAAGTG_HT	4.31	10kb	top50perTarget	0.287492	3.94897
BCLAF1	HOMER1	FALSE	3	taipale_tf_pairs__ETS2_RCCGGAAGTG_HT	4.31	10kb	top50perTarget	0.0454003	0.432332
BCLAF1	HOXA1	FALSE	1	taipale_tf_pairs__ETS2_RCCGGAAGTG_HT	4.31	10kb	top50perTarget	0.0415409	0.811912
BCLAF1	HSP90AB1	FALSE	2	taipale_tf_pairs__ETS2_RCCGGAAGTG_HT	4.31	10kb	top50perTarget	0.313165	1.10459
BCLAF1	IFT46	FALSE	2	taipale_tf_pairs__ETS2_RCCGGAAGTG_HT	4.31	10kb	top50perTarget	0.03162	0.35093
BCLAF1	IGF2R	FALSE	2	taipale_tf_pairs__ETS2_RCCGGAAGTG_HT	4.31	10kb	top50perTarget	0.0568174	0.076522
BCLAF1	INO80	FALSE	5	taipale_tf_pairs__ETS2_RCCGGAAGTG_HT	4.31	10kb	top50perTarget	0.0712595	2.41121
BCLAF1	INO80D	FALSE	2	taipale_tf_pairs__ETS2_RCCGGAAGTG_HT	4.31	10kb	top50perTarget	0.059192	0.379538
BCLAF1	INPP5F	FALSE	2	taipale_tf_pairs__ETS2_RCCGGAAGTG_HT	4.31	10kb	top50perTarget	0.0429315	0.28065
BCLAF1	ITFG1	FALSE	5	taipale_tf_pairs__ETS2_RCCGGAAGTG_HT	4.31	10kb	top50perTarget	0.0713367	0.0440067
BCLAF1	JMJD6	FALSE	5	taipale_tf_pairs__ETS2_RCCGGAAGTG_HT	4.31	10kb	top50perTarget	0.0426277	0.301781
BCLAF1	JUNB	FALSE	4	taipale_tf_pairs__ETS2_RCCGGAAGTG_HT	4.31	10kb	top50perTarget	0.198308	0.127901
BCLAF1	KANK2	FALSE	3	taipale_tf_pairs__ETS2_RCCGGAAGTG_HT	4.31	10kb	top50perTarget	0.0523051	0.0924438
BCLAF1	KBTBD4	FALSE	4	taipale_tf_pairs__ETS2_RCCGGAAGTG_HT	4.31	10kb	top50perTarget	0.0755989	0.118003
BCLAF1	KCNMB3	FALSE	2	taipale_tf_pairs__ETS2_RCCGGAAGTG_HT	4.31	10kb	top50perTarget	0.0511896	0.13862
BCLAF1	KCTD10	FALSE	6	taipale_tf_pairs__ETS2_RCCGGAAGTG_HT	4.31	10kb	top50perTarget	0.0678082	0.365419
BCLAF1	KCTD5	FALSE	6	taipale_tf_pairs__ETS2_RCCGGAAGTG_HT	4.31	10kb	top50perTarget	0.0547806	0.105418
BCLAF1	KDM5A	FALSE	4	taipale_tf_pairs__ETS2_RCCGGAAGTG_HT	4.31	10kb	top50perTarget	0.107107	1.80287
BCLAF1	KHDRBS1	FALSE	3	taipale_tf_pairs__ETS2_RCCGGAAGTG_HT	4.31	10kb	top50perTarget	0.187391	0.185147
BCLAF1	KIAA0232	FALSE	2	taipale_tf_pairs__ETS2_RCCGGAAGTG_HT	4.31	10kb	top50perTarget	0.0510866	0.138499
BCLAF1	KIDINS220	FALSE	3	taipale_tf_pairs__ETS2_RCCGGAAGTG_HT	4.31	10kb	top50perTarget	0.0866449	1.51778
BCLAF1	KIF16B	FALSE	1	taipale_tf_pairs__ETS2_RCCGGAAGTG_HT	4.31	10kb	top50perTarget	0.0430385	0.860229
BCLAF1	KIF1B	FALSE	2	taipale_tf_pairs__ETS2_RCCGGAAGTG_HT	4.31	10kb	top50perTarget	0.100568	0.568323
BCLAF1	KIF3B	FALSE	3	taipale_tf_pairs__ETS2_RCCGGAAGTG_HT	4.31	10kb	top50perTarget	0.107467	1.0827
BCLAF1	KLHDC4	FALSE	4	taipale_tf_pairs__ETS2_RCCGGAAGTG_HT	4.31	10kb	top50perTarget	0.0328278	0.122407
BCLAF1	KLHL28	FALSE	5	taipale_tf_pairs__ETS2_RCCGGAAGTG_HT	4.31	10kb	top50perTarget	0.0394292	0.135946
BCLAF1	LAS1L	FALSE	6	taipale_tf_pairs__ETS2_RCCGGAAGTG_HT	4.31	10kb	top50perTarget	0.0757242	0.300081
BCLAF1	LEMD3	FALSE	5	taipale_tf_pairs__ETS2_RCCGGAAGTG_HT	4.31	10kb	top50perTarget	0.0776193	1.07394
BCLAF1	LEPROTL1	FALSE	4	taipale_tf_pairs__ETS2_RCCGGAAGTG_HT	4.31	10kb	top50perTarget	0.0636782	0.247045
BCLAF1	LRRC8A	FALSE	4	taipale_tf_pairs__ETS2_RCCGGAAGTG_HT	4.31	10kb	top50perTarget	0.0471199	0.360789
BCLAF1	LSG1	FALSE	2	taipale_tf_pairs__ETS2_RCCGGAAGTG_HT	4.31	10kb	top50perTarget	0.14265	1.75767
BCLAF1	LTN1	FALSE	2	taipale_tf_pairs__ETS2_RCCGGAAGTG_HT	4.31	10kb	top50perTarget	0.10784	0.848991
BCLAF1	LTV1	FALSE	6	taipale_tf_pairs__ETS2_RCCGGAAGTG_HT	4.31	10kb	top50perTarget	0.0865396	0.270601
BCLAF1	LYRM7	FALSE	4	taipale_tf_pairs__ETS2_RCCGGAAGTG_HT	4.31	10kb	top50perTarget	0.071847	0.0356573
BCLAF1	MAK16	FALSE	3	taipale_tf_pairs__ETS2_RCCGGAAGTG_HT	4.31	10kb	top50perTarget	0.0871619	0.595877
BCLAF1	MANEA	FALSE	1	taipale_tf_pairs__ETS2_RCCGGAAGTG_HT	4.31	10kb	top50perTarget	0.086682	0.779725
BCLAF1	MAP7	FALSE	3	taipale_tf_pairs__ETS2_RCCGGAAGTG_HT	4.31	10kb	top50perTarget	0.080495	0.313558
BCLAF1	MATR3	FALSE	2	taipale_tf_pairs__ETS2_RCCGGAAGTG_HT	4.31	10kb	top50perTarget	0.223382	2.85756
BCLAF1	MCRS1	FALSE	6	taipale_tf_pairs__ETS2_RCCGGAAGTG_HT	4.31	10kb	top50perTarget	0.0883113	0.135027
BCLAF1	MED18	FALSE	3	taipale_tf_pairs__ETS2_RCCGGAAGTG_HT	4.31	10kb	top50perTarget	0.0407508	0.366323
BCLAF1	MED31	FALSE	1	taipale_tf_pairs__ETS2_RCCGGAAGTG_HT	4.31	10kb	top50perTarget	0.0469189	0.168312
BCLAF1	MED6	FALSE	3	taipale_tf_pairs__ETS2_RCCGGAAGTG_HT	4.31	10kb	top50perTarget	0.0694789	0.0464278
BCLAF1	MED7	FALSE	4	taipale_tf_pairs__ETS2_RCCGGAAGTG_HT	4.31	10kb	top50perTarget	0.0519046	0.0739455
BCLAF1	METTL14	FALSE	4	taipale_tf_pairs__ETS2_RCCGGAAGTG_HT	4.31	10kb	top50perTarget	0.0594487	0.241906
BCLAF1	METTL2A	FALSE	3	taipale_tf_pairs__ETS2_RCCGGAAGTG_HT	4.31	10kb	top50perTarget	0.0791381	0.0992473
BCLAF1	METTL2B	FALSE	2	taipale_tf_pairs__ETS2_RCCGGAAGTG_HT	4.31	10kb	top50perTarget	0.0984876	0.0696661
BCLAF1	MFAP1	FALSE	3	taipale_tf_pairs__ETS2_RCCGGAAGTG_HT	4.31	10kb	top50perTarget	0.0815851	1.06004
BCLAF1	MGA	FALSE	3	taipale_tf_pairs__ETS2_RCCGGAAGTG_HT	4.31	10kb	top50perTarget	0.088072	1.18941
BCLAF1	MLEC	FALSE	6	taipale_tf_pairs__ETS2_RCCGGAAGTG_HT	4.31	10kb	top50perTarget	0.108602	0.39802
BCLAF1	MON1B	FALSE	2	taipale_tf_pairs__ETS2_RCCGGAAGTG_HT	4.31	10kb	top50perTarget	0.0602568	0.531547
BCLAF1	MPDU1	FALSE	2	taipale_tf_pairs__ETS2_RCCGGAAGTG_HT	4.31	10kb	top50perTarget	0.0552612	0.173765
BCLAF1	MRC2	FALSE	2	taipale_tf_pairs__ETS2_RCCGGAAGTG_HT	4.31	10kb	top50perTarget	0.0703228	0.114085
BCLAF1	MRPL3	FALSE	3	taipale_tf_pairs__ETS2_RCCGGAAGTG_HT	4.31	10kb	top50perTarget	0.17811	0.178172
BCLAF1	MTF1	FALSE	2	taipale_tf_pairs__ETS2_RCCGGAAGTG_HT	4.31	10kb	top50perTarget	0.0727956	0.208119
BCLAF1	MTMR4	FALSE	6	taipale_tf_pairs__ETS2_RCCGGAAGTG_HT	4.31	10kb	top50perTarget	0.0535483	0.464375
BCLAF1	MTOR	FALSE	5	taipale_tf_pairs__ETS2_RCCGGAAGTG_HT	4.31	10kb	top50perTarget	0.0593175	0.816706
BCLAF1	MTRF1L	FALSE	5	taipale_tf_pairs__ETS2_RCCGGAAGTG_HT	4.31	10kb	top50perTarget	0.0730873	0.138785
BCLAF1	MYH9	FALSE	2	taipale_tf_pairs__ETS2_RCCGGAAGTG_HT	4.31	10kb	top50perTarget	0.139838	0.299218
BCLAF1	NAA35	FALSE	4	taipale_tf_pairs__ETS2_RCCGGAAGTG_HT	4.31	10kb	top50perTarget	0.0842881	1.18834
BCLAF1	NACC2	FALSE	2	taipale_tf_pairs__ETS2_RCCGGAAGTG_HT	4.31	10kb	top50perTarget	0.058413	0.986374
BCLAF1	NAPEPLD	FALSE	2	taipale_tf_pairs__ETS2_RCCGGAAGTG_HT	4.31	10kb	top50perTarget	0.0623089	0.143243
BCLAF1	NBR1	FALSE	3	taipale_tf_pairs__ETS2_RCCGGAAGTG_HT	4.31	10kb	top50perTarget	0.0979365	0.114056
BCLAF1	NCBP1	FALSE	3	taipale_tf_pairs__ETS2_RCCGGAAGTG_HT	4.31	10kb	top50perTarget	0.0753602	0.0546088
BCLAF1	NCOA7	FALSE	2	taipale_tf_pairs__ETS2_RCCGGAAGTG_HT	4.31	10kb	top50perTarget	0.180439	0.165965
BCLAF1	NECAP1	FALSE	5	taipale_tf_pairs__ETS2_RCCGGAAGTG_HT	4.31	10kb	top50perTarget	0.0818231	0.0901181
BCLAF1	NEIL2	FALSE	2	taipale_tf_pairs__ETS2_RCCGGAAGTG_HT	4.31	10kb	top50perTarget	0.0417065	0.201057
BCLAF1	NF1	FALSE	2	taipale_tf_pairs__ETS2_RCCGGAAGTG_HT	4.31	10kb	top50perTarget	0.11064	0.0689104
BCLAF1	NIF3L1	FALSE	6	taipale_tf_pairs__ETS2_RCCGGAAGTG_HT	4.31	10kb	top50perTarget	0.0843584	0.0557854
BCLAF1	NIPBL	FALSE	4	taipale_tf_pairs__ETS2_RCCGGAAGTG_HT	4.31	10kb	top50perTarget	0.13776	0.97227
BCLAF1	NME1	FALSE	5	taipale_tf_pairs__ETS2_RCCGGAAGTG_HT	4.31	10kb	top50perTarget	0.197716	0.318536
BCLAF1	NOC3L	FALSE	4	taipale_tf_pairs__ETS2_RCCGGAAGTG_HT	4.31	10kb	top50perTarget	0.0924289	0.353355
BCLAF1	NOL8	FALSE	1	taipale_tf_pairs__ETS2_RCCGGAAGTG_HT	4.31	10kb	top50perTarget	0.106043	2.28609
BCLAF1	NOP58	FALSE	3	taipale_tf_pairs__ETS2_RCCGGAAGTG_HT	4.31	10kb	top50perTarget	0.209021	1.03079
BCLAF1	NR2C2	FALSE	1	taipale_tf_pairs__ETS2_RCCGGAAGTG_HT	4.31	10kb	top50perTarget	0.0515476	0.224709
BCLAF1	NRARP	FALSE	2	taipale_tf_pairs__ETS2_RCCGGAAGTG_HT	4.31	10kb	top50perTarget	0.052378	0.0846121
BCLAF1	NRAS	FALSE	1	taipale_tf_pairs__ETS2_RCCGGAAGTG_HT	4.31	10kb	top50perTarget	0.120087	0.0443722
BCLAF1	NSUN6	FALSE	5	taipale_tf_pairs__ETS2_RCCGGAAGTG_HT	4.31	10kb	top50perTarget	0.0629479	0.533807
BCLAF1	NUDCD3	FALSE	4	taipale_tf_pairs__ETS2_RCCGGAAGTG_HT	4.31	10kb	top50perTarget	0.0381961	0.597626
BCLAF1	NUP155	FALSE	5	taipale_tf_pairs__ETS2_RCCGGAAGTG_HT	4.31	10kb	top50perTarget	0.0789107	0.111825
BCLAF1	NUP54	FALSE	4	taipale_tf_pairs__ETS2_RCCGGAAGTG_HT	4.31	10kb	top50perTarget	0.0885192	0.0862991
BCLAF1	NUS1	FALSE	1	taipale_tf_pairs__ETS2_RCCGGAAGTG_HT	4.31	10kb	top50perTarget	0.0999293	0.0802444
BCLAF1	NXT2	FALSE	5	taipale_tf_pairs__ETS2_RCCGGAAGTG_HT	4.31	10kb	top50perTarget	0.083819	0.0746951
BCLAF1	OSBPL2	FALSE	3	taipale_tf_pairs__ETS2_RCCGGAAGTG_HT	4.31	10kb	top50perTarget	0.0664677	0.446921
BCLAF1	PARG	FALSE	4	taipale_tf_pairs__ETS2_RCCGGAAGTG_HT	4.31	10kb	top50perTarget	0.0610974	0.146763
BCLAF1	PARK7	FALSE	2	taipale_tf_pairs__ETS2_RCCGGAAGTG_HT	4.31	10kb	top50perTarget	0.177005	0.0356558
BCLAF1	PARN	FALSE	1	taipale_tf_pairs__ETS2_RCCGGAAGTG_HT	4.31	10kb	top50perTarget	0.0728153	0.0514427
BCLAF1	PCSK7	FALSE	5	taipale_tf_pairs__ETS2_RCCGGAAGTG_HT	4.31	10kb	top50perTarget	0.0498376	0.145461
BCLAF1	PCYT1A	FALSE	4	taipale_tf_pairs__ETS2_RCCGGAAGTG_HT	4.31	10kb	top50perTarget	0.0951156	0.56579
BCLAF1	PDAP1	FALSE	4	taipale_tf_pairs__ETS2_RCCGGAAGTG_HT	4.31	10kb	top50perTarget	0.156471	0.245287
BCLAF1	PDCD11	FALSE	5	taipale_tf_pairs__ETS2_RCCGGAAGTG_HT	4.31	10kb	top50perTarget	0.0910258	0.86985
BCLAF1	PDE12	FALSE	4	taipale_tf_pairs__ETS2_RCCGGAAGTG_HT	4.31	10kb	top50perTarget	0.0708598	0.618848
BCLAF1	PDIA6	FALSE	1	taipale_tf_pairs__ETS2_RCCGGAAGTG_HT	4.31	10kb	top50perTarget	0.239061	0.500097
BCLAF1	PHACTR2	FALSE	2	taipale_tf_pairs__ETS2_RCCGGAAGTG_HT	4.31	10kb	top50perTarget	0.0593477	0.314102
BCLAF1	PHAX	FALSE	2	taipale_tf_pairs__ETS2_RCCGGAAGTG_HT	4.31	10kb	top50perTarget	0.104812	0.791465
BCLAF1	PHF5A	FALSE	3	taipale_tf_pairs__ETS2_RCCGGAAGTG_HT	4.31	10kb	top50perTarget	0.0475691	0.0992916
BCLAF1	PHF6	FALSE	2	taipale_tf_pairs__ETS2_RCCGGAAGTG_HT	4.31	10kb	top50perTarget	0.103336	0.157887
BCLAF1	PHKB	FALSE	5	taipale_tf_pairs__ETS2_RCCGGAAGTG_HT	4.31	10kb	top50perTarget	0.0697507	0.0961405
BCLAF1	PIGM	FALSE	4	taipale_tf_pairs__ETS2_RCCGGAAGTG_HT	4.31	10kb	top50perTarget	0.0538633	0.342359
BCLAF1	PIK3C3	FALSE	5	taipale_tf_pairs__ETS2_RCCGGAAGTG_HT	4.31	10kb	top50perTarget	0.0506258	0.129702
BCLAF1	PIK3CA	FALSE	5	taipale_tf_pairs__ETS2_RCCGGAAGTG_HT	4.31	10kb	top50perTarget	0.0846042	0.0918537
BCLAF1	PIK3R1	FALSE	3	taipale_tf_pairs__ETS2_RCCGGAAGTG_HT	4.31	10kb	top50perTarget	0.101578	2.28659
BCLAF1	PIK3R4	FALSE	2	taipale_tf_pairs__ETS2_RCCGGAAGTG_HT	4.31	10kb	top50perTarget	0.0729529	0.809484
BCLAF1	PILRB	FALSE	5	taipale_tf_pairs__ETS2_RCCGGAAGTG_HT	4.31	10kb	top50perTarget	0.0401922	0.128826
BCLAF1	PLEKHM1	FALSE	3	taipale_tf_pairs__ETS2_RCCGGAAGTG_HT	4.31	10kb	top50perTarget	0.0565328	0.101313
BCLAF1	PLK1	FALSE	1	taipale_tf_pairs__ETS2_RCCGGAAGTG_HT	4.31	10kb	top50perTarget	0.0750416	0.0130555
BCLAF1	PLRG1	FALSE	3	taipale_tf_pairs__ETS2_RCCGGAAGTG_HT	4.31	10kb	top50perTarget	0.0730401	0.101822
BCLAF1	PLS1	FALSE	2	taipale_tf_pairs__ETS2_RCCGGAAGTG_HT	4.31	10kb	top50perTarget	0.0578555	0.140858
BCLAF1	POFUT2	FALSE	1	taipale_tf_pairs__ETS2_RCCGGAAGTG_HT	4.31	10kb	top50perTarget	0.0419358	0.306747
BCLAF1	POGZ	FALSE	4	taipale_tf_pairs__ETS2_RCCGGAAGTG_HT	4.31	10kb	top50perTarget	0.0893444	0.192713
BCLAF1	POLR2A	FALSE	2	taipale_tf_pairs__ETS2_RCCGGAAGTG_HT	4.31	10kb	top50perTarget	0.0790446	0.039751
BCLAF1	POLR2C	FALSE	2	taipale_tf_pairs__ETS2_RCCGGAAGTG_HT	4.31	10kb	top50perTarget	0.0405262	0.0457
BCLAF1	POLR3B	FALSE	2	taipale_tf_pairs__ETS2_RCCGGAAGTG_HT	4.31	10kb	top50perTarget	0.0530523	0.366932
BCLAF1	POLR3D	FALSE	4	taipale_tf_pairs__ETS2_RCCGGAAGTG_HT	4.31	10kb	top50perTarget	0.0640918	1.80684
BCLAF1	POM121C	FALSE	4	taipale_tf_pairs__ETS2_RCCGGAAGTG_HT	4.31	10kb	top50perTarget	0.0463771	0.143578
BCLAF1	POU2F1	FALSE	2	taipale_tf_pairs__ETS2_RCCGGAAGTG_HT	4.31	10kb	top50perTarget	0.0637672	0.253339
BCLAF1	PPID	FALSE	5	taipale_tf_pairs__ETS2_RCCGGAAGTG_HT	4.31	10kb	top50perTarget	0.0656383	0.0288113
BCLAF1	PPP1R9B	FALSE	1	taipale_tf_pairs__ETS2_RCCGGAAGTG_HT	4.31	10kb	top50perTarget	0.0793953	0.282366
BCLAF1	PPP6R1	FALSE	2	taipale_tf_pairs__ETS2_RCCGGAAGTG_HT	4.31	10kb	top50perTarget	0.0577822	0.967018
BCLAF1	PRICKLE2	FALSE	2	taipale_tf_pairs__ETS2_RCCGGAAGTG_HT	4.31	10kb	top50perTarget	0.048479	0.111722
BCLAF1	PRKD2	FALSE	3	taipale_tf_pairs__ETS2_RCCGGAAGTG_HT	4.31	10kb	top50perTarget	0.0546562	0.163651
BCLAF1	PRPF4	FALSE	4	taipale_tf_pairs__ETS2_RCCGGAAGTG_HT	4.31	10kb	top50perTarget	0.0790485	0.048992
BCLAF1	PSMB1	FALSE	3	taipale_tf_pairs__ETS2_RCCGGAAGTG_HT	4.31	10kb	top50perTarget	0.201493	0.0463469
BCLAF1	PTAR1	FALSE	4	taipale_tf_pairs__ETS2_RCCGGAAGTG_HT	4.31	10kb	top50perTarget	0.0839471	0.105808
BCLAF1	PTPN1	FALSE	4	taipale_tf_pairs__ETS2_RCCGGAAGTG_HT	4.31	10kb	top50perTarget	0.122173	0.284251
BCLAF1	PTPN14	FALSE	2	taipale_tf_pairs__ETS2_RCCGGAAGTG_HT	4.31	10kb	top50perTarget	0.0968704	0.172048
BCLAF1	PURA	FALSE	2	taipale_tf_pairs__ETS2_RCCGGAAGTG_HT	4.31	10kb	top50perTarget	0.0733466	0.288736
BCLAF1	PURB	FALSE	4	taipale_tf_pairs__ETS2_RCCGGAAGTG_HT	4.31	10kb	top50perTarget	0.0862332	1.22626
BCLAF1	PYROXD1	FALSE	3	taipale_tf_pairs__ETS2_RCCGGAAGTG_HT	4.31	10kb	top50perTarget	0.0457841	0.119381
BCLAF1	RAB21	FALSE	2	taipale_tf_pairs__ETS2_RCCGGAAGTG_HT	4.31	10kb	top50perTarget	0.094559	0.659473
BCLAF1	RAB35	FALSE	2	taipale_tf_pairs__ETS2_RCCGGAAGTG_HT	4.31	10kb	top50perTarget	0.0747224	0.0576384
BCLAF1	RAB5A	FALSE	2	taipale_tf_pairs__ETS2_RCCGGAAGTG_HT	4.31	10kb	top50perTarget	0.0891963	0.414691
BCLAF1	RAP2C	FALSE	6	taipale_tf_pairs__ETS2_RCCGGAAGTG_HT	4.31	10kb	top50perTarget	0.0813386	0.576848
BCLAF1	RAPGEF6	FALSE	4	taipale_tf_pairs__ETS2_RCCGGAAGTG_HT	4.31	10kb	top50perTarget	0.0402532	0.649236
BCLAF1	RARA	FALSE	3	taipale_tf_pairs__ETS2_RCCGGAAGTG_HT	4.31	10kb	top50perTarget	0.0482038	0.0575722
BCLAF1	RARS2	FALSE	2	taipale_tf_pairs__ETS2_RCCGGAAGTG_HT	4.31	10kb	top50perTarget	0.0682368	0.218043
BCLAF1	RASSF8	FALSE	2	taipale_tf_pairs__ETS2_RCCGGAAGTG_HT	4.31	10kb	top50perTarget	0.0688031	0.138138
BCLAF1	RBM12	FALSE	4	taipale_tf_pairs__ETS2_RCCGGAAGTG_HT	4.31	10kb	top50perTarget	0.11819	1.27718
BCLAF1	RBM19	FALSE	2	taipale_tf_pairs__ETS2_RCCGGAAGTG_HT	4.31	10kb	top50perTarget	0.0393703	0.2066
BCLAF1	RBM28	FALSE	4	taipale_tf_pairs__ETS2_RCCGGAAGTG_HT	4.31	10kb	top50perTarget	0.101299	0.959657
BCLAF1	RBM34	FALSE	4	taipale_tf_pairs__ETS2_RCCGGAAGTG_HT	4.31	10kb	top50perTarget	0.040601	0.367348
BCLAF1	RBMS1	FALSE	2	taipale_tf_pairs__ETS2_RCCGGAAGTG_HT	4.31	10kb	top50perTarget	0.183805	0.597142
BCLAF1	REST	FALSE	5	taipale_tf_pairs__ETS2_RCCGGAAGTG_HT	4.31	10kb	top50perTarget	0.114009	0.446132
BCLAF1	RFTN1	FALSE	3	taipale_tf_pairs__ETS2_RCCGGAAGTG_HT	4.31	10kb	top50perTarget	0.0840431	0.412973
BCLAF1	RFX3	FALSE	5	taipale_tf_pairs__ETS2_RCCGGAAGTG_HT	4.31	10kb	top50perTarget	0.0470274	0.240225
BCLAF1	RHOQ	FALSE	1	taipale_tf_pairs__ETS2_RCCGGAAGTG_HT	4.31	10kb	top50perTarget	0.168167	0.0496782
BCLAF1	RHOT2	FALSE	6	taipale_tf_pairs__ETS2_RCCGGAAGTG_HT	4.31	10kb	top50perTarget	0.0511943	0.230807
BCLAF1	RIOK1	FALSE	3	taipale_tf_pairs__ETS2_RCCGGAAGTG_HT	4.31	10kb	top50perTarget	0.10347	0.0747483
BCLAF1	RIPK1	FALSE	2	taipale_tf_pairs__ETS2_RCCGGAAGTG_HT	4.31	10kb	top50perTarget	0.0671454	0.75506
BCLAF1	RLIM	FALSE	3	taipale_tf_pairs__ETS2_RCCGGAAGTG_HT	4.31	10kb	top50perTarget	0.090856	0.298137
BCLAF1	RNF168	FALSE	3	taipale_tf_pairs__ETS2_RCCGGAAGTG_HT	4.31	10kb	top50perTarget	0.109988	0.219126
BCLAF1	RNF20	FALSE	3	taipale_tf_pairs__ETS2_RCCGGAAGTG_HT	4.31	10kb	top50perTarget	0.0591092	0.386572
BCLAF1	RNF214	FALSE	5	taipale_tf_pairs__ETS2_RCCGGAAGTG_HT	4.31	10kb	top50perTarget	0.0602663	0.12376
BCLAF1	RNF4	FALSE	4	taipale_tf_pairs__ETS2_RCCGGAAGTG_HT	4.31	10kb	top50perTarget	0.0514426	0.432298
BCLAF1	RNF6	FALSE	5	taipale_tf_pairs__ETS2_RCCGGAAGTG_HT	4.31	10kb	top50perTarget	0.0625799	0.334819
BCLAF1	RNMT	FALSE	4	taipale_tf_pairs__ETS2_RCCGGAAGTG_HT	4.31	10kb	top50perTarget	0.0771356	0.0587214
BCLAF1	ROCK1	FALSE	2	taipale_tf_pairs__ETS2_RCCGGAAGTG_HT	4.31	10kb	top50perTarget	0.121947	0.0348451
BCLAF1	RPRD1B	FALSE	4	taipale_tf_pairs__ETS2_RCCGGAAGTG_HT	4.31	10kb	top50perTarget	0.0866724	0.373054
BCLAF1	RPTOR	FALSE	1	taipale_tf_pairs__ETS2_RCCGGAAGTG_HT	4.31	10kb	top50perTarget	0.0409745	0.174392
BCLAF1	RREB1	FALSE	3	taipale_tf_pairs__ETS2_RCCGGAAGTG_HT	4.31	10kb	top50perTarget	0.070039	0.838467
BCLAF1	RRN3	FALSE	3	taipale_tf_pairs__ETS2_RCCGGAAGTG_HT	4.31	10kb	top50perTarget	0.0714563	0.389615
BCLAF1	RRP12	FALSE	4	taipale_tf_pairs__ETS2_RCCGGAAGTG_HT	4.31	10kb	top50perTarget	0.045985	0.225831
BCLAF1	RRP36	FALSE	3	taipale_tf_pairs__ETS2_RCCGGAAGTG_HT	4.31	10kb	top50perTarget	0.0749918	0.180845
BCLAF1	SAR1A	FALSE	4	taipale_tf_pairs__ETS2_RCCGGAAGTG_HT	4.31	10kb	top50perTarget	0.134355	0.129204
BCLAF1	SART3	FALSE	3	taipale_tf_pairs__ETS2_RCCGGAAGTG_HT	4.31	10kb	top50perTarget	0.0667093	0.600762
BCLAF1	SBNO2	FALSE	4	taipale_tf_pairs__ETS2_RCCGGAAGTG_HT	4.31	10kb	top50perTarget	0.0600546	0.113568
BCLAF1	SCYL2	FALSE	3	taipale_tf_pairs__ETS2_RCCGGAAGTG_HT	4.31	10kb	top50perTarget	0.0918449	0.509844
BCLAF1	SDC3	FALSE	3	taipale_tf_pairs__ETS2_RCCGGAAGTG_HT	4.31	10kb	top50perTarget	0.0863083	0.0382879
BCLAF1	SDHAF2	FALSE	4	taipale_tf_pairs__ETS2_RCCGGAAGTG_HT	4.31	10kb	top50perTarget	0.0478132	0.135119
BCLAF1	SEC24C	FALSE	5	taipale_tf_pairs__ETS2_RCCGGAAGTG_HT	4.31	10kb	top50perTarget	0.065057	0.0920556
BCLAF1	SERBP1	FALSE	4	taipale_tf_pairs__ETS2_RCCGGAAGTG_HT	4.31	10kb	top50perTarget	0.244807	0.836602
BCLAF1	SETD4	FALSE	3	taipale_tf_pairs__ETS2_RCCGGAAGTG_HT	4.31	10kb	top50perTarget	0.0470846	0.306382
BCLAF1	SETX	FALSE	3	taipale_tf_pairs__ETS2_RCCGGAAGTG_HT	4.31	10kb	top50perTarget	0.100349	1.92619
BCLAF1	SF3B4	FALSE	4	taipale_tf_pairs__ETS2_RCCGGAAGTG_HT	4.31	10kb	top50perTarget	0.2122	0.360727
BCLAF1	SFSWAP	FALSE	4	taipale_tf_pairs__ETS2_RCCGGAAGTG_HT	4.31	10kb	top50perTarget	0.0681446	0.664855
BCLAF1	SFXN1	FALSE	2	taipale_tf_pairs__ETS2_RCCGGAAGTG_HT	4.31	10kb	top50perTarget	0.0870003	0.054183
BCLAF1	SGMS1	FALSE	3	taipale_tf_pairs__ETS2_RCCGGAAGTG_HT	4.31	10kb	top50perTarget	0.0566019	0.0952276
BCLAF1	SH2B3	FALSE	2	taipale_tf_pairs__ETS2_RCCGGAAGTG_HT	4.31	10kb	top50perTarget	0.0545933	0.313438
BCLAF1	SH3BP5L	FALSE	5	taipale_tf_pairs__ETS2_RCCGGAAGTG_HT	4.31	10kb	top50perTarget	0.069319	0.496035
BCLAF1	SH3KBP1	FALSE	3	taipale_tf_pairs__ETS2_RCCGGAAGTG_HT	4.31	10kb	top50perTarget	0.0795887	0.241719
BCLAF1	SLC20A2	FALSE	3	taipale_tf_pairs__ETS2_RCCGGAAGTG_HT	4.31	10kb	top50perTarget	0.0870535	1.06569
BCLAF1	SLC25A17	FALSE	2	taipale_tf_pairs__ETS2_RCCGGAAGTG_HT	4.31	10kb	top50perTarget	0.0773657	0.0542217
BCLAF1	SLC30A7	FALSE	2	taipale_tf_pairs__ETS2_RCCGGAAGTG_HT	4.31	10kb	top50perTarget	0.0982935	1.19833
BCLAF1	SLC34A2	FALSE	3	taipale_tf_pairs__ETS2_RCCGGAAGTG_HT	4.31	10kb	top50perTarget	0.166449	0.630688
BCLAF1	SLC35A4	FALSE	3	taipale_tf_pairs__ETS2_RCCGGAAGTG_HT	4.31	10kb	top50perTarget	0.0842099	0.035006
BCLAF1	SLC38A1	FALSE	1	taipale_tf_pairs__ETS2_RCCGGAAGTG_HT	4.31	10kb	top50perTarget	0.215756	0.64902
BCLAF1	SLC38A10	FALSE	4	taipale_tf_pairs__ETS2_RCCGGAAGTG_HT	4.31	10kb	top50perTarget	0.0405799	0.196337
BCLAF1	SLC39A10	FALSE	3	taipale_tf_pairs__ETS2_RCCGGAAGTG_HT	4.31	10kb	top50perTarget	0.0592897	0.333713
BCLAF1	SLC39A9	FALSE	6	taipale_tf_pairs__ETS2_RCCGGAAGTG_HT	4.31	10kb	top50perTarget	0.0753725	0.0972858
BCLAF1	SLC41A1	FALSE	1	taipale_tf_pairs__ETS2_RCCGGAAGTG_HT	4.31	10kb	top50perTarget	0.0414265	0.222659
BCLAF1	SLC44A1	FALSE	4	taipale_tf_pairs__ETS2_RCCGGAAGTG_HT	4.31	10kb	top50perTarget	0.139065	0.0549512
BCLAF1	SLU7	FALSE	3	taipale_tf_pairs__ETS2_RCCGGAAGTG_HT	4.31	10kb	top50perTarget	0.110724	0.678509
BCLAF1	SMG7	FALSE	4	taipale_tf_pairs__ETS2_RCCGGAAGTG_HT	4.31	10kb	top50perTarget	0.111262	0.489886
BCLAF1	SMNDC1	FALSE	5	taipale_tf_pairs__ETS2_RCCGGAAGTG_HT	4.31	10kb	top50perTarget	0.113536	0.229501
BCLAF1	SMU1	FALSE	3	taipale_tf_pairs__ETS2_RCCGGAAGTG_HT	4.31	10kb	top50perTarget	0.0758948	0.192762
BCLAF1	SORBS3	FALSE	1	taipale_tf_pairs__ETS2_RCCGGAAGTG_HT	4.31	10kb	top50perTarget	0.0710479	0.0526245
BCLAF1	SOS2	FALSE	3	taipale_tf_pairs__ETS2_RCCGGAAGTG_HT	4.31	10kb	top50perTarget	0.0724314	1.18721
BCLAF1	SRSF2	FALSE	1	taipale_tf_pairs__ETS2_RCCGGAAGTG_HT	4.31	10kb	top50perTarget	0.235996	0.134877
BCLAF1	SRSF5	FALSE	5	taipale_tf_pairs__ETS2_RCCGGAAGTG_HT	4.31	10kb	top50perTarget	0.179051	0.868725
BCLAF1	SRSF6	FALSE	2	taipale_tf_pairs__ETS2_RCCGGAAGTG_HT	4.31	10kb	top50perTarget	0.158654	0.760566
BCLAF1	SSBP4	FALSE	2	taipale_tf_pairs__ETS2_RCCGGAAGTG_HT	4.31	10kb	top50perTarget	0.0800671	0.0688094
BCLAF1	STAM2	FALSE	5	taipale_tf_pairs__ETS2_RCCGGAAGTG_HT	4.31	10kb	top50perTarget	0.0609861	0.111516
BCLAF1	STARD13	FALSE	6	taipale_tf_pairs__ETS2_RCCGGAAGTG_HT	4.31	10kb	top50perTarget	0.048309	0.137991
BCLAF1	STAU1	FALSE	1	taipale_tf_pairs__ETS2_RCCGGAAGTG_HT	4.31	10kb	top50perTarget	0.165898	0.128145
BCLAF1	STIM2	FALSE	2	taipale_tf_pairs__ETS2_RCCGGAAGTG_HT	4.31	10kb	top50perTarget	0.0414659	0.119126
BCLAF1	SUDS3	FALSE	3	taipale_tf_pairs__ETS2_RCCGGAAGTG_HT	4.31	10kb	top50perTarget	0.0799481	0.658785
BCLAF1	SUGT1	FALSE	5	taipale_tf_pairs__ETS2_RCCGGAAGTG_HT	4.31	10kb	top50perTarget	0.0919192	0.165025
BCLAF1	SULF1	FALSE	3	taipale_tf_pairs__ETS2_RCCGGAAGTG_HT	4.31	10kb	top50perTarget	0.0633674	0.120579
BCLAF1	SUPT16H	FALSE	3	taipale_tf_pairs__ETS2_RCCGGAAGTG_HT	4.31	10kb	top50perTarget	0.116436	0.588124
BCLAF1	SUPT5H	FALSE	2	taipale_tf_pairs__ETS2_RCCGGAAGTG_HT	4.31	10kb	top50perTarget	0.0745344	0.722699
BCLAF1	SYF2	FALSE	5	taipale_tf_pairs__ETS2_RCCGGAAGTG_HT	4.31	10kb	top50perTarget	0.123437	0.151437
BCLAF1	SYVN1	FALSE	6	taipale_tf_pairs__ETS2_RCCGGAAGTG_HT	4.31	10kb	top50perTarget	0.0466272	0.142115
BCLAF1	TAF12	FALSE	3	taipale_tf_pairs__ETS2_RCCGGAAGTG_HT	4.31	10kb	top50perTarget	0.0800742	0.0347007
BCLAF1	TAF2	FALSE	4	taipale_tf_pairs__ETS2_RCCGGAAGTG_HT	4.31	10kb	top50perTarget	0.134498	0.551854
BCLAF1	TBC1D14	FALSE	4	taipale_tf_pairs__ETS2_RCCGGAAGTG_HT	4.31	10kb	top50perTarget	0.0558917	0.0919119
BCLAF1	TBC1D15	FALSE	5	taipale_tf_pairs__ETS2_RCCGGAAGTG_HT	4.31	10kb	top50perTarget	0.100045	0.31161
BCLAF1	TBC1D16	FALSE	3	taipale_tf_pairs__ETS2_RCCGGAAGTG_HT	4.31	10kb	top50perTarget	0.0690576	0.44894
BCLAF1	TBK1	FALSE	2	taipale_tf_pairs__ETS2_RCCGGAAGTG_HT	4.31	10kb	top50perTarget	0.0930835	0.227811
BCLAF1	TBRG4	FALSE	4	taipale_tf_pairs__ETS2_RCCGGAAGTG_HT	4.31	10kb	top50perTarget	0.0575366	0.122641
BCLAF1	TCP1	FALSE	4	taipale_tf_pairs__ETS2_RCCGGAAGTG_HT	4.31	10kb	top50perTarget	0.171687	1.28552
BCLAF1	TFAM	FALSE	6	taipale_tf_pairs__ETS2_RCCGGAAGTG_HT	4.31	10kb	top50perTarget	0.153572	0.403862
BCLAF1	TFB2M	FALSE	5	taipale_tf_pairs__ETS2_RCCGGAAGTG_HT	4.31	10kb	top50perTarget	0.0710153	0.0378568
BCLAF1	TFCP2	FALSE	3	taipale_tf_pairs__ETS2_RCCGGAAGTG_HT	4.31	10kb	top50perTarget	0.102006	0.471882
BCLAF1	TGDS	FALSE	2	taipale_tf_pairs__ETS2_RCCGGAAGTG_HT	4.31	10kb	top50perTarget	0.0580854	0.200327
BCLAF1	TGS1	FALSE	2	taipale_tf_pairs__ETS2_RCCGGAAGTG_HT	4.31	10kb	top50perTarget	0.0944472	0.365323
BCLAF1	THAP5	FALSE	5	taipale_tf_pairs__ETS2_RCCGGAAGTG_HT	4.31	10kb	top50perTarget	0.0639167	0.0614515
BCLAF1	THOC5	FALSE	5	taipale_tf_pairs__ETS2_RCCGGAAGTG_HT	4.31	10kb	top50perTarget	0.0599031	1.22583
BCLAF1	TLN1	FALSE	3	taipale_tf_pairs__ETS2_RCCGGAAGTG_HT	4.31	10kb	top50perTarget	0.181319	0.58505
BCLAF1	TM9SF2	FALSE	3	taipale_tf_pairs__ETS2_RCCGGAAGTG_HT	4.31	10kb	top50perTarget	0.199693	0.138025
BCLAF1	TMCO1	FALSE	5	taipale_tf_pairs__ETS2_RCCGGAAGTG_HT	4.31	10kb	top50perTarget	0.0814733	0.0973008
BCLAF1	TMEM161B	FALSE	5	taipale_tf_pairs__ETS2_RCCGGAAGTG_HT	4.31	10kb	top50perTarget	0.0673147	0.0446975
BCLAF1	TMEM33	FALSE	5	taipale_tf_pairs__ETS2_RCCGGAAGTG_HT	4.31	10kb	top50perTarget	0.111702	0.609758
BCLAF1	TMEM69	FALSE	4	taipale_tf_pairs__ETS2_RCCGGAAGTG_HT	4.31	10kb	top50perTarget	0.0879175	0.0500486
BCLAF1	TMEM92	FALSE	2	taipale_tf_pairs__ETS2_RCCGGAAGTG_HT	4.31	10kb	top50perTarget	0.0473594	0.152492
BCLAF1	TMUB2	FALSE	3	taipale_tf_pairs__ETS2_RCCGGAAGTG_HT	4.31	10kb	top50perTarget	0.0652565	0.0451812
BCLAF1	TNFAIP1	FALSE	4	taipale_tf_pairs__ETS2_RCCGGAAGTG_HT	4.31	10kb	top50perTarget	0.0677853	0.0625619
BCLAF1	TNFAIP2	FALSE	3	taipale_tf_pairs__ETS2_RCCGGAAGTG_HT	4.31	10kb	top50perTarget	0.197619	0.0601116
BCLAF1	TNK2	FALSE	3	taipale_tf_pairs__ETS2_RCCGGAAGTG_HT	4.31	10kb	top50perTarget	0.0569187	0.0892795
BCLAF1	TNRC6A	FALSE	5	taipale_tf_pairs__ETS2_RCCGGAAGTG_HT	4.31	10kb	top50perTarget	0.105346	1.33111
BCLAF1	TNRC6B	FALSE	3	taipale_tf_pairs__ETS2_RCCGGAAGTG_HT	4.31	10kb	top50perTarget	0.0793114	0.255342
BCLAF1	TPM3	FALSE	2	taipale_tf_pairs__ETS2_RCCGGAAGTG_HT	4.31	10kb	top50perTarget	0.274538	0.972262
BCLAF1	TRA2B	FALSE	2	taipale_tf_pairs__ETS2_RCCGGAAGTG_HT	4.31	10kb	top50perTarget	0.204567	0.851195
BCLAF1	TRAPPC10	FALSE	5	taipale_tf_pairs__ETS2_RCCGGAAGTG_HT	4.31	10kb	top50perTarget	0.0613512	0.223579
BCLAF1	TRAPPC6B	FALSE	3	taipale_tf_pairs__ETS2_RCCGGAAGTG_HT	4.31	10kb	top50perTarget	0.0556269	0.130413
BCLAF1	TRIM44	FALSE	2	taipale_tf_pairs__ETS2_RCCGGAAGTG_HT	4.31	10kb	top50perTarget	0.159746	1.02773
BCLAF1	TRIP12	FALSE	2	taipale_tf_pairs__ETS2_RCCGGAAGTG_HT	4.31	10kb	top50perTarget	0.121371	0.308099
BCLAF1	TRNT1	FALSE	3	taipale_tf_pairs__ETS2_RCCGGAAGTG_HT	4.31	10kb	top50perTarget	0.0657272	1.16258
BCLAF1	TSSC4	FALSE	3	taipale_tf_pairs__ETS2_RCCGGAAGTG_HT	4.31	10kb	top50perTarget	0.0348982	0.665893
BCLAF1	TTC14	FALSE	5	taipale_tf_pairs__ETS2_RCCGGAAGTG_HT	4.31	10kb	top50perTarget	0.0677663	0.591896
BCLAF1	TTF1	FALSE	5	taipale_tf_pairs__ETS2_RCCGGAAGTG_HT	4.31	10kb	top50perTarget	0.0582641	0.502455
BCLAF1	TTPAL	FALSE	5	taipale_tf_pairs__ETS2_RCCGGAAGTG_HT	4.31	10kb	top50perTarget	0.0568971	0.125107
BCLAF1	TUBGCP2	FALSE	1	taipale_tf_pairs__ETS2_RCCGGAAGTG_HT	4.31	10kb	top50perTarget	0.0781648	0.0619731
BCLAF1	TUBGCP4	FALSE	4	taipale_tf_pairs__ETS2_RCCGGAAGTG_HT	4.31	10kb	top50perTarget	0.0823217	0.0258627
BCLAF1	TXLNG	FALSE	3	taipale_tf_pairs__ETS2_RCCGGAAGTG_HT	4.31	10kb	top50perTarget	0.0610454	0.181914
BCLAF1	TXNIP	FALSE	2	taipale_tf_pairs__ETS2_RCCGGAAGTG_HT	4.31	10kb	top50perTarget	0.093902	0.0833814
BCLAF1	TXNL4B	FALSE	6	taipale_tf_pairs__ETS2_RCCGGAAGTG_HT	4.31	10kb	top50perTarget	0.0570123	0.164722
BCLAF1	UBL3	FALSE	2	taipale_tf_pairs__ETS2_RCCGGAAGTG_HT	4.31	10kb	top50perTarget	0.0836849	0.128999
BCLAF1	UBTF	FALSE	2	taipale_tf_pairs__ETS2_RCCGGAAGTG_HT	4.31	10kb	top50perTarget	0.143253	0.323247
BCLAF1	UGGT1	FALSE	6	taipale_tf_pairs__ETS2_RCCGGAAGTG_HT	4.31	10kb	top50perTarget	0.0769872	0.0887701
BCLAF1	UHMK1	FALSE	1	taipale_tf_pairs__ETS2_RCCGGAAGTG_HT	4.31	10kb	top50perTarget	0.152853	0.439326
BCLAF1	USP36	FALSE	4	taipale_tf_pairs__ETS2_RCCGGAAGTG_HT	4.31	10kb	top50perTarget	0.0596813	0.0555757
BCLAF1	USP38	FALSE	3	taipale_tf_pairs__ETS2_RCCGGAAGTG_HT	4.31	10kb	top50perTarget	0.0633456	1.29685
BCLAF1	USP39	FALSE	2	taipale_tf_pairs__ETS2_RCCGGAAGTG_HT	4.31	10kb	top50perTarget	0.0875161	0.162182
BCLAF1	USP6NL	FALSE	2	taipale_tf_pairs__ETS2_RCCGGAAGTG_HT	4.31	10kb	top50perTarget	0.0932909	0.038728
BCLAF1	USP8	FALSE	3	taipale_tf_pairs__ETS2_RCCGGAAGTG_HT	4.31	10kb	top50perTarget	0.10866	0.829754
BCLAF1	USPL1	FALSE	3	taipale_tf_pairs__ETS2_RCCGGAAGTG_HT	4.31	10kb	top50perTarget	0.0629213	1.44802
BCLAF1	UTP14A	FALSE	4	taipale_tf_pairs__ETS2_RCCGGAAGTG_HT	4.31	10kb	top50perTarget	0.121884	0.907055
BCLAF1	VCPIP1	FALSE	4	taipale_tf_pairs__ETS2_RCCGGAAGTG_HT	4.31	10kb	top50perTarget	0.0692568	0.270334
BCLAF1	VDR	FALSE	2	taipale_tf_pairs__ETS2_RCCGGAAGTG_HT	4.31	10kb	top50perTarget	0.0841228	0.0948748
BCLAF1	VMA21	FALSE	5	taipale_tf_pairs__ETS2_RCCGGAAGTG_HT	4.31	10kb	top50perTarget	0.0888774	0.0741296
BCLAF1	VPS13B	FALSE	3	taipale_tf_pairs__ETS2_RCCGGAAGTG_HT	4.31	10kb	top50perTarget	0.0415688	0.400316
BCLAF1	VPS37B	FALSE	2	taipale_tf_pairs__ETS2_RCCGGAAGTG_HT	4.31	10kb	top50perTarget	0.054909	0.201988
BCLAF1	VPS37C	FALSE	5	taipale_tf_pairs__ETS2_RCCGGAAGTG_HT	4.31	10kb	top50perTarget	0.0728571	0.108312
BCLAF1	VPS4B	FALSE	4	taipale_tf_pairs__ETS2_RCCGGAAGTG_HT	4.31	10kb	top50perTarget	0.115886	0.292739
BCLAF1	VPS53	FALSE	3	taipale_tf_pairs__ETS2_RCCGGAAGTG_HT	4.31	10kb	top50perTarget	0.0434239	0.1247
BCLAF1	VPS54	FALSE	2	taipale_tf_pairs__ETS2_RCCGGAAGTG_HT	4.31	10kb	top50perTarget	0.0634269	0.227058
BCLAF1	VRK3	FALSE	3	taipale_tf_pairs__ETS2_RCCGGAAGTG_HT	4.31	10kb	top50perTarget	0.0749688	0.0391424
BCLAF1	VTI1A	FALSE	4	taipale_tf_pairs__ETS2_RCCGGAAGTG_HT	4.31	10kb	top50perTarget	0.0559339	0.0910301
BCLAF1	WDR37	FALSE	5	taipale_tf_pairs__ETS2_RCCGGAAGTG_HT	4.31	10kb	top50perTarget	0.0367386	0.187226
BCLAF1	WDR44	FALSE	5	taipale_tf_pairs__ETS2_RCCGGAAGTG_HT	4.31	10kb	top50perTarget	0.0460132	0.232645
BCLAF1	WDR46	FALSE	5	taipale_tf_pairs__ETS2_RCCGGAAGTG_HT	4.31	10kb	top50perTarget	0.0440854	0.261539
BCLAF1	WDR73	FALSE	6	taipale_tf_pairs__ETS2_RCCGGAAGTG_HT	4.31	10kb	top50perTarget	0.0645838	1.17925
BCLAF1	WWP2	FALSE	4	taipale_tf_pairs__ETS2_RCCGGAAGTG_HT	4.31	10kb	top50perTarget	0.0443184	0.127919
BCLAF1	YKT6	FALSE	5	taipale_tf_pairs__ETS2_RCCGGAAGTG_HT	4.31	10kb	top50perTarget	0.0706438	0.0776107
BCLAF1	YPEL5	FALSE	1	taipale_tf_pairs__ETS2_RCCGGAAGTG_HT	4.31	10kb	top50perTarget	0.160995	0.0373934
BCLAF1	YWHAB	FALSE	5	taipale_tf_pairs__ETS2_RCCGGAAGTG_HT	4.31	10kb	top50perTarget	0.268668	0.163992
BCLAF1	YWHAZ	FALSE	4	taipale_tf_pairs__ETS2_RCCGGAAGTG_HT	4.31	10kb	top50perTarget	0.293572	0.302478
BCLAF1	ZBTB11	FALSE	6	taipale_tf_pairs__ETS2_RCCGGAAGTG_HT	4.31	10kb	top50perTarget	0.0796058	0.862566
BCLAF1	ZBTB41	FALSE	2	taipale_tf_pairs__ETS2_RCCGGAAGTG_HT	4.31	10kb	top50perTarget	0.0530307	0.0806313
BCLAF1	ZBTB6	FALSE	4	taipale_tf_pairs__ETS2_RCCGGAAGTG_HT	4.31	10kb	top50perTarget	0.0606928	1.10977
BCLAF1	ZC3H13	FALSE	6	taipale_tf_pairs__ETS2_RCCGGAAGTG_HT	4.31	10kb	top50perTarget	0.102264	1.02142
BCLAF1	ZDHHC3	FALSE	2	taipale_tf_pairs__ETS2_RCCGGAAGTG_HT	4.31	10kb	top50perTarget	0.0813135	0.106013
BCLAF1	ZFC3H1	FALSE	1	taipale_tf_pairs__ETS2_RCCGGAAGTG_HT	4.31	10kb	top50perTarget	0.0716581	0.607208
BCLAF1	ZFHX3	FALSE	4	taipale_tf_pairs__ETS2_RCCGGAAGTG_HT	4.31	10kb	top50perTarget	0.0746053	0.218664
BCLAF1	ZFP3	FALSE	4	taipale_tf_pairs__ETS2_RCCGGAAGTG_HT	4.31	10kb	top50perTarget	0.036895	0.472781
BCLAF1	ZFYVE16	FALSE	5	taipale_tf_pairs__ETS2_RCCGGAAGTG_HT	4.31	10kb	top50perTarget	0.0588974	0.721529
BCLAF1	ZNF184	FALSE	5	taipale_tf_pairs__ETS2_RCCGGAAGTG_HT	4.31	10kb	top50perTarget	0.0483901	0.258843
BCLAF1	ZNF197	FALSE	3	taipale_tf_pairs__ETS2_RCCGGAAGTG_HT	4.31	10kb	top50perTarget	0.0454449	0.628433
BCLAF1	ZNF263	FALSE	3	taipale_tf_pairs__ETS2_RCCGGAAGTG_HT	4.31	10kb	top50perTarget	0.0438552	0.194017
BCLAF1	ZNF330	FALSE	3	taipale_tf_pairs__ETS2_RCCGGAAGTG_HT	4.31	10kb	top50perTarget	0.0698382	0.280873
BCLAF1	ZNF384	FALSE	6	taipale_tf_pairs__ETS2_RCCGGAAGTG_HT	4.31	10kb	top50perTarget	0.0639024	0.238624
BCLAF1	ZNF408	FALSE	6	taipale_tf_pairs__ETS2_RCCGGAAGTG_HT	4.31	10kb	top50perTarget	0.0350008	0.210455
BCLAF1	ZNF462	FALSE	2	taipale_tf_pairs__ETS2_RCCGGAAGTG_HT	4.31	10kb	top50perTarget	0.057521	0.147543
BCLAF1	ZNF551	FALSE	3	taipale_tf_pairs__ETS2_RCCGGAAGTG_HT	4.31	10kb	top50perTarget	0.0443701	0.189481
BCLAF1	ZNF557	FALSE	1	taipale_tf_pairs__ETS2_RCCGGAAGTG_HT	4.31	10kb	top50perTarget	0.0462394	0.452349
BCLAF1	ZNF598	FALSE	4	taipale_tf_pairs__ETS2_RCCGGAAGTG_HT	4.31	10kb	top50perTarget	0.0627786	0.170438
BCLAF1	ZNF641	FALSE	3	taipale_tf_pairs__ETS2_RCCGGAAGTG_HT	4.31	10kb	top50perTarget	0.0427881	0.291903
BCLAF1	ZNF655	FALSE	6	taipale_tf_pairs__ETS2_RCCGGAAGTG_HT	4.31	10kb	top50perTarget	0.085031	0.28772
BCLAF1	ZNF7	FALSE	2	taipale_tf_pairs__ETS2_RCCGGAAGTG_HT	4.31	10kb	top50perTarget	0.0570946	0.502336
BCLAF1	ZNF75A	FALSE	3	taipale_tf_pairs__ETS2_RCCGGAAGTG_HT	4.31	10kb	top50perTarget	0.0320596	0.438836
BCLAF1	ZNHIT1	FALSE	3	taipale_tf_pairs__ETS2_RCCGGAAGTG_HT	4.31	10kb	top50perTarget	0.14817	0.0329272
BCLAF1	ABL1	FALSE	2	taipale_tf_pairs__ETS2_RCCGGAAGTG_HT	3.77	500bp	top50perTarget	0.0636735	0.416148
BCLAF1	ACOX1	FALSE	1	taipale_tf_pairs__ETS2_RCCGGAAGTG_HT	3.77	500bp	top50perTarget	0.0639196	0.125183
BCLAF1	AP1AR	FALSE	3	taipale_tf_pairs__ETS2_RCCGGAAGTG_HT	3.77	500bp	top50perTarget	0.0838601	0.146049
BCLAF1	ARID5B	FALSE	1	taipale_tf_pairs__ETS2_RCCGGAAGTG_HT	3.77	500bp	top50perTarget	0.0762987	0.270932
BCLAF1	ASXL1	FALSE	1	taipale_tf_pairs__ETS2_RCCGGAAGTG_HT	3.77	500bp	top50perTarget	0.115971	0.105596
BCLAF1	ASXL2	FALSE	2	taipale_tf_pairs__ETS2_RCCGGAAGTG_HT	3.77	500bp	top50perTarget	0.0771792	0.17774
BCLAF1	ATE1	FALSE	2	taipale_tf_pairs__ETS2_RCCGGAAGTG_HT	3.77	500bp	top50perTarget	0.0794711	0.301388
BCLAF1	ATMIN	FALSE	3	taipale_tf_pairs__ETS2_RCCGGAAGTG_HT	3.77	500bp	top50perTarget	0.058024	0.52357
BCLAF1	AVEN	FALSE	2	taipale_tf_pairs__ETS2_RCCGGAAGTG_HT	3.77	500bp	top50perTarget	0.056292	0.404492
BCLAF1	B3GALNT2	FALSE	1	taipale_tf_pairs__ETS2_RCCGGAAGTG_HT	3.77	500bp	top50perTarget	0.0791309	1.10457
BCLAF1	BIRC6	FALSE	1	taipale_tf_pairs__ETS2_RCCGGAAGTG_HT	3.77	500bp	top50perTarget	0.134913	0.212355
BCLAF1	C1orf52	FALSE	3	taipale_tf_pairs__ETS2_RCCGGAAGTG_HT	3.77	500bp	top50perTarget	0.0739073	0.0782206
BCLAF1	CABLES2	FALSE	1	taipale_tf_pairs__ETS2_RCCGGAAGTG_HT	3.77	500bp	top50perTarget	0.0425945	0.108925
BCLAF1	CALM3	FALSE	1	taipale_tf_pairs__ETS2_RCCGGAAGTG_HT	3.77	500bp	top50perTarget	0.140007	0.167233
BCLAF1	CBX3	FALSE	1	taipale_tf_pairs__ETS2_RCCGGAAGTG_HT	3.77	500bp	top50perTarget	0.288146	0.110327
BCLAF1	CCDC6	FALSE	1	taipale_tf_pairs__ETS2_RCCGGAAGTG_HT	3.77	500bp	top50perTarget	0.113408	0.858419
BCLAF1	CHD7	FALSE	2	taipale_tf_pairs__ETS2_RCCGGAAGTG_HT	3.77	500bp	top50perTarget	0.0995603	1.05032
BCLAF1	CHD8	FALSE	1	taipale_tf_pairs__ETS2_RCCGGAAGTG_HT	3.77	500bp	top50perTarget	0.0795345	0.638209
BCLAF1	CREB1	FALSE	1	taipale_tf_pairs__ETS2_RCCGGAAGTG_HT	3.77	500bp	top50perTarget	0.0561763	0.0549138
BCLAF1	CWF19L2	FALSE	2	taipale_tf_pairs__ETS2_RCCGGAAGTG_HT	3.77	500bp	top50perTarget	0.053354	1.36848
BCLAF1	DAPP1	FALSE	1	taipale_tf_pairs__ETS2_RCCGGAAGTG_HT	3.77	500bp	top50perTarget	0.060315	0.0999047
BCLAF1	DCAF5	FALSE	1	taipale_tf_pairs__ETS2_RCCGGAAGTG_HT	3.77	500bp	top50perTarget	0.0811786	0.669435
BCLAF1	DDX19A	FALSE	2	taipale_tf_pairs__ETS2_RCCGGAAGTG_HT	3.77	500bp	top50perTarget	0.0673051	0.232441
BCLAF1	DDX42	FALSE	2	taipale_tf_pairs__ETS2_RCCGGAAGTG_HT	3.77	500bp	top50perTarget	0.107746	0.548178
BCLAF1	DGKZ	FALSE	2	taipale_tf_pairs__ETS2_RCCGGAAGTG_HT	3.77	500bp	top50perTarget	0.0606324	0.168384
BCLAF1	DNAJC25	FALSE	2	taipale_tf_pairs__ETS2_RCCGGAAGTG_HT	3.77	500bp	top50perTarget	0.0548552	0.113618
BCLAF1	DNTTIP2	FALSE	3	taipale_tf_pairs__ETS2_RCCGGAAGTG_HT	3.77	500bp	top50perTarget	0.159184	0.900795
BCLAF1	E4F1	FALSE	2	taipale_tf_pairs__ETS2_RCCGGAAGTG_HT	3.77	500bp	top50perTarget	0.0327892	0.320407
BCLAF1	EPB41L2	FALSE	2	taipale_tf_pairs__ETS2_RCCGGAAGTG_HT	3.77	500bp	top50perTarget	0.107207	0.0648171
BCLAF1	EXOSC6	FALSE	2	taipale_tf_pairs__ETS2_RCCGGAAGTG_HT	3.77	500bp	top50perTarget	0.0856318	0.0836766
BCLAF1	FBXO46	FALSE	1	taipale_tf_pairs__ETS2_RCCGGAAGTG_HT	3.77	500bp	top50perTarget	0.0787178	0.122989
BCLAF1	FCF1	FALSE	3	taipale_tf_pairs__ETS2_RCCGGAAGTG_HT	3.77	500bp	top50perTarget	0.113125	0.273415
BCLAF1	FEM1A	FALSE	3	taipale_tf_pairs__ETS2_RCCGGAAGTG_HT	3.77	500bp	top50perTarget	0.0506608	0.963783
BCLAF1	GMCL1	FALSE	1	taipale_tf_pairs__ETS2_RCCGGAAGTG_HT	3.77	500bp	top50perTarget	0.0822824	0.250272
BCLAF1	GNPAT	FALSE	2	taipale_tf_pairs__ETS2_RCCGGAAGTG_HT	3.77	500bp	top50perTarget	0.0933658	0.059804
BCLAF1	GOLGA2	FALSE	4	taipale_tf_pairs__ETS2_RCCGGAAGTG_HT	3.77	500bp	top50perTarget	0.0776824	0.456653
BCLAF1	GOLGB1	FALSE	1	taipale_tf_pairs__ETS2_RCCGGAAGTG_HT	3.77	500bp	top50perTarget	0.118821	0.875467
BCLAF1	GOLPH3	FALSE	1	taipale_tf_pairs__ETS2_RCCGGAAGTG_HT	3.77	500bp	top50perTarget	0.116667	0.0807026
BCLAF1	GPATCH8	FALSE	2	taipale_tf_pairs__ETS2_RCCGGAAGTG_HT	3.77	500bp	top50perTarget	0.0750125	0.0829987
BCLAF1	GSPT1	FALSE	4	taipale_tf_pairs__ETS2_RCCGGAAGTG_HT	3.77	500bp	top50perTarget	0.137242	0.346552
BCLAF1	HERC2	FALSE	1	taipale_tf_pairs__ETS2_RCCGGAAGTG_HT	3.77	500bp	top50perTarget	0.0656423	0.459729
BCLAF1	HNRNPA2B1	FALSE	2	taipale_tf_pairs__ETS2_RCCGGAAGTG_HT	3.77	500bp	top50perTarget	0.326965	1.17622
BCLAF1	HPS6	FALSE	2	taipale_tf_pairs__ETS2_RCCGGAAGTG_HT	3.77	500bp	top50perTarget	0.0308987	0.358204
BCLAF1	ILF2	FALSE	3	taipale_tf_pairs__ETS2_RCCGGAAGTG_HT	3.77	500bp	top50perTarget	0.194739	0.0694103
BCLAF1	IRF2	FALSE	2	taipale_tf_pairs__ETS2_RCCGGAAGTG_HT	3.77	500bp	top50perTarget	0.0708098	0.302113
BCLAF1	ITGAV	FALSE	2	taipale_tf_pairs__ETS2_RCCGGAAGTG_HT	3.77	500bp	top50perTarget	0.0941361	0.31456
BCLAF1	KCTD2	FALSE	2	taipale_tf_pairs__ETS2_RCCGGAAGTG_HT	3.77	500bp	top50perTarget	0.0575749	0.497395
BCLAF1	KDM2B	FALSE	2	taipale_tf_pairs__ETS2_RCCGGAAGTG_HT	3.77	500bp	top50perTarget	0.0595188	0.215492
BCLAF1	KDM5C	FALSE	1	taipale_tf_pairs__ETS2_RCCGGAAGTG_HT	3.77	500bp	top50perTarget	0.0967817	0.049786
BCLAF1	KIF20B	FALSE	3	taipale_tf_pairs__ETS2_RCCGGAAGTG_HT	3.77	500bp	top50perTarget	0.129201	0.0390396
BCLAF1	LRRC47	FALSE	2	taipale_tf_pairs__ETS2_RCCGGAAGTG_HT	3.77	500bp	top50perTarget	0.0639205	0.482552
BCLAF1	MARS2	FALSE	1	taipale_tf_pairs__ETS2_RCCGGAAGTG_HT	3.77	500bp	top50perTarget	0.044487	0.267459
BCLAF1	MBTD1	FALSE	1	taipale_tf_pairs__ETS2_RCCGGAAGTG_HT	3.77	500bp	top50perTarget	0.0743864	0.626609
BCLAF1	MDN1	FALSE	2	taipale_tf_pairs__ETS2_RCCGGAAGTG_HT	3.77	500bp	top50perTarget	0.0681377	0.0665358
BCLAF1	MED14	FALSE	3	taipale_tf_pairs__ETS2_RCCGGAAGTG_HT	3.77	500bp	top50perTarget	0.0501493	0.0929652
BCLAF1	MEGF8	FALSE	2	taipale_tf_pairs__ETS2_RCCGGAAGTG_HT	3.77	500bp	top50perTarget	0.0595162	0.0525382
BCLAF1	MRRF	FALSE	1	taipale_tf_pairs__ETS2_RCCGGAAGTG_HT	3.77	500bp	top50perTarget	0.0812564	0.0502782
BCLAF1	MSH6	FALSE	2	taipale_tf_pairs__ETS2_RCCGGAAGTG_HT	3.77	500bp	top50perTarget	0.0945286	0.500894
BCLAF1	MSTO1	FALSE	2	taipale_tf_pairs__ETS2_RCCGGAAGTG_HT	3.77	500bp	top50perTarget	0.0598475	0.111645
BCLAF1	N4BP1	FALSE	2	taipale_tf_pairs__ETS2_RCCGGAAGTG_HT	3.77	500bp	top50perTarget	0.0890208	0.359838
BCLAF1	NASP	FALSE	1	taipale_tf_pairs__ETS2_RCCGGAAGTG_HT	3.77	500bp	top50perTarget	0.186109	0.218305
BCLAF1	NFKBIB	FALSE	1	taipale_tf_pairs__ETS2_RCCGGAAGTG_HT	3.77	500bp	top50perTarget	0.0658435	0.0677004
BCLAF1	NKRF	FALSE	2	taipale_tf_pairs__ETS2_RCCGGAAGTG_HT	3.77	500bp	top50perTarget	0.0592564	0.19342
BCLAF1	NOL10	FALSE	1	taipale_tf_pairs__ETS2_RCCGGAAGTG_HT	3.77	500bp	top50perTarget	0.0995275	0.12049
BCLAF1	NOL9	FALSE	1	taipale_tf_pairs__ETS2_RCCGGAAGTG_HT	3.77	500bp	top50perTarget	0.0580776	0.284646
BCLAF1	NOM1	FALSE	2	taipale_tf_pairs__ETS2_RCCGGAAGTG_HT	3.77	500bp	top50perTarget	0.0595199	0.61497
BCLAF1	NPAT	FALSE	3	taipale_tf_pairs__ETS2_RCCGGAAGTG_HT	3.77	500bp	top50perTarget	0.0428018	0.306082
BCLAF1	NUFIP1	FALSE	2	taipale_tf_pairs__ETS2_RCCGGAAGTG_HT	3.77	500bp	top50perTarget	0.0606912	0.0997555
BCLAF1	OCIAD1	FALSE	2	taipale_tf_pairs__ETS2_RCCGGAAGTG_HT	3.77	500bp	top50perTarget	0.165349	0.13603
BCLAF1	OGFOD1	FALSE	1	taipale_tf_pairs__ETS2_RCCGGAAGTG_HT	3.77	500bp	top50perTarget	0.0850804	0.984977
BCLAF1	ORC2	FALSE	1	taipale_tf_pairs__ETS2_RCCGGAAGTG_HT	3.77	500bp	top50perTarget	0.0678487	0.0996723
BCLAF1	ORC3	FALSE	1	taipale_tf_pairs__ETS2_RCCGGAAGTG_HT	3.77	500bp	top50perTarget	0.0630406	0.166372
BCLAF1	PARD6B	FALSE	2	taipale_tf_pairs__ETS2_RCCGGAAGTG_HT	3.77	500bp	top50perTarget	0.106256	1.04625
BCLAF1	PDCD7	FALSE	2	taipale_tf_pairs__ETS2_RCCGGAAGTG_HT	3.77	500bp	top50perTarget	0.0688141	0.157343
BCLAF1	PDSS1	FALSE	2	taipale_tf_pairs__ETS2_RCCGGAAGTG_HT	3.77	500bp	top50perTarget	0.0720769	0.234145
BCLAF1	PELI2	FALSE	2	taipale_tf_pairs__ETS2_RCCGGAAGTG_HT	3.77	500bp	top50perTarget	0.0590997	0.238362
BCLAF1	PGAM5	FALSE	2	taipale_tf_pairs__ETS2_RCCGGAAGTG_HT	3.77	500bp	top50perTarget	0.062034	0.213145
BCLAF1	PGGT1B	FALSE	3	taipale_tf_pairs__ETS2_RCCGGAAGTG_HT	3.77	500bp	top50perTarget	0.0628664	0.17865
BCLAF1	PHF20L1	FALSE	2	taipale_tf_pairs__ETS2_RCCGGAAGTG_HT	3.77	500bp	top50perTarget	0.144946	0.165061
BCLAF1	PHKG2	FALSE	2	taipale_tf_pairs__ETS2_RCCGGAAGTG_HT	3.77	500bp	top50perTarget	0.0559226	0.0528438
BCLAF1	PIGW	FALSE	1	taipale_tf_pairs__ETS2_RCCGGAAGTG_HT	3.77	500bp	top50perTarget	0.0602981	0.555975
BCLAF1	PLEKHA3	FALSE	1	taipale_tf_pairs__ETS2_RCCGGAAGTG_HT	3.77	500bp	top50perTarget	0.0716743	0.125552
BCLAF1	PMPCA	FALSE	3	taipale_tf_pairs__ETS2_RCCGGAAGTG_HT	3.77	500bp	top50perTarget	0.0624909	0.369124
BCLAF1	PNN	FALSE	1	taipale_tf_pairs__ETS2_RCCGGAAGTG_HT	3.77	500bp	top50perTarget	0.143098	0.155403
BCLAF1	POLR2B	FALSE	2	taipale_tf_pairs__ETS2_RCCGGAAGTG_HT	3.77	500bp	top50perTarget	0.108998	0.145747
BCLAF1	PPP1R10	FALSE	2	taipale_tf_pairs__ETS2_RCCGGAAGTG_HT	3.77	500bp	top50perTarget	0.100277	0.256771
BCLAF1	PPP2R5C	FALSE	3	taipale_tf_pairs__ETS2_RCCGGAAGTG_HT	3.77	500bp	top50perTarget	0.12598	0.048748
BCLAF1	PRDM2	FALSE	3	taipale_tf_pairs__ETS2_RCCGGAAGTG_HT	3.77	500bp	top50perTarget	0.090756	1.35837
BCLAF1	PSMB4	FALSE	3	taipale_tf_pairs__ETS2_RCCGGAAGTG_HT	3.77	500bp	top50perTarget	0.195801	0.0391894
BCLAF1	PSMC6	FALSE	2	taipale_tf_pairs__ETS2_RCCGGAAGTG_HT	3.77	500bp	top50perTarget	0.0781291	0.122337
BCLAF1	RAB11FIP1	FALSE	3	taipale_tf_pairs__ETS2_RCCGGAAGTG_HT	3.77	500bp	top50perTarget	0.0491035	0.330329
BCLAF1	RBAK	FALSE	3	taipale_tf_pairs__ETS2_RCCGGAAGTG_HT	3.77	500bp	top50perTarget	0.0460588	0.308595
BCLAF1	RBM45	FALSE	2	taipale_tf_pairs__ETS2_RCCGGAAGTG_HT	3.77	500bp	top50perTarget	0.0375273	0.257126
BCLAF1	RPIA	FALSE	1	taipale_tf_pairs__ETS2_RCCGGAAGTG_HT	3.77	500bp	top50perTarget	0.0664697	0.0441104
BCLAF1	RPS6KC1	FALSE	2	taipale_tf_pairs__ETS2_RCCGGAAGTG_HT	3.77	500bp	top50perTarget	0.0539566	0.11361
BCLAF1	SCYL3	FALSE	2	taipale_tf_pairs__ETS2_RCCGGAAGTG_HT	3.77	500bp	top50perTarget	0.0361513	0.399329
BCLAF1	SEC23IP	FALSE	2	taipale_tf_pairs__ETS2_RCCGGAAGTG_HT	3.77	500bp	top50perTarget	0.104063	2.02813
BCLAF1	SF1	FALSE	3	taipale_tf_pairs__ETS2_RCCGGAAGTG_HT	3.77	500bp	top50perTarget	0.211574	0.0363082
BCLAF1	SIKE1	FALSE	2	taipale_tf_pairs__ETS2_RCCGGAAGTG_HT	3.77	500bp	top50perTarget	0.102688	0.0699726
BCLAF1	SIPA1L3	FALSE	2	taipale_tf_pairs__ETS2_RCCGGAAGTG_HT	3.77	500bp	top50perTarget	0.0550916	0.0709649
BCLAF1	SLC25A24	FALSE	1	taipale_tf_pairs__ETS2_RCCGGAAGTG_HT	3.77	500bp	top50perTarget	0.121802	0.0147931
BCLAF1	SLC39A7	FALSE	2	taipale_tf_pairs__ETS2_RCCGGAAGTG_HT	3.77	500bp	top50perTarget	0.0972467	0.163731
BCLAF1	SMC1A	FALSE	2	taipale_tf_pairs__ETS2_RCCGGAAGTG_HT	3.77	500bp	top50perTarget	0.132632	0.179365
BCLAF1	SMCR8	FALSE	2	taipale_tf_pairs__ETS2_RCCGGAAGTG_HT	3.77	500bp	top50perTarget	0.0429736	0.419035
BCLAF1	SNIP1	FALSE	2	taipale_tf_pairs__ETS2_RCCGGAAGTG_HT	3.77	500bp	top50perTarget	0.0570492	0.124125
BCLAF1	SNRNP200	FALSE	2	taipale_tf_pairs__ETS2_RCCGGAAGTG_HT	3.77	500bp	top50perTarget	0.121013	0.43936
BCLAF1	SNRPD1	FALSE	2	taipale_tf_pairs__ETS2_RCCGGAAGTG_HT	3.77	500bp	top50perTarget	0.18875	0.0176256
BCLAF1	SP1	FALSE	2	taipale_tf_pairs__ETS2_RCCGGAAGTG_HT	3.77	500bp	top50perTarget	0.109324	0.313676
BCLAF1	SRFBP1	FALSE	3	taipale_tf_pairs__ETS2_RCCGGAAGTG_HT	3.77	500bp	top50perTarget	0.0708544	0.408819
BCLAF1	SUPT6H	FALSE	2	taipale_tf_pairs__ETS2_RCCGGAAGTG_HT	3.77	500bp	top50perTarget	0.0634184	0.749602
BCLAF1	TCF25	FALSE	1	taipale_tf_pairs__ETS2_RCCGGAAGTG_HT	3.77	500bp	top50perTarget	0.169815	0.0967258
BCLAF1	TEX10	FALSE	2	taipale_tf_pairs__ETS2_RCCGGAAGTG_HT	3.77	500bp	top50perTarget	0.0680999	0.170071
BCLAF1	TMED8	FALSE	2	taipale_tf_pairs__ETS2_RCCGGAAGTG_HT	3.77	500bp	top50perTarget	0.0518507	0.334094
BCLAF1	TRIM38	FALSE	1	taipale_tf_pairs__ETS2_RCCGGAAGTG_HT	3.77	500bp	top50perTarget	0.122688	0.4446
BCLAF1	TRIP11	FALSE	1	taipale_tf_pairs__ETS2_RCCGGAAGTG_HT	3.77	500bp	top50perTarget	0.0942702	0.240525
BCLAF1	TRUB2	FALSE	2	taipale_tf_pairs__ETS2_RCCGGAAGTG_HT	3.77	500bp	top50perTarget	0.0791872	0.0310518
BCLAF1	TUSC3	FALSE	1	taipale_tf_pairs__ETS2_RCCGGAAGTG_HT	3.77	500bp	top50perTarget	0.0355562	0.127312
BCLAF1	UBE2J2	FALSE	3	taipale_tf_pairs__ETS2_RCCGGAAGTG_HT	3.77	500bp	top50perTarget	0.0510453	0.0958036
BCLAF1	UBE4B	FALSE	2	taipale_tf_pairs__ETS2_RCCGGAAGTG_HT	3.77	500bp	top50perTarget	0.0837258	0.261811
BCLAF1	UBR4	FALSE	2	taipale_tf_pairs__ETS2_RCCGGAAGTG_HT	3.77	500bp	top50perTarget	0.0765035	0.0577629
BCLAF1	UBXN8	FALSE	1	taipale_tf_pairs__ETS2_RCCGGAAGTG_HT	3.77	500bp	top50perTarget	0.037704	0.215126
BCLAF1	VPS41	FALSE	1	taipale_tf_pairs__ETS2_RCCGGAAGTG_HT	3.77	500bp	top50perTarget	0.0891164	0.0745755
BCLAF1	WDR3	FALSE	1	taipale_tf_pairs__ETS2_RCCGGAAGTG_HT	3.77	500bp	top50perTarget	0.0880785	0.200821
BCLAF1	WDR75	FALSE	2	taipale_tf_pairs__ETS2_RCCGGAAGTG_HT	3.77	500bp	top50perTarget	0.0843871	0.14714
BCLAF1	WWOX	FALSE	3	taipale_tf_pairs__ETS2_RCCGGAAGTG_HT	3.77	500bp	top50perTarget	0.0433695	0.196149
BCLAF1	XIAP	FALSE	3	taipale_tf_pairs__ETS2_RCCGGAAGTG_HT	3.77	500bp	top50perTarget	0.109849	0.874872
BCLAF1	YBX1	FALSE	3	taipale_tf_pairs__ETS2_RCCGGAAGTG_HT	3.77	500bp	top50perTarget	0.295115	0.291094
BCLAF1	YIPF5	FALSE	4	taipale_tf_pairs__ETS2_RCCGGAAGTG_HT	3.77	500bp	top50perTarget	0.0859525	0.0702837
BCLAF1	ZBTB33	FALSE	1	taipale_tf_pairs__ETS2_RCCGGAAGTG_HT	3.77	500bp	top50perTarget	0.086555	1.82437
BCLAF1	ZC3H3	FALSE	1	taipale_tf_pairs__ETS2_RCCGGAAGTG_HT	3.77	500bp	top50perTarget	0.0565202	0.247376
BCLAF1	ZCCHC17	FALSE	2	taipale_tf_pairs__ETS2_RCCGGAAGTG_HT	3.77	500bp	top50perTarget	0.0768498	0.0333907
BCLAF1	ZNF200	FALSE	2	taipale_tf_pairs__ETS2_RCCGGAAGTG_HT	3.77	500bp	top50perTarget	0.0485031	1.01877
BCLAF1	ZNF518A	FALSE	3	taipale_tf_pairs__ETS2_RCCGGAAGTG_HT	3.77	500bp	top50perTarget	0.0614979	1.14906
BCLAF1	ZNF800	FALSE	2	taipale_tf_pairs__ETS2_RCCGGAAGTG_HT	3.77	500bp	top50perTarget	0.0633348	0.808988
BCLAF1	ABT1	FALSE	1	taipale_tf_pairs__ELK1_HOXA1_RCCGGAAGTAATTA_HT	3.55	500bp	top50perTarget	0.0678808	0.457083
BCLAF1	AHCYL2	FALSE	1	taipale_tf_pairs__ELK1_HOXA1_RCCGGAAGTAATTA_HT	3.55	500bp	top50perTarget	0.0340608	0.268098
BCLAF1	AKAP8	FALSE	1	taipale_tf_pairs__ELK1_HOXA1_RCCGGAAGTAATTA_HT	3.55	500bp	top50perTarget	0.0792596	2.30253
BCLAF1	ALKBH4	FALSE	1	taipale_tf_pairs__ELK1_HOXA1_RCCGGAAGTAATTA_HT	3.55	500bp	top50perTarget	0.0401585	0.151617
BCLAF1	ALS2	FALSE	3	taipale_tf_pairs__ELK1_HOXA1_RCCGGAAGTAATTA_HT	3.55	500bp	top50perTarget	0.0405431	0.294917
BCLAF1	ANK3	FALSE	1	taipale_tf_pairs__ELK1_HOXA1_RCCGGAAGTAATTA_HT	3.55	500bp	top50perTarget	0.0741974	0.35618
BCLAF1	ANKRD33B	FALSE	1	taipale_tf_pairs__ELK1_HOXA1_RCCGGAAGTAATTA_HT	3.55	500bp	top50perTarget	0.0859339	0.0353674
BCLAF1	ANP32E	FALSE	1	taipale_tf_pairs__ELK1_HOXA1_RCCGGAAGTAATTA_HT	3.55	500bp	top50perTarget	0.186093	0.062806
BCLAF1	AP1G1	FALSE	2	taipale_tf_pairs__ELK1_HOXA1_RCCGGAAGTAATTA_HT	3.55	500bp	top50perTarget	0.0800991	0.662328
BCLAF1	ARHGAP17	FALSE	2	taipale_tf_pairs__ELK1_HOXA1_RCCGGAAGTAATTA_HT	3.55	500bp	top50perTarget	0.0621562	0.155901
BCLAF1	ARIH1	FALSE	1	taipale_tf_pairs__ELK1_HOXA1_RCCGGAAGTAATTA_HT	3.55	500bp	top50perTarget	0.0912299	0.1812
BCLAF1	ARL5A	FALSE	2	taipale_tf_pairs__ELK1_HOXA1_RCCGGAAGTAATTA_HT	3.55	500bp	top50perTarget	0.0910858	0.338013
BCLAF1	ARMCX6	FALSE	2	taipale_tf_pairs__ELK1_HOXA1_RCCGGAAGTAATTA_HT	3.55	500bp	top50perTarget	0.0666577	0.121886
BCLAF1	ASAP2	FALSE	1	taipale_tf_pairs__ELK1_HOXA1_RCCGGAAGTAATTA_HT	3.55	500bp	top50perTarget	0.0916239	0.47844
BCLAF1	ATAD2B	FALSE	1	taipale_tf_pairs__ELK1_HOXA1_RCCGGAAGTAATTA_HT	3.55	500bp	top50perTarget	0.0652347	0.131014
BCLAF1	ATP11A	FALSE	1	taipale_tf_pairs__ELK1_HOXA1_RCCGGAAGTAATTA_HT	3.55	500bp	top50perTarget	0.0591821	0.218299
BCLAF1	ATR	FALSE	1	taipale_tf_pairs__ELK1_HOXA1_RCCGGAAGTAATTA_HT	3.55	500bp	top50perTarget	0.0983014	1.37588
BCLAF1	BDP1	FALSE	2	taipale_tf_pairs__ELK1_HOXA1_RCCGGAAGTAATTA_HT	3.55	500bp	top50perTarget	0.0987529	2.04369
BCLAF1	BRCA2	FALSE	1	taipale_tf_pairs__ELK1_HOXA1_RCCGGAAGTAATTA_HT	3.55	500bp	top50perTarget	0.0872911	0.0383457
BCLAF1	CBX5	FALSE	2	taipale_tf_pairs__ELK1_HOXA1_RCCGGAAGTAATTA_HT	3.55	500bp	top50perTarget	0.13796	0.0194479
BCLAF1	CLASP2	FALSE	1	taipale_tf_pairs__ELK1_HOXA1_RCCGGAAGTAATTA_HT	3.55	500bp	top50perTarget	0.0491524	0.152746
BCLAF1	CRYZL1	FALSE	1	taipale_tf_pairs__ELK1_HOXA1_RCCGGAAGTAATTA_HT	3.55	500bp	top50perTarget	0.0613114	0.0667648
BCLAF1	CUL3	FALSE	1	taipale_tf_pairs__ELK1_HOXA1_RCCGGAAGTAATTA_HT	3.55	500bp	top50perTarget	0.113471	0.326882
BCLAF1	CWF19L1	FALSE	1	taipale_tf_pairs__ELK1_HOXA1_RCCGGAAGTAATTA_HT	3.55	500bp	top50perTarget	0.0639883	0.419755
BCLAF1	CXorf38	FALSE	2	taipale_tf_pairs__ELK1_HOXA1_RCCGGAAGTAATTA_HT	3.55	500bp	top50perTarget	0.0631717	0.43195
BCLAF1	CYB5D1	FALSE	2	taipale_tf_pairs__ELK1_HOXA1_RCCGGAAGTAATTA_HT	3.55	500bp	top50perTarget	0.0466133	0.604775
BCLAF1	EEF2K	FALSE	2	taipale_tf_pairs__ELK1_HOXA1_RCCGGAAGTAATTA_HT	3.55	500bp	top50perTarget	0.0626831	0.067629
BCLAF1	EIF4E3	FALSE	2	taipale_tf_pairs__ELK1_HOXA1_RCCGGAAGTAATTA_HT	3.55	500bp	top50perTarget	0.0701549	0.0374949
BCLAF1	EXOC7	FALSE	1	taipale_tf_pairs__ELK1_HOXA1_RCCGGAAGTAATTA_HT	3.55	500bp	top50perTarget	0.0675308	0.0898379
BCLAF1	FAM83D	FALSE	1	taipale_tf_pairs__ELK1_HOXA1_RCCGGAAGTAATTA_HT	3.55	500bp	top50perTarget	0.0642881	0.0115898
BCLAF1	FBXO9	FALSE	2	taipale_tf_pairs__ELK1_HOXA1_RCCGGAAGTAATTA_HT	3.55	500bp	top50perTarget	0.116425	0.0946602
BCLAF1	FNBP4	FALSE	1	taipale_tf_pairs__ELK1_HOXA1_RCCGGAAGTAATTA_HT	3.55	500bp	top50perTarget	0.125417	0.146671
BCLAF1	FPGS	FALSE	1	taipale_tf_pairs__ELK1_HOXA1_RCCGGAAGTAATTA_HT	3.55	500bp	top50perTarget	0.0825292	0.341914
BCLAF1	GDI2	FALSE	1	taipale_tf_pairs__ELK1_HOXA1_RCCGGAAGTAATTA_HT	3.55	500bp	top50perTarget	0.204612	0.288293
BCLAF1	GTF2H3	FALSE	1	taipale_tf_pairs__ELK1_HOXA1_RCCGGAAGTAATTA_HT	3.55	500bp	top50perTarget	0.0978628	0.487945
BCLAF1	HAUS5	FALSE	1	taipale_tf_pairs__ELK1_HOXA1_RCCGGAAGTAATTA_HT	3.55	500bp	top50perTarget	0.0565462	0.170264
BCLAF1	HNRNPA1	FALSE	1	taipale_tf_pairs__ELK1_HOXA1_RCCGGAAGTAATTA_HT	3.55	500bp	top50perTarget	0.253786	0.610288
BCLAF1	HTATSF1	FALSE	1	taipale_tf_pairs__ELK1_HOXA1_RCCGGAAGTAATTA_HT	3.55	500bp	top50perTarget	0.129382	0.580205
BCLAF1	IMPACT	FALSE	1	taipale_tf_pairs__ELK1_HOXA1_RCCGGAAGTAATTA_HT	3.55	500bp	top50perTarget	0.0491783	0.176045
BCLAF1	IREB2	FALSE	1	taipale_tf_pairs__ELK1_HOXA1_RCCGGAAGTAATTA_HT	3.55	500bp	top50perTarget	0.0704552	0.139941
BCLAF1	ITGA6	FALSE	2	taipale_tf_pairs__ELK1_HOXA1_RCCGGAAGTAATTA_HT	3.55	500bp	top50perTarget	0.0473164	0.41771
BCLAF1	JMJD1C	FALSE	2	taipale_tf_pairs__ELK1_HOXA1_RCCGGAAGTAATTA_HT	3.55	500bp	top50perTarget	0.0701464	0.1289
BCLAF1	LCOR	FALSE	1	taipale_tf_pairs__ELK1_HOXA1_RCCGGAAGTAATTA_HT	3.55	500bp	top50perTarget	0.0838011	0.163933
BCLAF1	LRIG2	FALSE	1	taipale_tf_pairs__ELK1_HOXA1_RCCGGAAGTAATTA_HT	3.55	500bp	top50perTarget	0.0326115	0.279705
BCLAF1	MAST4	FALSE	1	taipale_tf_pairs__ELK1_HOXA1_RCCGGAAGTAATTA_HT	3.55	500bp	top50perTarget	0.039854	0.0994638
BCLAF1	MED23	FALSE	1	taipale_tf_pairs__ELK1_HOXA1_RCCGGAAGTAATTA_HT	3.55	500bp	top50perTarget	0.0505518	0.679282
BCLAF1	MKNK1	FALSE	2	taipale_tf_pairs__ELK1_HOXA1_RCCGGAAGTAATTA_HT	3.55	500bp	top50perTarget	0.0643833	0.353198
BCLAF1	MNAT1	FALSE	1	taipale_tf_pairs__ELK1_HOXA1_RCCGGAAGTAATTA_HT	3.55	500bp	top50perTarget	0.071903	0.0489234
BCLAF1	MYNN	FALSE	2	taipale_tf_pairs__ELK1_HOXA1_RCCGGAAGTAATTA_HT	3.55	500bp	top50perTarget	0.0780471	0.145415
BCLAF1	MYO9B	FALSE	1	taipale_tf_pairs__ELK1_HOXA1_RCCGGAAGTAATTA_HT	3.55	500bp	top50perTarget	0.0583493	0.793796
BCLAF1	NCKAP1	FALSE	1	taipale_tf_pairs__ELK1_HOXA1_RCCGGAAGTAATTA_HT	3.55	500bp	top50perTarget	0.137158	0.026871
BCLAF1	NCOA3	FALSE	1	taipale_tf_pairs__ELK1_HOXA1_RCCGGAAGTAATTA_HT	3.55	500bp	top50perTarget	0.111576	0.123484
BCLAF1	NCOA4	FALSE	1	taipale_tf_pairs__ELK1_HOXA1_RCCGGAAGTAATTA_HT	3.55	500bp	top50perTarget	0.210388	0.771401
BCLAF1	NFE2L3	FALSE	1	taipale_tf_pairs__ELK1_HOXA1_RCCGGAAGTAATTA_HT	3.55	500bp	top50perTarget	0.0589638	0.47838
BCLAF1	NIN	FALSE	2	taipale_tf_pairs__ELK1_HOXA1_RCCGGAAGTAATTA_HT	3.55	500bp	top50perTarget	0.0527542	0.192272
BCLAF1	NMT1	FALSE	1	taipale_tf_pairs__ELK1_HOXA1_RCCGGAAGTAATTA_HT	3.55	500bp	top50perTarget	0.108192	0.189901
BCLAF1	NPLOC4	FALSE	1	taipale_tf_pairs__ELK1_HOXA1_RCCGGAAGTAATTA_HT	3.55	500bp	top50perTarget	0.0694738	0.0477631
BCLAF1	NR6A1	FALSE	2	taipale_tf_pairs__ELK1_HOXA1_RCCGGAAGTAATTA_HT	3.55	500bp	top50perTarget	0.0378286	0.219034
BCLAF1	NUBP1	FALSE	1	taipale_tf_pairs__ELK1_HOXA1_RCCGGAAGTAATTA_HT	3.55	500bp	top50perTarget	0.0430613	0.0773698
BCLAF1	NUDT19	FALSE	1	taipale_tf_pairs__ELK1_HOXA1_RCCGGAAGTAATTA_HT	3.55	500bp	top50perTarget	0.037619	0.1585
BCLAF1	NUP50	FALSE	2	taipale_tf_pairs__ELK1_HOXA1_RCCGGAAGTAATTA_HT	3.55	500bp	top50perTarget	0.0977229	0.106474
BCLAF1	NUTF2	FALSE	1	taipale_tf_pairs__ELK1_HOXA1_RCCGGAAGTAATTA_HT	3.55	500bp	top50perTarget	0.186724	0.0460748
BCLAF1	ODF2	FALSE	1	taipale_tf_pairs__ELK1_HOXA1_RCCGGAAGTAATTA_HT	3.55	500bp	top50perTarget	0.068333	0.127603
BCLAF1	PCBP4	FALSE	2	taipale_tf_pairs__ELK1_HOXA1_RCCGGAAGTAATTA_HT	3.55	500bp	top50perTarget	0.0394199	0.130192
BCLAF1	PCCA	FALSE	1	taipale_tf_pairs__ELK1_HOXA1_RCCGGAAGTAATTA_HT	3.55	500bp	top50perTarget	0.0642378	0.50286
BCLAF1	PEX26	FALSE	1	taipale_tf_pairs__ELK1_HOXA1_RCCGGAAGTAATTA_HT	3.55	500bp	top50perTarget	0.0745446	0.23511
BCLAF1	PIKFYVE	FALSE	1	taipale_tf_pairs__ELK1_HOXA1_RCCGGAAGTAATTA_HT	3.55	500bp	top50perTarget	0.0568324	0.552916
BCLAF1	POGK	FALSE	1	taipale_tf_pairs__ELK1_HOXA1_RCCGGAAGTAATTA_HT	3.55	500bp	top50perTarget	0.0767136	0.26533
BCLAF1	POLR2D	FALSE	1	taipale_tf_pairs__ELK1_HOXA1_RCCGGAAGTAATTA_HT	3.55	500bp	top50perTarget	0.079716	0.0645299
BCLAF1	PPIF	FALSE	2	taipale_tf_pairs__ELK1_HOXA1_RCCGGAAGTAATTA_HT	3.55	500bp	top50perTarget	0.142233	0.0303668
BCLAF1	PRMT6	FALSE	2	taipale_tf_pairs__ELK1_HOXA1_RCCGGAAGTAATTA_HT	3.55	500bp	top50perTarget	0.0981357	0.171346
BCLAF1	PTPN13	FALSE	1	taipale_tf_pairs__ELK1_HOXA1_RCCGGAAGTAATTA_HT	3.55	500bp	top50perTarget	0.0736299	1.71275
BCLAF1	PUS7L	FALSE	1	taipale_tf_pairs__ELK1_HOXA1_RCCGGAAGTAATTA_HT	3.55	500bp	top50perTarget	0.0818774	1.10193
BCLAF1	RAD18	FALSE	1	taipale_tf_pairs__ELK1_HOXA1_RCCGGAAGTAATTA_HT	3.55	500bp	top50perTarget	0.0791634	0.215661
BCLAF1	RBFOX2	FALSE	1	taipale_tf_pairs__ELK1_HOXA1_RCCGGAAGTAATTA_HT	3.55	500bp	top50perTarget	0.0645998	0.0682842
BCLAF1	RCAN3	FALSE	1	taipale_tf_pairs__ELK1_HOXA1_RCCGGAAGTAATTA_HT	3.55	500bp	top50perTarget	0.0981451	0.377081
BCLAF1	RCOR1	FALSE	1	taipale_tf_pairs__ELK1_HOXA1_RCCGGAAGTAATTA_HT	3.55	500bp	top50perTarget	0.0779494	0.277261
BCLAF1	RFX1	FALSE	2	taipale_tf_pairs__ELK1_HOXA1_RCCGGAAGTAATTA_HT	3.55	500bp	top50perTarget	0.0462054	0.0742099
BCLAF1	RNF38	FALSE	2	taipale_tf_pairs__ELK1_HOXA1_RCCGGAAGTAATTA_HT	3.55	500bp	top50perTarget	0.0910623	0.547548
BCLAF1	RUFY2	FALSE	1	taipale_tf_pairs__ELK1_HOXA1_RCCGGAAGTAATTA_HT	3.55	500bp	top50perTarget	0.0803109	0.11036
BCLAF1	RWDD2B	FALSE	1	taipale_tf_pairs__ELK1_HOXA1_RCCGGAAGTAATTA_HT	3.55	500bp	top50perTarget	0.0711543	0.0281184
BCLAF1	SERTAD3	FALSE	1	taipale_tf_pairs__ELK1_HOXA1_RCCGGAAGTAATTA_HT	3.55	500bp	top50perTarget	0.0500181	0.2068
BCLAF1	SIRT1	FALSE	1	taipale_tf_pairs__ELK1_HOXA1_RCCGGAAGTAATTA_HT	3.55	500bp	top50perTarget	0.0729858	0.562436
BCLAF1	SMAD1	FALSE	2	taipale_tf_pairs__ELK1_HOXA1_RCCGGAAGTAATTA_HT	3.55	500bp	top50perTarget	0.0578987	0.580689
BCLAF1	SMAD5	FALSE	2	taipale_tf_pairs__ELK1_HOXA1_RCCGGAAGTAATTA_HT	3.55	500bp	top50perTarget	0.0969635	0.040733
BCLAF1	SMARCAD1	FALSE	1	taipale_tf_pairs__ELK1_HOXA1_RCCGGAAGTAATTA_HT	3.55	500bp	top50perTarget	0.0852228	2.48484
BCLAF1	SMC2	FALSE	2	taipale_tf_pairs__ELK1_HOXA1_RCCGGAAGTAATTA_HT	3.55	500bp	top50perTarget	0.153002	0.0440249
BCLAF1	SPR	FALSE	1	taipale_tf_pairs__ELK1_HOXA1_RCCGGAAGTAATTA_HT	3.55	500bp	top50perTarget	0.0637639	0.0498728
BCLAF1	STX18	FALSE	2	taipale_tf_pairs__ELK1_HOXA1_RCCGGAAGTAATTA_HT	3.55	500bp	top50perTarget	0.0513604	0.317094
BCLAF1	SURF2	FALSE	1	taipale_tf_pairs__ELK1_HOXA1_RCCGGAAGTAATTA_HT	3.55	500bp	top50perTarget	0.0610439	0.0482044
BCLAF1	TAF1B	FALSE	2	taipale_tf_pairs__ELK1_HOXA1_RCCGGAAGTAATTA_HT	3.55	500bp	top50perTarget	0.0839229	0.347211
BCLAF1	TCF3	FALSE	2	taipale_tf_pairs__ELK1_HOXA1_RCCGGAAGTAATTA_HT	3.55	500bp	top50perTarget	0.0762495	0.0637063
BCLAF1	TEAD1	FALSE	3	taipale_tf_pairs__ELK1_HOXA1_RCCGGAAGTAATTA_HT	3.55	500bp	top50perTarget	0.121183	0.654816
BCLAF1	THADA	FALSE	1	taipale_tf_pairs__ELK1_HOXA1_RCCGGAAGTAATTA_HT	3.55	500bp	top50perTarget	0.0650788	0.366925
BCLAF1	TIPARP	FALSE	2	taipale_tf_pairs__ELK1_HOXA1_RCCGGAAGTAATTA_HT	3.55	500bp	top50perTarget	0.0894245	0.36627
BCLAF1	UBE2W	FALSE	1	taipale_tf_pairs__ELK1_HOXA1_RCCGGAAGTAATTA_HT	3.55	500bp	top50perTarget	0.0841133	0.153658
BCLAF1	UBN1	FALSE	1	taipale_tf_pairs__ELK1_HOXA1_RCCGGAAGTAATTA_HT	3.55	500bp	top50perTarget	0.0720217	0.0307335
BCLAF1	UBR5	FALSE	2	taipale_tf_pairs__ELK1_HOXA1_RCCGGAAGTAATTA_HT	3.55	500bp	top50perTarget	0.111098	0.246136
BCLAF1	UTP6	FALSE	2	taipale_tf_pairs__ELK1_HOXA1_RCCGGAAGTAATTA_HT	3.55	500bp	top50perTarget	0.0839277	0.164825
BCLAF1	VPS36	FALSE	1	taipale_tf_pairs__ELK1_HOXA1_RCCGGAAGTAATTA_HT	3.55	500bp	top50perTarget	0.104795	0.117487
BCLAF1	YTHDC1	FALSE	1	taipale_tf_pairs__ELK1_HOXA1_RCCGGAAGTAATTA_HT	3.55	500bp	top50perTarget	0.0990923	0.0524505
BCLAF1	YTHDF3	FALSE	1	taipale_tf_pairs__ELK1_HOXA1_RCCGGAAGTAATTA_HT	3.55	500bp	top50perTarget	0.0916354	1.67185
BCLAF1	YWHAQ	FALSE	2	taipale_tf_pairs__ELK1_HOXA1_RCCGGAAGTAATTA_HT	3.55	500bp	top50perTarget	0.225579	0.34962
BCLAF1	ZBTB34	FALSE	2	taipale_tf_pairs__ELK1_HOXA1_RCCGGAAGTAATTA_HT	3.55	500bp	top50perTarget	0.0306697	1.49627
BCLAF1	ZBTB43	FALSE	1	taipale_tf_pairs__ELK1_HOXA1_RCCGGAAGTAATTA_HT	3.55	500bp	top50perTarget	0.0645874	0.472563
BCLAF1	ZDHHC20	FALSE	1	taipale_tf_pairs__ELK1_HOXA1_RCCGGAAGTAATTA_HT	3.55	500bp	top50perTarget	0.124826	0.334503
BCLAF1	ZNF100	FALSE	1	taipale_tf_pairs__ELK1_HOXA1_RCCGGAAGTAATTA_HT	3.55	500bp	top50perTarget	0.0421767	0.329319
BCLAF1	ZNF121	FALSE	1	taipale_tf_pairs__ELK1_HOXA1_RCCGGAAGTAATTA_HT	3.55	500bp	top50perTarget	0.0622917	1.11458
BCLAF1	ZNF253	FALSE	1	taipale_tf_pairs__ELK1_HOXA1_RCCGGAAGTAATTA_HT	3.55	500bp	top50perTarget	0.0551475	0.231554
BCLAF1	ZNF675	FALSE	1	taipale_tf_pairs__ELK1_HOXA1_RCCGGAAGTAATTA_HT	3.55	500bp	top50perTarget	0.056235	0.251718
BCLAF1	ZNF701	FALSE	1	taipale_tf_pairs__ELK1_HOXA1_RCCGGAAGTAATTA_HT	3.55	500bp	top50perTarget	0.0318754	0.327974
BCLAF1	ZNF827	FALSE	2	taipale_tf_pairs__ELK1_HOXA1_RCCGGAAGTAATTA_HT	3.55	500bp	top50perTarget	0.0705435	0.149196
BCLAF1	ZNF879	FALSE	1	taipale_tf_pairs__ELK1_HOXA1_RCCGGAAGTAATTA_HT	3.55	500bp	top50perTarget	0.0338469	0.149585
BCLAF1	ZNHIT6	FALSE	2	taipale_tf_pairs__ELK1_HOXA1_RCCGGAAGTAATTA_HT	3.55	500bp	top50perTarget	0.0905069	0.489932
BCLAF1	ABCF2	FALSE	1	taipale_tf_pairs__ELK1_HOXA1_RCCGGAAGTAATTA_HT	3.54	10kb	top50perTarget	0.0607436	1.06377
BCLAF1	ABL2	FALSE	1	taipale_tf_pairs__ELK1_HOXA1_RCCGGAAGTAATTA_HT	3.54	10kb	top50perTarget	0.0555053	0.427294
BCLAF1	AEBP2	FALSE	1	taipale_tf_pairs__ELK1_HOXA1_RCCGGAAGTAATTA_HT	3.54	10kb	top50perTarget	0.0797515	0.140157
BCLAF1	AKAP11	FALSE	1	taipale_tf_pairs__ELK1_HOXA1_RCCGGAAGTAATTA_HT	3.54	10kb	top50perTarget	0.0727976	0.0664776
BCLAF1	ANTXR1	FALSE	1	taipale_tf_pairs__ELK1_HOXA1_RCCGGAAGTAATTA_HT	3.54	10kb	top50perTarget	0.0699499	0.455872
BCLAF1	APLP2	FALSE	2	taipale_tf_pairs__ELK1_HOXA1_RCCGGAAGTAATTA_HT	3.54	10kb	top50perTarget	0.184869	0.122883
BCLAF1	APOL3	FALSE	1	taipale_tf_pairs__ELK1_HOXA1_RCCGGAAGTAATTA_HT	3.54	10kb	top50perTarget	0.078958	0.0374747
BCLAF1	ARAP2	FALSE	1	taipale_tf_pairs__ELK1_HOXA1_RCCGGAAGTAATTA_HT	3.54	10kb	top50perTarget	0.0546461	0.495309
BCLAF1	ARMCX2	FALSE	1	taipale_tf_pairs__ELK1_HOXA1_RCCGGAAGTAATTA_HT	3.54	10kb	top50perTarget	0.0479257	0.059812
BCLAF1	ASRGL1	FALSE	1	taipale_tf_pairs__ELK1_HOXA1_RCCGGAAGTAATTA_HT	3.54	10kb	top50perTarget	0.0572675	0.046807
BCLAF1	ATF2	FALSE	1	taipale_tf_pairs__ELK1_HOXA1_RCCGGAAGTAATTA_HT	3.54	10kb	top50perTarget	0.0737013	0.067208
BCLAF1	ATF7IP	FALSE	1	taipale_tf_pairs__ELK1_HOXA1_RCCGGAAGTAATTA_HT	3.54	10kb	top50perTarget	0.115165	0.0707401
BCLAF1	ATP11C	FALSE	1	taipale_tf_pairs__ELK1_HOXA1_RCCGGAAGTAATTA_HT	3.54	10kb	top50perTarget	0.0885655	0.175799
BCLAF1	ATP6V1E2	FALSE	1	taipale_tf_pairs__ELK1_HOXA1_RCCGGAAGTAATTA_HT	3.54	10kb	top50perTarget	0.0342762	0.176509
BCLAF1	ATXN7	FALSE	1	taipale_tf_pairs__ELK1_HOXA1_RCCGGAAGTAATTA_HT	3.54	10kb	top50perTarget	0.083004	0.215597
BCLAF1	B4GALT6	FALSE	1	taipale_tf_pairs__ELK1_HOXA1_RCCGGAAGTAATTA_HT	3.54	10kb	top50perTarget	0.0387642	0.184753
BCLAF1	BCL9	FALSE	1	taipale_tf_pairs__ELK1_HOXA1_RCCGGAAGTAATTA_HT	3.54	10kb	top50perTarget	0.0846238	0.199291
BCLAF1	BEND3	FALSE	1	taipale_tf_pairs__ELK1_HOXA1_RCCGGAAGTAATTA_HT	3.54	10kb	top50perTarget	0.0618918	0.142063
BCLAF1	BMS1	FALSE	1	taipale_tf_pairs__ELK1_HOXA1_RCCGGAAGTAATTA_HT	3.54	10kb	top50perTarget	0.0864429	0.961692
BCLAF1	BTBD7	FALSE	1	taipale_tf_pairs__ELK1_HOXA1_RCCGGAAGTAATTA_HT	3.54	10kb	top50perTarget	0.0493206	0.134263
BCLAF1	BTBD9	FALSE	1	taipale_tf_pairs__ELK1_HOXA1_RCCGGAAGTAATTA_HT	3.54	10kb	top50perTarget	0.0360297	0.487318
BCLAF1	C1orf198	FALSE	1	taipale_tf_pairs__ELK1_HOXA1_RCCGGAAGTAATTA_HT	3.54	10kb	top50perTarget	0.0757403	0.192517
BCLAF1	CBR3	FALSE	1	taipale_tf_pairs__ELK1_HOXA1_RCCGGAAGTAATTA_HT	3.54	10kb	top50perTarget	0.053921	0.0441845
BCLAF1	CCDC97	FALSE	1	taipale_tf_pairs__ELK1_HOXA1_RCCGGAAGTAATTA_HT	3.54	10kb	top50perTarget	0.0487709	0.435675
BCLAF1	CCND1	FALSE	1	taipale_tf_pairs__ELK1_HOXA1_RCCGGAAGTAATTA_HT	3.54	10kb	top50perTarget	0.0719923	0.127225
BCLAF1	CDK12	FALSE	1	taipale_tf_pairs__ELK1_HOXA1_RCCGGAAGTAATTA_HT	3.54	10kb	top50perTarget	0.106724	1.07545
BCLAF1	CENPF	FALSE	1	taipale_tf_pairs__ELK1_HOXA1_RCCGGAAGTAATTA_HT	3.54	10kb	top50perTarget	0.166199	0.043951
BCLAF1	CGN	FALSE	1	taipale_tf_pairs__ELK1_HOXA1_RCCGGAAGTAATTA_HT	3.54	10kb	top50perTarget	0.0947022	0.20697
BCLAF1	CIITA	FALSE	1	taipale_tf_pairs__ELK1_HOXA1_RCCGGAAGTAATTA_HT	3.54	10kb	top50perTarget	0.0644759	0.0436404
BCLAF1	CIR1	FALSE	1	taipale_tf_pairs__ELK1_HOXA1_RCCGGAAGTAATTA_HT	3.54	10kb	top50perTarget	0.0941415	0.301761
BCLAF1	CLPB	FALSE	1	taipale_tf_pairs__ELK1_HOXA1_RCCGGAAGTAATTA_HT	3.54	10kb	top50perTarget	0.0712933	0.136983
BCLAF1	CLPX	FALSE	1	taipale_tf_pairs__ELK1_HOXA1_RCCGGAAGTAATTA_HT	3.54	10kb	top50perTarget	0.0813311	0.25613
BCLAF1	COQ2	FALSE	1	taipale_tf_pairs__ELK1_HOXA1_RCCGGAAGTAATTA_HT	3.54	10kb	top50perTarget	0.0597187	0.0744632
BCLAF1	CPNE8	FALSE	1	taipale_tf_pairs__ELK1_HOXA1_RCCGGAAGTAATTA_HT	3.54	10kb	top50perTarget	0.0424038	0.206833
BCLAF1	CPSF2	FALSE	1	taipale_tf_pairs__ELK1_HOXA1_RCCGGAAGTAATTA_HT	3.54	10kb	top50perTarget	0.102278	0.668575
BCLAF1	CTNNA1	FALSE	1	taipale_tf_pairs__ELK1_HOXA1_RCCGGAAGTAATTA_HT	3.54	10kb	top50perTarget	0.151265	0.120613
BCLAF1	CTSO	FALSE	1	taipale_tf_pairs__ELK1_HOXA1_RCCGGAAGTAATTA_HT	3.54	10kb	top50perTarget	0.0622679	0.110358
BCLAF1	DCP1A	FALSE	2	taipale_tf_pairs__ELK1_HOXA1_RCCGGAAGTAATTA_HT	3.54	10kb	top50perTarget	0.0754399	0.16708
BCLAF1	DHODH	FALSE	1	taipale_tf_pairs__ELK1_HOXA1_RCCGGAAGTAATTA_HT	3.54	10kb	top50perTarget	0.0425928	0.171372
BCLAF1	DIDO1	FALSE	1	taipale_tf_pairs__ELK1_HOXA1_RCCGGAAGTAATTA_HT	3.54	10kb	top50perTarget	0.0863818	0.417897
BCLAF1	DLG3	FALSE	1	taipale_tf_pairs__ELK1_HOXA1_RCCGGAAGTAATTA_HT	3.54	10kb	top50perTarget	0.0560786	0.0579689
BCLAF1	DOCK1	FALSE	1	taipale_tf_pairs__ELK1_HOXA1_RCCGGAAGTAATTA_HT	3.54	10kb	top50perTarget	0.0612102	0.089466
BCLAF1	DSTYK	FALSE	1	taipale_tf_pairs__ELK1_HOXA1_RCCGGAAGTAATTA_HT	3.54	10kb	top50perTarget	0.0474398	0.0867133
BCLAF1	DYNLL2	FALSE	1	taipale_tf_pairs__ELK1_HOXA1_RCCGGAAGTAATTA_HT	3.54	10kb	top50perTarget	0.112049	0.118515
BCLAF1	EHD1	FALSE	2	taipale_tf_pairs__ELK1_HOXA1_RCCGGAAGTAATTA_HT	3.54	10kb	top50perTarget	0.0928856	0.158846
BCLAF1	EPHA4	FALSE	1	taipale_tf_pairs__ELK1_HOXA1_RCCGGAAGTAATTA_HT	3.54	10kb	top50perTarget	0.0811841	0.0702876
BCLAF1	ERMP1	FALSE	1	taipale_tf_pairs__ELK1_HOXA1_RCCGGAAGTAATTA_HT	3.54	10kb	top50perTarget	0.057486	0.0522725
BCLAF1	EVI5	FALSE	1	taipale_tf_pairs__ELK1_HOXA1_RCCGGAAGTAATTA_HT	3.54	10kb	top50perTarget	0.0454669	0.308219
BCLAF1	EZR	FALSE	1	taipale_tf_pairs__ELK1_HOXA1_RCCGGAAGTAATTA_HT	3.54	10kb	top50perTarget	0.20899	0.850394
BCLAF1	FAM3C	FALSE	2	taipale_tf_pairs__ELK1_HOXA1_RCCGGAAGTAATTA_HT	3.54	10kb	top50perTarget	0.0944091	0.358147
BCLAF1	FAM53C	FALSE	1	taipale_tf_pairs__ELK1_HOXA1_RCCGGAAGTAATTA_HT	3.54	10kb	top50perTarget	0.0774453	0.0619979
BCLAF1	FAR1	FALSE	1	taipale_tf_pairs__ELK1_HOXA1_RCCGGAAGTAATTA_HT	3.54	10kb	top50perTarget	0.0833901	0.329575
BCLAF1	FARP1	FALSE	1	taipale_tf_pairs__ELK1_HOXA1_RCCGGAAGTAATTA_HT	3.54	10kb	top50perTarget	0.161512	0.0359401
BCLAF1	FBXO11	FALSE	1	taipale_tf_pairs__ELK1_HOXA1_RCCGGAAGTAATTA_HT	3.54	10kb	top50perTarget	0.0802714	0.124671
BCLAF1	FIGNL1	FALSE	1	taipale_tf_pairs__ELK1_HOXA1_RCCGGAAGTAATTA_HT	3.54	10kb	top50perTarget	0.0504237	0.087347
BCLAF1	FNDC3A	FALSE	1	taipale_tf_pairs__ELK1_HOXA1_RCCGGAAGTAATTA_HT	3.54	10kb	top50perTarget	0.0605898	0.3964
BCLAF1	FRMD4B	FALSE	1	taipale_tf_pairs__ELK1_HOXA1_RCCGGAAGTAATTA_HT	3.54	10kb	top50perTarget	0.0803078	0.0787018
BCLAF1	FTSJ3	FALSE	1	taipale_tf_pairs__ELK1_HOXA1_RCCGGAAGTAATTA_HT	3.54	10kb	top50perTarget	0.0668542	0.389449
BCLAF1	GAPVD1	FALSE	1	taipale_tf_pairs__ELK1_HOXA1_RCCGGAAGTAATTA_HT	3.54	10kb	top50perTarget	0.0663818	0.444493
BCLAF1	GEMIN6	FALSE	1	taipale_tf_pairs__ELK1_HOXA1_RCCGGAAGTAATTA_HT	3.54	10kb	top50perTarget	0.0669011	0.0425849
BCLAF1	GIGYF2	FALSE	1	taipale_tf_pairs__ELK1_HOXA1_RCCGGAAGTAATTA_HT	3.54	10kb	top50perTarget	0.0626455	0.180133
BCLAF1	GINS4	FALSE	1	taipale_tf_pairs__ELK1_HOXA1_RCCGGAAGTAATTA_HT	3.54	10kb	top50perTarget	0.0974027	0.0222563
BCLAF1	GLI3	FALSE	1	taipale_tf_pairs__ELK1_HOXA1_RCCGGAAGTAATTA_HT	3.54	10kb	top50perTarget	0.0315178	0.491993
BCLAF1	GNAI1	FALSE	1	taipale_tf_pairs__ELK1_HOXA1_RCCGGAAGTAATTA_HT	3.54	10kb	top50perTarget	0.0403407	0.223851
BCLAF1	GPAM	FALSE	1	taipale_tf_pairs__ELK1_HOXA1_RCCGGAAGTAATTA_HT	3.54	10kb	top50perTarget	0.0648206	0.58071
BCLAF1	GPN3	FALSE	1	taipale_tf_pairs__ELK1_HOXA1_RCCGGAAGTAATTA_HT	3.54	10kb	top50perTarget	0.0683252	0.0265135
BCLAF1	GREB1	FALSE	1	taipale_tf_pairs__ELK1_HOXA1_RCCGGAAGTAATTA_HT	3.54	10kb	top50perTarget	0.0323243	0.119825
BCLAF1	HELZ	FALSE	1	taipale_tf_pairs__ELK1_HOXA1_RCCGGAAGTAATTA_HT	3.54	10kb	top50perTarget	0.0809654	0.0956366
BCLAF1	HIPK2	FALSE	1	taipale_tf_pairs__ELK1_HOXA1_RCCGGAAGTAATTA_HT	3.54	10kb	top50perTarget	0.0654501	0.252221
BCLAF1	HMGB1	FALSE	1	taipale_tf_pairs__ELK1_HOXA1_RCCGGAAGTAATTA_HT	3.54	10kb	top50perTarget	0.291225	0.491119
BCLAF1	HMGXB4	FALSE	1	taipale_tf_pairs__ELK1_HOXA1_RCCGGAAGTAATTA_HT	3.54	10kb	top50perTarget	0.0857589	0.229029
BCLAF1	HMOX2	FALSE	1	taipale_tf_pairs__ELK1_HOXA1_RCCGGAAGTAATTA_HT	3.54	10kb	top50perTarget	0.0661263	0.0886677
BCLAF1	HNRNPA3	FALSE	1	taipale_tf_pairs__ELK1_HOXA1_RCCGGAAGTAATTA_HT	3.54	10kb	top50perTarget	0.225293	0.438571
BCLAF1	HNRNPR	FALSE	1	taipale_tf_pairs__ELK1_HOXA1_RCCGGAAGTAATTA_HT	3.54	10kb	top50perTarget	0.259579	2.64598
BCLAF1	HUS1	FALSE	1	taipale_tf_pairs__ELK1_HOXA1_RCCGGAAGTAATTA_HT	3.54	10kb	top50perTarget	0.061616	0.0408893
BCLAF1	ICMT	FALSE	1	taipale_tf_pairs__ELK1_HOXA1_RCCGGAAGTAATTA_HT	3.54	10kb	top50perTarget	0.0769142	0.256002
BCLAF1	ID3	FALSE	1	taipale_tf_pairs__ELK1_HOXA1_RCCGGAAGTAATTA_HT	3.54	10kb	top50perTarget	0.0406531	0.145474
BCLAF1	IPO8	FALSE	1	taipale_tf_pairs__ELK1_HOXA1_RCCGGAAGTAATTA_HT	3.54	10kb	top50perTarget	0.114278	0.123648
BCLAF1	ITGB4	FALSE	1	taipale_tf_pairs__ELK1_HOXA1_RCCGGAAGTAATTA_HT	3.54	10kb	top50perTarget	0.0446835	0.181694
BCLAF1	ITPRIPL2	FALSE	1	taipale_tf_pairs__ELK1_HOXA1_RCCGGAAGTAATTA_HT	3.54	10kb	top50perTarget	0.115623	0.385117
BCLAF1	ITSN2	FALSE	1	taipale_tf_pairs__ELK1_HOXA1_RCCGGAAGTAATTA_HT	3.54	10kb	top50perTarget	0.152718	0.83232
BCLAF1	KIF2A	FALSE	2	taipale_tf_pairs__ELK1_HOXA1_RCCGGAAGTAATTA_HT	3.54	10kb	top50perTarget	0.111335	0.591825
BCLAF1	KIF5B	FALSE	1	taipale_tf_pairs__ELK1_HOXA1_RCCGGAAGTAATTA_HT	3.54	10kb	top50perTarget	0.166262	0.218828
BCLAF1	KLF6	FALSE	1	taipale_tf_pairs__ELK1_HOXA1_RCCGGAAGTAATTA_HT	3.54	10kb	top50perTarget	0.2015	0.140032
BCLAF1	KLHL5	FALSE	1	taipale_tf_pairs__ELK1_HOXA1_RCCGGAAGTAATTA_HT	3.54	10kb	top50perTarget	0.0741945	0.087173
BCLAF1	KLHL8	FALSE	1	taipale_tf_pairs__ELK1_HOXA1_RCCGGAAGTAATTA_HT	3.54	10kb	top50perTarget	0.0821575	0.342821
BCLAF1	LARP1B	FALSE	1	taipale_tf_pairs__ELK1_HOXA1_RCCGGAAGTAATTA_HT	3.54	10kb	top50perTarget	0.0741284	0.597803
BCLAF1	LATS2	FALSE	1	taipale_tf_pairs__ELK1_HOXA1_RCCGGAAGTAATTA_HT	3.54	10kb	top50perTarget	0.0801514	0.0682523
BCLAF1	LRP12	FALSE	1	taipale_tf_pairs__ELK1_HOXA1_RCCGGAAGTAATTA_HT	3.54	10kb	top50perTarget	0.0622643	0.276507
BCLAF1	LY75	FALSE	1	taipale_tf_pairs__ELK1_HOXA1_RCCGGAAGTAATTA_HT	3.54	10kb	top50perTarget	0.077494	0.18012
BCLAF1	MAFF	FALSE	1	taipale_tf_pairs__ELK1_HOXA1_RCCGGAAGTAATTA_HT	3.54	10kb	top50perTarget	0.150164	0.0485123
BCLAF1	MAGI3	FALSE	1	taipale_tf_pairs__ELK1_HOXA1_RCCGGAAGTAATTA_HT	3.54	10kb	top50perTarget	0.0758703	0.104773
BCLAF1	MAPK10	FALSE	1	taipale_tf_pairs__ELK1_HOXA1_RCCGGAAGTAATTA_HT	3.54	10kb	top50perTarget	0.0467954	0.0340465
BCLAF1	MBNL1	FALSE	1	taipale_tf_pairs__ELK1_HOXA1_RCCGGAAGTAATTA_HT	3.54	10kb	top50perTarget	0.163744	0.595692
BCLAF1	MBTPS1	FALSE	1	taipale_tf_pairs__ELK1_HOXA1_RCCGGAAGTAATTA_HT	3.54	10kb	top50perTarget	0.064012	0.218821
BCLAF1	MCL1	FALSE	1	taipale_tf_pairs__ELK1_HOXA1_RCCGGAAGTAATTA_HT	3.54	10kb	top50perTarget	0.189481	0.0711721
BCLAF1	MMADHC	FALSE	1	taipale_tf_pairs__ELK1_HOXA1_RCCGGAAGTAATTA_HT	3.54	10kb	top50perTarget	0.152528	0.0313815
BCLAF1	MORF4L1	FALSE	1	taipale_tf_pairs__ELK1_HOXA1_RCCGGAAGTAATTA_HT	3.54	10kb	top50perTarget	0.199879	1.21023
BCLAF1	MSL3	FALSE	1	taipale_tf_pairs__ELK1_HOXA1_RCCGGAAGTAATTA_HT	3.54	10kb	top50perTarget	0.0567509	0.177551
BCLAF1	MSN	FALSE	1	taipale_tf_pairs__ELK1_HOXA1_RCCGGAAGTAATTA_HT	3.54	10kb	top50perTarget	0.164419	0.0866585
BCLAF1	MYCBP2	FALSE	1	taipale_tf_pairs__ELK1_HOXA1_RCCGGAAGTAATTA_HT	3.54	10kb	top50perTarget	0.099582	1.03958
BCLAF1	MYSM1	FALSE	1	taipale_tf_pairs__ELK1_HOXA1_RCCGGAAGTAATTA_HT	3.54	10kb	top50perTarget	0.0959414	0.747408
BCLAF1	N6AMT1	FALSE	1	taipale_tf_pairs__ELK1_HOXA1_RCCGGAAGTAATTA_HT	3.54	10kb	top50perTarget	0.050934	1.14385
BCLAF1	NAPG	FALSE	1	taipale_tf_pairs__ELK1_HOXA1_RCCGGAAGTAATTA_HT	3.54	10kb	top50perTarget	0.0709766	0.112153
BCLAF1	NCOA2	FALSE	1	taipale_tf_pairs__ELK1_HOXA1_RCCGGAAGTAATTA_HT	3.54	10kb	top50perTarget	0.10327	0.720328
BCLAF1	NCOR1	FALSE	1	taipale_tf_pairs__ELK1_HOXA1_RCCGGAAGTAATTA_HT	3.54	10kb	top50perTarget	0.104314	0.111786
BCLAF1	NFAT5	FALSE	1	taipale_tf_pairs__ELK1_HOXA1_RCCGGAAGTAATTA_HT	3.54	10kb	top50perTarget	0.090867	0.260886
BCLAF1	NFIB	FALSE	1	taipale_tf_pairs__ELK1_HOXA1_RCCGGAAGTAATTA_HT	3.54	10kb	top50perTarget	0.225621	1.87594
BCLAF1	NKD1	FALSE	1	taipale_tf_pairs__ELK1_HOXA1_RCCGGAAGTAATTA_HT	3.54	10kb	top50perTarget	0.045293	0.250693
BCLAF1	NLRC5	FALSE	1	taipale_tf_pairs__ELK1_HOXA1_RCCGGAAGTAATTA_HT	3.54	10kb	top50perTarget	0.0451134	0.0430391
BCLAF1	NOTCH2	FALSE	1	taipale_tf_pairs__ELK1_HOXA1_RCCGGAAGTAATTA_HT	3.54	10kb	top50perTarget	0.0763851	0.217275
BCLAF1	NSD1	FALSE	1	taipale_tf_pairs__ELK1_HOXA1_RCCGGAAGTAATTA_HT	3.54	10kb	top50perTarget	0.118691	0.432198
BCLAF1	NTN4	FALSE	2	taipale_tf_pairs__ELK1_HOXA1_RCCGGAAGTAATTA_HT	3.54	10kb	top50perTarget	0.0687235	0.0482236
BCLAF1	OSBPL8	FALSE	1	taipale_tf_pairs__ELK1_HOXA1_RCCGGAAGTAATTA_HT	3.54	10kb	top50perTarget	0.0846493	0.198374
BCLAF1	OTUD6B	FALSE	1	taipale_tf_pairs__ELK1_HOXA1_RCCGGAAGTAATTA_HT	3.54	10kb	top50perTarget	0.0735738	0.256712
BCLAF1	OXR1	FALSE	1	taipale_tf_pairs__ELK1_HOXA1_RCCGGAAGTAATTA_HT	3.54	10kb	top50perTarget	0.0863077	0.0327005
BCLAF1	PCGF5	FALSE	1	taipale_tf_pairs__ELK1_HOXA1_RCCGGAAGTAATTA_HT	3.54	10kb	top50perTarget	0.0830063	0.0253145
BCLAF1	PDCL	FALSE	1	taipale_tf_pairs__ELK1_HOXA1_RCCGGAAGTAATTA_HT	3.54	10kb	top50perTarget	0.0436923	0.107614
BCLAF1	PDHX	FALSE	1	taipale_tf_pairs__ELK1_HOXA1_RCCGGAAGTAATTA_HT	3.54	10kb	top50perTarget	0.0915012	0.446233
BCLAF1	PDPR	FALSE	1	taipale_tf_pairs__ELK1_HOXA1_RCCGGAAGTAATTA_HT	3.54	10kb	top50perTarget	0.0496815	0.149485
BCLAF1	PHF13	FALSE	1	taipale_tf_pairs__ELK1_HOXA1_RCCGGAAGTAATTA_HT	3.54	10kb	top50perTarget	0.0636668	0.274395
BCLAF1	PPP1R12A	FALSE	1	taipale_tf_pairs__ELK1_HOXA1_RCCGGAAGTAATTA_HT	3.54	10kb	top50perTarget	0.104465	1.35758
BCLAF1	PRKCQ	FALSE	1	taipale_tf_pairs__ELK1_HOXA1_RCCGGAAGTAATTA_HT	3.54	10kb	top50perTarget	0.0896784	1.13215
BCLAF1	PRR5L	FALSE	2	taipale_tf_pairs__ELK1_HOXA1_RCCGGAAGTAATTA_HT	3.54	10kb	top50perTarget	0.0627929	0.203189
BCLAF1	PRRC1	FALSE	1	taipale_tf_pairs__ELK1_HOXA1_RCCGGAAGTAATTA_HT	3.54	10kb	top50perTarget	0.0932666	0.218954
BCLAF1	PRRT3	FALSE	1	taipale_tf_pairs__ELK1_HOXA1_RCCGGAAGTAATTA_HT	3.54	10kb	top50perTarget	0.03878	0.168041
BCLAF1	PTER	FALSE	1	taipale_tf_pairs__ELK1_HOXA1_RCCGGAAGTAATTA_HT	3.54	10kb	top50perTarget	0.098592	0.0373689
BCLAF1	PTPN4	FALSE	1	taipale_tf_pairs__ELK1_HOXA1_RCCGGAAGTAATTA_HT	3.54	10kb	top50perTarget	0.0766418	0.270544
BCLAF1	RAB14	FALSE	1	taipale_tf_pairs__ELK1_HOXA1_RCCGGAAGTAATTA_HT	3.54	10kb	top50perTarget	0.109693	0.370014
BCLAF1	RAB3GAP2	FALSE	1	taipale_tf_pairs__ELK1_HOXA1_RCCGGAAGTAATTA_HT	3.54	10kb	top50perTarget	0.0741646	0.1866
BCLAF1	RAI14	FALSE	2	taipale_tf_pairs__ELK1_HOXA1_RCCGGAAGTAATTA_HT	3.54	10kb	top50perTarget	0.189289	0.0571868
BCLAF1	REV1	FALSE	1	taipale_tf_pairs__ELK1_HOXA1_RCCGGAAGTAATTA_HT	3.54	10kb	top50perTarget	0.0734169	0.325885
BCLAF1	RNF11	FALSE	1	taipale_tf_pairs__ELK1_HOXA1_RCCGGAAGTAATTA_HT	3.54	10kb	top50perTarget	0.0971577	0.274742
BCLAF1	RNF13	FALSE	1	taipale_tf_pairs__ELK1_HOXA1_RCCGGAAGTAATTA_HT	3.54	10kb	top50perTarget	0.070773	0.102595
BCLAF1	RNF152	FALSE	2	taipale_tf_pairs__ELK1_HOXA1_RCCGGAAGTAATTA_HT	3.54	10kb	top50perTarget	0.0795034	0.117945
BCLAF1	RNF19A	FALSE	1	taipale_tf_pairs__ELK1_HOXA1_RCCGGAAGTAATTA_HT	3.54	10kb	top50perTarget	0.0948484	0.0400061
BCLAF1	RPP14	FALSE	1	taipale_tf_pairs__ELK1_HOXA1_RCCGGAAGTAATTA_HT	3.54	10kb	top50perTarget	0.0710155	0.102748
BCLAF1	RRBP1	FALSE	1	taipale_tf_pairs__ELK1_HOXA1_RCCGGAAGTAATTA_HT	3.54	10kb	top50perTarget	0.10077	0.391976
BCLAF1	SERPINB1	FALSE	1	taipale_tf_pairs__ELK1_HOXA1_RCCGGAAGTAATTA_HT	3.54	10kb	top50perTarget	0.0676105	0.0509978
BCLAF1	SF3B1	FALSE	1	taipale_tf_pairs__ELK1_HOXA1_RCCGGAAGTAATTA_HT	3.54	10kb	top50perTarget	0.152344	0.509746
BCLAF1	SGMS2	FALSE	1	taipale_tf_pairs__ELK1_HOXA1_RCCGGAAGTAATTA_HT	3.54	10kb	top50perTarget	0.0702883	0.0943368
BCLAF1	SH3D19	FALSE	1	taipale_tf_pairs__ELK1_HOXA1_RCCGGAAGTAATTA_HT	3.54	10kb	top50perTarget	0.0471113	0.125875
BCLAF1	SHROOM2	FALSE	1	taipale_tf_pairs__ELK1_HOXA1_RCCGGAAGTAATTA_HT	3.54	10kb	top50perTarget	0.0372214	0.328608
BCLAF1	SLC43A2	FALSE	1	taipale_tf_pairs__ELK1_HOXA1_RCCGGAAGTAATTA_HT	3.54	10kb	top50perTarget	0.0636493	0.110738
BCLAF1	SMC3	FALSE	1	taipale_tf_pairs__ELK1_HOXA1_RCCGGAAGTAATTA_HT	3.54	10kb	top50perTarget	0.181848	1.10871
BCLAF1	SNX27	FALSE	1	taipale_tf_pairs__ELK1_HOXA1_RCCGGAAGTAATTA_HT	3.54	10kb	top50perTarget	0.071083	0.196428
BCLAF1	SOCS6	FALSE	1	taipale_tf_pairs__ELK1_HOXA1_RCCGGAAGTAATTA_HT	3.54	10kb	top50perTarget	0.0542698	0.558994
BCLAF1	SPATA13	FALSE	1	taipale_tf_pairs__ELK1_HOXA1_RCCGGAAGTAATTA_HT	3.54	10kb	top50perTarget	0.0510122	0.304379
BCLAF1	SPTBN1	FALSE	1	taipale_tf_pairs__ELK1_HOXA1_RCCGGAAGTAATTA_HT	3.54	10kb	top50perTarget	0.118279	0.331967
BCLAF1	STAU2	FALSE	1	taipale_tf_pairs__ELK1_HOXA1_RCCGGAAGTAATTA_HT	3.54	10kb	top50perTarget	0.0869578	0.0566287
BCLAF1	TAPT1	FALSE	1	taipale_tf_pairs__ELK1_HOXA1_RCCGGAAGTAATTA_HT	3.54	10kb	top50perTarget	0.0480142	0.122055
BCLAF1	TBC1D23	FALSE	1	taipale_tf_pairs__ELK1_HOXA1_RCCGGAAGTAATTA_HT	3.54	10kb	top50perTarget	0.0719129	0.304183
BCLAF1	THUMPD2	FALSE	1	taipale_tf_pairs__ELK1_HOXA1_RCCGGAAGTAATTA_HT	3.54	10kb	top50perTarget	0.0542611	0.175669
BCLAF1	TICAM1	FALSE	1	taipale_tf_pairs__ELK1_HOXA1_RCCGGAAGTAATTA_HT	3.54	10kb	top50perTarget	0.0365072	0.224333
BCLAF1	TKT	FALSE	1	taipale_tf_pairs__ELK1_HOXA1_RCCGGAAGTAATTA_HT	3.54	10kb	top50perTarget	0.0999054	0.0852285
BCLAF1	TMEM168	FALSE	1	taipale_tf_pairs__ELK1_HOXA1_RCCGGAAGTAATTA_HT	3.54	10kb	top50perTarget	0.0607051	0.197033
BCLAF1	TNPO1	FALSE	1	taipale_tf_pairs__ELK1_HOXA1_RCCGGAAGTAATTA_HT	3.54	10kb	top50perTarget	0.113721	0.0657677
BCLAF1	TOB2	FALSE	1	taipale_tf_pairs__ELK1_HOXA1_RCCGGAAGTAATTA_HT	3.54	10kb	top50perTarget	0.102365	0.769482
BCLAF1	TP53BP1	FALSE	1	taipale_tf_pairs__ELK1_HOXA1_RCCGGAAGTAATTA_HT	3.54	10kb	top50perTarget	0.0646699	0.229921
BCLAF1	TRIB2	FALSE	1	taipale_tf_pairs__ELK1_HOXA1_RCCGGAAGTAATTA_HT	3.54	10kb	top50perTarget	0.0324226	0.0255804
BCLAF1	TRIM26	FALSE	1	taipale_tf_pairs__ELK1_HOXA1_RCCGGAAGTAATTA_HT	3.54	10kb	top50perTarget	0.0882802	0.0527959
BCLAF1	TRRAP	FALSE	1	taipale_tf_pairs__ELK1_HOXA1_RCCGGAAGTAATTA_HT	3.54	10kb	top50perTarget	0.0729766	0.627978
BCLAF1	TSEN2	FALSE	1	taipale_tf_pairs__ELK1_HOXA1_RCCGGAAGTAATTA_HT	3.54	10kb	top50perTarget	0.0437375	0.200966
BCLAF1	TSPAN17	FALSE	1	taipale_tf_pairs__ELK1_HOXA1_RCCGGAAGTAATTA_HT	3.54	10kb	top50perTarget	0.055614	0.143077
BCLAF1	TTBK2	FALSE	1	taipale_tf_pairs__ELK1_HOXA1_RCCGGAAGTAATTA_HT	3.54	10kb	top50perTarget	0.0357205	0.35608
BCLAF1	UBR2	FALSE	1	taipale_tf_pairs__ELK1_HOXA1_RCCGGAAGTAATTA_HT	3.54	10kb	top50perTarget	0.0740701	0.348877
BCLAF1	USP24	FALSE	1	taipale_tf_pairs__ELK1_HOXA1_RCCGGAAGTAATTA_HT	3.54	10kb	top50perTarget	0.0697555	0.104616
BCLAF1	UTRN	FALSE	1	taipale_tf_pairs__ELK1_HOXA1_RCCGGAAGTAATTA_HT	3.54	10kb	top50perTarget	0.0662626	0.148365
BCLAF1	VPS8	FALSE	1	taipale_tf_pairs__ELK1_HOXA1_RCCGGAAGTAATTA_HT	3.54	10kb	top50perTarget	0.0455726	0.243851
BCLAF1	WARS2	FALSE	1	taipale_tf_pairs__ELK1_HOXA1_RCCGGAAGTAATTA_HT	3.54	10kb	top50perTarget	0.0528562	0.179859
BCLAF1	WWTR1	FALSE	2	taipale_tf_pairs__ELK1_HOXA1_RCCGGAAGTAATTA_HT	3.54	10kb	top50perTarget	0.107283	0.541952
BCLAF1	XRCC5	FALSE	1	taipale_tf_pairs__ELK1_HOXA1_RCCGGAAGTAATTA_HT	3.54	10kb	top50perTarget	0.251617	1.60694
BCLAF1	ZMAT3	FALSE	1	taipale_tf_pairs__ELK1_HOXA1_RCCGGAAGTAATTA_HT	3.54	10kb	top50perTarget	0.0822348	0.0682223
BCLAF1	ZNF148	FALSE	1	taipale_tf_pairs__ELK1_HOXA1_RCCGGAAGTAATTA_HT	3.54	10kb	top50perTarget	0.0946549	0.101157
BCLAF1	ZNF260	FALSE	1	taipale_tf_pairs__ELK1_HOXA1_RCCGGAAGTAATTA_HT	3.54	10kb	top50perTarget	0.0468906	0.295967
BCLAF1	ZNF280D	FALSE	1	taipale_tf_pairs__ELK1_HOXA1_RCCGGAAGTAATTA_HT	3.54	10kb	top50perTarget	0.0388065	0.196791
BCLAF1	ZNF317	FALSE	1	taipale_tf_pairs__ELK1_HOXA1_RCCGGAAGTAATTA_HT	3.54	10kb	top50perTarget	0.0457091	0.281181
BCLAF1	ZNF43	FALSE	1	taipale_tf_pairs__ELK1_HOXA1_RCCGGAAGTAATTA_HT	3.54	10kb	top50perTarget	0.0721805	0.511785
BCLAF1	ZNF445	FALSE	1	taipale_tf_pairs__ELK1_HOXA1_RCCGGAAGTAATTA_HT	3.54	10kb	top50perTarget	0.0320312	0.235983
BCLAF1	ZNF473	FALSE	1	taipale_tf_pairs__ELK1_HOXA1_RCCGGAAGTAATTA_HT	3.54	10kb	top50perTarget	0.0415386	0.198309
BCLAF1	ZNF618	FALSE	1	taipale_tf_pairs__ELK1_HOXA1_RCCGGAAGTAATTA_HT	3.54	10kb	top50perTarget	0.112555	0.155381
BCLAF1	ZNRF3	FALSE	1	taipale_tf_pairs__ELK1_HOXA1_RCCGGAAGTAATTA_HT	3.54	10kb	top50perTarget	0.0641451	1.12225
BCLAF1	AMMECR1	FALSE	1	taipale_tf_pairs__FOXO1_ELK3_RCCGGAWGTKKW_CAP	3.43	10kb	top50perTarget	0.0831007	0.43562
BCLAF1	CCDC93	FALSE	1	taipale_tf_pairs__FOXO1_ELK3_RCCGGAWGTKKW_CAP	3.43	10kb	top50perTarget	0.0680265	0.180478
BCLAF1	FMNL3	FALSE	1	taipale_tf_pairs__FOXO1_ELK3_RCCGGAWGTKKW_CAP	3.43	10kb	top50perTarget	0.0614061	0.132634
BCLAF1	PCMTD2	FALSE	1	taipale_tf_pairs__FOXO1_ELK3_RCCGGAWGTKKW_CAP	3.43	10kb	top50perTarget	0.0870451	0.132236
BCLAF1	PUS3	FALSE	1	taipale_tf_pairs__FOXO1_ELK3_RCCGGAWGTKKW_CAP	3.43	10kb	top50perTarget	0.0532175	0.0516905
BCLAF1	RAD21	FALSE	1	taipale_tf_pairs__FOXO1_ELK3_RCCGGAWGTKKW_CAP	3.43	10kb	top50perTarget	0.255216	0.545177
BCLAF1	RBM14	FALSE	1	taipale_tf_pairs__FOXO1_ELK3_RCCGGAWGTKKW_CAP	3.43	10kb	top50perTarget	0.0756925	0.0486344
BCLAF1	BAHD1	FALSE	1	taipale_tf_pairs__HOXB2_ELK1_TAATKRCCGGAAGNN_CAP_repr	3.15	500bp	top50perTarget	0.0659172	0.0824239
BCLAF1	EDEM1	FALSE	1	taipale_tf_pairs__HOXB2_ELK1_TAATKRCCGGAAGNN_CAP_repr	3.15	500bp	top50perTarget	0.0334772	0.0515697
BCLAF1	EIF5	FALSE	1	taipale_tf_pairs__HOXB2_ELK1_TAATKRCCGGAAGNN_CAP_repr	3.15	500bp	top50perTarget	0.194672	1.16553
BCLAF1	MDM2	FALSE	1	taipale_tf_pairs__HOXB2_ELK1_TAATKRCCGGAAGNN_CAP_repr	3.15	500bp	top50perTarget	0.116872	0.48771
BCLAF1	MLLT10	FALSE	1	taipale_tf_pairs__HOXB2_ELK1_TAATKRCCGGAAGNN_CAP_repr	3.15	500bp	top50perTarget	0.102396	0.0738015
BCLAF1	RUFY3	FALSE	1	taipale_tf_pairs__HOXB2_ELK1_TAATKRCCGGAAGNN_CAP_repr	3.15	500bp	top50perTarget	0.0671168	0.523768
BCLAF1	SLC25A44	FALSE	1	taipale_tf_pairs__HOXB2_ELK1_TAATKRCCGGAAGNN_CAP_repr	3.15	500bp	top50perTarget	0.0756483	0.439041
BCLAF1	SSH1	FALSE	1	taipale_tf_pairs__HOXB2_ELK1_TAATKRCCGGAAGNN_CAP_repr	3.15	500bp	top50perTarget	0.0399722	0.135281
BCLAF1	TSPAN12	FALSE	1	taipale_tf_pairs__HOXB2_ELK1_TAATKRCCGGAAGNN_CAP_repr	3.15	500bp	top50perTarget	0.0707408	0.0482156
BCLAF1	ZCCHC2	FALSE	1	taipale_tf_pairs__HOXB2_ELK1_TAATKRCCGGAAGNN_CAP_repr	3.15	500bp	top50perTarget	0.0836622	0.670016
BCLAF1	ZNF347	FALSE	1	taipale_tf_pairs__HOXB2_ELK1_TAATKRCCGGAAGNN_CAP_repr	3.15	500bp	top50perTarget	0.0426866	0.370997
BHLHE40	APEX1	TRUE	2	transfac_pro__M07635	3.55	500bp	top50perTarget	0.120607	0.0203658
BHLHE40	ATXN3	TRUE	3	transfac_pro__M07635	3.55	500bp	top50perTarget	0.0545817	0.178851
BHLHE40	BMP2K	TRUE	2	transfac_pro__M07635	3.55	500bp	top50perTarget	0.0764168	0.0322312
BHLHE40	BTBD7	TRUE	2	transfac_pro__M07635	3.55	500bp	top50perTarget	0.0493976	0.300258
BHLHE40	CCNG2	TRUE	3	transfac_pro__M07635	3.55	500bp	top50perTarget	0.0855779	0.341259
BHLHE40	CGN	TRUE	3	transfac_pro__M07635	3.55	500bp	top50perTarget	0.0780172	0.154994
BHLHE40	CPEB4	TRUE	3	transfac_pro__M07635	3.55	500bp	top50perTarget	0.049079	0.644467
BHLHE40	FBXO33	TRUE	3	transfac_pro__M07635	3.55	500bp	top50perTarget	0.0441545	0.643632
BHLHE40	FNIP1	TRUE	3	transfac_pro__M07635	3.55	500bp	top50perTarget	0.0635966	1.16329
BHLHE40	GALT	TRUE	3	transfac_pro__M07635	3.55	500bp	top50perTarget	0.0640219	0.0763249
BHLHE40	HDAC5	TRUE	3	transfac_pro__M07635	3.55	500bp	top50perTarget	0.0348285	0.180435
BHLHE40	HIF1A	TRUE	3	transfac_pro__M07635	3.55	500bp	top50perTarget	0.0866195	0.0451429
BHLHE40	IP6K1	TRUE	3	transfac_pro__M07635	3.55	500bp	top50perTarget	0.0509467	0.0871851
BHLHE40	KAT5	TRUE	2	transfac_pro__M07635	3.55	500bp	top50perTarget	0.0339057	0.738341
BHLHE40	KHDRBS1	TRUE	3	transfac_pro__M07635	3.55	500bp	top50perTarget	0.148238	0.0424712
BHLHE40	KLF11	TRUE	3	transfac_pro__M07635	3.55	500bp	top50perTarget	0.071487	0.289429
BHLHE40	KLHL12	TRUE	3	transfac_pro__M07635	3.55	500bp	top50perTarget	0.0448314	0.186328
BHLHE40	KLHL28	TRUE	3	transfac_pro__M07635	3.55	500bp	top50perTarget	0.046214	0.60491
BHLHE40	LATS2	TRUE	3	transfac_pro__M07635	3.55	500bp	top50perTarget	0.080323	0.157421
BHLHE40	LMTK3	TRUE	3	transfac_pro__M07635	3.55	500bp	top50perTarget	0.0600127	0.161688
BHLHE40	MAFF	TRUE	3	transfac_pro__M07635	3.55	500bp	top50perTarget	0.169542	0.525231
BHLHE40	MAPK3	TRUE	3	transfac_pro__M07635	3.55	500bp	top50perTarget	0.0514105	0.0308594
BHLHE40	MLX	TRUE	3	transfac_pro__M07635	3.55	500bp	top50perTarget	0.0837728	0.0235304
BHLHE40	MXD4	TRUE	2	transfac_pro__M07635	3.55	500bp	top50perTarget	0.0389646	0.2141
BHLHE40	NR1D1	TRUE	3	transfac_pro__M07635	3.55	500bp	top50perTarget	0.0398517	0.670463
BHLHE40	PER2	TRUE	3	transfac_pro__M07635	3.55	500bp	top50perTarget	0.0517465	0.148846
BHLHE40	RAB21	TRUE	3	transfac_pro__M07635	3.55	500bp	top50perTarget	0.0838376	0.0235301
BHLHE40	RAB3IL1	TRUE	3	transfac_pro__M07635	3.55	500bp	top50perTarget	0.0417887	0.277742
BHLHE40	RAB7A	TRUE	3	transfac_pro__M07635	3.55	500bp	top50perTarget	0.172046	0.060388
BHLHE40	RLF	TRUE	2	transfac_pro__M07635	3.55	500bp	top50perTarget	0.0754168	0.0835718
BHLHE40	RRAGC	TRUE	3	transfac_pro__M07635	3.55	500bp	top50perTarget	0.0879514	0.152035
BHLHE40	RSPRY1	TRUE	3	transfac_pro__M07635	3.55	500bp	top50perTarget	0.0530295	0.169858
BHLHE40	SEC24A	TRUE	2	transfac_pro__M07635	3.55	500bp	top50perTarget	0.0431053	0.270363
BHLHE40	SF3B1	TRUE	2	transfac_pro__M07635	3.55	500bp	top50perTarget	0.109658	0.0291234
BHLHE40	SGK1	TRUE	3	transfac_pro__M07635	3.55	500bp	top50perTarget	0.0796444	0.0443258
BHLHE40	SIK3	TRUE	3	transfac_pro__M07635	3.55	500bp	top50perTarget	0.0554958	0.100075
BHLHE40	SNRNP48	TRUE	2	transfac_pro__M07635	3.55	500bp	top50perTarget	0.0372875	0.18989
BHLHE40	SOCS5	TRUE	2	transfac_pro__M07635	3.55	500bp	top50perTarget	0.0652832	0.0569729
BHLHE40	SPPL3	TRUE	3	transfac_pro__M07635	3.55	500bp	top50perTarget	0.0594034	0.0648845
BHLHE40	STX4	TRUE	3	transfac_pro__M07635	3.55	500bp	top50perTarget	0.0552197	0.183261
BHLHE40	SUPV3L1	TRUE	3	transfac_pro__M07635	3.55	500bp	top50perTarget	0.0631738	0.0323361
BHLHE40	SYBU	TRUE	1	transfac_pro__M07635	3.55	500bp	top50perTarget	0.0587462	0.576316
BHLHE40	TEF	TRUE	3	transfac_pro__M07635	3.55	500bp	top50perTarget	0.0308723	0.207596
BHLHE40	TEX10	TRUE	3	transfac_pro__M07635	3.55	500bp	top50perTarget	0.0502626	0.102572
BHLHE40	TNFAIP3	TRUE	3	transfac_pro__M07635	3.55	500bp	top50perTarget	0.155689	0.309707
BHLHE40	UVRAG	TRUE	3	transfac_pro__M07635	3.55	500bp	top50perTarget	0.0578056	0.593317
BHLHE40	WBP2	TRUE	3	transfac_pro__M07635	3.55	500bp	top50perTarget	0.093146	0.0864208
BHLHE40	WWP2	TRUE	3	transfac_pro__M07635	3.55	500bp	top50perTarget	0.0395359	0.114751
BHLHE40	YPEL5	TRUE	2	transfac_pro__M07635	3.55	500bp	top50perTarget	0.151593	0.0159385
BHLHE40	ZNF318	TRUE	3	transfac_pro__M07635	3.55	500bp	top50perTarget	0.0369424	0.118816
BHLHE40	PBXIP1	TRUE	2	taipale__BHLHB2_DBD_NKCACGTGMN	3.14	500bp	top50perTarget	0.0369337	0.292976
BHLHE40	ACOX1	FALSE	1	flyfactorsurvey__tgo_cyc_SANGER_5_FBgn0015014	3.12	500bp	top50perTarget	0.0499135	0.0746569
BHLHE40	BCL11A	FALSE	1	flyfactorsurvey__tgo_cyc_SANGER_5_FBgn0015014	3.12	500bp	top50perTarget	0.0580339	0.0213599
BHLHE40	ETV3	FALSE	1	flyfactorsurvey__tgo_cyc_SANGER_5_FBgn0015014	3.12	500bp	top50perTarget	0.0772233	0.461194
BHLHE40	FAM50A	FALSE	1	flyfactorsurvey__tgo_cyc_SANGER_5_FBgn0015014	3.12	500bp	top50perTarget	0.0480098	0.0573502
BHLHE40	GNA13	FALSE	1	flyfactorsurvey__tgo_cyc_SANGER_5_FBgn0015014	3.12	500bp	top50perTarget	0.0752704	0.479578
BHLHE40	KLF6	FALSE	1	flyfactorsurvey__tgo_cyc_SANGER_5_FBgn0015014	3.12	500bp	top50perTarget	0.205192	0.433588
BHLHE40	MMS19	FALSE	1	flyfactorsurvey__tgo_cyc_SANGER_5_FBgn0015014	3.12	500bp	top50perTarget	0.0448434	0.1873
BHLHE40	NAB2	FALSE	1	flyfactorsurvey__tgo_cyc_SANGER_5_FBgn0015014	3.12	500bp	top50perTarget	0.0815409	0.352497
BHLHE40	NCK1	FALSE	1	flyfactorsurvey__tgo_cyc_SANGER_5_FBgn0015014	3.12	500bp	top50perTarget	0.120565	1.12731
BHLHE40	NRBF2	FALSE	1	flyfactorsurvey__tgo_cyc_SANGER_5_FBgn0015014	3.12	500bp	top50perTarget	0.0515735	0.181779
BHLHE40	PDGFB	FALSE	1	flyfactorsurvey__tgo_cyc_SANGER_5_FBgn0015014	3.12	500bp	top50perTarget	0.0687162	0.102535
BHLHE40	PTGS2	FALSE	1	flyfactorsurvey__tgo_cyc_SANGER_5_FBgn0015014	3.12	500bp	top50perTarget	0.0511034	0.250235
BHLHE40	SLC2A13	FALSE	1	flyfactorsurvey__tgo_cyc_SANGER_5_FBgn0015014	3.12	500bp	top50perTarget	0.0397636	0.111975
BHLHE40	STAT6	FALSE	1	flyfactorsurvey__tgo_cyc_SANGER_5_FBgn0015014	3.12	500bp	top50perTarget	0.0756275	0.0425819
BHLHE40	TRIB1	FALSE	1	flyfactorsurvey__tgo_cyc_SANGER_5_FBgn0015014	3.12	500bp	top50perTarget	0.142805	0.0175434
BHLHE40	YTHDF1	FALSE	1	flyfactorsurvey__tgo_cyc_SANGER_5_FBgn0015014	3.12	500bp	top50perTarget	0.0921691	0.0754439
BHLHE41	ABHD2	FALSE	1	tfdimers__MD00343	3.08	10kb	top50perTarget	0.0468375	0.0732318
BHLHE41	ALAD	FALSE	1	tfdimers__MD00343	3.08	10kb	top50perTarget	0.101192	2.06016
BHLHE41	ANPEP	FALSE	1	tfdimers__MD00343	3.08	10kb	top50perTarget	0.10857	0.370049
BHLHE41	ANXA2	FALSE	1	tfdimers__MD00343	3.08	10kb	top50perTarget	0.205014	0.5055
BHLHE41	BAIAP2L1	FALSE	1	tfdimers__MD00343	3.08	10kb	top50perTarget	0.105498	1.01506
BHLHE41	CCNI	FALSE	1	tfdimers__MD00343	3.08	10kb	top50perTarget	0.185513	0.0855895
BHLHE41	CD109	FALSE	1	tfdimers__MD00343	3.08	10kb	top50perTarget	0.0448875	0.243103
BHLHE41	CDK17	FALSE	1	tfdimers__MD00343	3.08	10kb	top50perTarget	0.0508203	0.348837
BHLHE41	CGNL1	FALSE	1	tfdimers__MD00343	3.08	10kb	top50perTarget	0.0830341	2.47628
BHLHE41	CHD9	FALSE	1	tfdimers__MD00343	3.08	10kb	top50perTarget	0.0807373	0.944215
BHLHE41	CLASP1	FALSE	1	tfdimers__MD00343	3.08	10kb	top50perTarget	0.0627839	0.322433
BHLHE41	CNOT8	FALSE	1	tfdimers__MD00343	3.08	10kb	top50perTarget	0.0919088	0.215886
BHLHE41	COL18A1	FALSE	1	tfdimers__MD00343	3.08	10kb	top50perTarget	0.0696183	0.173821
BHLHE41	CORO2A	FALSE	1	tfdimers__MD00343	3.08	10kb	top50perTarget	0.0798644	0.240836
BHLHE41	CSNK1G1	FALSE	1	tfdimers__MD00343	3.08	10kb	top50perTarget	0.051343	0.194192
BHLHE41	CSRNP2	FALSE	1	tfdimers__MD00343	3.08	10kb	top50perTarget	0.0515035	0.106417
BHLHE41	CTDSPL	FALSE	1	tfdimers__MD00343	3.08	10kb	top50perTarget	0.0877294	0.242129
BHLHE41	DCAF5	FALSE	1	tfdimers__MD00343	3.08	10kb	top50perTarget	0.0754141	0.490077
BHLHE41	DSTYK	FALSE	1	tfdimers__MD00343	3.08	10kb	top50perTarget	0.0455533	0.145075
BHLHE41	ECH1	FALSE	1	tfdimers__MD00343	3.08	10kb	top50perTarget	0.103038	0.0883492
BHLHE41	ELK3	FALSE	1	tfdimers__MD00343	3.08	10kb	top50perTarget	0.0819831	0.872483
BHLHE41	ESCO1	FALSE	1	tfdimers__MD00343	3.08	10kb	top50perTarget	0.0821	0.367809
BHLHE41	GNAI2	FALSE	1	tfdimers__MD00343	3.08	10kb	top50perTarget	0.140367	0.0447927
BHLHE41	KIF1B	FALSE	1	tfdimers__MD00343	3.08	10kb	top50perTarget	0.0857858	0.131637
BHLHE41	L3MBTL1	FALSE	1	tfdimers__MD00343	3.08	10kb	top50perTarget	0.0330881	0.173855
BHLHE41	LPIN1	FALSE	1	tfdimers__MD00343	3.08	10kb	top50perTarget	0.0742716	0.463698
BHLHE41	LUZP1	FALSE	1	tfdimers__MD00343	3.08	10kb	top50perTarget	0.100479	1.37917
BHLHE41	N4BP3	FALSE	1	tfdimers__MD00343	3.08	10kb	top50perTarget	0.0496018	0.386798
BHLHE41	NAB2	FALSE	1	tfdimers__MD00343	3.08	10kb	top50perTarget	0.075442	0.100343
BHLHE41	NAT8L	FALSE	1	tfdimers__MD00343	3.08	10kb	top50perTarget	0.0606218	0.101766
BHLHE41	NDST1	FALSE	1	tfdimers__MD00343	3.08	10kb	top50perTarget	0.0728354	0.322298
BHLHE41	NXN	FALSE	1	tfdimers__MD00343	3.08	10kb	top50perTarget	0.0444902	0.0844426
BHLHE41	OSTF1	FALSE	1	tfdimers__MD00343	3.08	10kb	top50perTarget	0.0686133	0.0941137
BHLHE41	PAK6	FALSE	1	tfdimers__MD00343	3.08	10kb	top50perTarget	0.0322552	0.200824
BHLHE41	PAQR7	FALSE	1	tfdimers__MD00343	3.08	10kb	top50perTarget	0.0863835	0.942235
BHLHE41	PARP16	FALSE	1	tfdimers__MD00343	3.08	10kb	top50perTarget	0.0355989	0.493043
BHLHE41	PGAP2	FALSE	1	tfdimers__MD00343	3.08	10kb	top50perTarget	0.0621231	0.150405
BHLHE41	PLEKHA2	FALSE	1	tfdimers__MD00343	3.08	10kb	top50perTarget	0.11554	1.56907
BHLHE41	PLEKHH1	FALSE	1	tfdimers__MD00343	3.08	10kb	top50perTarget	0.0433641	0.695945
BHLHE41	PPP1R13B	FALSE	1	tfdimers__MD00343	3.08	10kb	top50perTarget	0.0645797	0.488693
BHLHE41	PPP3CB	FALSE	1	tfdimers__MD00343	3.08	10kb	top50perTarget	0.0934295	0.0721359
BHLHE41	PTAFR	FALSE	1	tfdimers__MD00343	3.08	10kb	top50perTarget	0.109633	1.87169
BHLHE41	PTPN13	FALSE	1	tfdimers__MD00343	3.08	10kb	top50perTarget	0.0641855	0.249056
BHLHE41	PXN	FALSE	1	tfdimers__MD00343	3.08	10kb	top50perTarget	0.0801365	0.263608
BHLHE41	RARA	FALSE	1	tfdimers__MD00343	3.08	10kb	top50perTarget	0.0839425	1.35227
BHLHE41	RTN4	FALSE	1	tfdimers__MD00343	3.08	10kb	top50perTarget	0.137388	0.0629544
BHLHE41	RUFY3	FALSE	1	tfdimers__MD00343	3.08	10kb	top50perTarget	0.0687044	0.79957
BHLHE41	SDHAF1	FALSE	1	tfdimers__MD00343	3.08	10kb	top50perTarget	0.0313902	0.206584
BHLHE41	SEMA3F	FALSE	1	tfdimers__MD00343	3.08	10kb	top50perTarget	0.0830501	0.377846
BHLHE41	SEMA4B	FALSE	1	tfdimers__MD00343	3.08	10kb	top50perTarget	0.185089	5.12252
BHLHE41	SH3BP4	FALSE	1	tfdimers__MD00343	3.08	10kb	top50perTarget	0.0872353	0.515507
BHLHE41	SLC23A2	FALSE	1	tfdimers__MD00343	3.08	10kb	top50perTarget	0.0703242	0.997276
BHLHE41	SLC35A3	FALSE	1	tfdimers__MD00343	3.08	10kb	top50perTarget	0.135738	0.899367
BHLHE41	SMAP2	FALSE	1	tfdimers__MD00343	3.08	10kb	top50perTarget	0.083115	0.909517
BHLHE41	SQSTM1	FALSE	1	tfdimers__MD00343	3.08	10kb	top50perTarget	0.140274	0.0404039
BHLHE41	TNFAIP8	FALSE	1	tfdimers__MD00343	3.08	10kb	top50perTarget	0.0467647	0.39955
BHLHE41	TNIP2	FALSE	1	tfdimers__MD00343	3.08	10kb	top50perTarget	0.0504639	0.166787
BHLHE41	TP53BP2	FALSE	1	tfdimers__MD00343	3.08	10kb	top50perTarget	0.0815275	0.0643185
BHLHE41	TSKU	FALSE	1	tfdimers__MD00343	3.08	10kb	top50perTarget	0.0728058	0.166942
BHLHE41	TULP3	FALSE	1	tfdimers__MD00343	3.08	10kb	top50perTarget	0.077016	0.0730515
BHLHE41	USP34	FALSE	1	tfdimers__MD00343	3.08	10kb	top50perTarget	0.126137	0.643499
BHLHE41	ZFHX3	FALSE	1	tfdimers__MD00343	3.08	10kb	top50perTarget	0.0549211	0.0647082
BHLHE41	ZMYM2	FALSE	1	tfdimers__MD00343	3.08	10kb	top50perTarget	0.102357	0.101653
CEBPA	FOXP1	FALSE	6	tfdimers__MD00577	5.02	500bp	top50perTarget	0.0350814	0.0945379
CEBPA	LCP1	FALSE	3	tfdimers__MD00577	5.02	500bp	top50perTarget	0.0381306	0.502685
CEBPA	MMP14	FALSE	5	tfdimers__MD00577	5.02	500bp	top50perTarget	0.0585541	0.135113
CEBPA	PIM1	FALSE	6	tfdimers__MD00577	5.02	500bp	top50perTarget	0.0448415	0.138598
CEBPA	PMP22	FALSE	2	tfdimers__MD00577	5.02	500bp	top50perTarget	0.0499298	0.0986253
CEBPA	SGK1	FALSE	5	tfdimers__MD00577	5.02	500bp	top50perTarget	0.0309307	0.0260568
CEBPA	SRGN	FALSE	2	tfdimers__MD00577	5.02	500bp	top50perTarget	0.0564549	0.115717
CEBPA	BCL2A1	FALSE	2	tfdimers__MD00138	3.68	500bp	top50perTarget	0.0741171	0.214218
CEBPA	CECR2	FALSE	1	tfdimers__MD00138	3.68	500bp	top50perTarget	0.0989244	0.332411
CEBPA	CELF2	FALSE	2	tfdimers__MD00138	3.68	500bp	top50perTarget	0.0633726	0.142318
CEBPA	CTSS	FALSE	2	tfdimers__MD00138	3.68	500bp	top50perTarget	0.063658	0.310763
CEBPA	VIM	FALSE	1	tfdimers__MD00138	3.68	500bp	top50perTarget	0.0643748	0.20502
CEBPA	ZMIZ1	FALSE	3	tfdimers__MD00138	3.68	500bp	top50perTarget	0.0328894	0.119238
CEBPA	ETV5	FALSE	1	tfdimers__MD00139	3.46	500bp	top50perTarget	0.0381575	0.0980368
CEBPA	AIFM3	FALSE	1	tfdimers__MD00414	3.33	500bp	top50perTarget	0.0708447	0.0793256
CEBPA	C1QB	FALSE	1	tfdimers__MD00414	3.33	500bp	top50perTarget	0.0941039	0.464806
CEBPA	CCL7	FALSE	1	tfdimers__MD00414	3.33	500bp	top50perTarget	0.0612552	0.228759
CEBPA	GATM	FALSE	1	tfdimers__MD00414	3.33	500bp	top50perTarget	0.0925426	0.356429
CEBPA	ID2	FALSE	1	tfdimers__MD00414	3.33	500bp	top50perTarget	0.0534305	0.437477
CEBPA	MAF	FALSE	1	tfdimers__MD00414	3.33	500bp	top50perTarget	0.0548787	0.556165
CEBPA	NHSL2	FALSE	1	tfdimers__MD00414	3.33	500bp	top50perTarget	0.0627479	0.181798
CEBPA	PMEPA1	FALSE	2	tfdimers__MD00414	3.33	500bp	top50perTarget	0.0373905	0.0485794
CEBPA	RPS9	FALSE	1	tfdimers__MD00414	3.33	500bp	top50perTarget	0.0543635	0.0248985
CEBPG	GDF15	FALSE	1	taipale_tf_pairs__ATF4_TEF_RNMTGATGCAATN_CAP	4.5	10kb	top50perTarget	0.140626	1.70436
CEBPG	KCTD15	FALSE	1	taipale_tf_pairs__ATF4_TEF_RNMTGATGCAATN_CAP	4.5	10kb	top50perTarget	0.0666615	0.579146
CEBPG	KLF3	FALSE	1	taipale_tf_pairs__ATF4_TEF_RNMTGATGCAATN_CAP	4.5	10kb	top50perTarget	0.0645877	0.0656927
CEBPG	LYSMD3	FALSE	1	taipale_tf_pairs__ATF4_TEF_RNMTGATGCAATN_CAP	4.5	10kb	top50perTarget	0.0588411	0.0758258
CEBPG	PPID	FALSE	1	taipale_tf_pairs__ATF4_TEF_RNMTGATGCAATN_CAP	4.5	10kb	top50perTarget	0.0578268	0.0342693
CEBPG	RPS6KA2	FALSE	1	taipale_tf_pairs__ATF4_TEF_RNMTGATGCAATN_CAP	4.5	10kb	top50perTarget	0.0673238	0.372117
CEBPG	SLC7A11	FALSE	1	taipale_tf_pairs__ATF4_TEF_RNMTGATGCAATN_CAP	4.5	10kb	top50perTarget	0.0768256	0.92099
CEBPG	SVIL	FALSE	1	taipale_tf_pairs__ATF4_TEF_RNMTGATGCAATN_CAP	4.5	10kb	top50perTarget	0.110105	1.62153
CEBPG	TEF	FALSE	1	taipale_tf_pairs__ATF4_TEF_RNMTGATGCAATN_CAP	4.5	10kb	top50perTarget	0.0476353	0.642385
CEBPG	WIPI1	FALSE	1	taipale_tf_pairs__ATF4_TEF_RNMTGATGCAATN_CAP	4.5	10kb	top50perTarget	0.0702842	0.649173
CEBPG	ALKBH5	TRUE	4	taipale_tf_pairs__CEBPG_ATF4_NNATGAYGCAAT_CAP	4.45	10kb	top50perTarget	0.0867222	0.615437
CEBPG	ATF3	TRUE	4	taipale_tf_pairs__CEBPG_ATF4_NNATGAYGCAAT_CAP	4.45	10kb	top50perTarget	0.104236	0.066506
CEBPG	ATF5	TRUE	4	taipale_tf_pairs__CEBPG_ATF4_NNATGAYGCAAT_CAP	4.45	10kb	top50perTarget	0.0673634	0.115821
CEBPG	BUD31	TRUE	4	taipale_tf_pairs__CEBPG_ATF4_NNATGAYGCAAT_CAP	4.45	10kb	top50perTarget	0.0665394	0.0210062
CEBPG	CHAC1	TRUE	4	taipale_tf_pairs__CEBPG_ATF4_NNATGAYGCAAT_CAP	4.45	10kb	top50perTarget	0.0639348	1.03586
CEBPG	CHMP4C	TRUE	4	taipale_tf_pairs__CEBPG_ATF4_NNATGAYGCAAT_CAP	4.45	10kb	top50perTarget	0.09226	1.38841
CEBPG	CLIC4	TRUE	3	taipale_tf_pairs__CEBPG_ATF4_NNATGAYGCAAT_CAP	4.45	10kb	top50perTarget	0.128517	0.366371
CEBPG	CREB5	TRUE	2	taipale_tf_pairs__CEBPG_ATF4_NNATGAYGCAAT_CAP	4.45	10kb	top50perTarget	0.050147	0.0807358
CEBPG	DDIT4	TRUE	1	taipale_tf_pairs__CEBPG_ATF4_NNATGAYGCAAT_CAP	4.45	10kb	top50perTarget	0.203001	2.67321
CEBPG	EIF1	TRUE	4	taipale_tf_pairs__CEBPG_ATF4_NNATGAYGCAAT_CAP	4.45	10kb	top50perTarget	0.262591	2.30872
CEBPG	ETV5	TRUE	2	taipale_tf_pairs__CEBPG_ATF4_NNATGAYGCAAT_CAP	4.45	10kb	top50perTarget	0.054217	0.391528
CEBPG	GOT1	TRUE	4	taipale_tf_pairs__CEBPG_ATF4_NNATGAYGCAAT_CAP	4.45	10kb	top50perTarget	0.138963	0.757738
CEBPG	GZF1	TRUE	4	taipale_tf_pairs__CEBPG_ATF4_NNATGAYGCAAT_CAP	4.45	10kb	top50perTarget	0.0392824	0.396828
CEBPG	HOXB9	TRUE	4	taipale_tf_pairs__CEBPG_ATF4_NNATGAYGCAAT_CAP	4.45	10kb	top50perTarget	0.0933725	0.180958
CEBPG	JDP2	TRUE	4	taipale_tf_pairs__CEBPG_ATF4_NNATGAYGCAAT_CAP	4.45	10kb	top50perTarget	0.0958362	2.24707
CEBPG	MBD6	TRUE	4	taipale_tf_pairs__CEBPG_ATF4_NNATGAYGCAAT_CAP	4.45	10kb	top50perTarget	0.0756878	0.192436
CEBPG	MCFD2	TRUE	4	taipale_tf_pairs__CEBPG_ATF4_NNATGAYGCAAT_CAP	4.45	10kb	top50perTarget	0.0808446	0.0496762
CEBPG	MET	TRUE	3	taipale_tf_pairs__CEBPG_ATF4_NNATGAYGCAAT_CAP	4.45	10kb	top50perTarget	0.0595287	0.617492
CEBPG	NDUFA4L2	TRUE	4	taipale_tf_pairs__CEBPG_ATF4_NNATGAYGCAAT_CAP	4.45	10kb	top50perTarget	0.188635	1.67421
CEBPG	PYCR1	TRUE	4	taipale_tf_pairs__CEBPG_ATF4_NNATGAYGCAAT_CAP	4.45	10kb	top50perTarget	0.112194	0.784439
CEBPG	RPL9	TRUE	2	taipale_tf_pairs__CEBPG_ATF4_NNATGAYGCAAT_CAP	4.45	10kb	top50perTarget	0.148089	0.0437949
CEBPG	SHMT2	TRUE	4	taipale_tf_pairs__CEBPG_ATF4_NNATGAYGCAAT_CAP	4.45	10kb	top50perTarget	0.20634	2.55822
CEBPG	SLC1A4	TRUE	4	taipale_tf_pairs__CEBPG_ATF4_NNATGAYGCAAT_CAP	4.45	10kb	top50perTarget	0.0672678	1.2389
CEBPG	SLC6A9	TRUE	4	taipale_tf_pairs__CEBPG_ATF4_NNATGAYGCAAT_CAP	4.45	10kb	top50perTarget	0.0627823	0.0913346
CEBPG	SLC7A1	TRUE	4	taipale_tf_pairs__CEBPG_ATF4_NNATGAYGCAAT_CAP	4.45	10kb	top50perTarget	0.0892157	0.081406
CEBPG	SPTY2D1	TRUE	4	taipale_tf_pairs__CEBPG_ATF4_NNATGAYGCAAT_CAP	4.45	10kb	top50perTarget	0.075655	1.04798
CEBPG	STC2	TRUE	2	taipale_tf_pairs__CEBPG_ATF4_NNATGAYGCAAT_CAP	4.45	10kb	top50perTarget	0.214598	2.32833
CEBPG	STK40	TRUE	4	taipale_tf_pairs__CEBPG_ATF4_NNATGAYGCAAT_CAP	4.45	10kb	top50perTarget	0.0814861	0.531563
CEBPG	USP36	TRUE	3	taipale_tf_pairs__CEBPG_ATF4_NNATGAYGCAAT_CAP	4.45	10kb	top50perTarget	0.0755382	0.537033
CEBPG	VEGFA	TRUE	2	taipale_tf_pairs__CEBPG_ATF4_NNATGAYGCAAT_CAP	4.45	10kb	top50perTarget	0.253788	4.71241
CEBPG	LIAS	FALSE	1	taipale_tf_pairs__ATF4_CEBPB_NNATGAYGCAAYN_CAP	4.03	10kb	top50perTarget	0.0335566	0.28932
CEBPG	MTHFD1L	FALSE	1	taipale_tf_pairs__ATF4_CEBPB_NNATGAYGCAAYN_CAP	4.03	10kb	top50perTarget	0.0689815	0.151112
CEBPG	TMEM125	FALSE	1	taipale_tf_pairs__ATF4_CEBPB_NNATGAYGCAAYN_CAP	4.03	10kb	top50perTarget	0.0513657	0.0536989
CHURC1	CLDN16	FALSE	1	tfdimers__MD00300	3.04	500bp	top50perTarget	0.0351455	0.0392011
CHURC1	KLF12	FALSE	1	tfdimers__MD00300	3.04	500bp	top50perTarget	0.0446561	0.1089
CREB3	C15orf40	TRUE	1	transfac_pro__M07671	4.1	500bp	top50perTarget	0.0419608	0.136
CREB3	COPS3	TRUE	2	transfac_pro__M07671	4.1	500bp	top50perTarget	0.0355002	0.0782736
CREB3	DYNC1I2	TRUE	1	transfac_pro__M07671	4.1	500bp	top50perTarget	0.0709112	0.0206207
CREB3	EIF2AK3	TRUE	2	transfac_pro__M07671	4.1	500bp	top50perTarget	0.035719	0.0882104
CREB3	FKBP11	TRUE	2	transfac_pro__M07671	4.1	500bp	top50perTarget	0.0451431	0.0861454
CREB3	GFPT1	TRUE	2	transfac_pro__M07671	4.1	500bp	top50perTarget	0.070026	0.0559243
CREB3	GMPPB	TRUE	2	transfac_pro__M07671	4.1	500bp	top50perTarget	0.0461086	0.0671079
CREB3	OSTC	TRUE	2	transfac_pro__M07671	4.1	500bp	top50perTarget	0.0923923	0.026118
CREB3	PALLD	TRUE	1	transfac_pro__M07671	4.1	500bp	top50perTarget	0.0327603	0.0941254
CREB3	PJA2	TRUE	2	transfac_pro__M07671	4.1	500bp	top50perTarget	0.0696052	0.0560215
CREB3	PREB	TRUE	2	transfac_pro__M07671	4.1	500bp	top50perTarget	0.0643373	0.0582589
CREB3	PTGES2	TRUE	1	transfac_pro__M07671	4.1	500bp	top50perTarget	0.0466856	0.0380847
CREB3	TMED9	TRUE	2	transfac_pro__M07671	4.1	500bp	top50perTarget	0.120124	0.0265402
CREB3	ANAPC13	TRUE	1	transfac_pro__M07679	4.01	500bp	top50perTarget	0.044555	0.0862819
CREB3	C1orf210	TRUE	1	transfac_pro__M07679	4.01	500bp	top50perTarget	0.0664885	0.0791703
CREB3	CHIC2	TRUE	1	transfac_pro__M07679	4.01	500bp	top50perTarget	0.0519593	0.0259272
CREB3	CRB3	TRUE	1	transfac_pro__M07679	4.01	500bp	top50perTarget	0.0451019	0.158484
CREB3	DERA	TRUE	1	transfac_pro__M07679	4.01	500bp	top50perTarget	0.0376077	0.0210228
CREB3	ERLEC1	TRUE	1	transfac_pro__M07679	4.01	500bp	top50perTarget	0.0907967	0.0364685
CREB3	FAM131A	TRUE	1	transfac_pro__M07679	4.01	500bp	top50perTarget	0.0352561	0.117686
CREB3	GOLPH3	TRUE	1	transfac_pro__M07679	4.01	500bp	top50perTarget	0.0636041	0.0183951
CREB3	GUK1	TRUE	1	transfac_pro__M07679	4.01	500bp	top50perTarget	0.105012	0.0390203
CREB3	LARP1B	TRUE	1	transfac_pro__M07679	4.01	500bp	top50perTarget	0.06178	0.0851903
CREB3	LEMD2	TRUE	1	transfac_pro__M07679	4.01	500bp	top50perTarget	0.0486263	0.0472755
CREB3	LYSMD3	TRUE	1	transfac_pro__M07679	4.01	500bp	top50perTarget	0.0366637	0.0859499
CREB3	PGM3	TRUE	1	transfac_pro__M07679	4.01	500bp	top50perTarget	0.0484061	0.0424227
CREB3	PTS	TRUE	1	transfac_pro__M07679	4.01	500bp	top50perTarget	0.0436045	0.0419875
CREB3	SDF2L1	TRUE	1	transfac_pro__M07679	4.01	500bp	top50perTarget	0.0653679	0.120442
CREB3	TSPYL2	TRUE	1	transfac_pro__M07679	4.01	500bp	top50perTarget	0.0388761	0.0508043
CREB3	WWP2	TRUE	1	transfac_pro__M07679	4.01	500bp	top50perTarget	0.0331483	0.0845079
CREB3	ZFPL1	TRUE	1	transfac_pro__M07679	4.01	500bp	top50perTarget	0.0503271	0.06953
CREB3L2	CAPN7	TRUE	2	transfac_pro__M07679	8.72	500bp	top50perTarget	0.042419	0.303959
CREB3L2	COG3	TRUE	3	transfac_pro__M07679	8.72	500bp	top50perTarget	0.0593246	1.34466
CREB3L2	EIF2AK3	TRUE	6	transfac_pro__M07679	8.72	500bp	top50perTarget	0.0520159	1.12907
CREB3L2	MTDH	TRUE	7	transfac_pro__M07679	8.72	500bp	top50perTarget	0.112085	0.0768842
CREB3L2	NUS1	TRUE	1	transfac_pro__M07679	8.72	500bp	top50perTarget	0.062381	0.104944
CREB3L2	OSTC	TRUE	3	transfac_pro__M07679	8.72	500bp	top50perTarget	0.0775992	0.0809017
CREB3L2	PGM3	TRUE	3	transfac_pro__M07679	8.72	500bp	top50perTarget	0.0964307	3.31027
CREB3L2	PICALM	TRUE	6	transfac_pro__M07679	8.72	500bp	top50perTarget	0.0634431	0.0207836
CREB3L2	PREB	TRUE	2	transfac_pro__M07679	8.72	500bp	top50perTarget	0.0717483	0.424415
CREB3L2	PRSS16	TRUE	2	transfac_pro__M07679	8.72	500bp	top50perTarget	0.0391016	0.839464
CREB3L2	RWDD2A	TRUE	3	transfac_pro__M07679	8.72	500bp	top50perTarget	0.0633889	2.26374
CREB3L2	SDF2L1	TRUE	2	transfac_pro__M07679	8.72	500bp	top50perTarget	0.0786349	2.06392
CREB3L2	SEC23B	TRUE	6	transfac_pro__M07679	8.72	500bp	top50perTarget	0.0645759	0.708322
CREB3L2	SLC33A1	TRUE	3	transfac_pro__M07679	8.72	500bp	top50perTarget	0.0879973	3.72406
CREB3L2	SPRYD3	TRUE	4	transfac_pro__M07679	8.72	500bp	top50perTarget	0.0473449	0.645092
CREB3L2	TMED9	TRUE	5	transfac_pro__M07679	8.72	500bp	top50perTarget	0.0696117	0.0570469
CREB3L2	TMEM131	TRUE	4	transfac_pro__M07679	8.72	500bp	top50perTarget	0.0449368	0.111437
CREB3L2	TMF1	TRUE	2	transfac_pro__M07679	8.72	500bp	top50perTarget	0.0846726	0.507668
CREB3L2	TRIM52	TRUE	3	transfac_pro__M07679	8.72	500bp	top50perTarget	0.0387763	0.243674
CREB3L2	UBN2	TRUE	2	transfac_pro__M07679	8.72	500bp	top50perTarget	0.0458994	0.307024
CREB3L2	USP34	TRUE	4	transfac_pro__M07679	8.72	500bp	top50perTarget	0.0572115	0.0199236
CREB3L2	CSGALNACT2	TRUE	2	transfac_pro__M07669	8.7	10kb	top50perTarget	0.0479049	0.0970085
CREB3L2	SEC61A1	TRUE	1	transfac_pro__M07669	8.7	10kb	top50perTarget	0.063036	0.934061
CREB3L2	ZFAND3	TRUE	1	transfac_pro__M07669	8.7	10kb	top50perTarget	0.0529135	0.0666144
CREB3L2	BEX2	FALSE	2	elemento__CCACGTCA	6.85	10kb	top50perTarget	0.0625594	0.136948
CREB3L2	EGLN1	FALSE	1	elemento__CCACGTCA	6.85	10kb	top50perTarget	0.0959368	0.138698
CREB3L2	FIP1L1	FALSE	1	elemento__CCACGTCA	6.85	10kb	top50perTarget	0.03139	0.0349196
CREB3L2	PEG10	FALSE	1	elemento__CCACGTCA	6.85	10kb	top50perTarget	0.0803063	1.04879
CREB3L2	PINK1	FALSE	1	elemento__CCACGTCA	6.85	10kb	top50perTarget	0.0390054	0.127274
CREB3L2	RAB39B	FALSE	1	elemento__CCACGTCA	6.85	10kb	top50perTarget	0.0547341	0.20056
CREB3L2	SETD5	FALSE	1	elemento__CCACGTCA	6.85	10kb	top50perTarget	0.0531803	0.0165525
CREB3L2	SLC31A1	FALSE	2	elemento__CCACGTCA	6.85	10kb	top50perTarget	0.0722745	0.33945
CREB3L2	CDK13	FALSE	1	elemento__CCACGTCA	6.6	500bp	top50perTarget	0.0406224	0.0817136
CREB3L2	CRELD2	FALSE	1	elemento__CCACGTCA	6.6	500bp	top50perTarget	0.0562603	1.13459
CREB3L2	NARF	FALSE	1	elemento__CCACGTCA	6.6	500bp	top50perTarget	0.0476933	0.13996
CREB3L2	RMND5A	FALSE	1	elemento__CCACGTCA	6.6	500bp	top50perTarget	0.0398186	0.0776701
CREB3L2	TMED10	FALSE	1	elemento__CCACGTCA	6.6	500bp	top50perTarget	0.110449	0.0477433
CREB3L2	MIS12	TRUE	1	transfac_pro__M07669	6.05	500bp	top50perTarget	0.0388615	0.250783
CREB3L2	NANS	TRUE	2	transfac_pro__M07669	6.05	500bp	top50perTarget	0.0449663	0.287517
CREB3L2	SYVN1	TRUE	1	transfac_pro__M07669	6.05	500bp	top50perTarget	0.076308	2.06729
CREB3L2	AP3D1	TRUE	4	transfac_pro__M07681	5.24	500bp	top50perTarget	0.0580171	0.285443
CREB3L2	ASPH	TRUE	4	transfac_pro__M07681	5.24	500bp	top50perTarget	0.0409558	0.0413876
CREB3L2	PDZD8	TRUE	4	transfac_pro__M07681	5.24	500bp	top50perTarget	0.0530599	0.0683689
CREB3L2	SPTY2D1	TRUE	4	transfac_pro__M07681	5.24	500bp	top50perTarget	0.0612289	0.292088
CREB3L2	WIPI1	TRUE	5	transfac_pro__M07681	5.24	500bp	top50perTarget	0.0834146	2.91345
CREB3L2	KDM3A	TRUE	3	taipale__Creb3l2_DBD_TGCCACGTGGCA	4.71	500bp	top50perTarget	0.0561125	0.0731354
CREB3L2	MSTO1	TRUE	2	taipale__Creb3l2_DBD_TGCCACGTGGCA	4.71	500bp	top50perTarget	0.0467954	0.167169
CREB3L2	VAPA	TRUE	2	taipale__Creb3l2_DBD_TGCCACGTGGCA	4.71	500bp	top50perTarget	0.0762516	0.00894999
CREB3L2	BRD4	TRUE	3	taipale__Creb3l2_DBD_TGCCACGTGGCA	4.28	10kb	top50perTarget	0.0549072	0.0356459
CREB3L2	CADPS2	TRUE	3	taipale__Creb3l2_DBD_TGCCACGTGGCA	4.28	10kb	top50perTarget	0.0424031	1.75544
CREB3L2	CDON	TRUE	4	taipale__Creb3l2_DBD_TGCCACGTGGCA	4.28	10kb	top50perTarget	0.0559212	0.195552
CREB3L2	ERN1	TRUE	2	taipale__Creb3l2_DBD_TGCCACGTGGCA	4.28	10kb	top50perTarget	0.0465323	0.115194
CREB3L2	UBN1	TRUE	2	taipale__Creb3l2_DBD_TGCCACGTGGCA	4.28	10kb	top50perTarget	0.0419285	0.068099
CREB3L2	UGGT2	TRUE	3	taipale__Creb3l2_DBD_TGCCACGTGGCA	4.28	10kb	top50perTarget	0.0305965	0.131702
CREB3L2	CD55	TRUE	1	transfac_pro__M07681	4.06	10kb	top50perTarget	0.0486404	0.0714024
CREB3L2	CLIP1	TRUE	2	transfac_pro__M07681	4.06	10kb	top50perTarget	0.0444738	0.0367055
CREB3L2	MON1B	TRUE	2	transfac_pro__M07681	4.06	10kb	top50perTarget	0.040677	0.241617
CREB3L2	TMEM87B	TRUE	1	transfac_pro__M07681	4.06	10kb	top50perTarget	0.0454668	0.0771549
CREB3L2	ALG2	TRUE	4	transfac_pro__M07679	11.9	10kb	top50perTarget	0.0835756	0.769315
CREB3L2	ALKBH5	TRUE	1	transfac_pro__M07679	11.9	10kb	top50perTarget	0.0554701	0.0521207
CREB3L2	ARF1	TRUE	7	transfac_pro__M07679	11.9	10kb	top50perTarget	0.11891	0.0681215
CREB3L2	ARFGAP1	TRUE	5	transfac_pro__M07679	11.9	10kb	top50perTarget	0.0321372	0.101796
CREB3L2	ARFGAP3	TRUE	5	transfac_pro__M07679	11.9	10kb	top50perTarget	0.0657903	0.576933
CREB3L2	ARMCX2	TRUE	7	transfac_pro__M07679	11.9	10kb	top50perTarget	0.0440096	0.0616781
CREB3L2	ARMCX3	TRUE	8	transfac_pro__M07679	11.9	10kb	top50perTarget	0.0739001	2.0565
CREB3L2	ATP8A1	TRUE	5	transfac_pro__M07679	11.9	10kb	top50perTarget	0.0333964	0.442618
CREB3L2	CALU	TRUE	5	transfac_pro__M07679	11.9	10kb	top50perTarget	0.0853618	0.149074
CREB3L2	CANX	TRUE	4	transfac_pro__M07679	11.9	10kb	top50perTarget	0.142861	0.172294
CREB3L2	CDC42EP3	TRUE	6	transfac_pro__M07679	11.9	10kb	top50perTarget	0.0598242	0.0140556
CREB3L2	CDK2AP2	TRUE	3	transfac_pro__M07679	11.9	10kb	top50perTarget	0.0954146	0.143514
CREB3L2	CDKL5	TRUE	5	transfac_pro__M07679	11.9	10kb	top50perTarget	0.0351345	0.287484
CREB3L2	CDR2	TRUE	4	transfac_pro__M07679	11.9	10kb	top50perTarget	0.0391459	0.0877169
CREB3L2	CHPF	TRUE	11	transfac_pro__M07679	11.9	10kb	top50perTarget	0.0647248	1.76654
CREB3L2	CNOT3	TRUE	2	transfac_pro__M07679	11.9	10kb	top50perTarget	0.0422216	0.287566
CREB3L2	COPB1	TRUE	3	transfac_pro__M07679	11.9	10kb	top50perTarget	0.0510506	0.0431959
CREB3L2	CREB3L2	TRUE	7	transfac_pro__M07679	11.9	10kb	top50perTarget	1	NA
CREB3L2	DAP	TRUE	8	transfac_pro__M07679	11.9	10kb	top50perTarget	0.0557789	0.0303423
CREB3L2	DERL1	TRUE	2	transfac_pro__M07679	11.9	10kb	top50perTarget	0.0766438	0.0398838
CREB3L2	DGKE	TRUE	3	transfac_pro__M07679	11.9	10kb	top50perTarget	0.0358553	1.49932
CREB3L2	DNAJC10	TRUE	9	transfac_pro__M07679	11.9	10kb	top50perTarget	0.0665603	0.333036
CREB3L2	DNAJC25	TRUE	8	transfac_pro__M07679	11.9	10kb	top50perTarget	0.056419	0.345142
CREB3L2	EDEM1	TRUE	4	transfac_pro__M07679	11.9	10kb	top50perTarget	0.0574616	1.37898
CREB3L2	EDEM3	TRUE	5	transfac_pro__M07679	11.9	10kb	top50perTarget	0.0521051	0.798033
CREB3L2	EPB41	TRUE	9	transfac_pro__M07679	11.9	10kb	top50perTarget	0.0319738	0.148323
CREB3L2	ERLEC1	TRUE	3	transfac_pro__M07679	11.9	10kb	top50perTarget	0.092555	0.197302
CREB3L2	FAM91A1	TRUE	7	transfac_pro__M07679	11.9	10kb	top50perTarget	0.0491909	0.0306621
CREB3L2	FICD	TRUE	3	transfac_pro__M07679	11.9	10kb	top50perTarget	0.084181	2.28716
CREB3L2	FKBP11	TRUE	12	transfac_pro__M07679	11.9	10kb	top50perTarget	0.0417589	0.212349
CREB3L2	FNIP1	TRUE	11	transfac_pro__M07679	11.9	10kb	top50perTarget	0.0370369	0.0665978
CREB3L2	GALK2	TRUE	7	transfac_pro__M07679	11.9	10kb	top50perTarget	0.0449818	1.60197
CREB3L2	GAPVD1	TRUE	2	transfac_pro__M07679	11.9	10kb	top50perTarget	0.0364341	0.113975
CREB3L2	GBF1	TRUE	8	transfac_pro__M07679	11.9	10kb	top50perTarget	0.033201	0.157157
CREB3L2	GFPT1	TRUE	8	transfac_pro__M07679	11.9	10kb	top50perTarget	0.0814863	0.64055
CREB3L2	GMPPA	TRUE	5	transfac_pro__M07679	11.9	10kb	top50perTarget	0.0620033	0.0469425
CREB3L2	GMPPB	TRUE	7	transfac_pro__M07679	11.9	10kb	top50perTarget	0.0613448	2.01796
CREB3L2	GOLGA3	TRUE	8	transfac_pro__M07679	11.9	10kb	top50perTarget	0.0597427	2.66907
CREB3L2	GOLGA5	TRUE	6	transfac_pro__M07679	11.9	10kb	top50perTarget	0.0640447	0.975183
CREB3L2	GOLGB1	TRUE	3	transfac_pro__M07679	11.9	10kb	top50perTarget	0.0902642	0.555363
CREB3L2	GOLT1B	TRUE	1	transfac_pro__M07679	11.9	10kb	top50perTarget	0.0509154	0.505621
CREB3L2	GORASP2	TRUE	7	transfac_pro__M07679	11.9	10kb	top50perTarget	0.0778664	0.136056
CREB3L2	ITCH	TRUE	4	transfac_pro__M07679	11.9	10kb	top50perTarget	0.0460442	0.0503884
CREB3L2	JMY	TRUE	4	transfac_pro__M07679	11.9	10kb	top50perTarget	0.0509991	0.177034
CREB3L2	LARP1B	TRUE	7	transfac_pro__M07679	11.9	10kb	top50perTarget	0.0495733	0.0921914
CREB3L2	LYSMD3	TRUE	7	transfac_pro__M07679	11.9	10kb	top50perTarget	0.0554565	0.855408
CREB3L2	LZTFL1	TRUE	5	transfac_pro__M07679	11.9	10kb	top50perTarget	0.0555641	0.550589
CREB3L2	MAP4	TRUE	10	transfac_pro__M07679	11.9	10kb	top50perTarget	0.0679746	0.0614204
CREB3L2	MBNL2	TRUE	4	transfac_pro__M07679	11.9	10kb	top50perTarget	0.0745129	1.01396
CREB3L2	MCFD2	TRUE	10	transfac_pro__M07679	11.9	10kb	top50perTarget	0.0654523	0.196609
CREB3L2	MIA3	TRUE	6	transfac_pro__M07679	11.9	10kb	top50perTarget	0.0514344	0.24289
CREB3L2	MLEC	TRUE	10	transfac_pro__M07679	11.9	10kb	top50perTarget	0.0597356	0.18901
CREB3L2	MON2	TRUE	5	transfac_pro__M07679	11.9	10kb	top50perTarget	0.0423839	0.837218
CREB3L2	NANOS1	TRUE	5	transfac_pro__M07679	11.9	10kb	top50perTarget	0.0341791	0.219488
CREB3L2	NDEL1	TRUE	5	transfac_pro__M07679	11.9	10kb	top50perTarget	0.0306063	0.237847
CREB3L2	NRIP1	TRUE	5	transfac_pro__M07679	11.9	10kb	top50perTarget	0.0389556	0.0387385
CREB3L2	OSBP	TRUE	5	transfac_pro__M07679	11.9	10kb	top50perTarget	0.0717748	0.678984
CREB3L2	P4HA1	TRUE	6	transfac_pro__M07679	11.9	10kb	top50perTarget	0.0834352	0.069143
CREB3L2	P4HA2	TRUE	8	transfac_pro__M07679	11.9	10kb	top50perTarget	0.0582265	0.41903
CREB3L2	PJA2	TRUE	7	transfac_pro__M07679	11.9	10kb	top50perTarget	0.0868006	0.318005
CREB3L2	PPP1R9A	TRUE	9	transfac_pro__M07679	11.9	10kb	top50perTarget	0.0367716	0.0902697
CREB3L2	PPP3R1	TRUE	6	transfac_pro__M07679	11.9	10kb	top50perTarget	0.0400666	0.0484082
CREB3L2	PRRC1	TRUE	10	transfac_pro__M07679	11.9	10kb	top50perTarget	0.059485	0.24135
CREB3L2	PTPDC1	TRUE	4	transfac_pro__M07679	11.9	10kb	top50perTarget	0.0576804	0.694203
CREB3L2	RRBP1	TRUE	8	transfac_pro__M07679	11.9	10kb	top50perTarget	0.0671174	0.101295
CREB3L2	SEC11C	TRUE	5	transfac_pro__M07679	11.9	10kb	top50perTarget	0.0862422	0.819685
CREB3L2	SEC24A	TRUE	12	transfac_pro__M07679	11.9	10kb	top50perTarget	0.0359405	0.225452
CREB3L2	SEC61B	TRUE	7	transfac_pro__M07679	11.9	10kb	top50perTarget	0.0746219	0.040842
CREB3L2	SEC63	TRUE	6	transfac_pro__M07679	11.9	10kb	top50perTarget	0.098557	0.415954
CREB3L2	SEMA3B	TRUE	5	transfac_pro__M07679	11.9	10kb	top50perTarget	0.030188	0.147347
CREB3L2	SLC1A4	TRUE	8	transfac_pro__M07679	11.9	10kb	top50perTarget	0.0509901	0.556748
CREB3L2	SLC39A13	TRUE	5	transfac_pro__M07679	11.9	10kb	top50perTarget	0.0334428	0.0630197
CREB3L2	SOCS7	TRUE	5	transfac_pro__M07679	11.9	10kb	top50perTarget	0.0595725	0.844826
CREB3L2	SRP54	TRUE	3	transfac_pro__M07679	11.9	10kb	top50perTarget	0.0475876	0.0483303
CREB3L2	SSR3	TRUE	9	transfac_pro__M07679	11.9	10kb	top50perTarget	0.12166	0.34378
CREB3L2	STX5	TRUE	5	transfac_pro__M07679	11.9	10kb	top50perTarget	0.0511416	0.207058
CREB3L2	SYTL1	TRUE	6	transfac_pro__M07679	11.9	10kb	top50perTarget	0.0441697	0.0565316
CREB3L2	TES	TRUE	6	transfac_pro__M07679	11.9	10kb	top50perTarget	0.0610617	0.0454443
CREB3L2	TMEM125	TRUE	3	transfac_pro__M07679	11.9	10kb	top50perTarget	0.0625003	0.699139
CREB3L2	TMEM167B	TRUE	5	transfac_pro__M07679	11.9	10kb	top50perTarget	0.0594444	0.0302227
CREB3L2	TMEM214	TRUE	2	transfac_pro__M07679	11.9	10kb	top50perTarget	0.046344	0.0737451
CREB3L2	TMEM39A	TRUE	4	transfac_pro__M07679	11.9	10kb	top50perTarget	0.0607869	0.442838
CREB3L2	TSPYL2	TRUE	3	transfac_pro__M07679	11.9	10kb	top50perTarget	0.0864018	1.76676
CREB3L2	TTC3	TRUE	5	transfac_pro__M07679	11.9	10kb	top50perTarget	0.0897744	0.0306292
CREB3L2	UAP1	TRUE	5	transfac_pro__M07679	11.9	10kb	top50perTarget	0.0556357	1.11691
CREB3L2	UBA5	TRUE	2	transfac_pro__M07679	11.9	10kb	top50perTarget	0.041778	0.0516892
CREB3L2	UBE2J1	TRUE	7	transfac_pro__M07679	11.9	10kb	top50perTarget	0.0797826	1.18136
CREB3L2	USO1	TRUE	8	transfac_pro__M07679	11.9	10kb	top50perTarget	0.0593808	0.0989557
CREB3L2	USP36	TRUE	7	transfac_pro__M07679	11.9	10kb	top50perTarget	0.0470011	0.15115
CREB3L2	VPS13C	TRUE	5	transfac_pro__M07679	11.9	10kb	top50perTarget	0.0314592	0.173126
CREB3L2	VPS13D	TRUE	1	transfac_pro__M07679	11.9	10kb	top50perTarget	0.0322972	0.137378
CREB3L2	WFS1	TRUE	6	transfac_pro__M07679	11.9	10kb	top50perTarget	0.0518851	0.911747
CREB3L2	YIPF5	TRUE	5	transfac_pro__M07679	11.9	10kb	top50perTarget	0.0414101	0.0601846
CREB3L2	YTHDF1	TRUE	4	transfac_pro__M07679	11.9	10kb	top50perTarget	0.048446	0.022028
CREB3L2	ZFPL1	TRUE	4	transfac_pro__M07679	11.9	10kb	top50perTarget	0.0422401	0.0854418
CREB3L2	ZNF25	TRUE	5	transfac_pro__M07679	11.9	10kb	top50perTarget	0.0499355	0.234306
CREB5	ATF3	FALSE	2	taipale_tf_pairs__JUN_ATGACGTCAT_HT	3.7	10kb	top50perTarget	0.126254	0.227022
CREB5	BCAR3	FALSE	2	taipale_tf_pairs__JUN_ATGACGTCAT_HT	3.7	10kb	top50perTarget	0.0481887	0.0618266
CREB5	CALD1	FALSE	1	taipale_tf_pairs__JUN_ATGACGTCAT_HT	3.7	10kb	top50perTarget	0.0578057	2.45506
CREB5	CFDP1	FALSE	1	taipale_tf_pairs__JUN_ATGACGTCAT_HT	3.7	10kb	top50perTarget	0.0429455	0.0190121
CREB5	CHD2	FALSE	2	taipale_tf_pairs__JUN_ATGACGTCAT_HT	3.7	10kb	top50perTarget	0.0363146	0.0633347
CREB5	CNKSR3	FALSE	2	taipale_tf_pairs__JUN_ATGACGTCAT_HT	3.7	10kb	top50perTarget	0.0356356	0.0780448
CREB5	CREB5	FALSE	2	taipale_tf_pairs__JUN_ATGACGTCAT_HT	3.7	10kb	top50perTarget	1	NA
CREB5	CSNK1E	FALSE	2	taipale_tf_pairs__JUN_ATGACGTCAT_HT	3.7	10kb	top50perTarget	0.0425174	0.0804428
CREB5	DUSP16	FALSE	2	taipale_tf_pairs__JUN_ATGACGTCAT_HT	3.7	10kb	top50perTarget	0.0687544	1.72996
CREB5	DUSP8	FALSE	2	taipale_tf_pairs__JUN_ATGACGTCAT_HT	3.7	10kb	top50perTarget	0.0754987	1.07596
CREB5	F3	FALSE	2	taipale_tf_pairs__JUN_ATGACGTCAT_HT	3.7	10kb	top50perTarget	0.0573362	0.286352
CREB5	FBXO42	FALSE	2	taipale_tf_pairs__JUN_ATGACGTCAT_HT	3.7	10kb	top50perTarget	0.0341318	0.142401
CREB5	GCNT2	FALSE	2	taipale_tf_pairs__JUN_ATGACGTCAT_HT	3.7	10kb	top50perTarget	0.0439738	0.257634
CREB5	GEM	FALSE	2	taipale_tf_pairs__JUN_ATGACGTCAT_HT	3.7	10kb	top50perTarget	0.0484516	0.351723
CREB5	GPRC5A	FALSE	2	taipale_tf_pairs__JUN_ATGACGTCAT_HT	3.7	10kb	top50perTarget	0.0488442	0.120395
CREB5	HEG1	FALSE	2	taipale_tf_pairs__JUN_ATGACGTCAT_HT	3.7	10kb	top50perTarget	0.0410354	0.893962
CREB5	KDM6B	FALSE	2	taipale_tf_pairs__JUN_ATGACGTCAT_HT	3.7	10kb	top50perTarget	0.06855	0.0304275
CREB5	KLF6	FALSE	2	taipale_tf_pairs__JUN_ATGACGTCAT_HT	3.7	10kb	top50perTarget	0.130515	0.0558064
CREB5	MITF	FALSE	2	taipale_tf_pairs__JUN_ATGACGTCAT_HT	3.7	10kb	top50perTarget	0.0397231	0.134742
CREB5	NFKBID	FALSE	2	taipale_tf_pairs__JUN_ATGACGTCAT_HT	3.7	10kb	top50perTarget	0.0662693	0.0904467
CREB5	PALLD	FALSE	2	taipale_tf_pairs__JUN_ATGACGTCAT_HT	3.7	10kb	top50perTarget	0.0496877	0.474841
CREB5	PPP2R5B	FALSE	2	taipale_tf_pairs__JUN_ATGACGTCAT_HT	3.7	10kb	top50perTarget	0.0635451	0.217824
CREB5	RAB30	FALSE	1	taipale_tf_pairs__JUN_ATGACGTCAT_HT	3.7	10kb	top50perTarget	0.0409047	1.98225
CREB5	RASSF1	FALSE	2	taipale_tf_pairs__JUN_ATGACGTCAT_HT	3.7	10kb	top50perTarget	0.0452423	0.17867
CREB5	RFFL	FALSE	1	taipale_tf_pairs__JUN_ATGACGTCAT_HT	3.7	10kb	top50perTarget	0.0337967	0.0742975
CREB5	SAMD4A	FALSE	1	taipale_tf_pairs__JUN_ATGACGTCAT_HT	3.7	10kb	top50perTarget	0.052068	2.70569
CREB5	SYT11	FALSE	2	taipale_tf_pairs__JUN_ATGACGTCAT_HT	3.7	10kb	top50perTarget	0.0517712	3.04258
CREB5	TAGLN	FALSE	1	taipale_tf_pairs__JUN_ATGACGTCAT_HT	3.7	10kb	top50perTarget	0.0861403	4.34396
CREB5	TIMP2	FALSE	1	taipale_tf_pairs__JUN_ATGACGTCAT_HT	3.7	10kb	top50perTarget	0.0648941	0.33216
CREB5	TMSB4X	FALSE	1	taipale_tf_pairs__JUN_ATGACGTCAT_HT	3.7	10kb	top50perTarget	0.138593	0.657348
CREB5	TNFAIP1	FALSE	2	taipale_tf_pairs__JUN_ATGACGTCAT_HT	3.7	10kb	top50perTarget	0.0578246	0.135664
CREB5	TPM4	FALSE	2	taipale_tf_pairs__JUN_ATGACGTCAT_HT	3.7	10kb	top50perTarget	0.1201	0.209574
CREB5	TRIB1	FALSE	2	taipale_tf_pairs__JUN_ATGACGTCAT_HT	3.7	10kb	top50perTarget	0.122433	0.129687
CREB5	TSC22D2	FALSE	2	taipale_tf_pairs__JUN_ATGACGTCAT_HT	3.7	10kb	top50perTarget	0.0511087	0.257878
CREB5	TUBB2A	FALSE	2	taipale_tf_pairs__JUN_ATGACGTCAT_HT	3.7	10kb	top50perTarget	0.0560918	0.383698
CREB5	VPS37B	FALSE	2	taipale_tf_pairs__JUN_ATGACGTCAT_HT	3.7	10kb	top50perTarget	0.0364344	0.0961308
CREB5	WWTR1	FALSE	1	taipale_tf_pairs__JUN_ATGACGTCAT_HT	3.7	10kb	top50perTarget	0.0480634	0.0737418
CREB5	YWHAG	FALSE	2	taipale_tf_pairs__JUN_ATGACGTCAT_HT	3.7	10kb	top50perTarget	0.0766398	0.0502087
CREB5	CDKN2B	FALSE	1	transfac_public__M00039	3.05	10kb	top50perTarget	0.0758128	0.68559
CREB5	EPAS1	FALSE	1	transfac_public__M00039	3.05	10kb	top50perTarget	0.0697174	0.0401708
CREB5	FOSL2	FALSE	1	transfac_public__M00039	3.05	10kb	top50perTarget	0.0972317	0.0869243
CREB5	IL18	FALSE	1	transfac_public__M00039	3.05	10kb	top50perTarget	0.0447819	0.0742549
CREB5	KANK1	FALSE	1	transfac_public__M00039	3.05	10kb	top50perTarget	0.0323041	0.0594891
CREB5	KIF1B	FALSE	1	transfac_public__M00039	3.05	10kb	top50perTarget	0.0416103	0.0453399
CREB5	KRT80	FALSE	1	transfac_public__M00039	3.05	10kb	top50perTarget	0.091891	4.72925
CREB5	MAFG	FALSE	1	transfac_public__M00039	3.05	10kb	top50perTarget	0.0497069	0.0527413
CREB5	MEF2D	FALSE	1	transfac_public__M00039	3.05	10kb	top50perTarget	0.0509646	0.0867422
CREB5	PTPN21	FALSE	1	transfac_public__M00039	3.05	10kb	top50perTarget	0.031663	0.224599
CREB5	RRAS	FALSE	1	transfac_public__M00039	3.05	10kb	top50perTarget	0.0552213	0.364511
CREB5	SLC20A2	FALSE	1	transfac_public__M00039	3.05	10kb	top50perTarget	0.045889	0.181106
CREB5	SYBU	FALSE	1	transfac_public__M00039	3.05	10kb	top50perTarget	0.0415853	0.107587
CREB5	ZHX2	FALSE	1	transfac_public__M00039	3.05	10kb	top50perTarget	0.0546504	0.708923
CREM	ARHGDIB	FALSE	1	tfdimers__MD00403	3.09	10kb	top50perTarget	0.0520112	1.66343
CREM	LCP1	FALSE	1	tfdimers__MD00403	3.09	10kb	top50perTarget	0.0452201	0.890011
CREM	TNFAIP8	FALSE	1	tfdimers__MD00403	3.09	10kb	top50perTarget	0.0369521	0.859824
CREM	CDK2AP2	TRUE	1	transfac_pro__M08803	3.07	500bp	top50perTarget	0.103637	0.0490929
CREM	CREM	TRUE	1	transfac_pro__M08803	3.07	500bp	top50perTarget	1	NA
CREM	GZMB	TRUE	1	transfac_pro__M08803	3.07	500bp	top50perTarget	0.0304543	1.09545
CREM	MED30	TRUE	1	transfac_pro__M08803	3.07	500bp	top50perTarget	0.0547969	0.0245695
CREM	RAB6A	TRUE	1	transfac_pro__M08803	3.07	500bp	top50perTarget	0.0798198	0.041386
CREM	RGS1	TRUE	1	transfac_pro__M08803	3.07	500bp	top50perTarget	0.0461312	0.868506
E2F1	ABCB10	TRUE	9	transfac_pro__M00430	7.31	500bp	top50perTarget	0.0693439	0.372417
E2F1	ACAA1	TRUE	2	transfac_pro__M00430	7.31	500bp	top50perTarget	0.0386521	0.0522624
E2F1	ACAA2	TRUE	2	transfac_pro__M00430	7.31	500bp	top50perTarget	0.078805	0.0528405
E2F1	ADAMTS15	TRUE	2	transfac_pro__M00430	7.31	500bp	top50perTarget	0.0375936	0.131175
E2F1	AEN	TRUE	7	transfac_pro__M00430	7.31	500bp	top50perTarget	0.0397346	0.286116
E2F1	ALDH6A1	TRUE	9	transfac_pro__M00430	7.31	500bp	top50perTarget	0.0656969	0.0528417
E2F1	ALG6	TRUE	6	transfac_pro__M00430	7.31	500bp	top50perTarget	0.0564312	0.0509579
E2F1	AMMECR1	TRUE	6	transfac_pro__M00430	7.31	500bp	top50perTarget	0.051255	0.0409525
E2F1	ANKRD18A	TRUE	3	transfac_pro__M00430	7.31	500bp	top50perTarget	0.0585924	0.413656
E2F1	ANP32E	TRUE	10	transfac_pro__M00430	7.31	500bp	top50perTarget	0.156341	0.183293
E2F1	AP4M1	TRUE	11	transfac_pro__M00430	7.31	500bp	top50perTarget	0.0550778	0.760579
E2F1	APEX2	TRUE	8	transfac_pro__M00430	7.31	500bp	top50perTarget	0.110351	0.794376
E2F1	ARHGAP11A	TRUE	5	transfac_pro__M00430	7.31	500bp	top50perTarget	0.123174	0.205146
E2F1	ARHGAP33	TRUE	1	transfac_pro__M00430	7.31	500bp	top50perTarget	0.0642213	0.0749608
E2F1	ASAP2	TRUE	11	transfac_pro__M00430	7.31	500bp	top50perTarget	0.0799907	0.41425
E2F1	ASH2L	TRUE	3	transfac_pro__M00430	7.31	500bp	top50perTarget	0.0687198	0.212095
E2F1	ASPM	TRUE	7	transfac_pro__M00430	7.31	500bp	top50perTarget	0.102688	0.0964271
E2F1	ASTN2	TRUE	6	transfac_pro__M00430	7.31	500bp	top50perTarget	0.0371135	0.14574
E2F1	ATAD2	TRUE	9	transfac_pro__M00430	7.31	500bp	top50perTarget	0.324755	6.2393
E2F1	ATAD5	TRUE	11	transfac_pro__M00430	7.31	500bp	top50perTarget	0.167993	1.58657
E2F1	ATP1A3	TRUE	3	transfac_pro__M00430	7.31	500bp	top50perTarget	0.0584473	0.541042
E2F1	B4GALT6	TRUE	5	transfac_pro__M00430	7.31	500bp	top50perTarget	0.0441519	0.228158
E2F1	BLM	TRUE	3	transfac_pro__M00430	7.31	500bp	top50perTarget	0.121286	1.5185
E2F1	BRIP1	TRUE	7	transfac_pro__M00430	7.31	500bp	top50perTarget	0.117557	0.794886
E2F1	BUB3	TRUE	10	transfac_pro__M00430	7.31	500bp	top50perTarget	0.153385	0.2113
E2F1	C1orf198	TRUE	7	transfac_pro__M00430	7.31	500bp	top50perTarget	0.0490221	0.0610837
E2F1	C21orf58	TRUE	5	transfac_pro__M00430	7.31	500bp	top50perTarget	0.101047	0.26868
E2F1	CABLES2	TRUE	5	transfac_pro__M00430	7.31	500bp	top50perTarget	0.0478879	0.339092
E2F1	CACYBP	TRUE	8	transfac_pro__M00430	7.31	500bp	top50perTarget	0.148618	0.293776
E2F1	CASP8AP2	TRUE	13	transfac_pro__M00430	7.31	500bp	top50perTarget	0.104309	1.65098
E2F1	CBX5	TRUE	10	transfac_pro__M00430	7.31	500bp	top50perTarget	0.158567	0.9297
E2F1	CCDC150	TRUE	2	transfac_pro__M00430	7.31	500bp	top50perTarget	0.0577316	0.420019
E2F1	CCNB2	TRUE	7	transfac_pro__M00430	7.31	500bp	top50perTarget	0.0764726	0.0440999
E2F1	CCNF	TRUE	3	transfac_pro__M00430	7.31	500bp	top50perTarget	0.0915698	0.0571997
E2F1	CD83	TRUE	3	transfac_pro__M00430	7.31	500bp	top50perTarget	0.0586184	0.17949
E2F1	CDC45	TRUE	3	transfac_pro__M00430	7.31	500bp	top50perTarget	0.181428	2.52611
E2F1	CDCA2	TRUE	3	transfac_pro__M00430	7.31	500bp	top50perTarget	0.0656367	0.0676
E2F1	CENPF	TRUE	5	transfac_pro__M00430	7.31	500bp	top50perTarget	0.177454	0.276832
E2F1	CENPJ	TRUE	4	transfac_pro__M00430	7.31	500bp	top50perTarget	0.0906289	0.517208
E2F1	CEP192	TRUE	2	transfac_pro__M00430	7.31	500bp	top50perTarget	0.0432979	0.230898
E2F1	CEP55	TRUE	3	transfac_pro__M00430	7.31	500bp	top50perTarget	0.150478	0.234024
E2F1	CEP57L1	TRUE	9	transfac_pro__M00430	7.31	500bp	top50perTarget	0.069229	0.0934965
E2F1	CHTF18	TRUE	3	transfac_pro__M00430	7.31	500bp	top50perTarget	0.136582	1.19777
E2F1	CIT	TRUE	5	transfac_pro__M00430	7.31	500bp	top50perTarget	0.0717156	0.203857
E2F1	CNNM3	TRUE	2	transfac_pro__M00430	7.31	500bp	top50perTarget	0.0445889	0.18837
E2F1	COX8A	TRUE	8	transfac_pro__M00430	7.31	500bp	top50perTarget	0.190938	0.0261532
E2F1	CPSF7	TRUE	6	transfac_pro__M00430	7.31	500bp	top50perTarget	0.0695259	0.310672
E2F1	CSTF2T	TRUE	7	transfac_pro__M00430	7.31	500bp	top50perTarget	0.0670967	0.319092
E2F1	CTDSPL2	TRUE	12	transfac_pro__M00430	7.31	500bp	top50perTarget	0.0458014	0.0610276
E2F1	DBR1	TRUE	2	transfac_pro__M00430	7.31	500bp	top50perTarget	0.0553317	0.0668533
E2F1	DCLRE1A	TRUE	9	transfac_pro__M00430	7.31	500bp	top50perTarget	0.0596433	0.698582
E2F1	DEGS1	TRUE	5	transfac_pro__M00430	7.31	500bp	top50perTarget	0.0622432	0.0530485
E2F1	DEK	TRUE	4	transfac_pro__M00430	7.31	500bp	top50perTarget	0.164377	0.226705
E2F1	DGCR8	TRUE	11	transfac_pro__M00430	7.31	500bp	top50perTarget	0.0359029	0.217022
E2F1	DIS3L	TRUE	7	transfac_pro__M00430	7.31	500bp	top50perTarget	0.0637376	0.239134
E2F1	DLX6	TRUE	11	transfac_pro__M00430	7.31	500bp	top50perTarget	0.0324315	0.235243
[truncated: 7,874 more rows]
