# Supplementary material for: Combination of anlotinib with immunotherapy enhanced both anti-angiogenesis and immune response in high-grade serous ovarian cancer
Source: Front Immunol. 2025 Apr 7;16:1539616. doi: 10.3389/fimmu.2025.1539616 (PMC12009696; doi:10.3389/fimmu.2025.1539616)
Supplement: Supplementary file 1 [file DataSheet1.zip › Data for Peer Review Only/Transcrpitional analysis of epithelial cell/MotifEnrichment of epithelial.xlsx]

## Sheet: MotifEnrichment of epithelial
motifDb	geneSet	motif	NES	AUC	highlightedTFs	TFinDB	TF_highConf	TF_lowConf	nEnrGenes	rankAtMax	enrichedGenes
500bp	ARID5B_top50perTarget	taipale_tf_pairs__FOXA1_TRNGTAAACA_HT	3.7	0.125	ARID5B	*	FOXA1 (directAnnotation).	AHDC1; ARID5B; DLX6; FOXA2; FOXA3; FOXB1; FOXC1; FOXC2; FOXI1; FOXJ3; FOXK1; FOXM1; FOXP4; HDAC2; HLTF; HMG20B; IKZF5; SKI; TCF12 (inferredBy_MotifSimilarity). FOXD2; FOXL1 (inferredBy_MotifSimilarity_n_Orthology).	5	198	ARID5B;KLF7;TGFB2;TRIB1;ZSWIM4
500bp	ATF2_top50perTarget	transfac_pro__M01861	3.15	0.047	ATF2	*	ATF1 (directAnnotation).	ATF2; ATF3; ATF4; ATF5; ATF6; ATF7; CREB1; CREM (inferredBy_MotifSimilarity). ATF7-NPFF (inferredBy_MotifSimilarity_n_Orthology).	104	3091	AKAP8;ALKBH5;ANAPC13;ARFGEF2;ARHGAP5;ARHGEF3;ARMCX3;ATAD2B;ATF2;ATP11B;ATRN;ATXN3;BAG5;BIRC2;BTAF1;CDC37L1;CDK7;CLIC4;CREB3L2;CSNK1G2;CTR9;CXorf38;CYB5R4;DAP;DCTN4;DDX49;DDX6;DNAJC10;DYNC1LI1;E2F5;EXOC5;FAM135A;FBXO11;FBXO33;FBXO34;FNIP1;GBF1;GMPPB;GOLGA5;GTPBP10;HAUS6;HDAC5;HIPK1;KIF18A;KLHL12;LARP1B;LYSMD3;LZTFL1;MAP4;MAPK6;MBNL2;MBTD1;MEX3C;MSL2;N4BP1;NARF;NBR1;NEDD1;NEDD4L;NR1D2;OTUD6B;OXSR1;…
500bp	ATF6_top50perTarget	elemento__CCACGTCA	3.56	0.0411	ATF6	*		ATF6; ATF6B; CREB3L1 (inferredBy_MotifSimilarity). CREB3L2 (inferredBy_MotifSimilarity_n_Orthology).	50	1219	ARFGEF2;ARHGAP12;ARMCX3;BTAF1;CALU;CAMTA2;CHPF;CLCN3;COG6;CRELD2;CREM;DHX32;DNAJB12;DNAJC10;DVL1;DYNLL2;EDEM1;EDEM3;ENTPD4;FAM91A1;GOLGA1;GOLPH3;HDLBP;HOXB9;IKBIP;KDM3A;LARP1B;MAL2;MAP3K7;MON2;NBAS;NCOA6;NR1D2;OCRL;PGM3;PHF2;PHF20L1;PTP4A3;RAB11FIP1;RHBDF1;RRBP1;SLC35A5;SMCHD1;SOCS7;SPAG9;SSR3;TP53;TXLNG;UBE2J1;XPOT
500bp	ATF6_top50perTarget	taipale_cyt_meth__ATF6_NGRTGACGTGGCAN_eDBD	4.26	0.046	ATF6	**	ATF6 (directAnnotation).		26	393	ARIH1;ARMCX3;BIRC2;CALU;CHPF;CTDNEP1;DNAJC10;EDEM1;ENTPD4;GFPT1;GOLGA1;HOXB9;LARP1B;MLEC;MON2;N4BP2;NR1D2;PHF2;PHF21A;PTP4A3;SEC11C;SLC1A4;SPAG9;SSR3;UBE2J1;ZHX2
500bp	ATF6_top50perTarget	transfac_pro__M07669	3.7	0.0421	ATF6	**	ATF1; ATF6; ATF6B; CREB1; CREB3; CREB3L1; CREB3L2; CREB3L3; CREB3L4; CREM (inferredBy_Orthology).		23	365	ARMCX3;BIRC2;CALU;CHPF;CTDNEP1;DNAJC10;EDEM1;ENTPD4;ESYT2;GFPT1;GOLGA1;HOXB9;LARP1B;MLEC;MON2;N4BP2;NR1D2;PHF21A;SLC1A4;SOCS7;SPAG9;UBE2J1;ZHX2
500bp	ATF6_top50perTarget	transfac_pro__M07679	4.47	0.0475	ATF6	**	ATF1; ATF6; ATF6B; CREB3; CREB3L1; CREB3L2; CREB3L3; CREB3L4; CREM (inferredBy_Orthology).		62	1457	ARFGEF2;ARHGAP12;ARIH1;ARMCX3;ATF4;BIRC2;CALU;CAMTA2;CHPF;CLCN3;CREB3L2;CREM;CTDNEP1;DAP;DNAJB12;DNAJC10;DVL1;EDEM1;ENTPD4;ENTPD6;ESYT2;FAM3C;GFPT1;GNS;GOLGA1;GOLGA3;GOLPH3;HDLBP;HOXB9;JOSD1;LARP1B;MAFG;MAP3K7;MLEC;MON2;N4BP2;NCOA6;NR1D2;PGM3;PHF2;PHF20L1;PHF21A;PPP1R9A;PRSS16;PTP4A3;RAD17;RRBP1;SEC11C;SEC23B;SLC1A4;SLC33A1;SPAG9;SSR3;TAF1;THNSL1;TMED9;TMF1;TSPYL2;TXLNG;UBE2J1;XPOT;ZHX2
500bp	ATF6_top50perTarget	transfac_pro__M07681	3.08	0.0378	ATF6	**	ATF1; ATF6; ATF6B; CREB3; CREB3L1; CREB3L2; CREB3L3; CREB3L4; CREM (inferredBy_Orthology).		16	235	ASPH;CHPF;FAM3C;GFPT1;HOXB9;MAP4;MLEC;N4BP2;PCGF5;PDIA5;PPP1R9A;PYCR1;TMED9;WIPI1;XPOT;ZHX2
500bp	ATF6B_top50perTarget	transfac_pro__M07680	3.18	0.0621	ATF6B	**	ATF1; ATF6; ATF6B; CREB3; CREB3L1; CREB3L2; CREB3L3; CREB3L4; CREM (inferredBy_Orthology).		6	480	DUSP8;GALNT11;ING4;LRRC14;OPA3;SEZ6L2
500bp	BCLAF1_top50perTarget	taipale_tf_pairs__ELK1_HOXA1_RCCGGAAGTAATTA_HT	3.55	0.0362	BCLAF1	*	ELK1; HOXA1 (directAnnotation).	BCLAF1; DLX2; ELF1; ELK3; ELK4; ERG; ETS1; ETS2; ETV1; ETV2; ETV3; ETV4; ETV5; FEV; FLI1; FOXI1; GABPA; HOXA2; HOXB13; HOXB2; HOXD12 (inferredBy_MotifSimilarity).	432	2868	AAK1;ABT1;ACBD3;ACVR2B;ADAL;ADIPOR2;ADNP;ADO;AGL;AHCYL2;AKAP8;ALKBH4;ALS2;ANK3;ANKRD11;ANKRD33B;ANKS1A;ANP32E;AP1AR;AP1G1;AQR;ARFIP1;ARHGAP17;ARID4A;ARIH1;ARL5A;ARMCX6;ASAP2;ASB1;ASTE1;ASXL2;ATAD2B;ATG16L1;ATMIN;ATP11A;ATR;AVEN;BDP1;BRCA2;BUD13;C1orf52;C6orf120;CALU;CBX5;CCDC137;CCT5;CDC26;CDC27;CDC37L1;CDK11A;CDK11B;CDK5RAP1;CHERP;CLASP2;CLASRP;CNST;CORO1C;CRYZL1;CSAD;CSGALNACT2;CSNK1G1;CTDSP2;C…
500bp	BCLAF1_top50perTarget	taipale_tf_pairs__ETS2_RCCGGAAGTG_HT	3.77	0.0374	BCLAF1	*	ETS2 (directAnnotation).	BCLAF1; EGR1; ELF1; ELF2; ELF4; ELK1; ELK3; ELK4; EOMES; ERF; ERG; ETS1; ETV1; ETV2; ETV3; ETV4; ETV5; FEV; FLI1; GABPA; GATAD1; HOXA1; HOXB2; PHF20; RFX5; SOX15; SREBF2; ZBTB25; ZBTB40; ZBTB7A; ZNF580 (inferredBy_MotifSimilarity).	388	2244	ABL1;ACBD3;ACOX1;ACTR3;ACVR2B;ADAL;ADIPOR2;ADNP;ADO;AFTPH;AGL;AHDC1;ANKRD11;ANKS1A;AP1AR;AP1B1;AQR;ARFIP1;ARID4A;ARID5B;ASB1;ASXL1;ASXL2;ATE1;ATG16L1;ATMIN;AVEN;B3GALNT2;BIRC6;BUD13;C1orf52;C6orf120;CABLES2;CALM3;CBX3;CCDC137;CCDC6;CCT5;CDC26;CDC27;CDC37L1;CDK11A;CDK11B;CES2;CHD7;CHD8;CHERP;CLASRP;CNST;CORO1C;CREB1;CRK;CSAD;CSGALNACT2;CSNK1G1;CTR9;CTTNBP2NL;CUL4B;CWC22;CWF19L2;CYB561;DAPP1;DAXX;D…
500bp	BCLAF1_top50perTarget	taipale_tf_pairs__HOXB2_ELK1_TAATKRCCGGAAGNN_CAP_repr	3.15	0.0339	BCLAF1	*	ELK1; HOXB2 (directAnnotation).	BCLAF1; DRGX; ELK3; ELK4; ERF; ERG; ETS1; ETS2; ETV1; ETV2; ETV3; ETV4; ETV5; FEV; FLI1; GABPA; GATAD1; HOXD12; KMT2B; ZBTB25; ZBTB40; ZNF518A; ZNF580 (inferredBy_MotifSimilarity).	97	502	ACBD3;ADNP;ADO;AHDC1;ALS2;ANKRD11;AP1B1;ARFIP1;ARMCX6;ATE1;BAHD1;CDC26;CDC27;CHERP;CLASRP;CRK;CSNK1G1;CTTNBP2NL;CUL4B;CYB5D1;DDX5;DHX38;DPH2;DPP8;EDEM1;EIF5;ESCO1;EXOC1;EXOSC6;EYA3;FAM91A1;FBXO9;FCF1;FEM1A;FUBP3;GOLGA2;GON4L;GSPT1;HNRNPD;INO80;ITFG1;KCTD10;KCTD5;KDM5A;KHDRBS1;KIF20B;LAS1L;LTV1;MCRS1;MDM2;MED7;MLEC;MLLT10;MTMR4;NIF3L1;NUP155;PHKB;PIK3CA;PPP2R5C;PRPF4;RAI14;RAP2C;RHOT2;RNF38;RNF6;R…
500bp	BHLHE40_top50perTarget	flyfactorsurvey__tgo_cyc_SANGER_5_FBgn0015014	3.12	0.0414	BHLHE40	*	ARNT; ARNT2; ARNTL; ARNTL2; CLOCK; NPAS2; PASD1 (inferredBy_Orthology).	BHLHE40; BHLHE41; USF1; USF2 (inferredBy_MotifSimilarity). HELT; HES1; HES2; HES3; HES5; HES6; HES7; HEY1; HEY2; HEYL (inferredBy_MotifSimilarity_n_Orthology).	65	859	ACOX1;APEX1;ATXN3;BCL11A;BMP2K;BTBD7;CCNG2;CGN;CPEB4;ETV3;FAM50A;FBXO33;FNIP1;GALT;GNA13;HDAC5;HIF1A;IP6K1;KAT5;KHDRBS1;KLF11;KLF6;KLHL12;KLHL28;LATS2;LMTK3;MAFF;MAPK3;MLX;MMS19;NAB2;NCK1;NR1D1;NRBF2;PBXIP1;PDGFB;PER2;PTGS2;RAB21;RAB3IL1;RAB7A;RLF;RRAGC;RSPRY1;SEC24A;SF3B1;SGK1;SIK3;SLC2A13;SNRNP48;SOCS5;SPPL3;STAT6;STX4;SUPV3L1;TEF;TEX10;TNFAIP3;TRIB1;UVRAG;WBP2;WWP2;YPEL5;YTHDF1;ZNF318
500bp	BHLHE40_top50perTarget	taipale__BHLHB2_DBD_NKCACGTGMN	3.14	0.0415	BHLHE40	**	BHLHE40 (directAnnotation).		40	442	ATXN3;CCNG2;CGN;CPEB4;FBXO33;FNIP1;GALT;HDAC5;HIF1A;IP6K1;KHDRBS1;KLF11;KLHL12;KLHL28;LATS2;LMTK3;MAFF;MAPK3;MLX;MXD4;NR1D1;PBXIP1;PER2;RAB21;RAB3IL1;RAB7A;RRAGC;RSPRY1;SGK1;SIK3;SPPL3;STX4;SUPV3L1;TEF;TEX10;TNFAIP3;UVRAG;WBP2;WWP2;ZNF318
500bp	BHLHE40_top50perTarget	transfac_pro__M07635	3.55	0.0441	BHLHE40	**	BHLHE40; BHLHE41; HELT; HES1; HES2; HES3; HES5; HES6; HES7; HEY1; HEY2; HEYL (inferredBy_Orthology).		50	560	APEX1;ATXN3;BMP2K;BTBD7;CCNG2;CGN;CPEB4;FBXO33;FNIP1;GALT;HDAC5;HIF1A;IP6K1;KAT5;KHDRBS1;KLF11;KLHL12;KLHL28;LATS2;LMTK3;MAFF;MAPK3;MLX;MXD4;NR1D1;PER2;RAB21;RAB3IL1;RAB7A;RLF;RRAGC;RSPRY1;SEC24A;SF3B1;SGK1;SIK3;SNRNP48;SOCS5;SPPL3;STX4;SUPV3L1;SYBU;TEF;TEX10;TNFAIP3;UVRAG;WBP2;WWP2;YPEL5;ZNF318
500bp	CEBPA_top50perTarget	tfdimers__MD00138	3.68	0.106	CEBPA	*	IRF1; IRF2; IRF3; IRF4; IRF5; IRF7; IRF8; IRF9; MYB (directAnnotation).	CEBPA; CEBPB; CEBPD; CEBPE; CEBPG; DBP; E2F1; FOS; FOXM1; FOXO1; HLTF; IRF6; LTF; PDX1; POU3F2; POU5F1; SPI1; STAT1; STAT2; STAT6; TAF6; TBP; TCF7L2; YY1; ZEB1 (inferredBy_MotifSimilarity). PRDM1 (inferredBy_MotifSimilarity_n_Orthology).	10	821	BCL2A1;CECR2;CELF2;CTSS;FOXP1;LCP1;MMP14;PIM1;VIM;ZMIZ1
500bp	CEBPA_top50perTarget	tfdimers__MD00139	3.46	0.101	CEBPA	*	FOXA1; FOXA2; FOXA3; NFIA; NFIC (directAnnotation).	BACH1; BACH2; BPTF; CEBPA; CEBPB; CEBPD; CEBPE; CEBPG; E2F1; FOXG1; FOXL1; FOXO1; GATA1; GATA2; GATA3; GATA4; GATA5; GATA6; HLTF; HMGA1; HMGA2; HOXA13; HOXD1; MAF; MAFB; MAFF; MAFG; MAFK; NANOG; NF1; NFATC1; NFE2; NFE2L1; NFE2L2; NFE2L3; NFIB; NFIX; NR5A1; PAX4; PBX1; POU5F1; RUNX3; SMAD1; SOX10; SOX9; TCF7L1; TCF7L2; TFAP2C; YY1 (inferredBy_MotifSimilarity).	6	351	ETV5;FOXP1;PIM1;PMP22;SGK1;ZMIZ1
500bp	CEBPA_top50perTarget	tfdimers__MD00414	3.33	0.0986	CEBPA	*	IRF1; IRF2; IRF3; IRF4; IRF5; IRF7; IRF8; IRF9; POU5F1 (directAnnotation).	BPTF; CEBPA; CEBPB; CEBPD; CEBPE; CEBPG; CHURC1; DBP; E2F1; E2F6; ELF1; ELF2; ELF3; ELF4; ELK1; ELK3; ELK4; EP300; ERG; ETS1; ETS2; ETV4; ETV6; ETV7; FLI1; FOS; FOXL1; FOXM1; FOXO1; FOXO4; GABPA; GABPB1; HLTF; IKZF1; IRF6; LTF; MYB; NANOG; NR3C1; PAX4; PBX1; PDX1; POU3F2; SMAD1; SPI1; SPIB; SRY; STAT1; STAT2; STAT6; TAF6; TBL1XR1; TBP; TCF7L1; TCF7L2; YY1; ZEB1; ZNF235; ZNF384; ZNF426 (inferredBy…	19	2314	AIFM3;BCL2A1;C1QB;CCL7;CELF2;CTSS;FOXP1;GATM;ID2;LCP1;MAF;MMP14;NHSL2;PIM1;PMEPA1;RPS9;SGK1;SRGN;ZMIZ1
500bp	CEBPA_top50perTarget	tfdimers__MD00467	3.28	0.0976	CEBPA	*	ARID3A; PBX1 (directAnnotation).	BPTF; CDX2; CEBPA; CEBPB; CEBPD; CEBPE; CEBPG; CRX; DBP; DBX2; ETS2; FOS; FOSB; FOSL1; FOSL2; FOXA1; FOXA2; FOXA3; FOXG1; FOXL1; FOXO1; FOXO4; FOXP3; HMGA1; HMGA2; HNF4A; HNF4G; HOXA10; HOXA13; HOXD9; JUN; JUNB; JUND; LEF1; MAFA; NANOG; NKX6-2; NR2F1; NR2F2; NR3C1; PAX4; PDX1; POU5F1; SMAD1; SOX10; TAF6; TBP; TCF7; TCF7L1; ZEB1; ZNF333 (inferredBy_MotifSimilarity).	5	229	FOXP1;MMP14;PIM1;PMEPA1;SGK1
500bp	CEBPA_top50perTarget	tfdimers__MD00558	3.9	0.11	CEBPA	*	BPTF; POU5F1 (directAnnotation).	ARID3A; CDX2; CEBPA; CEBPB; CEBPD; CEBPE; CEBPG; CRX; DBP; E2F1; E2F6; ELF1; ELF2; ELF3; ELK1; ELK4; EP300; ERF; ERG; ETS1; ETS2; ETV7; FLI1; FOS; FOSB; FOSL1; FOSL2; FOXA1; FOXA2; FOXA3; FOXG1; FOXI1; FOXL1; FOXO1; FOXO4; FOXP3; GATA1; GATA2; GATA3; GATA4; GATA5; GATA6; HLTF; HMGA1; HMGA2; HOXA10; HOXA13; IRF1; IRF2; IRF3; IRF4; IRF5; IRF7; IRF8; IRF9; JUN; JUNB; JUND; MYB; NANOG; NFATC1; NFIA; …	4	47	FOXP1;MMP14;PIM1;SGK1
500bp	CEBPA_top50perTarget	tfdimers__MD00577	5.02	0.134	CEBPA	*	POU5F1; TCF7L2 (directAnnotation).	BPTF; CDX2; CEBPA; CEBPB; CEBPD; CEBPE; CEBPG; CRX; DBP; DBX2; E2F1; E2F6; ELF1; ELF2; ELF3; ELF4; ELK1; ELK3; ELK4; ERF; ERG; ETS1; ETS2; ETV4; ETV6; ETV7; FLI1; FOS; FOXG1; FOXM1; FOXO1; GABPA; GABPB1; HMGA1; HMGA2; HOXA13; IKZF1; IRF1; IRF2; IRF3; IRF4; IRF5; IRF6; IRF7; IRF8; IRF9; LEF1; MYB; NKX3-2; NKX6-2; PAX4; PBX1; PDX1; PITX3; POU3F2; RAX; SMAD1; SPI1; SPIB; SRY; STAT1; STAT6; TAF6; TBP…	7	191	FOXP1;LCP1;MMP14;PIM1;PMP22;SGK1;SRGN
500bp	CHURC1_top50perTarget	tfdimers__MD00300	3.04	0.0668	CHURC1	*	NR3C1 (directAnnotation).	BACH1; BACH2; CHURC1; HNF4A; HNF4G; MAF; MAFA; MAFB; MAFF; MAFG; MAFK; MEIS1; NEUROD1; NFE2; NFE2L1; NFE2L2; NFE2L3; NR1H4; NR2F1; NR2F2; PBX1; RFX1; RFX2; RFX3; RFX4; RFX5; RFXANK; RFXAP; RXRA; SMAD4; SREBF1; SREBF2 (inferredBy_MotifSimilarity).	2	71	CLDN16;KLF12
500bp	CREB3_top50perTarget	transfac_pro__M07671	4.1	0.0589	CREB3	**	ATF1; ATF6; ATF6B; CREB1; CREB3; CREB3L1; CREB3L2; CREB3L3; CREB3L4; CREM (inferredBy_Orthology).		13	696	C15orf40;COPS3;DYNC1I2;EIF2AK3;FKBP11;GFPT1;GMPPB;OSTC;PALLD;PJA2;PREB;PTGES2;TMED9
500bp	CREB3_top50perTarget	transfac_pro__M07679	4.01	0.0579	CREB3	**	ATF1; ATF6; ATF6B; CREB3; CREB3L1; CREB3L2; CREB3L3; CREB3L4; CREM (inferredBy_Orthology).		27	2868	ANAPC13;C1orf210;CHIC2;COPS3;CRB3;DERA;EIF2AK3;ERLEC1;FAM131A;FKBP11;GFPT1;GMPPB;GOLPH3;GUK1;LARP1B;LEMD2;LYSMD3;OSTC;PGM3;PJA2;PREB;PTS;SDF2L1;TMED9;TSPYL2;WWP2;ZFPL1
500bp	CREB3L2_top50perTarget	elemento__CCACGTCA	6.6	0.102	CREB3L2	*		ATF6; ATF6B; CREB3L1 (inferredBy_MotifSimilarity). CREB3L2 (inferredBy_MotifSimilarity_n_Orthology).	69	2626	ALG2;ARF1;ARMCX2;ARMCX3;BEX2;CALU;CDK13;CDK2AP2;CHPF;COG3;CRELD2;DAP;DERL1;DNAJC10;DNAJC25;EDEM1;EDEM3;EPB41;FAM91A1;FKBP11;FNIP1;GALK2;GBF1;GMPPB;GOLGA3;GOLGA5;JMY;KDM3A;LARP1B;LYSMD3;MAP4;MCFD2;MIA3;MON2;MSTO1;MTDH;NARF;NDEL1;NRIP1;OSBP;OSTC;P4HA1;P4HA2;PGM3;PICALM;PJA2;PPP3R1;RMND5A;RRBP1;RWDD2A;SEC23B;SEC24A;SEC61B;SLC1A4;SLC31A1;SOCS7;SSR3;STX5;TMED10;TMEM131;TMEM167B;TMEM39A;TRIM52;TTC3;UBE…
500bp	CREB3L2_top50perTarget	taipale__Creb3l2_DBD_TGCCACGTGGCA	4.71	0.0772	CREB3L2	**	CREB3L2 (inferredBy_Orthology).		51	1510	AP3D1;ARMCX2;ARMCX3;ASPH;CAPN7;CHPF;CREB3L2;DAP;DNAJC10;EDEM3;EIF2AK3;EPB41;FAM91A1;FKBP11;FNIP1;GFPT1;GMPPB;GOLGA3;GOLGA5;GORASP2;KDM3A;LARP1B;LZTFL1;MAP4;MCFD2;MLEC;MSTO1;MTDH;OSTC;PDZD8;PGM3;PICALM;PJA2;PPP1R9A;PPP3R1;PRRC1;RWDD2A;SDF2L1;SEC11C;SEC24A;SLC1A4;SLC33A1;SPRYD3;SPTY2D1;SSR3;TMED9;TTC3;UBE2J1;USO1;VAPA;WIPI1
500bp	CREB3L2_top50perTarget	transfac_pro__M07669	6.05	0.0944	CREB3L2	**	ATF1; ATF6; ATF6B; CREB1; CREB3; CREB3L1; CREB3L2; CREB3L3; CREB3L4; CREM (inferredBy_Orthology).		51	1451	ALG2;ARF1;ARMCX2;ARMCX3;CALU;CANX;CHPF;COG3;CREB3L2;DGKE;DNAJC10;DNAJC25;EDEM1;FKBP11;FNIP1;GALK2;GBF1;GFPT1;GMPPB;GOLGA5;LARP1B;LYSMD3;MAP4;MIA3;MIS12;MLEC;MON2;NANS;P4HA1;PJA2;PPP3R1;PREB;PRRC1;PRSS16;SEC23B;SEC24A;SEC61B;SLC1A4;SLC33A1;SOCS7;SPRYD3;SSR3;SYVN1;TMED9;TMF1;TRIM52;UBE2J1;USO1;USP36;ZFPL1;ZNF25
500bp	CREB3L2_top50perTarget	transfac_pro__M07671	4.54	0.0751	CREB3L2	**	ATF1; ATF6; ATF6B; CREB1; CREB3; CREB3L1; CREB3L2; CREB3L3; CREB3L4; CREM (inferredBy_Orthology).		20	374	AP3D1;ASPH;CHPF;DAP;EIF2AK3;EPB41;FKBP11;FNIP1;GFPT1;GMPPB;MAP4;MCFD2;MLEC;PJA2;PPP1R9A;SEC11C;SEC24A;SPTY2D1;TMED9;WIPI1
500bp	CREB3L2_top50perTarget	transfac_pro__M07679	8.72	0.129	CREB3L2	**	ATF1; ATF6; ATF6B; CREB3; CREB3L1; CREB3L2; CREB3L3; CREB3L4; CREM (inferredBy_Orthology).		71	2213	ALG2;ARF1;ARMCX2;ARMCX3;CALU;CANX;CAPN7;CDK2AP2;CHPF;COG3;CREB3L2;DAP;DNAJC10;DNAJC25;EDEM1;EIF2AK3;EPB41;FICD;FKBP11;FNIP1;GALK2;GBF1;GFPT1;GMPPB;GOLGA3;GOLGA5;JMY;LARP1B;LYSMD3;LZTFL1;MAP4;MCFD2;MIA3;MLEC;MON2;MTDH;NUS1;OSTC;P4HA2;PGM3;PICALM;PJA2;PPP1R9A;PPP3R1;PREB;PRRC1;PRSS16;RRBP1;RWDD2A;SDF2L1;SEC11C;SEC23B;SEC24A;SEC61B;SLC1A4;SLC33A1;SPRYD3;SSR3;TMED9;TMEM131;TMEM167B;TMF1;TRIM52;TSPYL2…
500bp	CREB3L2_top50perTarget	transfac_pro__M07681	5.24	0.0841	CREB3L2	**	ATF1; ATF6; ATF6B; CREB3; CREB3L1; CREB3L2; CREB3L3; CREB3L4; CREM (inferredBy_Orthology).		29	651	AP3D1;ARFGAP1;ASPH;CHPF;DAP;EIF2AK3;EPB41;FKBP11;FNIP1;GFPT1;GMPPB;LZTFL1;MAP4;MCFD2;MLEC;MTDH;PDZD8;PICALM;PJA2;PPP1R9A;PRRC1;SEC11C;SEC24A;SPRYD3;SPTY2D1;SSR3;TMED9;USO1;WIPI1
500bp	CREM_top50perTarget	transfac_pro__M08803	3.07	0.0637	CREM	**	CREM (directAnnotation).		6	483	CDK2AP2;CREM;GZMB;MED30;RAB6A;RGS1
500bp	E2F1_top50perTarget	taipale__E2F1_DBD_TTTGGCGCCAAA	5.05	0.047	E2F1	**	E2F1 (directAnnotation).		171	2891	ABCB10;ACO2;AIF1L;ALDH6A1;AMMECR1;ANP32E;AP4M1;APEX2;ARHGAP4;ARNT2;ASAP2;ASH2L;ASPM;ASRGL1;ASTN2;ATAD2;ATAD5;BANP;BRIP1;BUB3;C1orf198;CACYBP;CAD;CASP8AP2;CBX5;CCNB2;CD83;CD9;CDKN3;CENPL;CENPN;CEP152;CEP192;CHAF1B;CMPK2;CNPY4;COX6A1;COX8A;CTDSPL2;DCLRE1A;DDX11;DEGS1;DGCR8;DIS3L;E2F1;E2F8;EPB41L4B;ERH;FANCA;FANCL;FBLN1;FMNL3;FOXM1;FOXRED1;GALE;GEN1;GINS2;GMPPB;GPAA1;GPR143;HMGB2;HNRNPA2B1;HNRNPF;HO…
500bp	E2F1_top50perTarget	taipale_tf_pairs__E2F1_EOMES_NGGTGTGNNNGGCGCSNNNCRC_CAP_repr	3.53	0.0371	E2F1	**	E2F1; EOMES (directAnnotation).	E2F3; TBX21 (inferredBy_MotifSimilarity).	198	3973	ABCB10;ABHD5;ACO2;ADAT1;ADCY6;AIF1L;AKAP7;ALDH6A1;ALG6;ANO1;ANP32E;AP4M1;APEX2;ASAP2;ASPM;BANP;BLM;BRIP1;BTBD6;C1orf198;C21orf58;CABLES2;CACYBP;CASP6;CASP8AP2;CBFB;CC2D1B;CCDC138;CCNB2;CDC45;CENPJ;CENPM;CEP135;CEP152;CEP55;CEP57L1;CHAC2;CHPT1;CHTF18;CIT;CKAP2;CMPK2;CNTLN;COX8A;CPOX;CPSF7;CTDSPL2;CYC1;DAG1;DCLRE1A;DEGS1;DEPDC1B;DGCR8;DHRS7B;DHX35;DIS3L;DLGAP5;DPY19L1;DUT;E2F8;EED;EIF4E3;ERCC3;ERLI…
500bp	E2F1_top50perTarget	transfac_pro__M00425	7.11	0.0604	E2F1	*		E2F1 (inferredBy_MotifSimilarity).	188	3223	ABCB10;ACAA2;ACO2;AEN;AGA;ALDH6A1;ANKRD18A;ANP32E;AP4M1;APEX2;ARHGAP11A;ASAP2;ASPM;ASTN2;ATAD2;ATAD5;BANP;BEND3;BLM;BRIP1;BRPF3;BUB3;C21orf58;CACYBP;CASP8AP2;CBX5;CBX7;CCDC14;CCNB2;CDCA2;CENPF;CENPJ;CENPL;CEP152;CEP57L1;CHAC2;CHTF18;CIT;CNNM3;CNPY4;CNTLN;COX5A;COX6A1;COX8A;CPSF7;CSTF2T;CTDSPL2;DAGLA;DCLRE1A;DEGS1;DGCR8;DHRS7B;DHX35;DIS3L;DLX6;E2F1;E2F8;EED;ELF4;ERMP1;F3;FANCC;FANCL;FHOD1;FOXM1;FO…
500bp	E2F1_top50perTarget	transfac_pro__M00430	7.31	0.0617	E2F1	**	E2F1 (directAnnotation).		184	3130	ABCB10;ACAA1;ACAA2;ADAMTS15;AEN;ALDH6A1;ALG6;AMMECR1;ANKRD18A;ANP32E;AP4M1;APEX2;ARHGAP11A;ARHGAP33;ASAP2;ASH2L;ASPM;ASTN2;ATAD2;ATAD5;ATP1A3;B4GALT6;BLM;BRIP1;BUB3;C1orf198;C21orf58;CABLES2;CACYBP;CASP8AP2;CBX5;CCDC150;CCNB2;CCNF;CD83;CDC45;CDCA2;CENPF;CENPJ;CEP192;CEP55;CEP57L1;CHTF18;CIT;CNNM3;COX8A;CPSF7;CSTF2T;CTDSPL2;DBR1;DCLRE1A;DEGS1;DEK;DGCR8;DIS3L;DLX6;DUSP16;E2F1;E2F8;ELF4;ERH;ERMP1;F3…
500bp	E2F1_top50perTarget	transfac_pro__M00803	5.31	0.0487	E2F1	**	E2F1; E2F3; E2F4; TFDP1 (directAnnotation).		209	3476	ABCB10;ABHD5;ACO2;ADAMTS15;AEN;ALDH6A1;AMMECR1;ANKRD18A;ANO1;ANP32E;AP4M1;APEX2;ARHGAP11A;ARHGEF19;ARRB1;ASH2L;ASPM;ATAD2;ATAD5;BANP;BEND3;BRIP1;BUB3;C1orf35;C21orf58;CABLES2;CASP8AP2;CBX5;CBX7;CC2D1B;CCDC138;CCDC14;CCNB2;CD83;CDKN3;CENPF;CENPJ;CENPP;CEP135;CEP152;CEP55;CIT;CKAP2L;CKS1B;CNOT10;CNPY4;CNTLN;COX5A;COX8A;CPOX;CSTF2T;CTDSPL;CTDSPL2;DCLRE1A;DEK;DGCR8;DIS3L;DLX6;E2F1;E2F8;EPHB6;ERCC6L;E…
500bp	E2F1_top50perTarget	transfac_pro__M00938	4.87	0.0458	E2F1	**	E2F1 (directAnnotation).	E2F2; E2F3; E2F4; E2F5; E2F6; E2F7 (inferredBy_MotifSimilarity).	137	2357	ABCB10;ACAA1;AGA;AIF1L;ALDH6A1;ANP32E;ANPEP;AP4M1;APEX2;ARHGAP11A;ARHGEF19;ARRB1;ASAP2;ATAD2;ATAD5;B4GALT6;BRPF3;C1orf198;C1orf35;CACYBP;CASP2;CASP8AP2;CBX5;CC2D1B;CCNB2;CCNF;CDCA2;CEP57L1;CMPK2;CNTLN;COX6A1;COX8A;CSTF2T;CTDSPL2;DCLRE1A;DCLRE1C;DEGS1;DEK;DGCR8;DLX6;E2F1;E2F8;FANCC;FANCL;FOXRED1;GALE;GMPPB;HMGB2;HMGN2;HMMR;HNRNPA2B1;HNRNPF;HOXA10;HS3ST3A1;ICMT;IPPK;KATNAL1;KLF10;KLF11;KNTC1;KPNB1;…
500bp	E2F1_top50perTarget	transfac_public__M00024	5.06	0.0471	E2F1	**	E2F1 (directAnnotation).		47	518	ABCB10;AGA;AIF1L;ALDH6A1;ANPEP;AP4M1;ATAD2;ATAD5;BUB3;CASP2;CASP8AP2;CBX7;DCLRE1A;DLX6;E2F1;E2F8;EMP2;EXOC6;FANCC;ICMT;KNTC1;LIG1;LIN52;MCM5;MCM6;MKI67;MYCN;NPAT;NR3C1;NUP205;POLA1;PSIP1;RAD18;RBL1;REEP4;RMI1;SPTBN1;SSBP2;THAP10;TMX1;TRA2B;TUBB;UHRF1;UQCRQ;USP1;ZMYND19;ZNF367
500bp	E2F2_top50perTarget	taipale_cyt_meth__E2F2_GCGCGCGCGYW_eDBD_repr	3.03	0.041	E2F2	**	E2F2 (directAnnotation).		131	4606	ABHD5;ANP32E;APEX2;ARHGAP33;ARRB2;ATAD2;B4GALT6;BRCA2;BUB3;C21orf58;C4orf46;C9orf40;CABLES2;CBFB;CBX5;CCHCR1;CCNB2;CCNF;CDK5RAP2;CENPF;CENPM;CENPN;CEP152;CEP55;CHTF18;CHUK;CKS2;COPS3;CTDSPL2;DCLRE1A;DEK;DPY19L1;DUT;E2F1;E2F8;ELF4;ERCC6L;FANCA;FIGNL1;FN3KRP;FOXRED1;GALE;GFER;HAUS8;HMGB1;HMGN2;HNRNPAB;KIF24;KIF4A;KLF11;LDHB;LIG1;LIN54;LMNB2;LRP11;MAD2L1;MAGOHB;MARVELD3;MCM6;MKI67;MTBP;MYB;MYBL1;MYB…
500bp	E2F2_top50perTarget	taipale_cyt_meth__E2F2_NWTTTGGCGCCAWWWN_eDBD_repr	5.86	0.0668	E2F2	**	E2F2 (directAnnotation).		110	3728	ANP32E;APEX2;ASPM;ATAD2;ATAD5;BUB3;CASP8AP2;CBX5;CCDC14;CCHCR1;CCNB2;CDCA2;CDK5RAP2;CDKN3;CENPK;CENPM;CENPN;CENPO;CEP152;CHAC2;CHPT1;CNNM3;CTDSPL2;DCLRE1A;DDX11;DPY19L1;E2F1;E2F8;EIF4EBP2;FAM161A;FANCA;FOXM1;FOXRED1;GALE;GEN1;GFER;GINS2;GPC1;HMGB1;HMGB3;HPSE;HYLS1;IRAK4;KLF11;KNTC1;LDHB;LIG1;LIN54;LSM4;MCM5;MCM6;MDC1;MFAP1;MKI67;MMS22L;MNS1;MRPL17;MYB;MYBL1;NFATC2IP;NHLRC3;NUP205;NUP210;PAQR4;PAS…
500bp	E2F2_top50perTarget	transfac_pro__M00938	5.62	0.0647	E2F2	*	E2F1 (directAnnotation).	E2F2; E2F3; E2F4; E2F5; E2F6; E2F7 (inferredBy_MotifSimilarity).	61	1489	APEX2;ARHGAP11A;ATAD2;ATAD5;BUD13;CASP2;CASP8AP2;CBX5;CCHCR1;CCNF;CDCA2;CHUK;CTDSPL2;DCLRE1A;DEK;E2F1;E2F8;FANCL;FOXRED1;HMGB2;HMGN2;ICMT;KLF11;KNTC1;LIG1;LIN54;MCM3;MCM5;MCM6;MFAP1;MKI67;MMS22L;MXD3;MYB;MYBL1;PAQR4;PASK;PCNA;PDS5B;PHTF2;POLA1;PSIP1;RAB27A;RBL1;REEP4;RELT;RMI1;RNF168;SAC3D1;SGCE;SLBP;SMC3;SPAG5;STMN1;TADA2A;TAF5;TIPIN;TMX1;UHRF1;USP1;ZNF367
500bp	E2F7_top50perTarget	elemento__CCGCCAA	5.08	0.0645	E2F7	*		E2F7 (inferredBy_MotifSimilarity).	129	4626	ABCB10;ACAA2;ADAMTS15;AKAP7;ANP32E;APEX2;ARHGAP11A;ARHGAP33;ARL4A;ASPM;ATAD2;ATAD5;ATL3;B4GALT6;BLM;BRIP1;BUB3;C12orf4;C21orf58;C9orf40;CABLES2;CBX5;CCDC77;CCNB2;CDC25C;CDC45;CDCA2;CDKN3;CENPF;CENPJ;CENPK;CENPL;CEP55;CEP57L1;CHEK2;CHPT1;CHTF18;CIT;CKLF;CKS2;CNNM3;CNTLN;CTDSPL2;DCP2;DEK;DHTKD1;DPY19L4;E2F1;E2F8;EED;ELF4;FAF1;FAM161A;FAM72D;FANCA;FANCL;FBLN1;FOXRED1;GGCT;GINS2;GK;GPD2;HMGB1;HMGB2;H…
500bp	E2F7_top50perTarget	taipale__E2F7_DBD_TTTTCCCGCCAAAW_repr	5	0.0638	E2F7	**	E2F7 (directAnnotation).		21	262	ATAD2;BUB3;DCP2;E2F1;E2F8;FANCL;ICMT;KNTC1;MAD2L1;MCM5;MCM6;MXD3;PDS5B;PHF19;RNF168;ROBO1;SLBP;TIPIN;TMEM109;UHRF1;ZW10
500bp	E2F7_top50perTarget	transfac_pro__M00938	5.47	0.0684	E2F7	*	E2F1 (directAnnotation).	E2F2; E2F3; E2F4; E2F5; E2F6; E2F7 (inferredBy_MotifSimilarity).	78	2452	ABCB10;ANP32E;APEX2;ARHGAP11A;ARL4A;ATAD2;ATAD5;ATL3;B4GALT6;BUD13;CASP2;CBX5;CCNB2;CCNF;CDC25C;CDCA2;CENPJ;CEP57L1;CNTLN;CTDSPL2;DEK;E2F1;E2F8;FANCL;FOXRED1;GK;HMGB2;HMGN2;HMMR;HOXA10;ICMT;IRF2BP1;KLF11;KNTC1;LIG1;LIN52;LIN54;MCM3;MCM5;MCM6;MKI67;MMS22L;MXD3;MYBL1;NDE1;PAQR4;PASK;PCNA;PDS5B;PHTF2;POLA1;POLA2;POU2F1;PSIP1;PTTG1;RAB27A;RANGAP1;RBL1;RMI1;RNF168;ROBO1;SAC3D1;SEPHS1;SLBP;SMC2;SMC3;SM…
500bp	E2F8_top50perTarget	taipale__E2F8_DBD_TTTCCCGCCAAA_repr	4.49	0.0736	E2F8	**	E2F8 (directAnnotation).		18	295	ATAD2;CASP2;DCLRE1A;E2F1;E2F8;FANCL;ICMT;KIFC1;KNTC1;MCM3;MCM6;MXD3;MYB;PDS5B;PHF19;POLA1;SAP30;UHRF1
500bp	EGR1_top50perTarget	taipale_tf_pairs__ETS2_RCCGGAAGTG_HT	3.06	0.0315	EGR1	*	ETS2 (directAnnotation).	BCLAF1; EGR1; ELF1; ELF2; ELF4; ELK1; ELK3; ELK4; EOMES; ERF; ERG; ETS1; ETV1; ETV2; ETV3; ETV4; ETV5; FEV; FLI1; GABPA; GATAD1; HOXA1; HOXB2; PHF20; RFX5; SOX15; SREBF2; ZBTB25; ZBTB40; ZBTB7A; ZNF580 (inferredBy_MotifSimilarity).	681	2071	AAAS;ABL1;ACBD5;ACOX1;ACTR3;ACTR6;ACVR2B;ADAL;ADAM17;ADAMTS14;ADIPOR2;ADNP;ADO;AFTPH;AGL;AHDC1;AKAP12;AKIRIN2;AKT2;ALDH1A3;ALG10B;ALKBH1;ALKBH5;ANKRD11;ANKRD16;ANKS1A;AP1AR;AP1M1;AP1S2;AP4E1;APBB3;APPL2;APTX;AQR;ARFIP1;ARHGEF7;ARID4A;ARL6;ARMC5;ASB1;ASXL2;ATAD1;ATF4;ATG16L1;ATG2B;ATG4C;ATM;ATMIN;BET1L;BIRC6;BLNK;BLOC1S3;BMP2K;BRWD3;BTAF1;BUD13;C12orf57;C18orf21;C1orf210;C2orf68;C5orf34;C9orf40;CA…
500bp	ELF1_top50perTarget	tfdimers__MD00007	3.9	0.0586	ELF1	*	E2F1; IRF8 (directAnnotation).	BACH1; BACH2; CDX2; CEBPA; CEBPB; CEBPD; CEBPE; CEBPG; DBP; ELF1; ELF2; ELF4; ELK1; ELK3; ELK4; EP300; ERG; ETS1; ETS2; ETV4; ETV6; ETV7; FLI1; FOS; FOXM1; GABPA; GABPB1; IRF1; IRF2; IRF3; IRF4; IRF5; IRF6; IRF7; IRF9; LEF1; LTF; MAF; MAFB; MAFF; MAFG; MAFK; MYB; NFE2; NFE2L1; NFE2L2; NFE2L3; NKX3-2; NR1I2; NR3C1; PAX4; PDX1; POU3F2; POU5F1; PURA; RFX1; RFX2; RFX3; RFX4; RFX5; RFXANK; RFXAP; RXRA…	13	343	APOL6;C6orf62;CIITA;CNNM4;DAPP1;DDX60L;GNA13;HIVEP2;HOXB3;MX1;RAPGEF2;USP38;ZNF609
500bp	ELF2_top50perTarget	taipale_tf_pairs__ERF_ONECUT2_RSCGGAANNNNNNRTCGATN_CAP	3.18	0.0428	ELF2	*	ERF; ONECUT2 (directAnnotation).	ELF4; ELK1; ELK3; ELK4; ERG; ETS1; ETS2; ETV1; ETV2; ETV3; ETV4; ETV5; FEV; FLI1; GABPA; GABPB1; GATAD1; KMT2B; SOX15; ZBTB11; ZBTB25; ZBTB7A; ZNF580 (inferredBy_MotifSimilarity). ELF1; ELF2 (inferredBy_MotifSimilarity_n_Orthology).	19	626	ACVR1;BCL7A;CGGBP1;CPSF6;CRTC2;CUTC;DCLRE1C;DHX8;ELF2;FLII;GADD45B;PGAP2;PREP;SH2B1;SMNDC1;SRBD1;STX5;TRIO;WDR59
500bp	ELF3_top50perTarget	hdpi__FLI1	3.13	0.0307	ELF3	*	FLI1 (directAnnotation).	ELF1; ELF3; ETV7 (inferredBy_MotifSimilarity). EHF (inferredBy_MotifSimilarity_n_Orthology).	354	1155	AAAS;ACAA1;ACBD3;ADNP;ADO;AFTPH;AHCYL2;AHDC1;ANKS1A;ANPEP;AP1B1;APBB3;APEX2;ARF1;ARFIP1;ARHGEF1;ARHGEF5;ARHGEF7;ARPC5L;ATMIN;ATP13A1;ATP2C1;AXIN1;B3GAT3;CASKIN2;CBFB;CDK13;CDK19;CES2;CFDP1;CHD7;CHERP;CHPF;CIR1;CLASP1;COG3;COQ4;COX6A1;COX8A;CPEB4;CPSF7;CRB3;CREB1;CREB3;CRK;CSNK1G1;CSTF2T;CTTNBP2NL;CUL4B;CUL7;CWC22;DALRD3;DAPP1;DBP;DCUN1D3;DDX5;DHRS7B;DHX30;DHX8;DNTTIP2;DPP8;DR1;DYNLL2;EDEM2;EDEM3;…
500bp	ELF3_top50perTarget	taipale__ELF3_DBD_WACCCGGAAGTA	3.01	0.0301	ELF3	**	ELF3 (directAnnotation).		84	208	ACVR2B;AHDC1;ANKS1A;AP1M1;ARHGEF7;ARPC5L;ATP13A1;BLOC1S3;CDK13;CDK19;COG3;CPEB4;CPSF7;CRB3;CSNK1G1;CTTNBP2NL;CUL4B;DALRD3;DCUN1D3;DPP8;DR1;EDEM3;EIF3M;ERBB2;FAM174A;FBXO46;G6PD;GATAD2A;GPD2;IKBKG;KRIT1;KTI12;LEPROT;LRRFIP2;LYN;LYPLA2;MAGED2;MCRS1;MED19;MTRF1;NKIRAS2;PC;PDPK1;PFDN6;PGAP3;PHKG2;PLEKHA3;PTAR1;RAB2A;RBM34;RHOG;RNF121;RPF2;RPL32;RPS14;RPS21;RPS5;SCAMP2;SDHAF2;SEC24C;SLC25A46;SLC35A2;S…
500bp	ELK3_top50perTarget	tfdimers__MD00089	3.7	0.0558	ELK3	*	STAT6 (directAnnotation).	ATF5; BPTF; CEBPA; CEBPB; CEBPD; CEBPE; CEBPG; CRX; DBP; E2F1; E2F6; ELF1; ELF2; ELF4; ELF5; ELK1; ELK3; ELK4; EP300; ERF; ERG; ETS1; ETS2; ETV4; ETV6; ETV7; FLI1; GABPA; GABPB1; GTF2IRD1; HDX; HOXA13; HOXD9; IKZF1; IRF1; IRF2; IRF3; IRF4; IRF5; IRF7; IRF8; IRF9; LEF1; MYB; NFATC3; NKX2-1; NKX3-2; NKX6-2; NR3C1; PAX4; PDX1; POU5F1; PURA; RAX; SIRT6; SMAD1; SPI1; SPIB; SRY; STAT1; TAF6; TAL1; TBP;…	14	535	ABTB2;BNC2;CLCF1;DFFA;DMKN;FN1;ICAM1;RAPGEF1;SEMA4B;SH2B3;SNX33;SP140L;SPRED2;SYDE1
500bp	ELK4_top50perTarget	taipale_tf_pairs__ERF_HES7_NCCGGAANNNNNNCACGYGNN_CAP_repr	3.52	0.0501	ELK4	*	ERF; HES7 (directAnnotation).	ELF1; ELF2; ELF4; ELK1; ELK3; ELK4; ERG; ETS1; ETS2; ETV1; ETV2; ETV3; ETV4; ETV5; FEV; FLI1; GABPA; GABPB1; GATAD1; KMT2B; TCF3; TFAP2C; ZBTB11; ZBTB25; ZNF580 (inferredBy_MotifSimilarity). ELF3 (inferredBy_MotifSimilarity_n_Orthology).	13	363	ADNP;CHUK;CWC22;CYB561;DPY19L3;IGF2R;MON2;OSMR;PIGW;PTPRK;SAMD8;SECISBP2;ZFP91
500bp	ELK4_top50perTarget	taipale_tf_pairs__ETV5_HOXA2_RSCGGWAATKR_CAP	3.12	0.0464	ELK4	*	ETV5; HOXA2 (directAnnotation).	ELK1; ELK4; ETV2; EVX1; GSC2; HOXA3 (inferredBy_MotifSimilarity).	16	524	ADNP;BTAF1;CHUK;COPS3;CWC22;DPY19L3;MORC3;OSMR;OTUD4;PCDH1;PDE12;POLR2B;SRFBP1;UBN2;ZFP62;ZNF768
500bp	ETV3_top50perTarget	taipale_tf_pairs__ETV2_DRGX_RSCGGAWRYATTA_CAP_repr	3.5	0.102	ETV3	*	DRGX; ETV2 (directAnnotation).	DLX3; ELF1; ELF2; ELK1; ELK3; ELK4; EOMES; ERF; ERG; ETS1; ETS2; ETV1; ETV3; ETV4; ETV5; FEV; FLI1; GABPA; HOXA2; HOXA3; HOXB13; ONECUT2; SOX15 (inferredBy_MotifSimilarity).	5	652	AP1G1;DPP8;FOXJ3;MYNN;YIPF5
500bp	ETV3_top50perTarget	taipale_tf_pairs__FLI1_ONECUT2_RSCGGAANNNNNNRTCGAT_CAP	3.73	0.107	ETV3	*	FLI1; ONECUT2 (directAnnotation).	DLX2; ELF1; ELF2; ELF4; ELK1; ELK3; ELK4; ERF; ERG; ETS1; ETS2; ETV1; ETV2; ETV3; ETV4; ETV5; FEV; GABPA; HOXA2; SOX15 (inferredBy_MotifSimilarity). EHF; ELF3; ELF5 (inferredBy_MotifSimilarity_n_Orthology).	8	749	ATF2;CCDC137;IFIT2;MYNN;RXRB;TMF1;TRAF3IP2;YIPF5
500bp	ETV4_top50perTarget	taipale_tf_pairs__ERF_DLX2_RSCGGAANNNNNYMATTA_CAP_repr_1	3.02	0.0408	ETV4	*	DLX2; ERF (directAnnotation).	DLX3; EHF; ELF4; ELK1; ELK4; ERG; ETS1; ETS2; ETV1; ETV2; ETV3; ETV4; ETV5; ETV7; EVX1; FEV; FLI1; GABPA; GSC2; HOXB13; HOXB2; ONECUT2; PITX1; SOX15; SPDEF; TBX21 (inferredBy_MotifSimilarity). ELF3; ELF5; ELK3; ETV6; SPI1; SPIC (inferredBy_MotifSimilarity_n_Orthology).	13	346	ATG16L1;CAPN8;CDC42EP3;CLCF1;ERCC1;NLGN2;PCGF2;PDLIM2;PTAFR;PTPRJ;SLC16A3;SPRY2;TADA3
500bp	ETV6_top50perTarget	taipale_tf_pairs__RFX3_ETV7_NNNMGGAANNNNNTCCNNNRCAACN_CAP_repr	3.05	0.0465	ETV6	*	ETV7; RFX3 (directAnnotation).	EHF; ELF3; ELF4; ELF5; ELK1; ELK4; ERF; ERG; ETS1; ETS2; ETV1; ETV2; ETV4; ETV5; FEV; FLI1; GABPA; HOXB2; TFAP2C (inferredBy_MotifSimilarity). ELF1; ELF2; ELK3; ETV6 (inferredBy_MotifSimilarity_n_Orthology).	19	647	CX3CL1;DPP9;FOXJ3;GOLGB1;H6PD;HERPUD2;HK1;MID1;MYNN;PKP2;PPP1R12A;PYROXD1;SAA2;SMAD3;SPECC1;SULF1;TRIM41;USP9X;ZNF263
500bp	ETV6_top50perTarget	tfdimers__MD00007	3.13	0.0472	ETV6	*	E2F1; IRF8 (directAnnotation).	BACH1; BACH2; CDX2; CEBPA; CEBPB; CEBPD; CEBPE; CEBPG; DBP; ELF1; ELF2; ELF4; ELK1; ELK3; ELK4; EP300; ERG; ETS1; ETS2; ETV4; ETV6; ETV7; FLI1; FOS; FOXM1; GABPA; GABPB1; IRF1; IRF2; IRF3; IRF4; IRF5; IRF6; IRF7; IRF9; LEF1; LTF; MAF; MAFB; MAFF; MAFG; MAFK; MYB; NFE2; NFE2L1; NFE2L2; NFE2L3; NKX3-2; NR1I2; NR3C1; PAX4; PDX1; POU3F2; POU5F1; PURA; RFX1; RFX2; RFX3; RFX4; RFX5; RFXANK; RFXAP; RXRA…	16	491	APOL6;CIITA;COL27A1;DAPP1;HIVEP2;IRF2;NFIX;NR2C2;OSMR;PARP8;PRKD2;PTX3;SPPL2A;STX17;TNFSF15;TRIM56
500bp	ETV7_top50perTarget	tfdimers__MD00007	7.19	0.0697	ETV7	*	E2F1; IRF8 (directAnnotation).	BACH1; BACH2; CDX2; CEBPA; CEBPB; CEBPD; CEBPE; CEBPG; DBP; ELF1; ELF2; ELF4; ELK1; ELK3; ELK4; EP300; ERG; ETS1; ETS2; ETV4; ETV6; ETV7; FLI1; FOS; FOXM1; GABPA; GABPB1; IRF1; IRF2; IRF3; IRF4; IRF5; IRF6; IRF7; IRF9; LEF1; LTF; MAF; MAFB; MAFF; MAFG; MAFK; MYB; NFE2; NFE2L1; NFE2L2; NFE2L3; NKX3-2; NR1I2; NR3C1; PAX4; PDX1; POU3F2; POU5F1; PURA; RFX1; RFX2; RFX3; RFX4; RFX5; RFXANK; RFXAP; RXRA…	24	448	ANXA4;APOL6;B2M;BST2;C6orf62;CIITA;CTSS;DAPP1;DDX60;DDX60L;IFI27;IFI6;IRF2;MX1;NMI;NUP160;PARP4;PRKD2;PSMA4;PYCARD;SLC25A22;TAP2;TNFSF15;WDR45
500bp	ETV7_top50perTarget	tfdimers__MD00015	3.1	0.0385	ETV7	*	E2F1; SPI1 (directAnnotation).	BCL11A; CEBPA; CEBPB; CEBPD; CEBPE; CEBPG; DBP; E2F6; ELF1; ELF2; ELF3; ELF4; ELF5; ELK1; ELK3; ELK4; EP300; ERF; ERG; ETS1; ETS2; ETV4; ETV6; ETV7; FLI1; FOS; FOSB; FOSL1; FOSL2; FOXA1; FOXA2; FOXA3; FOXL1; FOXM1; GABPA; GABPB1; GATA1; GATA2; GATA3; GATA4; GATA5; GATA6; GFI1; GFI1B; HMGA1; HMGA2; HOXA13; IKZF1; IKZF2; ILF2; IRF1; IRF2; IRF3; IRF4; IRF5; IRF6; IRF7; IRF8; IRF9; JUN; JUNB; JUND; K…	40	1784	ANXA4;APOL6;B2M;BST2;C1GALT1;C1RL;C6orf62;CCR1;CIITA;CRYAB;CTSS;DAPP1;DDX60L;EIF4E3;GNB4;IFI6;IGF2BP3;IL15;IL7;IRF2;MX1;MX2;MYO1B;NFKB2;NTRK2;P2RY6;PIK3AP1;PRKD2;PSMA4;RAPGEF1;SLC25A22;SP140L;SPATS2L;TLR3;TMCO6;TMPRSS3;TNFSF15;XAF1;XPO6;ZFYVE26
500bp	ETV7_top50perTarget	tfdimers__MD00105	4.73	0.0509	ETV7	*	IRF8; PURA (directAnnotation).	BACH1; BACH2; CEBPA; CEBPB; CEBPD; CEBPE; CEBPG; CHURC1; CUX1; DBP; E2F1; ELF1; ELF2; ELF4; ELK1; ELK3; ELK4; EP300; ERG; ETS1; ETS2; ETV4; ETV6; ETV7; FLI1; FOS; FOSB; FOSL1; FOSL2; FOXM1; GABPA; GABPB1; GATA1; HOXA13; IKZF2; ILF2; IRF1; IRF2; IRF3; IRF4; IRF7; JUN; JUNB; JUND; KLF4; LTF; MAF; MAFA; MAFB; MAFF; MAFG; MAFK; MYB; NFATC2; NFE2; NFE2L1; NFE2L2; NFE2L3; NKX3-2; NR1I2; NR3C1; OTX1; OT…	32	1057	ANXA4;B2M;BST2;C1GALT1;C6orf62;CCR1;CIITA;CRYAB;CTSS;CXCL11;DAPP1;DDX60L;GNB4;IGF2BP3;IRF2;NMI;P2RY6;PARP4;PPM1K;PRKD2;PSMA4;SLC25A22;SMAD3;SP140L;TAP2;TBC1D2;TLR3;TMPRSS3;TNFSF15;TRIM38;XAF1;XPO6
500bp	ETV7_top50perTarget	tfdimers__MD00176	5.48	0.0567	ETV7	*	E2F1; IRF3 (directAnnotation).	BACH1; BACH2; BPTF; CEBPA; CEBPB; CEBPD; CEBPE; CEBPG; DBP; E2F6; ELF1; ELF2; ELF3; ELF4; ELK1; ELK3; ELK4; EP300; ERG; ETS1; ETS2; ETV4; ETV6; ETV7; FLI1; FOS; FOSB; FOSL1; FOSL2; FOXA1; FOXA2; FOXA3; FOXM1; GABPA; GABPB1; GATA1; GATA2; GATA3; GATA4; GATA5; GATA6; HOXA13; IKZF1; IKZF2; IRF1; IRF2; IRF4; IRF5; IRF6; IRF7; IRF8; IRF9; JUN; JUNB; JUND; MAF; MAFB; MAFF; MAFG; MAFK; MYB; NFATC3; NFE2…	86	4554	A4GALT;AIFM2;ALG1;ANXA4;AP1G2;APOL6;B2M;BST2;BTN2A2;BTN3A1;BTN3A2;BTN3A3;C1GALT1;C1R;C6orf62;CCND1;CCR1;CDKN2A;CRYAB;CTSO;CTSS;CYP4X1;DAPP1;DDX19B;DDX60;DDX60L;DEGS1;EIF2AK2;EIF4E3;GNB4;GSTO1;IFI6;IFIT2;IGF2BP3;IL15;IL7;IRF2;IRF7;MLKL;MX1;MX2;MYO1B;NFKB2;NMI;NRP2;NTRK2;NUP160;P2RY6;PARP14;PARP4;PARP9;PIK3AP1;PRKD2;PROCR;PSMA4;PTPRK;PYCARD;RAPGEF1;RBM19;RIPK1;RRAS;S100A14;SLC1A3;SLC25A22;SLC35D2;S…
500bp	ETV7_top50perTarget	tfdimers__MD00342	4.72	0.0508	ETV7	*	IRF1; YY1 (directAnnotation).	BPTF; CEBPA; CEBPB; CEBPD; CEBPE; CEBPG; DBP; E2F1; ELF1; ELF2; ELK1; ELK4; EP300; ERF; ERG; ETS1; ETS2; ETV7; FLI1; FOXI1; HOXA13; IRF2; IRF3; IRF4; IRF5; IRF6; IRF7; IRF8; IRF9; LTF; MYB; NFIA; NFIC; NKX3-2; PAX7; PDX1; POU3F2; POU5F1; SOX10; SPI1; STAT1; STAT6; TCF7L1; TCF7L2; ZEB1; ZNF384 (inferredBy_MotifSimilarity).	21	564	ANXA4;APOL6;B2M;BST2;C6orf62;CIITA;CTSS;CYP4X1;DAPP1;IL7;IRF2;MX1;PARP14;PARP4;PARP9;PLSCR1;PRKD2;PSMA4;PYCARD;SLC25A22;TNFSF15
500bp	FOSL1_top50perTarget	elemento__TGACTCA	4.1	0.0661	FOSL1	*		BACH1; BACH2; FOS; FOSB; FOSL1; FOSL2; JUN; JUNB; JUND; NFE2L2 (inferredBy_MotifSimilarity).	19	306	ANXA2;CAPN8;CLCF1;CREB5;CSNK1E;F3;FOSL2;IL1RN;KLHL21;LAMA3;MET;RFFL;S100A3;SFN;SMAD3;SQSTM1;TNFAIP3;TPBG;TRIB1
500bp	FOSL1_top50perTarget	stark__TGANTCA	4.29	0.0681	FOSL1	*	JUN; JUNB; JUND (inferredBy_Orthology).	ATF3; FOS; FOSL1; FOSL2; NFE2 (inferredBy_MotifSimilarity).	21	384	ANXA2;CAPN8;CLCF1;CREB5;EBI3;F3;FOSL2;KLHL21;LAMA3;MET;RAPH1;RFFL;S100A3;SFN;SGMS2;SMAD3;SQSTM1;TFPI2;TNFAIP3;TPBG;TRIB1
500bp	FOSL1_top50perTarget	transfac_pro__M01267	4.79	0.0732	FOSL1	**	FOSL1 (directAnnotation).		21	303	ANXA2;CAPN8;CLCF1;CREB5;CSNK1E;ETS1;F3;FOSL2;KLHL21;LAMA3;MET;RAPH1;RFFL;S100A3;SFN;SMAD3;SQSTM1;TFPI2;TNFAIP3;TPBG;TRIB1
500bp	FOSL1_top50perTarget	transfac_pro__M02095	4.33	0.0685	FOSL1	**	FOSL1 (directAnnotation).		20	312	ANXA2;CAPN8;CLCF1;CREB5;CSNK1E;F3;FOSL2;KLHL21;LAMA3;MET;RAPH1;RFFL;S100A3;SFN;SMAD3;SQSTM1;TFPI2;TNFAIP3;TPBG;TRIB1
500bp	FOSL1_top50perTarget	transfac_pro__M08922	3.93	0.0644	FOSL1	**	FOSL1; JUNB (directAnnotation).		34	791	ABCC3;AHR;ANXA2;ATF3;CAPN8;CLCF1;CRB3;CREB5;CSNK1E;EBI3;F3;FOSB;FOSL2;IL1RN;KLHL21;KRT6A;LAMA3;MET;PDLIM2;PROM1;RAPH1;RFFL;S100A3;SFN;SGMS2;SMAD3;SQSTM1;STK40;TIMP1;TM4SF1;TNFAIP3;TPBG;TRIB1;TWIST1
500bp	FOSL1_top50perTarget	transfac_pro__M08929	4.5	0.0703	FOSL1	**	FOSL1; JUND (directAnnotation).		46	1063	ABCC3;AHR;ANXA2;ATF3;CAPN8;CHST11;CLCF1;CRB3;CREB5;CSNK1E;EBI3;EPAS1;ETS1;F3;FEZ2;FOSB;FOSL2;HKDC1;IL1RN;ITPRIP;KLHL21;KRT6A;LAMA3;MAP3K9;MET;NRP2;PDLIM2;PROM1;RAPH1;RELT;RFFL;S100A3;SFN;SGMS2;SLC20A1;SLC6A9;SMAD3;SQSTM1;STK40;TCF7;TFPI2;TIMP1;TM4SF1;TNFAIP3;TPBG;TRIB1
500bp	FOSL1_top50perTarget	transfac_pro__M08938	4.24	0.0676	FOSL1	**	FOSL1; JUN (directAnnotation).		43	1302	ABCC3;AHR;ANXA2;ATF3;CAPN8;CLCF1;CRB3;CREB5;CSNK1E;EBI3;F3;FEZ2;FOSB;FOSL2;GBP2;GCLC;IFNGR2;IL1RN;ISG20;KLHL21;KRT6A;LAMA3;MET;NRP2;PDLIM2;PROM1;RAPH1;RFFL;S100A3;SFN;SGMS2;SLC20A1;SMAD3;SQSTM1;STK40;TCF7;TFPI2;TIMP1;TM4SF1;TNFAIP3;TPBG;TRIB1;VDR
500bp	FOXJ1_top50perTarget	tfdimers__MD00335	4.33	0.0713	FOXJ1	*	FOXP3; NKX2-1 (directAnnotation).	AHDC1; AR; ARID5B; CDX2; CEBPA; CEBPB; CEBPD; CEBPE; CEBPG; FOXA1; FOXA2; FOXA3; FOXC2; FOXD3; FOXG1; FOXI1; FOXJ1; FOXJ2; FOXJ3; FOXL1; FOXM1; FOXO1; FOXO4; FOXP1; FOXP4; HLTF; HSF1; IKZF5; IRF1; NANOG; NR3C1; PGR; PITX3; POU5F1; SKI; SMAD1; SOX9; TBP (inferredBy_MotifSimilarity). FOXD2; FOXL2 (inferredBy_MotifSimilarity_n_Orthology).	5	157	ERBB4;GAS1;OSR2;SULF1;WLS
500bp	GATA3_top50perTarget	tfdimers__MD00059	3.52	0.122	GATA3	*	CRX; NKX2-1 (directAnnotation).	ARID3A; CDX2; CEBPB; DBP; E2F1; FOXA1; FOXA2; FOXA3; GABPA; GATA1; GATA2; GATA3; GATA4; GATA5; GATA6; GFI1; GFI1B; IKZF1; ISL1; KLF4; MAFA; MZF1; NKX2-4; NKX3-2; OTX1; OTX2; PAX7; PITX3; POU2F1; PURA; RAX; SMAD1; STAT1; STAT2; STAT3; STAT4; STAT5A; STAT5B; STAT6; TAL1; TCF7L2; VDR; YY1; ZNF333 (inferredBy_MotifSimilarity).	7	745	CLIP3;DPYSL3;GJA1;LPAR3;NCAM1;PTPRC;TIPARP
500bp	GATA3_top50perTarget	tfdimers__MD00285	3.41	0.118	GATA3	*	PDX1; SMAD1 (directAnnotation).	ARID3A; BACH1; BACH2; BPTF; CDX2; CEBPA; CEBPB; CEBPD; CEBPE; CEBPG; DBP; E2F1; E2F6; ELF3; ETS1; FOS; FOSB; FOSL1; FOSL2; FOXA1; FOXA2; FOXA3; FOXG1; FOXL1; FOXO1; FOXO4; FOXP1; FOXP3; GATA1; GATA2; GATA3; GATA4; GATA5; GATA6; HDX; HLTF; HMGA1; HMGA2; HNF4A; HNF4G; HOXA13; IRF8; JUN; JUNB; JUND; MAF; MAFB; MAFF; MAFG; MAFK; MYB; NANOG; NFE2; NFE2L1; NFE2L2; NFE2L3; NKX3-2; NKX6-2; NR2F1; NR2F2; …	4	310	DPYSL3;GJA1;NCAM1;TIPARP
500bp	GATA3_top50perTarget	tfdimers__MD00323	4.42	0.146	GATA3	*	CEBPB; CRX (directAnnotation).	ARID3A; CDX2; CEBPA; CEBPD; CEBPE; CEBPG; DBP; E2F1; FOXA1; FOXA2; FOXA3; FOXL1; GATA1; GATA2; GATA3; GATA4; GATA5; GATA6; GFI1; GFI1B; ISL1; MAFA; MZF1; NKX2-1; NKX2-4; NKX3-2; NKX6-2; NR3C1; OTX1; OTX2; PAX4; PAX7; PBX1; PDX1; PITX3; POU2F1; POU5F1; PURA; RAX; SMAD1; SOX9; STAT6; TAL1; TBP; TCF7L2; VDR (inferredBy_MotifSimilarity).	4	265	CLIP3;GJA1;NCAM1;PTPRC
500bp	GATA3_top50perTarget	tfdimers__MD00522	4.71	0.154	GATA3	*	ETS1; IKZF1 (directAnnotation).	CDX2; CEBPA; CEBPB; CEBPD; CEBPE; CEBPG; DBP; ELF5; ELK1; EP300; GATA1; GATA2; GATA3; GATA4; GATA5; GATA6; GLI3; IKZF2; KLF4; MAFA; MZF1; PITX3; POU2F1; POU3F1; RARA; RARB; RARG; RXRA; RXRB; RXRG; STAT1; TCF7L2; THRA; THRB; ZBTB14; ZNF354C (inferredBy_MotifSimilarity).	5	487	ARHGDIB;CD2;DPYSL3;NCAM1;SIX3
500bp	GATA6_top50perTarget	tfdimers__MD00121	3.35	0.077	GATA6	*	RARA; RARB; RARG; RXRA; RXRB; RXRG; SRY; THRA; THRB (directAnnotation).	CHURC1; E2F1; ELF1; ELF2; ELF4; ELK1; ELK3; ELK4; ERG; ETS1; ETS2; ETV4; ETV6; ETV7; FLI1; FOXO1; GABPA; GABPB1; GATA1; GATA2; GATA3; GATA4; GATA5; GATA6; GFI1; GFI1B; IKZF2; LEF1; MYB; NANOG; NR3C1; PAX4; POU3F1; POU5F1; RFX1; RFX2; RFX3; RFX4; RFX5; RFXANK; RFXAP; SMAD1; SOX4; SPI1; SPIB; STAT1; TAF6; TBP; TCF7L1; TFAP2C; VDR; YY1; YY2 (inferredBy_MotifSimilarity). NANOGP8; SOX11 (inferredBy_Mo…	4	186	ARID1A;FN1;PDE4DIP;TNFRSF21
500bp	GTF3C2_top50perTarget	transfac_pro__M04877	3.57	0.0326	GTF3C2	**	GTF3C2 (directAnnotation).		29	500	BAHD1;CABLES2;CCNF;CLPTM1;COL18A1;DFFA;FBLN5;HMGN1;KCTD15;KEAP1;KIF2C;LPCAT3;LSM5;LYPLA2;NLGN2;PEX16;POLG;POLR3E;RAN;SLC12A2;SLC16A1;SLC25A44;SMAGP;SPRED2;TMED9;TMEM129;TRMT2A;TXN;UNC93B1
500bp	HOXA10_top50perTarget	tfdimers__MD00475	3.1	0.0346	HOXA10	*	FOS; FOSB; FOSL1; FOSL2; JUN; JUNB; JUND; ZNF333 (directAnnotation).	ARID3A; CDX2; CEBPA; CEBPB; CEBPD; CEBPE; CEBPG; CRX; DBX2; EP300; FOXA1; FOXA2; FOXA3; FOXG1; FOXL1; FOXO1; HLTF; HMBOX1; HNF4A; HNF4G; HOXA10; HOXA13; HOXC8; ISL1; MYB; NFE2L1; NFIA; NFIC; NKX3-1; NKX6-2; NR1H4; NR1I2; NR1I3; NR2F1; NR2F2; PAX4; PBX1; PDX1; POU1F1; POU3F1; POU3F2; RXRA; SOX10; SOX4; TLX2 (inferredBy_MotifSimilarity).	29	795	AKT2;AMN1;ANGPT1;CALM1;CD320;DEPDC1B;DHFR;DISP1;FBXO9;GRWD1;HOXA10;HOXA2;HOXA5;HOXB8;HRK;LYPD3;NAT8L;NINJ2;NME4;NR2F1;PARP9;PDE4DIP;RHOBTB3;SCAPER;SGK3;SPATS2L;TEX261;VPS36;ZC3H14
500bp	IRF2_top50perTarget	taipale_tf_pairs__IRF2_NAANCGAAASYR_HT	6.2	0.112	IRF2	**	IRF2 (directAnnotation).	STAT1 (inferredBy_MotifSimilarity).	8	596	DDX60L;IRF2;PARP14;PIM1;PRKD2;STAT2;TAP2;TMPRSS3
500bp	IRF2_top50perTarget	tfdimers__MD00007	5.12	0.0954	IRF2	*	E2F1; IRF8 (directAnnotation).	BACH1; BACH2; CDX2; CEBPA; CEBPB; CEBPD; CEBPE; CEBPG; DBP; ELF1; ELF2; ELF4; ELK1; ELK3; ELK4; EP300; ERG; ETS1; ETS2; ETV4; ETV6; ETV7; FLI1; FOS; FOXM1; GABPA; GABPB1; IRF1; IRF2; IRF3; IRF4; IRF5; IRF6; IRF7; IRF9; LEF1; LTF; MAF; MAFB; MAFF; MAFG; MAFK; MYB; NFE2; NFE2L1; NFE2L2; NFE2L3; NKX3-2; NR1I2; NR3C1; PAX4; PDX1; POU3F2; POU5F1; PURA; RFX1; RFX2; RFX3; RFX4; RFX5; RFXANK; RFXAP; RXRA…	13	2371	AIFM3;APOL6;BTN3A2;DDX60L;IRF2;PARP14;PARP8;PIM1;PRKD2;STAT2;TAP2;TMEM167B;TMPRSS3
500bp	IRF2_top50perTarget	tfdimers__MD00026	3.94	0.0769	IRF2	*	IRF1; MYB (directAnnotation).	CHURC1; E2F1; E2F6; EP300; ETS1; ETS2; FOXM1; HLTF; IRF2; IRF3; IRF4; IRF5; IRF6; IRF7; IRF8; IRF9; LTF; MZF1; NR3C1; OTX1; OTX2; PAX4; POU5F1; PURA; SPI1; STAT1; STAT2; STAT6; YY1; ZEB1 (inferredBy_MotifSimilarity). PRDM1 (inferredBy_MotifSimilarity_n_Orthology).	17	3757	ACAA1;APOL3;BTN3A2;DDX60L;IRF2;NR2C1;NUB1;PARP8;PCGF5;PLSCR1;PRKD2;PTPRC;RGS1;RTKN;STAT2;TMPRSS3;TSPAN12
500bp	IRF2_top50perTarget	tfdimers__MD00138	4.07	0.0788	IRF2	**	IRF1; IRF2; IRF3; IRF4; IRF5; IRF7; IRF8; IRF9; MYB (directAnnotation).	CEBPA; CEBPB; CEBPD; CEBPE; CEBPG; DBP; E2F1; FOS; FOXM1; FOXO1; HLTF; IRF6; LTF; PDX1; POU3F2; POU5F1; SPI1; STAT1; STAT2; STAT6; TAF6; TBP; TCF7L2; YY1; ZEB1 (inferredBy_MotifSimilarity). PRDM1 (inferredBy_MotifSimilarity_n_Orthology).	13	2557	ACAA1;APOL6;BTN3A2;DDX60L;IRF2;PARP14;PIM1;PLSCR1;PRKD2;RGS1;TAP2;TMEM167B;TMPRSS3
500bp	IRF2_top50perTarget	tfdimers__MD00192	3.04	0.0627	IRF2	*	CHURC1 (directAnnotation).	CEBPA; CEBPB; CEBPD; CEBPE; CEBPG; E2F1; HSF1; IKZF1; IKZF2; IRF1; IRF2; IRF3; IRF4; IRF5; IRF6; IRF7; IRF8; IRF9; KLF4; LTF; MYB; MZF1; NFATC3; NR3C1; POU2F1; POU5F1; PURA; REL; STAT6; TAF6; TBP; YY1; ZBTB7A (inferredBy_MotifSimilarity).	7	743	ACAA1;AIFM3;DDX60L;IRF2;PRKD2;RGS1;TSPAN12
500bp	IRF2_top50perTarget	tfdimers__MD00208	3.72	0.0734	IRF2	*	IRF1; LTF (directAnnotation).	CHURC1; HLTF; IRF2; IRF3; IRF4; IRF5; IRF6; IRF7; IRF8; IRF9; MYB; MZF1; NKX3-2; NR3C1; POU5F1; PRDM1; SPI1; STAT1; STAT2; YY1; ZEB1 (inferredBy_MotifSimilarity).	10	1329	APOL6;BTN3A2;IFIT2;IRF2;PARP14;PLSCR1;PRKD2;RFTN1;RGS1;TAP2
500bp	IRF2_top50perTarget	tfdimers__MD00342	3.12	0.064	IRF2	*	IRF1; YY1 (directAnnotation).	BPTF; CEBPA; CEBPB; CEBPD; CEBPE; CEBPG; DBP; E2F1; ELF1; ELF2; ELK1; ELK4; EP300; ERF; ERG; ETS1; ETS2; ETV7; FLI1; FOXI1; HOXA13; IRF2; IRF3; IRF4; IRF5; IRF6; IRF7; IRF8; IRF9; LTF; MYB; NFIA; NFIC; NKX3-2; PAX7; PDX1; POU3F2; POU5F1; SOX10; SPI1; STAT1; STAT6; TCF7L1; TCF7L2; ZEB1; ZNF384 (inferredBy_MotifSimilarity).	20	4945	ACAA1;AIFM3;APOL6;BTC;BTN3A2;CTSO;DDX60L;GBP4;IRF2;MTRF1L;NR2C1;PARP14;PARP8;PCGF5;PLSCR1;PRKD2;STAT2;TMEM167B;TMPRSS3;TRIM5
500bp	IRF2_top50perTarget	tfdimers__MD00347	3.17	0.0648	IRF2	*	IRF8; PDX1 (directAnnotation).	BACH1; BACH2; CEBPA; CEBPB; CEBPD; CEBPE; CEBPG; DBP; DBX2; E2F1; ETS1; FOS; FOSB; FOSL1; FOSL2; FOXA1; FOXA2; FOXA3; FOXM1; FOXO1; HMGA1; HMGA2; HOXA13; HOXD10; IRF1; IRF2; IRF3; IRF4; IRF5; IRF6; IRF7; IRF9; JUN; JUNB; JUND; MAF; MAFB; MAFF; MAFG; MAFK; MYB; NFATC1; NFE2; NFE2L1; NFE2L2; NFE2L3; NKX6-2; NR3C1; PAX4; PGR; POU2F1; POU3F2; POU5F1; PURA; RFX1; RFX2; RFX3; RFX4; RFX5; RFXANK; RFXAP;…	5	534	BTN3A2;IRF2;PIM1;RGS1;TMPRSS3
500bp	IRF2_top50perTarget	tfdimers__MD00466	3.28	0.0665	IRF2	*	MYB; SPI1 (directAnnotation).	BCL11A; BPTF; CEBPA; CEBPB; CEBPD; CEBPE; CEBPG; E2F1; E2F6; EP300; ETS1; HLTF; IKZF1; IKZF2; IRF1; IRF2; IRF3; IRF4; IRF5; IRF6; IRF7; IRF8; IRF9; LTF; NANOG; NFATC3; NFE2L1; NR3C1; PAX4; POU3F1; POU5F1; PURA; SMAD1; SPIB; STAT1; STAT5A; STAT6; TBL1XR1; TCF7L1; TLX2; VDR; YY1; ZEB1; ZFP28 (inferredBy_MotifSimilarity).	5	534	DDX60L;IRF2;PRKD2;TMPRSS3;TSPAN12
500bp	IRF2_top50perTarget	tfdimers__MD00527	5.28	0.0979	IRF2	**	IRF1; IRF2; IRF3; IRF4; IRF5; IRF6; IRF7; IRF8; ZEB1 (directAnnotation).	CEBPA; CEBPB; CEBPD; CEBPE; CEBPG; DBP; E2F1; EP300; ETS1; FOS; FOSB; FOSL1; FOSL2; FOXL1; FOXM1; IKZF2; IRF9; JUN; JUNB; JUND; LTF; MYB; NR3C1; PAX4; PDX1; POU3F2; POU5F1; SMAD1; SOX9; SPI1; SRY; STAT1; STAT2; STAT6; TAF6; TBL1XR1; TBP; TCF7L1; TCF7L2; YY1; ZNF426 (inferredBy_MotifSimilarity). IKZF1; PRDM1 (inferredBy_MotifSimilarity_n_Orthology).	20	4045	ACAA1;AIFM3;APOL6;BTC;BTN3A2;CTSO;DDX60L;GBP4;IFIT2;IRF2;PARP14;PIM1;PRKD2;RGS1;STAT2;TAP2;TMEM167B;TSPAN12;USP33;ZNF429
500bp	IRF3_top50perTarget	taipale__IRF3_full_NNRRAAAGGAAACCGAAACTN_repr	3.77	0.041	IRF3	**	IRF3 (directAnnotation).		8	155	BST2;DDX60;MX1;PRKD2;PSMA4;STAT2;TAP2;TRIM56
500bp	IRF3_top50perTarget	tfdimers__MD00007	3.72	0.0407	IRF3	*	E2F1; IRF8 (directAnnotation).	BACH1; BACH2; CDX2; CEBPA; CEBPB; CEBPD; CEBPE; CEBPG; DBP; ELF1; ELF2; ELF4; ELK1; ELK3; ELK4; EP300; ERG; ETS1; ETS2; ETV4; ETV6; ETV7; FLI1; FOS; FOXM1; GABPA; GABPB1; IRF1; IRF2; IRF3; IRF4; IRF5; IRF6; IRF7; IRF9; LEF1; LTF; MAF; MAFB; MAFF; MAFG; MAFK; MYB; NFE2; NFE2L1; NFE2L2; NFE2L3; NKX3-2; NR1I2; NR3C1; PAX4; PDX1; POU3F2; POU5F1; PURA; RFX1; RFX2; RFX3; RFX4; RFX5; RFXANK; RFXAP; RXRA…	12	444	BST2;CIITA;DDX60;FAM110A;HOXA1;ME2;MX1;PRKD2;PSMA4;PYCARD;TAP2;TRIM56
500bp	IRF3_top50perTarget	tfdimers__MD00031	4.19	0.0441	IRF3	*	MYB; ZEB1 (directAnnotation).	E2F1; EP300; FOXG1; FOXM1; FOXO1; HLTF; HMGA1; HMGA2; IRF1; IRF2; IRF3; IRF4; IRF5; IRF6; IRF7; IRF8; IRF9; LTF; NKX3-2; NR1I2; NR3C1; NR5A1; POU3F2; POU5F1; PURA; RFX1; RFX2; RFX3; RFX4; RFX5; RFXANK; RFXAP; RXRA; SOX10; SPI1; STAT1; STAT6; TAF6; TBP; TCF7L2 (inferredBy_MotifSimilarity).	10	259	BST2;DDX60;GEMIN7;HOXA1;MX1;PRKD2;SMAP2;STAT2;TMEM69;TRIM56
500bp	IRF3_top50perTarget	tfdimers__MD00138	4.1	0.0435	IRF3	**	IRF1; IRF2; IRF3; IRF4; IRF5; IRF7; IRF8; IRF9; MYB (directAnnotation).	CEBPA; CEBPB; CEBPD; CEBPE; CEBPG; DBP; E2F1; FOS; FOXM1; FOXO1; HLTF; IRF6; LTF; PDX1; POU3F2; POU5F1; SPI1; STAT1; STAT2; STAT6; TAF6; TBP; TCF7L2; YY1; ZEB1 (inferredBy_MotifSimilarity). PRDM1 (inferredBy_MotifSimilarity_n_Orthology).	12	362	BST2;C1R;FAM110A;HOXA1;LTBP3;MX1;PLSCR1;PRKD2;PSMA4;PYCARD;SHC1;TRIM56
500bp	IRF3_top50perTarget	tfdimers__MD00527	3.72	0.0407	IRF3	**	IRF1; IRF2; IRF3; IRF4; IRF5; IRF6; IRF7; IRF8; ZEB1 (directAnnotation).	CEBPA; CEBPB; CEBPD; CEBPE; CEBPG; DBP; E2F1; EP300; ETS1; FOS; FOSB; FOSL1; FOSL2; FOXL1; FOXM1; IKZF2; IRF9; JUN; JUNB; JUND; LTF; MYB; NR3C1; PAX4; PDX1; POU3F2; POU5F1; SMAD1; SOX9; SPI1; SRY; STAT1; STAT2; STAT6; TAF6; TBL1XR1; TBP; TCF7L1; TCF7L2; YY1; ZNF426 (inferredBy_MotifSimilarity). IKZF1; PRDM1 (inferredBy_MotifSimilarity_n_Orthology).	10	337	BST2;DDX60;HOXA1;MX1;PARP9;PRKD2;PYCARD;STK38;TPBG;TRIM56
500bp	IRF7_top50perTarget	taipale__IRF7_DBD_NCGAAANYGAAACY_repr	6.37	0.058	IRF7	**	IRF7 (directAnnotation).		30	939	APOL6;BST2;C1GALT1;C1R;DAPP1;DDX60;DDX60L;ENTPD6;GIT1;GNB4;IFI27;IFI6;IRF7;LRP10;MX1;NMI;OGFR;OSMR;PARP14;PLOD2;PPP1R3E;PRKD2;PSMA4;PYCARD;SPATS2L;STAT2;TAP2;TRIM26;TRIM56;WDR45
500bp	IRF7_top50perTarget	tfdimers__MD00007	5.52	0.0524	IRF7	*	E2F1; IRF8 (directAnnotation).	BACH1; BACH2; CDX2; CEBPA; CEBPB; CEBPD; CEBPE; CEBPG; DBP; ELF1; ELF2; ELF4; ELK1; ELK3; ELK4; EP300; ERG; ETS1; ETS2; ETV4; ETV6; ETV7; FLI1; FOS; FOXM1; GABPA; GABPB1; IRF1; IRF2; IRF3; IRF4; IRF5; IRF6; IRF7; IRF9; LEF1; LTF; MAF; MAFB; MAFF; MAFG; MAFK; MYB; NFE2; NFE2L1; NFE2L2; NFE2L3; NKX3-2; NR1I2; NR3C1; PAX4; PDX1; POU3F2; POU5F1; PURA; RFX1; RFX2; RFX3; RFX4; RFX5; RFXANK; RFXAP; RXRA…	22	565	APOL6;BST2;DAPP1;DDX60;DDX60L;GIT1;IFI27;IFI6;KRT83;MAP2;MX1;NMI;OSMR;PRKD2;PSMA4;PYCARD;TAP2;TLR3;TRIM26;TRIM56;WDR45;ZC3H7B
500bp	IRF7_top50perTarget	tfdimers__MD00026	3.01	0.0358	IRF7	*	IRF1; MYB (directAnnotation).	CHURC1; E2F1; E2F6; EP300; ETS1; ETS2; FOXM1; HLTF; IRF2; IRF3; IRF4; IRF5; IRF6; IRF7; IRF8; IRF9; LTF; MZF1; NR3C1; OTX1; OTX2; PAX4; POU5F1; PURA; SPI1; STAT1; STAT2; STAT6; YY1; ZEB1 (inferredBy_MotifSimilarity). PRDM1 (inferredBy_MotifSimilarity_n_Orthology).	11	210	BST2;CREM;DAPP1;DDX60L;IFI6;MX1;MX2;PRKD2;PYCARD;TMPRSS3;TRIM56
500bp	IRF7_top50perTarget	tfdimers__MD00466	3.13	0.0366	IRF7	*	MYB; SPI1 (directAnnotation).	BCL11A; BPTF; CEBPA; CEBPB; CEBPD; CEBPE; CEBPG; E2F1; E2F6; EP300; ETS1; HLTF; IKZF1; IKZF2; IRF1; IRF2; IRF3; IRF4; IRF5; IRF6; IRF7; IRF8; IRF9; LTF; NANOG; NFATC3; NFE2L1; NR3C1; PAX4; POU3F1; POU5F1; PURA; SMAD1; SPIB; STAT1; STAT5A; STAT6; TBL1XR1; TCF7L1; TLX2; VDR; YY1; ZEB1; ZFP28 (inferredBy_MotifSimilarity).	12	261	ATXN7L3;BST2;CREM;DAPP1;DDX60L;GNB4;MX1;MX2;PRKD2;SP140L;TRIM56;WBP4
500bp	KLF13_top50perTarget	hocomoco__KLF13_HUMAN.H11MO.0.D	3.24	0.0573	KLF13	**	KLF13 (directAnnotation).	KLF14 (inferredBy_MotifSimilarity).	40	4350	AHNAK;AIFM3;B3GNT2;BRWD3;CELSR2;CHD3;CHST1;DDIT4L;DMPK;DPYSL3;EFNB3;ENTPD2;EPHA4;FGFR2;FZD7;IGSF9;IRS2;KANK2;KDM3B;KLF13;LPP;MAFB;MBOAT2;MUS81;NR3C1;PMEPA1;PPFIBP1;PPL;PPP2R3A;PTPN4;PWWP2A;RAB40B;RASGEF1A;RNF2;SBK1;TFCP2L1;TRIM37;TTC3;TTYH3;ZMYM2
500bp	KLF13_top50perTarget	tfdimers__MD00391	3.02	0.0548	KLF13	*	KLF4 (directAnnotation).	CHURC1; EP300; KLF1; KLF10; KLF12; KLF13; KLF3; KLF5; KLF6; KLF8; KLF9; MAZ; MTF1; MZF1; OVOL2; PAX4; PURA; SP1; SP2; SP3; SP4; SREBF1; SREBF2; VEZF1; WT1; ZBTB14; ZNF148; ZNF202; ZNF354C; ZNF398; ZNF740 (inferredBy_MotifSimilarity).	32	3821	AHNAK;AIFM3;APOBEC3C;BCOR;CDC42BPB;CHST1;DMPK;EFNB3;ENTPD2;FAM168A;FOXN3;FOXO4;IRS2;KANK2;KDM3B;KLF13;LPP;MAFB;NR3C1;PDE3A;PHC1;PMEPA1;PTPN4;RAB40B;RASA4;RASGEF1A;SOX4;SYNE2;TMEM106B;TSC22D3;VIM;ZMYM2
500bp	MAFB_top50perTarget	tfdimers__MD00007	3.04	0.0604	MAFB	*	E2F1; IRF8 (directAnnotation).	BACH1; BACH2; CDX2; CEBPA; CEBPB; CEBPD; CEBPE; CEBPG; DBP; ELF1; ELF2; ELF4; ELK1; ELK3; ELK4; EP300; ERG; ETS1; ETS2; ETV4; ETV6; ETV7; FLI1; FOS; FOXM1; GABPA; GABPB1; IRF1; IRF2; IRF3; IRF4; IRF5; IRF6; IRF7; IRF9; LEF1; LTF; MAF; MAFB; MAFF; MAFG; MAFK; MYB; NFE2; NFE2L1; NFE2L2; NFE2L3; NKX3-2; NR1I2; NR3C1; PAX4; PDX1; POU3F2; POU5F1; PURA; RFX1; RFX2; RFX3; RFX4; RFX5; RFXANK; RFXAP; RXRA…	20	445	AFF1;CDKN1C;CELF2;CTSS;DMD;DOK5;EGR2;ELMO1;FN1;GATA3;LCP1;LRIG3;MLLT3;NARF;NFATC4;PATZ1;SGCD;SGK1;TCF12;ZMIZ1
500bp	MAFB_top50perTarget	transfac_pro__M02879	3.25	0.0627	MAFB	**	MAFB (inferredBy_Orthology).		62	2235	ABCG1;AFF1;AKAP12;AR;ARL4C;C1QB;CDC14B;CDKN1C;CELF2;CELSR1;COL13A1;CORO1A;CTSS;DMD;DPYSL2;DPYSL3;EGFL6;EGR2;ELMO1;EYA4;FN1;FOXN3;FOXP1;HRCT1;ITPR1;KCTD12;LAMA1;LOX;LRIG3;LTBP1;MAF;NCAM1;NEBL;NFATC4;OBSL1;PATZ1;PDE3A;PICALM;PLEKHO1;PLOD1;PMP22;PTPRC;PUS3;RGS1;RXRA;SATB1;SGCD;SGK1;SIX3;SLC25A4;SLC6A6;SOX4;SPP1;TIA1;TLE4;TMSB4X;TMTC1;VEGFA;VIM;YPEL3;ZMIZ1;ZNF654
500bp	MAFK_top50perTarget	tfdimers__MD00003	3.04	0.0882	MAFK	*	YY1 (directAnnotation).	ASCL1; ATF1; ATF2; ATF3; ATF4; ATF7; BACH1; BACH2; CEBPA; CEBPB; CEBPD; CEBPE; CEBPG; CHURC1; CREB1; CREM; E2F1; ETS1; FOXM1; GATA1; GATA2; GATA3; GATA4; GATA5; GATA6; HAND1; HIC1; HNF4A; HNF4G; IKZF2; ING4; MAF; MAFA; MAFB; MAFF; MAFG; MAFK; MEIS1; MYB; MYCN; MYF5; MYF6; MYOD1; MYOG; MZF1; NFE2; NFE2L1; NFE2L2; NFE2L3; NFIA; NFIC; NR1H4; NR2F1; NR2F2; NR3C1; PAX4; PBX1; PGR; PPARA; PURA; RFX1; R…	4	180	CAPZA2;MNT;NFATC4;TRIO
500bp	MAX_top50perTarget	hocomoco__MLX_HUMAN.H11MO.0.D	3.36	0.0514	MAX	*	MLX (directAnnotation).	ARNT; BHLHE40; MAX; USF1 (inferredBy_MotifSimilarity).	7	269	ATXN1L;KLF11;MAX;MED28;ORAI2;STX4;TAF4B
500bp	NFATC1_top50perTarget	tfdimers__MD00441	3.74	0.0916	NFATC1	*	OVOL2; RELA (directAnnotation).	CHURC1; EBF1; IKZF1; IKZF2; MZF1; NFATC1; NFATC3; NFIA; NFIC; NFKB1; NFKB2; POU5F1; REL; STAT6; YY1; ZBTB7A (inferredBy_MotifSimilarity). RELB (inferredBy_MotifSimilarity_n_Orthology).	27	3165	CCL20;CCL4;CCND1;CD69;CLCF1;CXCL1;EDN1;F3;FOSB;IFNGR2;IL1RN;KDM6B;LAMB3;LIPG;MAP3K14;MAP3K8;NFKB1;NOD2;PMEPA1;PTX3;S100A3;SLC39A14;SMAD3;TNF;TNFAIP2;TNFAIP3;TWIST1
500bp	NFATC1_top50perTarget	transfac_pro__M01718	3.47	0.0868	NFATC1	**	NFATC1 (directAnnotation).		11	878	CCL20;CCL4;IL1RN;KDM6B;S100A3;SLC39A14;SMAD3;TNF;TNFAIP3;TWIST1;WTAP
500bp	NFATC1_top50perTarget	transfac_pro__M07608	3.45	0.0865	NFATC1	**	ILF2; NFAT5; NFATC1; NFATC2; NFATC4 (directAnnotation).	NFATC3 (inferredBy_MotifSimilarity).	29	4218	C11orf96;CCL20;CCL4;CCND1;CD69;CLCF1;CXCL1;EDN1;EFNA1;ETS1;F3;FBLN5;IL1RN;KDM6B;LAMB3;LIPG;NFKB1;NINJ1;NOD2;PTX3;RAB9A;S100A3;SLC16A3;SLC39A14;SMAD3;TNF;TNFAIP3;TWIST1;WTAP
500bp	NFATC3_top50perTarget	tfdimers__MD00299	3.32	0.0575	NFATC3	*	ETS1; SRY (directAnnotation).	ARID3A; BPTF; CEBPA; CEBPB; CEBPD; CEBPE; CEBPG; DBP; DBX2; E2F1; E2F6; ELF1; ELF2; ELF4; ELF5; ELK1; ELK3; ELK4; EP300; ERF; ERG; ETS2; ETV4; ETV6; ETV7; FLI1; FOS; FOXA1; FOXA2; FOXA3; FOXG1; FOXO1; FOXO4; FOXP3; GABPA; GABPB1; HDX; HMGA1; HMGA2; HOXD10; HSF1; IKZF1; IKZF2; IRF1; IRF2; IRF3; IRF4; IRF5; IRF6; IRF7; IRF8; IRF9; KLF4; LEF1; NANOG; NFATC1; NFATC3; NKX2-1; NR3C1; PAX4; PDX1; PGR; P…	6	530	ARMCX6;ASRGL1;C15orf39;GNB4;MGAT5;RNF14
500bp	NFKB1_top50perTarget	bergman__dl-A	8.36	0.139	NFKB1	**	NFKB1; NFKB2; REL; RELA; RELB (inferredBy_Orthology).		15	639	AKAP13;ANKRD33B;CCL20;CD69;ETS1;HIVEP2;IL17C;IL1RN;NFKB1;NFKB2;NINJ1;NOD2;TICAM1;TNFAIP3;TNIP3
500bp	NFKB1_top50perTarget	bergman__dl-B	6.15	0.107	NFKB1	**	NFKB1; NFKB2; REL; RELA; RELB (inferredBy_Orthology).		9	233	CCL20;CD69;ETS1;HIVEP2;NFKB1;NFKB2;NOD2;TNFAIP3;TNIP3
500bp	NFKB1_top50perTarget	flyfactorsurvey__dl_FlyReg_FBgn0000462	6.7	0.115	NFKB1	**	NFKB1; NFKB2; REL; RELA; RELB (inferredBy_Orthology).		12	471	ANKRD33B;CCL20;CD69;ETS1;IL17C;IL1RN;MGAT1;NFKB1;NFKB2;NOD2;TNFAIP3;TNIP3
500bp	NFKB1_top50perTarget	flyfactorsurvey__dl_NBT_FBgn0000462	6.99	0.119	NFKB1	**	NFKB1; NFKB2; REL; RELA; RELB (inferredBy_Orthology).		11	463	CCL20;CD69;ETS1;HIVEP2;IL17C;IL1RN;NFKB1;NFKB2;NOD2;TNFAIP3;TNIP3
500bp	NFKB1_top50perTarget	homer__GGGGGAATCCCC_NFkB-p50_p52	5.39	0.096	NFKB1	**	NFKB1 (directAnnotation).		13	739	AKAP13;ANKRD33B;CCL20;CD69;ETS1;HIVEP2;IL17C;MGAT1;NFKB1;NFKB2;NOD2;PEX5;TNFAIP3
500bp	NFKB1_top50perTarget	idmmpmm__dl	6.67	0.114	NFKB1	**	NFKB1; NFKB2; REL; RELA; RELB (inferredBy_Orthology).		16	858	ANKRD33B;CCL20;CD69;ETS1;HIVEP2;ICAM1;IL17C;IL1RN;MGAT1;NFKB1;NFKB2;NOD2;PANX1;PEX5;TNFAIP3;TNIP3
500bp	NFKB1_top50perTarget	jaspar__MA0022.1	4.78	0.0873	NFKB1	**	NFKB1; NFKB2; REL; RELA; RELB (inferredBy_Orthology).		16	1571	AKAP13;ANKRD33B;CCL20;CD69;GCNT2;HIVEP2;IL17C;IL1RN;MGAT1;NFKB1;NFKB2;NINJ1;NOD2;SULF1;TNFAIP3;VRK2
500bp	NFKB1_top50perTarget	jaspar__MA0023.1	6.26	0.109	NFKB1	**	NFKB1; NFKB2; REL; RELA; RELB (inferredBy_Orthology).		17	1311	AKAP13;ANKRD33B;CCL20;CD55;CD69;HIVEP2;IL17C;IL1RN;MGAT1;NFKB1;NFKB2;NOD2;PEX5;TBC1D22A;TNFAIP3;TNIP3;TWIST1
500bp	NFKB1_top50perTarget	tfdimers__MD00021	8.46	0.14	NFKB1	*	NFATC3; ZBTB7A (directAnnotation).	CHURC1; E2F1; E2F6; EBF1; HMGA1; HMGA2; IKZF2; ING4; MZF1; NFATC4; NFKB1; NFKB2; OVOL2; POU5F1; RELA; STAT6; TAF6; TBP; ZEB1 (inferredBy_MotifSimilarity).	14	537	ANKRD33B;CCL20;CD69;ETS1;HIVEP2;IL1RN;NFKB1;NFKB2;NINJ1;NOD2;TICAM1;TNFAIP3;TNIP3;TWIST1
500bp	NFKB1_top50perTarget	tfdimers__MD00441	4.3	0.0804	NFKB1	*	OVOL2; RELA (directAnnotation).	CHURC1; EBF1; IKZF1; IKZF2; MZF1; NFATC1; NFATC3; NFIA; NFIC; NFKB1; NFKB2; POU5F1; REL; STAT6; YY1; ZBTB7A (inferredBy_MotifSimilarity). RELB (inferredBy_MotifSimilarity_n_Orthology).	6	193	AKAP13;CCL20;CD69;NFKB1;NFKB2;NOD2
500bp	NFKB1_top50perTarget	transfac_pro__M01239	5.77	0.101	NFKB1	*	RELA (directAnnotation).	NFKB1; REL (inferredBy_MotifSimilarity_n_Orthology).	15	816	AKAP13;ANKRD33B;CCL20;CD69;HIVEP2;IL17C;IL1RN;NFKB1;NFKB2;NOD2;SULF1;TICAM1;TNFAIP3;TNIP3;TWIST1
500bp	NFKB1_top50perTarget	transfac_pro__M07883	8.23	0.137	NFKB1	**	NFKB1; NFKB2; REL; RELA; RELB (inferredBy_Orthology).		15	801	AKAP13;ANKRD33B;CCL20;CD69;HIVEP2;IL17C;IL1RN;MGAT1;NFKB1;NFKB2;NINJ1;NOD2;PANX1;TNFAIP3;TNIP3
500bp	NFKB1_top50perTarget	transfac_pro__M07884	8.07	0.134	NFKB1	**	NFKB1; NFKB2; REL; RELA; RELB (inferredBy_Orthology).		11	146	AKAP13;CCL20;CD69;HIVEP2;IL17C;NFKB1;NFKB2;NINJ1;NOD2;TNFAIP3;TNIP3
500bp	NFKB1_top50perTarget	transfac_pro__M07885	6.98	0.119	NFKB1	**	NFKB1; NFKB2; REL; RELA; RELB (inferredBy_Orthology).		9	104	CCL20;CD69;HIVEP2;IL17C;NFKB1;NFKB2;NOD2;TNFAIP3;TNIP3
500bp	NFKB1_top50perTarget	transfac_pro__M08891	6.16	0.107	NFKB1	*	RELA (directAnnotation).	NFKB1 (inferredBy_MotifSimilarity). REL (inferredBy_MotifSimilarity_n_Orthology).	20	1583	AKAP13;ANKRD33B;CCL20;CD69;ETS1;HIVEP2;IL17C;IL1RN;MAML1;MGAT1;NFKB1;NFKB2;NOD2;PEX5;SBNO2;TICAM1;TNFAIP3;TNIP3;TRMT11;TWIST1
500bp	NFKB1_top50perTarget	transfac_pro__M08952	6.73	0.115	NFKB1	**	NFKB1 (directAnnotation).		11	456	ANKRD33B;CCL20;CD69;HIVEP2;IL17C;MGAT1;NFKB1;NFKB2;NOD2;TICAM1;TNFAIP3
500bp	NFKB1_top50perTarget	transfac_public__M00043	8.43	0.14	NFKB1	**	NFKB1; NFKB2; REL; RELA; RELB (inferredBy_Orthology).		19	1303	AKAP13;ANKRD33B;CCL20;CD69;ETS1;HIVEP2;IL17C;IL1RN;MGAT1;NFKB1;NFKB2;NINJ1;NOD2;PANX1;RAB9A;SLC35F2;TICAM1;TNFAIP3;TNIP3
500bp	NFKB1_top50perTarget	transfac_public__M00051	5.08	0.0916	NFKB1	**	NFKB1 (directAnnotation).		12	623	ANKRD33B;CCL20;CD69;ETS1;HIVEP2;NFKB1;NFKB2;NOD2;PEX5;TNFAIP3;TNIP3;TWIST1
500bp	NFKB1_top50perTarget	transfac_public__M00120	3.45	0.0682	NFKB1	**	NFKB1; NFKB2; REL; RELA; RELB (inferredBy_Orthology).		20	2282	ANKRD33B;ARHGAP11A;BACH1;CCL20;CD69;ETS1;FBLN5;GLS;ICAM1;ISY1;MGAT1;NFKB1;NFKB2;NINJ1;PEX5;RAB9A;SULF1;TNFAIP3;TNIP3;TRMT11
500bp	NFKB1_top50perTarget	transfac_public__M00208	7.23	0.122	NFKB1	**	NFKB1; RELA (directAnnotation).		12	427	ANKRD33B;CCL20;CD69;ETS1;IL17C;NFKB1;NFKB2;NOD2;TICAM1;TNFAIP3;TNIP3;TWIST1
500bp	NFKB2_top50perTarget	bergman__dl-A	5.85	0.0634	NFKB2	**	NFKB1; NFKB2; REL; RELA; RELB (inferredBy_Orthology).		70	1571	ACTR3;ANAPC7;ANKRD33B;BTG2;C11orf96;CCL20;CCL4;CCL5;CD276;CD69;CLCF1;CXCL1;CXCL5;DAAM2;DGAT2;DRAM1;EBI3;EPAS1;ETS1;F3;FERMT2;GEM;HELB;IER3;IL17C;IL1RN;INO80B;INTS4;ISG20;ITSN2;LAMB3;MUL1;NEK9;NFKB1;NFKB2;NFKBIA;NFKBIB;NINJ1;NOD2;OSMR;PFAS;PLEC;POC1A;RAB9A;RELB;RIPK2;RNF123;S100A3;SAA2;SDC4;SGMS2;SGPP1;SLC25A37;SMAD3;SMTN;SREK1IP1;STAP2;STAT6;TAGLN;TFE3;TICAM1;TNF;TNFAIP3;TNFAIP6;TNFSF15;TNPO2;TRN…
500bp	NFKB2_top50perTarget	bergman__dl-B	5.86	0.0635	NFKB2	**	NFKB1; NFKB2; REL; RELA; RELB (inferredBy_Orthology).		29	368	CCL20;CD276;CD69;CXCL5;DRAM1;DUSP22;EBI3;ETS1;IGF2BP3;IRF1;MAP3K8;MTMR14;NFKB1;NFKB2;NFKBIA;NFKBIB;NOD2;PLEC;PPTC7;RELB;S100A3;SAV1;SDC4;SIX5;STAP2;STAT6;TFPI2;TNFAIP3;VDR
500bp	NFKB2_top50perTarget	flyfactorsurvey__dl_FlyReg_FBgn0000462	6.62	0.0692	NFKB2	**	NFKB1; NFKB2; REL; RELA; RELB (inferredBy_Orthology).		37	488	ANKRD33B;BAZ1A;BMP1;CCL20;CCL4;CD276;CD69;CREB5;CXCL1;CXCL5;DRAM1;ETS1;FERMT2;IER3;IGF2BP3;IL17C;IL1RN;IRF1;MTMR14;NFKB1;NFKB2;NFKBIA;NFKBIB;NOD2;OSMR;PLEC;RAPGEFL1;RELB;RIPK2;S100A3;SAMD4A;SDC4;SMTN;STAT6;TAGLN;TNF;TNFAIP3
500bp	NFKB2_top50perTarget	flyfactorsurvey__dl_NBT_FBgn0000462	7.38	0.0749	NFKB2	**	NFKB1; NFKB2; REL; RELA; RELB (inferredBy_Orthology).		82	1971	ACTR3;ALAS1;ANKRD33B;AP2A1;ARHGEF40;BMP1;C11orf96;C1R;CASZ1;CCL20;CCL4;CCL5;CD276;CD69;CLCF1;CREB5;CXCL1;CXCL5;DGAT2;DRAM1;DUSP22;E2F3;EBI3;ETS1;FERMT2;FOSL2;GCNT2;HELB;ICA1;IER3;IGF2BP3;IL17C;IL1RN;INO80B;INTS4;IRF1;KDM6B;MAP3K8;MTMR14;NFKB1;NFKB2;NFKBIA;NFKBIB;NINJ1;NOD2;OSMR;PARP14;PC;PFAS;PLEC;PPTC7;PTX3;RELB;RIPK2;RTKN;S100A3;SAMD4A;SAV1;SDC4;SEMA4C;SGMS2;SIX5;SLC25A12;SLC25A37;SMAD3;SREK1IP…
500bp	NFKB2_top50perTarget	idmmpmm__dl	7.7	0.0773	NFKB2	**	NFKB1; NFKB2; REL; RELA; RELB (inferredBy_Orthology).		34	316	ACTR3;BMP1;CCL20;CD276;CD69;CXCL1;CXCL5;DRAM1;DUSP22;EBI3;FERMT2;IER3;IL17C;IRF1;MTMR14;NFKB1;NFKB2;NFKBIA;NFKBIB;NOD2;OSMR;PLEC;RELB;RIPK2;S100A3;SAMD4A;SDC4;SLC25A12;SMTN;STAP2;STAT6;TAGLN;TNF;TNFAIP3
500bp	NFKB2_top50perTarget	jaspar__MA0022.1	5.65	0.0619	NFKB2	**	NFKB1; NFKB2; REL; RELA; RELB (inferredBy_Orthology).		42	774	ACTR3;ANKRD33B;ASXL1;BTN2A2;CCL20;CCL5;CD276;CD69;CXCL1;DGAT2;DRAM1;DUSP22;DUSP8;EBI3;ELN;EPAS1;GCNT2;GEM;IGF2BP3;MAP3K8;MTMR14;NFKB1;NFKB2;NFKBIA;NFKBIB;NINJ1;NOD2;OSMR;PFAS;PLEC;RELB;RTKN;S100A3;SAMD4A;SDC4;SIRPA;STAT6;TAGLN;TNF;TNFAIP3;VDR;ZFP36L1
500bp	NFKB2_top50perTarget	jaspar__MA0023.1	7.06	0.0725	NFKB2	**	NFKB1; NFKB2; REL; RELA; RELB (inferredBy_Orthology).		38	487	ACTR3;ANKRD33B;CCL20;CCL5;CD276;CD69;CXCL1;CXCL5;DRAM1;DUSP22;EBI3;FERMT2;IL1RN;IRF1;MTMR14;NFKB1;NFKB2;NFKBIA;NFKBIB;NOD2;OSMR;PARP14;PLEC;RELB;RIPK2;RTKN;S100A3;SAMD4A;SDC4;SIX5;SLC25A12;SREK1IP1;STAP2;STAT6;TAGLN;TFPI2;TNFAIP3;USP24
500bp	NFKB2_top50perTarget	taipale__NFKB2_DBD_NGGGGAWTCCCCN	5.91	0.0639	NFKB2	**	NFKB2 (directAnnotation).		69	1441	ADPGK;ALAS1;ALDH1B1;ANAPC7;ANKRD33B;ARHGEF40;BATF2;CCL20;CCL5;CD276;CD69;CXCL1;CXCL5;CYBA;DGAT2;DRAM1;DUSP22;EBI3;FADS3;FBXO2;FERMT2;FXYD3;GSDMB;ICA1;IER3;IL17C;INO80B;IRF1;ISG20;ITPRIP;LAMB3;MAP4K2;MCM3AP;MTMR14;MYEOV;NFKB1;NFKB2;NFKBIA;NFKBIB;NOD2;PC;PFAS;PLEC;PLEKHG2;PTX3;RASSF3;RELB;RIPK2;S100A3;SAA2;SDC4;SEMA4C;SGMS2;SLC25A12;SLC25A24;SPINT1;SREK1IP1;STAP2;STAT6;TFE3;TFPI2;TICAM1;TNFAIP3;TNF…
500bp	NFKB2_top50perTarget	tfdimers__MD00021	5.51	0.0609	NFKB2	*	NFATC3; ZBTB7A (directAnnotation).	CHURC1; E2F1; E2F6; EBF1; HMGA1; HMGA2; IKZF2; ING4; MZF1; NFATC4; NFKB1; NFKB2; OVOL2; POU5F1; RELA; STAT6; TAF6; TBP; ZEB1 (inferredBy_MotifSimilarity).	39	658	ANKRD33B;CCL20;CCL25;CCL5;CD276;CD69;CLCF1;CXCL1;CXCL5;DAAM2;DRAM1;DUSP22;ETS1;FERMT2;ICA1;IL1RN;ITSN2;LAMB3;NFKB1;NFKB2;NFKBIA;NFKBIB;NINJ1;NOD2;PARP14;RELB;RIPK2;S100A3;SAA2;SAMD4A;SLC25A12;SMAD3;STAT6;TAGLN;TICAM1;TNF;TNFAIP3;TNFSF15;TWIST1
500bp	NFKB2_top50perTarget	tfdimers__MD00441	3.7	0.0474	NFKB2	*	OVOL2; RELA (directAnnotation).	CHURC1; EBF1; IKZF1; IKZF2; MZF1; NFATC1; NFATC3; NFIA; NFIC; NFKB1; NFKB2; POU5F1; REL; STAT6; YY1; ZBTB7A (inferredBy_MotifSimilarity). RELB (inferredBy_MotifSimilarity_n_Orthology).	58	1629	ANAPC7;AP2A1;CCL20;CCL25;CCL5;CD276;CD69;COL23A1;CREB5;CXCL1;CXCL5;CYBA;DUSP22;EBI3;FADS3;GSDMB;IFNGR2;IL1RN;IRF1;ISG20;ITSN2;KDM6B;LAMB3;MAP3K14;MCM3AP;MINK1;MYD88;NFKB1;NFKB2;NFKBIA;NFKBIB;NOD2;PARP14;PLEC;PPTC7;PTX3;RELB;RHBDF2;RIPK2;RTKN;S100A3;SGMS2;SIGIRR;SLC16A1;SLC25A37;SLC39A14;SMAD3;SMTN;SREK1IP1;STAT6;STRA6;TAGLN;TFE3;TFPI2;TNFAIP2;TNFAIP3;WDR45;XAF1
500bp	NFKB2_top50perTarget	transfac_pro__M07883	6.46	0.068	NFKB2	**	NFKB1; NFKB2; REL; RELA; RELB (inferredBy_Orthology).		93	2570	ACTR3;ALAS1;ANAPC7;ANKRD33B;C11orf96;CCDC28B;CCL20;CCL5;CD276;CD69;CLCF1;CREB5;CXCL1;CXCL5;DAAM2;DGAT2;DRAM1;DUSP22;EBI3;F3;FERMT2;FKBP8;GCNT2;GEM;GRAMD1A;GSDMB;HELB;ICA1;IER3;IFNGR2;IL17C;IL1RN;IL7;INO80B;INTS4;IRF1;LAMB3;LARP6;MAP3K8;MCM3AP;MINK1;MTMR14;MUL1;NFKB1;NFKB2;NFKBIA;NFKBIB;NINJ1;NOD2;OSMR;PFAS;PLEC;PLOD3;PML;POC1A;PTX3;RASSF3;RELB;REPIN1;RHBDF2;RIPK2;RRP12;RTKN;S100A3;SAA2;SAMD10;SAM…
500bp	NFKB2_top50perTarget	transfac_pro__M07884	6.69	0.0697	NFKB2	**	NFKB1; NFKB2; REL; RELA; RELB (inferredBy_Orthology).		100	2592	ALAS1;ALDH1B1;ANAPC7;ANKRD33B;APH1B;C11orf96;CCL20;CCL25;CCL4;CCL5;CD276;CD69;CLCF1;CXCL1;CXCL5;DGAT2;DRAM1;DUSP22;EBI3;ETS1;F3;FERMT2;GCNT2;GEM;GSDMB;ICA1;IER3;IFNGR2;IL17C;IL1RN;INO80B;IRF1;ISG20;ITSN2;KDM6B;LAMB3;LARP6;MAP3K8;MCM3AP;MINK1;MTMR14;MX1;MYD88;MYEOV;NFKB1;NFKB2;NFKBIA;NFKBIB;NINJ1;NIPAL2;NOD2;ORM1;OSMR;PARP14;PFAS;PLEC;PLOD3;PML;POC1A;PTPN1;PTX3;RASSF3;RELB;REPIN1;RIPK2;RRP12;RTKN;…
500bp	NFKB2_top50perTarget	transfac_pro__M07885	6.88	0.0711	NFKB2	**	NFKB1; NFKB2; REL; RELA; RELB (inferredBy_Orthology).		82	1871	ALAS1;ANAPC7;ARHGEF40;BAZ1A;C11orf96;CASZ1;CCL20;CCL25;CCL4;CCL5;CD276;CD69;CREB5;CXCL1;CXCL5;DGAT2;DRAM1;DUSP22;EBI3;ETS1;F3;FERMT2;FOSL2;GEM;GNE;GSDMB;ICA1;IER3;IGF2BP3;IL17C;IL1RN;IL7;IRF1;ISG20;ITSN2;KDM6B;LAMB3;MAP3K8;MCM3AP;MTMR14;MUL1;NFKB1;NFKB2;NFKBIA;NFKBIB;NINJ1;NOD2;OSMR;PARP14;PFAS;PLEC;PML;PPTC7;PTX3;RELB;REPIN1;RIPK2;RTKN;S100A3;SAA2;SAMD4A;SDC4;SGMS1;SIX5;SLC25A37;SMTN;SREK1IP1;ST…
500bp	NFKB2_top50perTarget	transfac_public__M00043	6.14	0.0656	NFKB2	**	NFKB1; NFKB2; REL; RELA; RELB (inferredBy_Orthology).		79	1871	ACTR3;ANAPC7;ANKRD33B;AP2A1;BTG2;C11orf96;CCL20;CCL4;CCL5;CD276;CD69;CLCF1;CXCL1;CXCL5;DAAM2;DGAT2;DRAM1;EBI3;EPAS1;ETS1;F3;FERMT2;GEM;GPD2;HELB;IER3;IL17C;IL1RN;IL7;INO80B;INTS4;ISG20;ITSN2;LAMB3;MUL1;NFKB1;NFKB2;NFKBIA;NFKBIB;NINJ1;NOD2;OSMR;PFAS;PLEC;POC1A;RAB9A;RELB;REPIN1;RIPK2;RNF123;RTKN;S100A3;SAA2;SAMD4A;SDC4;SGMS2;SGPP1;SIRPA;SLC25A37;SMAD3;SMTN;SNRNP200;SREK1IP1;STAP2;STAT6;TAGLN;TFE3;…
500bp	NFYB_top50perTarget	transfac_public__M00209	3.46	0.058	NFYB	**	NFYA; NFYB; NFYC (directAnnotation).	FOXI1 (inferredBy_MotifSimilarity).	27	4742	ARHGAP33;CASP2;CCDC12;CCNB2;CDC20;CDKN3;DLGAP5;ELF2;FCHO1;FLYWCH2;HMMR;KIF14;KIF24;MAPK9;MZT1;NARF;PDS5B;PHEX;PIGN;PIN1;POU2F1;PSRC1;RECQL;REEP4;SIX4;TNFAIP8L1;ZNF85
500bp	NFYC_top50perTarget	transfac_pro__M03862	3.21	0.0335	NFYC	*	YBX1 (directAnnotation).	NFYC; PBX3 (inferredBy_MotifSimilarity).	17	481	AGFG2;CCNB2;CDKN3;COL1A1;DCAF11;ELK1;EXOSC2;GOT1;KATNAL2;NDE1;NSDHL;PANK1;PDE6D;RBM23;RNF26;SLC41A1;YIF1A
500bp	NR3C1_top50perTarget	tfdimers__MD00026	6.15	0.135	NR3C1	*	IRF1; MYB (directAnnotation).	CHURC1; E2F1; E2F6; EP300; ETS1; ETS2; FOXM1; HLTF; IRF2; IRF3; IRF4; IRF5; IRF6; IRF7; IRF8; IRF9; LTF; MZF1; NR3C1; OTX1; OTX2; PAX4; POU5F1; PURA; SPI1; STAT1; STAT2; STAT6; YY1; ZEB1 (inferredBy_MotifSimilarity). PRDM1 (inferredBy_MotifSimilarity_n_Orthology).	11	818	ABCA1;ARMCX3;CCL4;CD2;CREM;DIP2B;GZMA;NR3C1;RGS1;SRGN;ZBTB11
500bp	NR3C1_top50perTarget	tfdimers__MD00414	5.21	0.118	NR3C1	*	IRF1; IRF2; IRF3; IRF4; IRF5; IRF7; IRF8; IRF9; POU5F1 (directAnnotation).	BPTF; CEBPA; CEBPB; CEBPD; CEBPE; CEBPG; CHURC1; DBP; E2F1; E2F6; ELF1; ELF2; ELF3; ELF4; ELK1; ELK3; ELK4; EP300; ERG; ETS1; ETS2; ETV4; ETV6; ETV7; FLI1; FOS; FOXL1; FOXM1; FOXO1; FOXO4; GABPA; GABPB1; HLTF; IKZF1; IRF6; LTF; MYB; NANOG; NR3C1; PAX4; PBX1; PDX1; POU3F2; SMAD1; SPI1; SPIB; SRY; STAT1; STAT2; STAT6; TAF6; TBL1XR1; TBP; TCF7L1; TCF7L2; YY1; ZEB1; ZNF235; ZNF384; ZNF426 (inferredBy…	11	708	ABCA1;ARMCX3;CD2;CREM;DIP2B;GZMA;LIMD1;NR3C1;SRGN;STK38;ZBTB11
500bp	NR3C1_top50perTarget	tfdimers__MD00466	5.5	0.124	NR3C1	*	MYB; SPI1 (directAnnotation).	BCL11A; BPTF; CEBPA; CEBPB; CEBPD; CEBPE; CEBPG; E2F1; E2F6; EP300; ETS1; HLTF; IKZF1; IKZF2; IRF1; IRF2; IRF3; IRF4; IRF5; IRF6; IRF7; IRF8; IRF9; LTF; NANOG; NFATC3; NFE2L1; NR3C1; PAX4; POU3F1; POU5F1; PURA; SMAD1; SPIB; STAT1; STAT5A; STAT6; TBL1XR1; TCF7L1; TLX2; VDR; YY1; ZEB1; ZFP28 (inferredBy_MotifSimilarity).	10	673	ARMCX3;CCL4;CD2;CREM;GZMA;LIMD1;NR3C1;PHF23;SRGN;ZBTB11
500bp	NR3C1_top50perTarget	tfdimers__MD00489	4.43	0.104	NR3C1	**	IRF1; NR3C1 (directAnnotation).	ELF1; ELF2; ELF4; ELK1; ELK3; ELK4; ERG; ETS1; ETS2; ETV4; ETV6; ETV7; FLI1; GABPA; GABPB1; HLTF; LTF; MYB; PURA; SIRT6; SMAD1; SPI1; SPIB; TAF6; TBP; ZEB1 (inferredBy_MotifSimilarity).	8	660	ABCA1;ADCY6;ARHGDIB;ARMCX3;CCL4;CD2;CREM;NR3C1
500bp	NR3C1_top50perTarget	tfdimers__MD00558	3.02	0.0784	NR3C1	*	BPTF; POU5F1 (directAnnotation).	ARID3A; CDX2; CEBPA; CEBPB; CEBPD; CEBPE; CEBPG; CRX; DBP; E2F1; E2F6; ELF1; ELF2; ELF3; ELK1; ELK4; EP300; ERF; ERG; ETS1; ETS2; ETV7; FLI1; FOS; FOSB; FOSL1; FOSL2; FOXA1; FOXA2; FOXA3; FOXG1; FOXI1; FOXL1; FOXO1; FOXO4; FOXP3; GATA1; GATA2; GATA3; GATA4; GATA5; GATA6; HLTF; HMGA1; HMGA2; HOXA10; HOXA13; IRF1; IRF2; IRF3; IRF4; IRF5; IRF7; IRF8; IRF9; JUN; JUNB; JUND; MYB; NANOG; NFATC1; NFIA; …	5	280	ARMCX3;GZMA;NR3C1;SRGN;STK38
500bp	PBX1_top50perTarget	homer__GSCTGTCACTCA_PBX1	3.03	0.0503	PBX1	**	PBX1 (directAnnotation).		42	1053	ABCA1;AGL;AHDC1;ARMCX1;BCAS3;CASKIN2;CAT;CDK14;CDKN1C;DDAH1;ERBB2;ETFB;FANCM;FGFR2;FMNL3;GRHL2;IL11RA;KATNAL2;KLHL14;KLK10;MID1;NAV2;NR3C2;PLEKHH3;PTPN13;RFX3;RUNX1;SEC22A;SIX3;SLC35A5;SP4;SUN2;TBX18;TOP2A;TP53BP1;TSHZ1;UPRT;ZNF253;ZNF43;ZNF678;ZNF714;ZNF93
500bp	PURA_top50perTarget	tfdimers__MD00051	3.35	0.102	PURA	*	GABPA; STAT6 (directAnnotation).	CEBPA; CEBPB; CEBPD; CEBPE; CEBPG; E2F1; E2F6; ELF1; ELF2; ELF4; ELK1; ELK3; ELK4; EP300; ERG; ETS1; ETS2; ETV4; ETV6; ETV7; FLI1; GABPB1; GATA1; GATA2; GATA3; GATA4; GATA5; GATA6; IKZF1; ILF2; IRF8; NFATC2; NFATC3; NKX2-1; NKX3-2; NR3C1; PAX4; PURA; SIRT6; SPI1; SPIB; STAT1; TAF6; TAL1; TBP; TCF7L1; YY1 (inferredBy_MotifSimilarity). BCL6 (inferredBy_MotifSimilarity_n_Orthology).	6	523	ABCA1;ADCY5;AIFM3;BCL2A1;NHSL2;SGK1
500bp	PURA_top50perTarget	tfdimers__MD00148	3.34	0.102	PURA	*	CHURC1; ZBTB7A (directAnnotation).	EBF1; HNF1B; IKZF2; MZF1; NR1H4; NR3C1; OVOL2; PPARG; PURA; RXRA; STAT1; TFAP2C; WT1 (inferredBy_MotifSimilarity). EBF2; EBF3; EBF4 (inferredBy_MotifSimilarity_n_Orthology).	3	54	AIFM3;PMEPA1;RHOG
500bp	PURA_top50perTarget	tfdimers__MD00151	3.22	0.099	PURA	*	CHURC1 (directAnnotation).	EP300; ETS1; IKZF1; KLF4; MAZ; MTF1; MZF1; OVOL2; PATZ1; PAX4; PURA; RARA; RARB; RARG; RXRA; RXRB; RXRG; SP1; SP2; SP3; SP4; SREBF1; SREBF2; THRA; THRB; VEZF1; WT1; ZBTB14; ZBTB17; ZNF148; ZNF202; ZNF398; ZNF740 (inferredBy_MotifSimilarity).	5	341	ABCA1;AIFM3;PMEPA1;PURA;TUBA1A
500bp	PURA_top50perTarget	tfdimers__MD00154	3.11	0.0966	PURA	*	MZF1; SREBF1 (directAnnotation).	CHURC1; E2F1; EP300; KLF4; MTF1; OVOL2; PATZ1; PAX4; PURA; RARA; RARB; RARG; RXRA; RXRB; RXRG; SP1; SP2; SP3; SP4; SREBF2; THRA; THRB; VEZF1; WT1; ZBTB14; ZNF148; ZNF202; ZNF354C; ZNF740 (inferredBy_MotifSimilarity). MAZ; SP5 (inferredBy_MotifSimilarity_n_Orthology).	19	4703	ABCA1;AIFM3;CDC42BPG;CECR2;EMP3;FMNL1;FURIN;ILDR1;NADK;NHSL2;PAFAH1B1;PES1;PMEPA1;PPT2;PURA;RHOG;SGK1;SLC7A8;TUBA1A
500bp	REL_top50perTarget	flyfactorsurvey__dl_FlyReg_FBgn0000462	3.78	0.0526	REL	**	NFKB1; NFKB2; REL; RELA; RELB (inferredBy_Orthology).		36	361	AMPD2;CCL20;CCL4;CD69;CREB5;CXCL1;CXCL5;FERMT2;GIGYF2;IL17C;IL1RN;IRF1;MED27;NFKB1;NFKB2;NFKBIA;NFKBIZ;NOD2;NOL9;PTPRJ;RELB;RIPK2;S100A3;SAMD4A;SDC4;SIN3A;SIX4;SMTN;SNX33;TAF4B;TLE3;TNF;TNFAIP3;TNIP3;USP13;ZNF711
500bp	REL_top50perTarget	idmmpmm__dl	3.59	0.0512	REL	**	NFKB1; NFKB2; REL; RELA; RELB (inferredBy_Orthology).		22	147	AMPD2;ATF7;CCL20;CD69;CXCL1;CXCL5;IL17C;IRF1;MED27;NFKB1;NFKB2;NFKBIA;NFKBIZ;NOD2;RELB;S100A3;SDC4;SIN3A;SMAD7;TNF;TNFAIP3;TNIP3
500bp	REL_top50perTarget	jaspar__MA0023.1	3.01	0.0467	REL	**	NFKB1; NFKB2; REL; RELA; RELB (inferredBy_Orthology).		31	356	ANKRD33B;CCL20;CD69;CDK17;CXCL1;CXCL5;DENND4A;DMD;HIVEP2;IRF1;LRRC55;NFKB1;NFKB2;NFKBIA;NFKBIZ;NOD2;NOL9;PCYT1A;RELB;RTKN;RUNX1;S100A3;SAMD4A;SDC4;SIN3A;SIRT1;SIX4;SIX5;TNFAIP3;USP13;WWP1
500bp	REL_top50perTarget	transfac_pro__M07885	3.22	0.0483	REL	**	NFKB1; NFKB2; REL; RELA; RELB (inferredBy_Orthology).		21	125	AMPD2;CCL20;CD69;CXCL1;CXCL5;FERMT2;HIVEP2;IL17C;IRF1;NFKB1;NFKB2;NFKBIA;NFKBIZ;NOD2;RELB;SDC4;SIN3A;SIRT1;TNFAIP3;TNIP3;VDR
500bp	REL_top50perTarget	transfac_pro__M08891	3.11	0.0474	REL	*	RELA (directAnnotation).	NFKB1 (inferredBy_MotifSimilarity). REL (inferredBy_MotifSimilarity_n_Orthology).	28	300	ACVR1;AMPD2;ANKRD33B;CCL20;CCL4;CD69;CXCL1;CXCL5;FERMT2;FOSB;IL17C;ITSN2;NFKB1;NFKB2;NFKBIA;NFKBIZ;NOD2;PTPRK;PTX3;RELB;RHOG;RICTOR;S100A3;SDC4;SIRT1;TNF;TNFAIP3;TNIP3
500bp	RELA_top50perTarget	stark__MRYTTCCGYY	3.19	0.036	RELA	**	NFKB1; NFKB2; REL; RELA; RELB (inferredBy_Orthology).		170	1145	ACVR1;ANKRD11;AP3D1;AP4M1;ARHGEF7;ARIH1;ASXL2;ATF4;BRF2;C11orf24;CAMTA2;CD164;CGGBP1;CHUK;CLASRP;CNST;COG1;CREB3;CSGALNACT2;CUL4B;DDX55;DMTF1;DNAJC25;DNMT3B;EIF1AD;EIF2B2;ELOF1;ELP2;ETV3;EXOSC5;FAM168B;FAM174A;FBXO28;FBXO32;FERMT2;FNTA;FZD8;GAR1;GOLGA3;GORASP2;GPATCH2;GRIPAP1;GSPT1;GTF2A1;HERPUD2;HIRA;HPS6;IL6ST;ING4;INSIG2;IRS2;ISY1;ITGB1;KBTBD2;KCTD5;KDM1B;KDM3A;KLF13;KLF2;LIN52;LONP1;MAP3K7;MA…
500bp	RFX5_top50perTarget	tfdimers__MD00007	4.89	0.0414	RFX5	*	E2F1; IRF8 (directAnnotation).	BACH1; BACH2; CDX2; CEBPA; CEBPB; CEBPD; CEBPE; CEBPG; DBP; ELF1; ELF2; ELF4; ELK1; ELK3; ELK4; EP300; ERG; ETS1; ETS2; ETV4; ETV6; ETV7; FLI1; FOS; FOXM1; GABPA; GABPB1; IRF1; IRF2; IRF3; IRF4; IRF5; IRF6; IRF7; IRF9; LEF1; LTF; MAF; MAFB; MAFF; MAFG; MAFK; MYB; NFE2; NFE2L1; NFE2L2; NFE2L3; NKX3-2; NR1I2; NR3C1; PAX4; PDX1; POU3F2; POU5F1; PURA; RFX1; RFX2; RFX3; RFX4; RFX5; RFXANK; RFXAP; RXRA…	36	501	APOL6;B2M;BST2;C2CD2;C6orf62;CIITA;CNNM4;COL27A1;DDX60;DDX60L;EPB41L5;ERBB2;GRIPAP1;IFI27;IFI6;IRF2;MX1;NDUFA12;NMI;PARP4;PFAS;PSMA4;PSMB3;PTMS;PTPN9;PYCARD;RANGAP1;RTN4;SGMS1;SLC25A22;TAP2;TPM3;TRIM26;WDR45;ZNF710;ZNHIT1
500bp	RFX5_top50perTarget	tfdimers__MD00176	3.45	0.034	RFX5	*	E2F1; IRF3 (directAnnotation).	BACH1; BACH2; BPTF; CEBPA; CEBPB; CEBPD; CEBPE; CEBPG; DBP; E2F6; ELF1; ELF2; ELF3; ELF4; ELK1; ELK3; ELK4; EP300; ERG; ETS1; ETS2; ETV4; ETV6; ETV7; FLI1; FOS; FOSB; FOSL1; FOSL2; FOXA1; FOXA2; FOXA3; FOXM1; GABPA; GABPB1; GATA1; GATA2; GATA3; GATA4; GATA5; GATA6; HOXA13; IKZF1; IKZF2; IRF1; IRF2; IRF4; IRF5; IRF6; IRF7; IRF8; IRF9; JUN; JUNB; JUND; MAF; MAFB; MAFF; MAFG; MAFK; MYB; NFATC3; NFE2…	34	552	APOL6;B2M;BST2;C6orf62;CNNM4;COL27A1;DCUN1D3;DDX60;FIZ1;GNB4;IFI6;IGF2BP3;IL15;IL7;IRF2;KAT2B;MX1;NFE2L3;P2RY6;PARP9;PFAS;PI4KB;PSMA4;PSMB3;RTN4;SLC25A22;SP140L;SPRED2;TAP2;TLR3;TMPRSS3;TPM3;ZNF385A;ZNF710
500bp	SREBF1_top50perTarget	tfdimers__MD00496	3.12	0.0766	SREBF1	*	MEIS1; RUNX3 (directAnnotation).	ATF1; ATF2; ATF3; ATF4; ATF7; CEBPG; CHURC1; CREB1; CREM; GABPB1; HAND1; HIC1; HNF4A; HNF4G; IKZF2; MYB; MZF1; NEUROD1; NFIA; NFIC; NR1H4; NR2F1; NR2F2; NR3C1; RFX1; RFX2; RFX3; RFX4; RFX5; RFXANK; RFXAP; RXRA; SMAD3; SPZ1; SREBF1; SREBF2; TBX5; TCF3; USF1; YY1; YY2; ZNF354C (inferredBy_MotifSimilarity).	3	167	PRR5L;SPRED2;TRIM2
500bp	SRF_top50perTarget	taipale__SRF_full_NNMCCATATAWGGKNN	4.3	0.0825	SRF	**	SRF (directAnnotation).		16	143	ACTB;ACTG1;EGR1;EGR2;FBLIM1;FERMT2;FLNA;FOS;FOSB;FOSL2;KLF7;MYADM;MYH9;NR4A1;TAGLN;TPM4
500bp	SRF_top50perTarget	taipale_cyt_meth__SRF_CCWTGTWNGG_eDBD_meth	4.72	0.0882	SRF	**	SRF (directAnnotation).		19	201	ACTB;ACTG1;EGR1;EGR2;FBLIM1;FERMT2;FLNA;FOS;FOSB;FOSL2;GBP1;JARID2;KLF7;LEMD2;MYADM;MYH9;NR4A1;TAGLN;TPM4
500bp	STAT1_top50perTarget	transfac_pro__M00492	3.25	0.0283	STAT1	**	STAT1 (directAnnotation).		383	1595	ABCC5;ABCF2;ABI1;ACAA1;ADA;ADAL;AFTPH;AGL;AGPAT3;AKAP13;AKIRIN2;AKT2;ALOX12;ANKRD13A;ANKS1A;ANXA4;AP1AR;AP1G2;AP2A1;AP3D1;APBB3;ARF1;ARHGEF7;ARIH1;ARMCX2;ARPC5L;ASXL1;ASXL2;ATMIN;ATP13A1;AXIN1;B3GNT7;BAHD1;BCL2L1;BCL2L2;BET1L;BMP1;BTRC;BUB3;C1R;C2CD3;CALM3;CARD16;CCZ1;CD164;CD2BP2;CDC16;CDC27;CES2;CHPF;CHRNB1;CHUK;CLIC1;CLPB;CLSTN3;CNOT10;COG3;COL27A1;CORO1C;CPSF7;CRB3;CREB1;CREB3;CRK;CSNK1G1;CSN…
500bp	STAT2_top50perTarget	tfdimers__MD00026	3.15	0.0317	STAT2	*	IRF1; MYB (directAnnotation).	CHURC1; E2F1; E2F6; EP300; ETS1; ETS2; FOXM1; HLTF; IRF2; IRF3; IRF4; IRF5; IRF6; IRF7; IRF8; IRF9; LTF; MZF1; NR3C1; OTX1; OTX2; PAX4; POU5F1; PURA; SPI1; STAT1; STAT2; STAT6; YY1; ZEB1 (inferredBy_MotifSimilarity). PRDM1 (inferredBy_MotifSimilarity_n_Orthology).	62	1433	B2M;BST2;CCR1;CD276;CDK18;CPEB3;CRABP1;CRYAB;DAPP1;DDX60;DDX60L;DENND4B;FBLN5;FN1;GABPB1;GEMIN7;GNB4;GPR143;IFI27;IFI6;IL1RN;IL7;IRF2;IRF7;JDP2;KCNMB3;LRP10;LTBP3;MX1;MX2;NBN;NEDD9;PARP4;PARP9;PLSCR1;PPM1J;PRKD2;PSMA4;PTP4A3;PTPN9;RAB27A;RTN4;S100A10;SDSL;SEC11C;SH2B3;SIAH2;SLC25A37;SMAP2;SP140L;STX17;SYTL2;TACSTD2;TDRD7;TLR3;TMEM184B;TMPRSS3;TNFAIP3;TNFRSF1A;TOMM40L;TRIM38;TRIM56
500bp	STAT2_top50perTarget	tfdimers__MD00176	3.04	0.0312	STAT2	*	E2F1; IRF3 (directAnnotation).	BACH1; BACH2; BPTF; CEBPA; CEBPB; CEBPD; CEBPE; CEBPG; DBP; E2F6; ELF1; ELF2; ELF3; ELF4; ELK1; ELK3; ELK4; EP300; ERG; ETS1; ETS2; ETV4; ETV6; ETV7; FLI1; FOS; FOSB; FOSL1; FOSL2; FOXA1; FOXA2; FOXA3; FOXM1; GABPA; GABPB1; GATA1; GATA2; GATA3; GATA4; GATA5; GATA6; HOXA13; IKZF1; IKZF2; IRF1; IRF2; IRF4; IRF5; IRF6; IRF7; IRF8; IRF9; JUN; JUNB; JUND; MAF; MAFB; MAFF; MAFG; MAFK; MYB; NFATC3; NFE2…	33	552	APOL6;AUTS2;B2M;BST2;CLIC1;CRYAB;DDX60;DENND4B;FN1;GNB4;HSPA2;IFI6;IGF2BP3;IL15;IL1RN;IL7;IRF2;LTBP3;MX1;NEDD9;P2RY6;PARP9;PRKD2;PSMA4;RTN4;SP140L;STX16;SYTL2;TAP2;TLR3;TMPRSS3;TRIM56;WWP2
500bp	STAT2_top50perTarget	transfac_pro__M07323	3.69	0.0344	STAT2	*	IRF4 (directAnnotation).	STAT1; STAT2 (inferredBy_MotifSimilarity).	21	253	B2M;BST2;CARD16;CIITA;DAPP1;DDX60L;GNB4;IFI27;IFI6;IGF2BP3;IL1RN;IRF2;NEDD9;NMI;NTRK2;PARP14;PRKD2;RTN4;SDSL;SLC6A9;UBE2F
500bp	TAF1_top50perTarget	neph__UW.Motif.0068	3.75	0.0771	TAF1	*		TAF1; THAP1; YY1 (inferredBy_MotifSimilarity). YY2; ZFP42 (inferredBy_MotifSimilarity_n_Orthology).	6	388	EXOC7;GLG1;PHF12;RNF44;UBR5;XIAP
500bp	TBX18_top50perTarget	taipale_tf_pairs__E2F3_TBX21_NGGTGTGNNNGGCGCSN_CAP_repr	3.13	0.105	TBX18	*	E2F3; TBX21 (directAnnotation).	E2F1; EOMES (inferredBy_MotifSimilarity). TBX18 (inferredBy_MotifSimilarity_n_Orthology).	5	266	CADM2;FGFR2;GADD45B;GATA3;SULF1
500bp	TCFL5_top50perTarget	taipale_cyt_meth__TCFL5_NCACGYGCAN_eDBD	4.41	0.0811	TCFL5	**	TCFL5 (directAnnotation).		11	4806	DAGLA;EID2;ENTPD5;FBXO42;NEK8;NUDT3;PLOD3;QSOX1;RAVER2;TARBP1;TCFL5
500bp	TFAP4_top50perTarget	taipale__TFAP4_DBD_AWCAGCTGWT	3.12	0.0842	TFAP4	**	TFAP4 (directAnnotation).		2	40	TFAP4;WBP4
500bp	TFAP4_top50perTarget	taipale__TFAP4_full_AWCAGCTGWT	3.18	0.0854	TFAP4	**	TFAP4 (directAnnotation).		2	22	TFAP4;WBP4
500bp	TFAP4_top50perTarget	taipale_cyt_meth__TFAP4_ANCATATGNT_FL	3.23	0.0864	TFAP4	**	TFAP4 (directAnnotation).		4	645	NXT1;RPL36A;TFAP4;WBP4
500bp	TFAP4_top50perTarget	taipale_tf_pairs__FLI1_FIGLA_RSCGGAANCASSTGN_CAP	3.94	0.102	TFAP4	*	FIGLA; FLI1 (directAnnotation).	ELF1; ERF; ETV4; MAX; NEUROD1; TCF3; TFAP4 (inferredBy_MotifSimilarity).	3	281	FANCF;TFAP4;WBP4
500bp	TFAP4_top50perTarget	taipale_tf_pairs__TFAP4_DLX3_NNCAGCTGNNNNNNNTAATTN_HT	3.2	0.0859	TFAP4	**	DLX3; TFAP4 (directAnnotation).		2	16	TFAP4;WBP4
500bp	TFAP4_top50perTarget	taipale_tf_pairs__TFAP4_ETV4_RCCGGAARCASSTGNN_CAP	3.43	0.0908	TFAP4	**	ETV4; TFAP4 (directAnnotation).	FIGLA; FLI1; TCF3 (inferredBy_MotifSimilarity).	2	60	TFAP4;WBP4
500bp	TFAP4_top50perTarget	taipale_tf_pairs__TFAP4_FLI1_ACCGGAAACAGCTGNN_HT	3.23	0.0865	TFAP4	**	FLI1; TFAP4 (directAnnotation).		2	6	TFAP4;WBP4
500bp	TFAP4_top50perTarget	transfac_pro__M07634	3.16	0.0849	TFAP4	**	TFAP4 (inferredBy_Orthology).		2	20	TFAP4;WBP4
500bp	ZBTB2_top50perTarget	taipale_cyt_meth__ZBTB2_NTTTMCGGTWAN_eDBD	5.11	0.103	ZBTB2	**	ZBTB2 (directAnnotation).		11	549	ARRDC3;BCL2L11;C1orf52;CHD8;CLK4;MYNN;ORC2;PDIK1L;SIX4;SOCS5;ZBTB2
500bp	ZBTB33_top50perTarget	transfac_pro__M04923	3.03	0.076	ZBTB33	**	ZBTB33 (directAnnotation).		2	288	IKZF5;TEAD1
500bp	ZNF580_top50perTarget	hdpi__ELF2	3	0.0301	ZNF580	*	ELF2 (directAnnotation).	ELF1; ELK4; ZBTB25; ZNF200; ZNF580 (inferredBy_MotifSimilarity). ELK1; GABPA (inferredBy_MotifSimilarity_n_Orthology).	142	3422	AGBL5;ALKBH3;AP1AR;APBB3;APTX;ARHGAP12;ARHGEF1;ARHGEF7;BEX2;C11orf71;C18orf21;C6orf226;C9orf40;CCDC57;CDC42EP3;CEP164;CLEC11A;CREM;CUTC;DBP;DCAF11;DDX49;DLG4;DMPK;DMWD;DNAJA3;DNAJC10;DPCD;DTWD1;EIF3H;EIF3M;ERCC1;FARSA;GAPDH;GEMIN8;GHDC;GJB6;GMPR2;GOLGA7;GPX8;GREM1;GRIN2D;GRINA;HAGHL;HMGXB3;JAK3;LZIC;MED10;MED19;METTL5;MFSD3;MOSPD2;MRPS26;NAA10;NACA;NDUFS7;NKIRAS2;NR1H2;NSUN5;OSTC;PFN2;PGK1;PHB2;P…
500bp	ZNF580_top50perTarget	taipale_tf_pairs__ETS2_RCCGGAAGTG_HT	3.03	0.0302	ZNF580	*	ETS2 (directAnnotation).	BCLAF1; EGR1; ELF1; ELF2; ELF4; ELK1; ELK3; ELK4; EOMES; ERF; ERG; ETS1; ETV1; ETV2; ETV3; ETV4; ETV5; FEV; FLI1; GABPA; GATAD1; HOXA1; HOXB2; PHF20; RFX5; SOX15; SREBF2; ZBTB25; ZBTB40; ZBTB7A; ZNF580 (inferredBy_MotifSimilarity).	159	4143	AGBL5;ALG13;ALKBH3;ANAPC13;AP1AR;APBB3;APTX;ARHGAP12;ARHGEF1;ARHGEF7;C18orf21;C2orf76;C6orf226;C9orf40;CDC42EP3;CEP164;CLEC11A;COQ4;CREM;CUTC;DAZAP2;DDX49;DENND1C;DMWD;DNAJA3;DNAJC10;DNAL4;DPCD;EIF3H;EIF3M;ENO1;ERCC1;EVL;FAHD2A;FARSA;FIZ1;GEMIN8;GHDC;GJB6;GMPR2;GOLGA7;GPR162;HMGXB3;HOXB9;JAK3;LZIC;MAP2K6;MED10;MED19;METTL5;MFSD3;MOSPD2;MPI;MRPL34;MRPS26;NAA10;NACA;NARF;NBEAL1;NEK6;NKIRAS2;NR1H2;N…
500bp	ZNF778_top50perTarget	transfac_pro__M06581	3.95	0.0698	ZNF778	**	ZNF778 (directAnnotation).		8	656	CNNM4;DLGAP4;KRT86;NAA25;PLCG2;POU5F1;SIN3A;ZNF319
10kb	ATF1_top50perTarget	jaspar__MA0604.1	3.73	0.0341	ATF1	**	ATF1 (inferredBy_Orthology).		72	1968	ABCF3;ANGPT1;AP1G1;ASPHD1;ATF1;BIRC2;BUD31;CCT4;CDK2AP2;CENPN;COPS8;CORO1C;CREM;DDAH1;DDX59;DNTTIP1;DPH3;EIF1;ETF1;FHIT;FRAT2;GOLPH3;GTF2H1;HAUS6;ING4;IPO11;ISCA1;KLC1;KLHL12;KLHL2;LIAS;MAGOHB;MBIP;MEX3C;MLLT10;MYNN;NEK7;NKRF;NRAS;NT5C2;NUP98;OSTF1;PAFAH1B1;PARK7;PPM1D;PRRC1;RARA;RBM18;RNF14;RPL22L1;SARNP;ST3GAL2;STRBP;STX5;SYT11;TBRG4;TMEM183A;TMEM51;TSC22D2;UAP1;UBE2J1;UBTD2;UPK1B;USP36;USP9X;W…
10kb	ATF2_top50perTarget	transfac_pro__M01861	3.58	0.048	ATF2	*	ATF1 (directAnnotation).	ATF2; ATF3; ATF4; ATF5; ATF6; ATF7; CREB1; CREM (inferredBy_MotifSimilarity). ATF7-NPFF (inferredBy_MotifSimilarity_n_Orthology).	63	1704	ARFGEF2;ARMCX3;BIRC2;CCNK;CREB3L2;CSNK1G2;DAP;DCTN4;DDX49;DHX40;DYRK1A;FBXO33;FBXO34;GIGYF2;GNL1;GOLGA2;GOLGA3;GOLGA5;GTPBP10;HDAC5;HIPK1;KLHL12;LARP1B;LYSMD3;MAP3K12;MBNL2;MEX3C;NBR1;NEDD1;NEDD4L;NEK7;OTUD6B;OXSR1;PAFAH1B1;PAN2;PCMTD1;PELI1;PHF21A;POLB;POT1;PPM1A;RAB14;RNF19A;SEC16A;SMARCA5;SMCHD1;SMNDC1;STAG1;STK17B;STX5;SYT11;TBC1D23;TCEAL1;TMEM39A;TRMT5;UBA6;UBE2J1;UBQLN1;USP36;ZBTB11;ZFAND2B…
10kb	ATF3_top50perTarget	taipale_tf_pairs__JUN_ATGACGTCAT_HT	3.06	0.033	ATF3	*	JUN (directAnnotation).	ATF2; ATF3; ATF4; ATF6; ATF6B; ATF7; BATF3; CREB1; CREB3; CREB3L4; CREB5; FOS; FOSB; FOSL1; FOSL2; JDP2; JUNB; JUND; XBP1 (inferredBy_MotifSimilarity). ATF1; BATF; BATF2; CREB3L1; CREB3L2; CREB3L3; CREM (inferredBy_MotifSimilarity_n_Orthology).	104	1164	AASDH;ACAP1;AP2A2;ARMC5;ASPHD1;ATF3;ATXN1;CALD1;CBR4;CCNL1;CDS1;CEBPB;CLMN;CNNM4;CREB5;CRELD1;CREM;CSNK1E;CXCL16;DENND4B;DENND5A;DNTTIP1;DUSP1;DUSP16;DUSP8;EPHB2;FAM131A;FAM50A;FAM53C;FBXL16;FBXO42;FOS;FOSB;GEM;HECA;HEG1;HEXA;ID1;ITM2B;ITPRIP;JARID2;JUN;JUND;KDM6B;KLF6;LDHA;MAFF;MAFK;MAP3K14;MAPK10;MITF;MMAB;MPZL3;MXD1;MYH14;MYL6;MYO1E;NCK2;NEDD9;NOVA1;NR1D2;NR4A3;ODF2L;PAFAH1B1;PALLD;PCK2;PDE7A;…
10kb	ATF4_top50perTarget	taipale__ATF4_DBD_NNATGAYGCAATN	3.21	0.0297	ATF4	**	ATF4 (directAnnotation).		35	96	ALKBH5;ANKRD11;ATF3;ATF5;BUD31;CEBPB;CHAC1;CHD2;CHMP4C;CLIC4;DDIT4;EIF1;GOT1;GZF1;HOXB9;JDP2;MAL2;MBD6;NCOA1;NDUFA4L2;PAN2;PDAP1;PYCR1;RCC2;RPL9;SERPINA1;SHMT2;SIAH1;SLC1A4;SLC6A9;SLC7A1;SPTY2D1;STC2;STK40;VEGFA
10kb	ATF6_top50perTarget	transfac_pro__M01861	3.11	0.0374	ATF6	*	ATF1 (directAnnotation).	ATF2; ATF3; ATF4; ATF5; ATF6; ATF7; CREB1; CREM (inferredBy_MotifSimilarity). ATF7-NPFF (inferredBy_MotifSimilarity_n_Orthology).	32	656	ARHGAP12;ARIH1;ARMCX3;BIRC2;CDK2AP2;CHPF;CLCN3;CREB3L2;CREM;DAP;DHX40;DVL1;ESYT2;GOLGA3;GOLPH3;HOXB9;JOSD1;MAFG;MBNL2;PAFAH1B1;PDE7A;PEG10;PHF20L1;POGLUT1;SLC35A5;SMCHD1;SYNGAP1;SYNGR3;UBE2J1;UBN1;UBQLN1;ZMYM2
10kb	ATF6_top50perTarget	transfac_pro__M07679	3.47	0.0397	ATF6	**	ATF1; ATF6; ATF6B; CREB3; CREB3L1; CREB3L2; CREB3L3; CREB3L4; CREM (inferredBy_Orthology).		143	4221	AAK1;ALKBH5;ANKRD11;APLN;ARFGAP3;ARFGEF2;ARHGAP12;ARHGEF7;ARMCX3;ATF2;BEND7;BIRC2;BRD3;BTAF1;C11orf24;C19orf12;C1RL;CALU;CANX;CDC16;CDC42EP3;CDK2AP2;CFDP1;CHMP4C;CHPF;CHST11;CLCN3;COG2;CREB3L2;CREBBP;CREM;CSNK2A2;CTDNEP1;CYB561;DAP;DCUN1D4;DHX40;DNAJC10;DNMT3B;EDEM1;EDEM3;ELK4;ENDOD1;ENTPD4;ESYT2;EYA4;FAM135A;FAM168A;FAM3C;FAM91A1;FAN1;FBXL4;FBXO7;FKBP14;FKTN;GCLC;GFPT1;GOLGA1;GOLGA3;GOLGA8A;GOLP…
10kb	ATF6B_top50perTarget	transfac_pro__M07682	3.21	0.0552	ATF6B	**	ATF1; ATF6; ATF6B; CREB1; CREB3; CREB3L1; CREB3L2; CREB3L3; CREB3L4; CREM (inferredBy_Orthology).		4	226	DUSP8;ING4;OPA3;SEZ6L2
10kb	BCL3_top50perTarget	transfac_pro__M04816	3.6	0.0657	BCL3	**	BCL3 (directAnnotation).		25	629	B3GNT2;BCOR;CDC42EP4;DUSP2;GATA6;GNB2;GRB7;IRF1;JUNB;LTBP2;MAFF;MAP3K8;NCOA7;NFKB2;NFKBIZ;RARA;SESTD1;SIX5;SLC34A2;SOCS3;TIFA;ZC3H12A;ZFP36;ZNF302;ZNF641
10kb	BCLAF1_top50perTarget	taipale_tf_pairs__ELK1_HOXA1_RCCGGAAGTAATTA_HT	3.54	0.0366	BCLAF1	*	ELK1; HOXA1 (directAnnotation).	BCLAF1; DLX2; ELF1; ELK3; ELK4; ERG; ETS1; ETS2; ETV1; ETV2; ETV3; ETV4; ETV5; FEV; FLI1; FOXI1; GABPA; HOXA2; HOXB13; HOXB2; HOXD12 (inferredBy_MotifSimilarity).	593	4408	AAK1;ABCF2;ABHD2;ABL1;ABL2;ABLIM1;ACIN1;ACTR3;ACVR2A;ACVR2B;ADIPOR2;ADNP;ADO;AEBP2;AFTPH;AGPAT1;AKAP11;ALS2;AMMECR1L;ANKH;ANKRD11;ANKS1A;ANTXR1;AP1AR;AP1B1;AP1G1;APBB2;APLP2;APOL3;AQR;ARAP2;ARFIP1;ARHGAP17;ARHGEF3;ARID2;ARID4A;ARL5A;ARMCX2;ASB1;ASRGL1;ASTE1;ATF2;ATF7IP;ATG16L1;ATMIN;ATP11C;ATP6V1E2;ATXN7;AZI2;B4GALT6;BCL9;BDP1;BEND3;BLZF1;BMS1;BTBD7;BTBD9;C1orf198;C1orf52;C3orf38;C6orf120;CAB39;C…
10kb	BCLAF1_top50perTarget	taipale_tf_pairs__ETS2_RCCGGAAGTG_HT	4.31	0.0407	BCLAF1	*	ETS2 (directAnnotation).	BCLAF1; EGR1; ELF1; ELF2; ELF4; ELK1; ELK3; ELK4; EOMES; ERF; ERG; ETS1; ETV1; ETV2; ETV3; ETV4; ETV5; FEV; FLI1; GABPA; GATAD1; HOXA1; HOXB2; PHF20; RFX5; SOX15; SREBF2; ZBTB25; ZBTB40; ZBTB7A; ZNF580 (inferredBy_MotifSimilarity).	494	3225	AAK1;ABHD2;ABI1;ABLIM1;ACBD3;ACIN1;ACTG1;ACTR3;ACVR2A;ACVR2B;ADAL;ADIPOR2;ADNP;ADO;AFTPH;AGL;AGPAT1;AHDC1;AMMECR1L;ANKH;ANKRD11;ANKS1A;AP1B1;APBB2;AQR;ARFGAP1;ARFIP1;ARHGEF12;ARHGEF3;ARID2;ARID4A;ASB1;ASNSD1;ASTE1;ATG16L1;ATG2A;ATL3;ATXN7L3B;AZI2;BANF1;BAZ2A;BLZF1;BRD9;BUD13;C3orf38;C6orf120;CAB39;CALU;CASP8AP2;CASZ1;CBLL1;CCDC137;CCDC88C;CCDC9;CCNL1;CCT5;CCT7;CDC26;CDC27;CDC37L1;CDK11A;CDK11B;CD…
10kb	BCLAF1_top50perTarget	taipale_tf_pairs__FOXO1_ELK3_RCCGGAWGTKKW_CAP	3.43	0.036	BCLAF1	*	ELK3; FOXO1 (directAnnotation).	BCLAF1; DLX3; ELK1; ELK4; EOMES; ERF; ERG; ETS1; ETS2; ETV1; ETV2; ETV4; ETV5; FEV; FLI1; FOXI1; FOXO6; GABPA; HES7; HOXA2; HOXA3; HOXB13; ONECUT2; PITX1; RFX5; SOX15; SPDEF; TEAD4 (inferredBy_MotifSimilarity).	212	1227	AAK1;ACBD3;ACIN1;ACVR2A;ADO;AHDC1;AMMECR1;ANKRD11;AP1B1;APLP2;AQR;ARFIP1;ASB1;ATG2A;BLZF1;C6orf120;CAB39;CBLL1;CCDC9;CCDC93;CDC27;CDC37L1;CDK11A;CDK11B;CDK13;CDK17;CDK5RAP1;CHERP;CLCN2;CSGALNACT2;CSNK1G1;CUL4B;CXXC5;DAXX;DCP1A;DCTN5;DDX21;DHX34;DHX38;DHX8;DICER1;DMTF1;DNAJC14;DYNC1I2;EHD1;EMG1;ENC1;ERCC6;ESCO1;ETV3;EXD2;EXOC1;EXOC5;EXOC6;EXOSC4;FAM120A;FAM3C;FAM91A1;FASTKD5;FAT1;FBXW2;FMNL1;FMNL3…
10kb	BHLHE41_top50perTarget	tfdimers__MD00343	3.08	0.0307	BHLHE41	*	HIC1; TP53 (directAnnotation).	ASCL1; BHLHE40; BHLHE41; HAND1; HAND2; IRX4; MAX; MITF; MXD1; MXD3; MXD4; MXI1; MYB; MYC; MYCN; MYF5; MYF6; MYOD1; MYOG; NHLH1; NKX2-1; NR3C1; SMAD3; TAL1; TAL2; TCF12; TCF3; TCF4; TFE3; TFEB; TP63; TP73; USF1; USF2; YY1; ZBTB14 (inferredBy_MotifSimilarity).	63	334	ABHD2;ALAD;ANPEP;ANXA2;BAIAP2L1;CCNI;CD109;CDK17;CGNL1;CHD9;CLASP1;CNOT8;COL18A1;CORO2A;CSNK1G1;CSRNP2;CTDSPL;DCAF5;DSTYK;ECH1;ELK3;ESCO1;GNAI2;KIF1B;L3MBTL1;LPIN1;LUZP1;N4BP3;NAB2;NAT8L;NDST1;NXN;OSTF1;PAK6;PAQR7;PARP16;PGAP2;PLEKHA2;PLEKHH1;PPP1R13B;PPP3CB;PTAFR;PTPN13;PXN;RARA;RTN4;RUFY3;SDHAF1;SEMA3F;SEMA4B;SH3BP4;SLC23A2;SLC35A3;SMAP2;SQSTM1;TNFAIP8;TNIP2;TP53BP2;TSKU;TULP3;USP34;ZFHX3;ZMYM2
10kb	CEBPG_top50perTarget	taipale_tf_pairs__ATF4_CEBPB_NNATGAYGCAAYN_CAP	4.03	0.0394	CEBPG	*	ATF4; CEBPB (directAnnotation).	CEBPD; CEBPG; TEF (inferredBy_MotifSimilarity).	30	208	ALKBH5;ATF3;ATF5;BUD31;CHAC1;CHMP4C;CLIC4;CREB5;EIF1;ETV5;GOT1;GZF1;HOXB9;JDP2;LIAS;MBD6;MCFD2;MET;MTHFD1L;NDUFA4L2;PYCR1;RPL9;SHMT2;SLC1A4;SLC6A9;SLC7A1;SPTY2D1;STK40;TMEM125;USP36
10kb	CEBPG_top50perTarget	taipale_tf_pairs__ATF4_CEBPD_NGATGATGCAATNN_CAP	4.04	0.0394	CEBPG	*	ATF4; CEBPD (directAnnotation).	CEBPB; CEBPG; TEF (inferredBy_MotifSimilarity).	21	83	ALKBH5;ATF3;ATF5;BUD31;CHAC1;CHMP4C;EIF1;GOT1;GZF1;HOXB9;JDP2;MBD6;MCFD2;NDUFA4L2;PYCR1;SHMT2;SLC1A4;SLC6A9;SLC7A1;SPTY2D1;STK40
10kb	CEBPG_top50perTarget	taipale_tf_pairs__ATF4_TEF_RNMTGATGCAATN_CAP	4.5	0.0417	CEBPG	*	ATF4; TEF (directAnnotation).	CEBPB; CEBPD; CEBPG (inferredBy_MotifSimilarity).	36	267	ALKBH5;ATF3;ATF5;BUD31;CHAC1;CHMP4C;CLIC4;EIF1;GDF15;GOT1;GZF1;HOXB9;JDP2;KCTD15;KLF3;LYSMD3;MBD6;MCFD2;MET;NDUFA4L2;PPID;PYCR1;RPS6KA2;SHMT2;SLC1A4;SLC6A9;SLC7A1;SLC7A11;SPTY2D1;STC2;STK40;SVIL;TEF;USP36;VEGFA;WIPI1
10kb	CEBPG_top50perTarget	taipale_tf_pairs__CEBPG_ATF4_NNATGAYGCAAT_CAP	4.45	0.0414	CEBPG	**	ATF4; CEBPG (directAnnotation).	CEBPB; CEBPD; TEF (inferredBy_MotifSimilarity).	30	183	ALKBH5;ATF3;ATF5;BUD31;CHAC1;CHMP4C;CLIC4;CREB5;DDIT4;EIF1;ETV5;GOT1;GZF1;HOXB9;JDP2;MBD6;MCFD2;MET;NDUFA4L2;PYCR1;RPL9;SHMT2;SLC1A4;SLC6A9;SLC7A1;SPTY2D1;STC2;STK40;USP36;VEGFA
10kb	CREB3L2_top50perTarget	elemento__CCACGTCA	6.85	0.079	CREB3L2	*		ATF6; ATF6B; CREB3L1 (inferredBy_MotifSimilarity). CREB3L2 (inferredBy_MotifSimilarity_n_Orthology).	70	3558	ARF1;ARMCX2;ARMCX3;ATP8A1;BEX2;BRD4;CDC42EP3;CDKL5;CDON;CNOT3;COPB1;DAP;DNAJC10;DNAJC25;EDEM3;EGLN1;ERLEC1;FAM91A1;FIP1L1;FKBP11;GALK2;GAPVD1;GBF1;GMPPA;GOLGA3;GOLGB1;GORASP2;JMY;KDM3A;LARP1B;LYSMD3;MAP4;MIA3;MTDH;NANOS1;NDEL1;NRIP1;OSBP;P4HA2;PEG10;PINK1;PRRC1;PTPDC1;RAB39B;RRBP1;SEC24A;SEC61B;SEC63;SEMA3B;SETD5;SLC31A1;SLC39A13;SOCS7;SRP54;SSR3;STX5;SYTL1;TES;TMEM125;TMEM167B;TTC3;UAP1;UBE2J1;U…
10kb	CREB3L2_top50perTarget	taipale__Creb3l2_DBD_TGCCACGTGGCA	4.28	0.0553	CREB3L2	**	CREB3L2 (inferredBy_Orthology).		74	4303	AP3D1;ARF1;ARFGAP1;ARFGAP3;ARMCX3;ATP8A1;BRD4;CADPS2;CDC42EP3;CDKL5;CDON;CDR2;CHPF;CREB3L2;CSGALNACT2;DGKE;DNAJC10;DNAJC25;EDEM3;EIF2AK3;EPB41;ERLEC1;ERN1;FKBP11;FNIP1;GALK2;GBF1;GFPT1;GMPPA;GOLGA3;GOLGA5;GORASP2;ITCH;MAP4;MBNL2;MCFD2;MLEC;MTDH;NANOS1;NANS;NDEL1;OSBP;P4HA2;PDZD8;PICALM;PPP1R9A;PRRC1;PTPDC1;RRBP1;SEC23B;SEC24A;SEC61B;SEC63;SEMA3B;SLC1A4;SLC39A13;SSR3;STX5;SYTL1;TES;TMEM131;TMEM214…
10kb	CREB3L2_top50perTarget	transfac_pro__M07669	8.7	0.096	CREB3L2	**	ATF1; ATF6; ATF6B; CREB1; CREB3; CREB3L1; CREB3L2; CREB3L3; CREB3L4; CREM (inferredBy_Orthology).		66	2660	ARF1;ARFGAP1;ARFGAP3;ARMCX2;ARMCX3;CALU;CANX;CDC42EP3;CDKL5;CHPF;COPB1;CSGALNACT2;DAP;DNAJC10;DNAJC25;FAM91A1;FICD;FKBP11;FNIP1;GBF1;GOLGA3;GOLGB1;GORASP2;LARP1B;LYSMD3;LZTFL1;MCFD2;MIA3;MLEC;MON2;NDEL1;NRIP1;OSBP;P4HA1;P4HA2;PPP1R9A;PPP3R1;PRRC1;PTPDC1;RRBP1;SEC24A;SEC61A1;SEC61B;SEC63;SEMA3B;SLC1A4;SLC39A13;SOCS7;SRP54;SSR3;STX5;SYTL1;TES;TMEM125;TMEM167B;TMEM39A;TSPYL2;UAP1;UBA5;UBE2J1;USO1;VP…
10kb	CREB3L2_top50perTarget	transfac_pro__M07671	4.02	0.053	CREB3L2	**	ATF1; ATF6; ATF6B; CREB1; CREB3; CREB3L1; CREB3L2; CREB3L3; CREB3L4; CREM (inferredBy_Orthology).		36	1900	ARFGAP3;ATP8A1;CADPS2;CDC42EP3;CDON;CDR2;CHPF;CLIP1;CREB3L2;EPB41;FAM91A1;FKBP11;FNIP1;GMPPA;GORASP2;ITCH;MBNL2;MCFD2;MLEC;MON1B;NANOS1;P4HA1;P4HA2;PPP1R9A;PRRC1;RRBP1;SEC23B;SEC24A;SEC63;SYTL1;TES;USP34;USP36;VPS13C;WFS1;YIPF5
10kb	CREB3L2_top50perTarget	transfac_pro__M07679	11.9	0.125	CREB3L2	**	ATF1; ATF6; ATF6B; CREB3; CREB3L1; CREB3L2; CREB3L3; CREB3L4; CREM (inferredBy_Orthology).		96	4258	ALG2;ALKBH5;ARF1;ARFGAP1;ARFGAP3;ARMCX2;ARMCX3;ATP8A1;CALU;CANX;CDC42EP3;CDK2AP2;CDKL5;CDR2;CHPF;CNOT3;COPB1;CREB3L2;DAP;DERL1;DGKE;DNAJC10;DNAJC25;EDEM1;EDEM3;EPB41;ERLEC1;FAM91A1;FICD;FKBP11;FNIP1;GALK2;GAPVD1;GBF1;GFPT1;GMPPA;GMPPB;GOLGA3;GOLGA5;GOLGB1;GOLT1B;GORASP2;ITCH;JMY;LARP1B;LYSMD3;LZTFL1;MAP4;MBNL2;MCFD2;MIA3;MLEC;MON2;NANOS1;NDEL1;NRIP1;OSBP;P4HA1;P4HA2;PJA2;PPP1R9A;PPP3R1;PRRC1;PTPD…
10kb	CREB3L2_top50perTarget	transfac_pro__M07681	4.06	0.0533	CREB3L2	**	ATF1; ATF6; ATF6B; CREB3; CREB3L1; CREB3L2; CREB3L3; CREB3L4; CREM (inferredBy_Orthology).		65	3808	ARFGAP1;ARFGAP3;ASPH;ATP8A1;BRD4;CADPS2;CD55;CDC42EP3;CDKL5;CDON;CDR2;CHPF;CLIP1;CREB3L2;DNAJC10;DNAJC25;EIF2AK3;EPB41;ERN1;FAM91A1;FKBP11;FNIP1;GALK2;GBF1;GFPT1;GMPPA;GOLGA3;GORASP2;ITCH;LYSMD3;MAP4;MBNL2;MCFD2;MLEC;MON1B;MTDH;NANOS1;NRIP1;P4HA1;P4HA2;PDZD8;PICALM;PPP1R9A;PRRC1;RRBP1;SEC23B;SEC24A;SEC63;SEMA3B;SLC1A4;SLC39A13;SPTY2D1;SYTL1;TES;TMEM131;TMEM87B;UAP1;USP34;USP36;VAPA;VPS13C;WFS1;WI…
10kb	CREB5_top50perTarget	taipale_tf_pairs__JUN_ATGACGTCAT_HT	3.7	0.0946	CREB5	*	JUN (directAnnotation).	ATF2; ATF3; ATF4; ATF6; ATF6B; ATF7; BATF3; CREB1; CREB3; CREB3L4; CREB5; FOS; FOSB; FOSL1; FOSL2; JDP2; JUNB; JUND; XBP1 (inferredBy_MotifSimilarity). ATF1; BATF; BATF2; CREB3L1; CREB3L2; CREB3L3; CREM (inferredBy_MotifSimilarity_n_Orthology).	38	1777	ATF3;BCAR3;CALD1;CFDP1;CHD2;CNKSR3;CREB5;CSNK1E;DUSP16;DUSP8;F3;FBXO42;GCNT2;GEM;GPRC5A;HEG1;KDM6B;KLF6;MITF;NFKBID;PALLD;PPP2R5B;RAB30;RASSF1;RFFL;SAMD4A;SYT11;TAGLN;TIMP2;TMSB4X;TNFAIP1;TPM4;TRIB1;TSC22D2;TUBB2A;VPS37B;WWTR1;YWHAG
10kb	CREB5_top50perTarget	transfac_public__M00039	3.05	0.0842	CREB5	*	CREB1 (directAnnotation).	ATF1; ATF2; CREB5 (inferredBy_MotifSimilarity).	43	2307	ATF3;BCAR3;CDKN2B;CHD2;CNKSR3;CREB5;CSNK1E;DUSP16;DUSP8;EPAS1;F3;FBXO42;FOSL2;GCNT2;GEM;GPRC5A;HEG1;IL18;KANK1;KDM6B;KIF1B;KLF6;KRT80;MAFG;MEF2D;MITF;NFKBID;PALLD;PPP2R5B;PTPN21;RASSF1;RRAS;SLC20A2;SYBU;SYT11;TNFAIP1;TPM4;TRIB1;TSC22D2;TUBB2A;VPS37B;YWHAG;ZHX2
10kb	CREM_top50perTarget	tfdimers__MD00403	3.09	0.049	CREM	*	NFE2L1 (directAnnotation).	ASCL1; ATF1; ATF2; ATF3; ATF4; ATF7; CEBPA; CEBPB; CEBPD; CEBPE; CEBPG; CREB1; CREM; DBP; E2F1; FOS; FOSB; FOSL1; FOSL2; HMGA1; HMGA2; HOXA13; IKZF1; JUN; JUNB; JUND; MAFA; MYB; MYCN; MYF5; MYF6; MYOD1; MYOG; NFIA; NFIC; POU2F1; RUNX1; SOX10; SOX4; TCF12; TCF3; TCF4; TFAP4; THRA; VDR; WT1; YY1; ZNF354C; ZNF384 (inferredBy_MotifSimilarity).	3	196	ARHGDIB;LCP1;TNFAIP8
10kb	E2F1_top50perTarget	taipale__E2F1_DBD_TTTGGCGCCAAA	5.34	0.0403	E2F1	**	E2F1 (directAnnotation).		137	2799	ADCY6;AEN;AKAP7;AMMECR1;ANKH;ANKRD9;ANO1;ANP32E;AP4M1;ASAP2;ASS1;ATAD2;ATAD5;BANP;BUB3;C1orf198;C2CD3;CABLES2;CACNG4;CASP8AP2;CBX5;CD9;CENPF;CEP57L1;CHEK2;CKAP2;CNPY4;CTDSPL2;DGCR8;DHFR;DLX6;E2F1;E2F8;EIF4EBP2;ELF4;EMP2;EPHX1;ESCO2;EYA2;FAM161A;FDPS;FGFRL1;GALNT12;GINS2;GNAZ;GNPAT;GPD2;GPR143;GPSM2;GXYLT1;HMGB2;HNRNPA2B1;HNRNPF;ICMT;KATNAL1;KCNMB3;KIF14;KIF20B;KLF10;LBR;LIG1;LMBR1;LMNB2;MCM3;MCM5…
10kb	E2F1_top50perTarget	transfac_pro__M00425	6.53	0.046	E2F1	*		E2F1 (inferredBy_MotifSimilarity).	119	1986	ABCB10;AIF1L;ALG6;ANP32E;AP4M1;ARHGAP11A;ASAP2;ASTN2;ATAD5;B4GALT6;BEND3;BRCA2;BRPF3;BUB3;C5orf34;CACYBP;CASP8AP2;CBX5;CENPI;CEP57L1;COX5B;COX8A;CTDSPL2;DAGLA;DGCR8;DHFR;DLX6;DUSP16;E2F1;E2F8;EMP2;ERH;EXOC6;EYA2;F3;FOXRED1;GEN1;GINS2;GPD2;HMGB1;HMGN2;HNRNPA2B1;HNRNPF;ICMT;IFT80;IPO11;KATNAL1;KIF14;KNTC1;KPNB1;LDLRAP1;LIG1;LRRC1;LSM6;MCM3;MCM5;MCM6;MLH1;MSH3;MYB;MYCN;NASP;NCBP1;NDUFB4;NEDD1;NEO1;N…
10kb	E2F1_top50perTarget	transfac_pro__M00430	4.35	0.0355	E2F1	**	E2F1 (directAnnotation).		171	4137	AEN;ANKH;ANO1;AP4M1;APEX2;ARHGEF19;ASAP2;ASPM;ASTN2;ATAD5;ATP1A3;BANP;BEND3;BRCA2;BRIP1;BRPF3;C1orf198;C21orf58;C5orf34;CACYBP;CASP8AP2;CBX5;CC2D1B;CDC45;CENPM;CEP57L1;CKMT1B;COX5B;COX8A;CPSF7;CSTF2T;CTDSPL2;DAGLA;DBR1;DCLRE1A;DGCR8;DHFR;DIS3L;DLX6;DUSP16;DUT;E2F1;E2F8;ECT2;ELF4;EMP2;EPB41L4B;EPHB6;EPHX1;ERCC3;EXOC6;EYA2;FAM161A;FANCL;FDPS;FHOD1;FIGNL1;FMNL3;FOXQ1;FUCA2;GALNT12;GINS2;GMPPB;GPD2;G…
10kb	E2F1_top50perTarget	transfac_pro__M00803	3.14	0.0297	E2F1	**	E2F1; E2F3; E2F4; TFDP1 (directAnnotation).		164	3474	AEN;ALG6;AMMECR1;ANP32E;APEX2;ARMCX2;ASAP2;ASPM;ATAD2;ATAD5;ATP1A3;BANP;BEND3;BRIP1;BRPF3;BUB3;C1orf35;CABLES2;CASP8AP2;CBX5;CBX7;CCNB2;CD9;CENPI;CEP152;CEP57L1;CIT;CKAP2;CNTLN;CSTF2T;CTDSPL2;DCLRE1A;DEK;DGCR8;DHFR;DLX6;DPY19L1;E2F8;EED;ELF4;EPHB6;ERCC6L;EXOC6;EYA2;FANCC;FANCL;FDPS;FIGNL1;FMNL3;FOXQ1;GKAP1;GPD2;GPSM2;GSTCD;HAUS2;HMGB1;HMGB2;HMGN2;HNRNPAB;HNRNPF;HOXA10;ICMT;IFT80;IPO11;IPP;KATNAL1…
10kb	E2F1_top50perTarget	transfac_pro__M00938	6.4	0.0454	E2F1	**	E2F1 (directAnnotation).	E2F2; E2F3; E2F4; E2F5; E2F6; E2F7 (inferredBy_MotifSimilarity).	182	4447	AEN;AIF1L;AKAP7;ALDH6A1;ALG6;ANP32E;ANPEP;AP4M1;ARNT2;ASAP2;ASS1;ATAD2;ATAD5;B4GALT6;BANP;BEND3;BRPF3;BUB3;CACNG4;CACYBP;CASP8AP2;CBFB;CBX5;CC2D1B;CCDC150;CCNF;CENPF;CENPI;CENPN;CEP57L1;CHAC2;CHEK2;CKAP2;CLCC1;CPSF7;CSTF2T;CTDSPL2;CTNNAL1;DAG1;DEPDC1B;DGCR8;DHFR;DIS3L;DLX6;DPY19L1;DUSP16;E2F1;E2F8;ECT2;EIF4EBP2;ELF4;EMP2;EPB41L4B;EPHB6;EXOC6;EYA2;F3;FAM83D;FANCC;FANCL;FIGNL1;FOXQ1;FOXRED1;FUCA2;G…
10kb	E2F1_top50perTarget	transfac_public__M00024	4.97	0.0385	E2F1	**	E2F1 (directAnnotation).		125	2630	ABCB10;ALDH6A1;ALG6;AMMECR1;ANKH;ANPEP;ARNT2;ASAP2;ASS1;ASTN2;B4GALT6;BRPF3;BUB3;C1orf198;CASP8AP2;CBX7;CLCC1;COX5B;CPSF7;CTDSPL2;CYC1;DEFB4A;DHFR;DLX6;DUSP2;E2F1;E2F8;EIF4EBP2;EMP2;EPHB6;ERCC3;ERH;EXOC6;FANCC;FAR2;FGFRL1;FHOD1;FIGNL1;FUCA2;GINS2;GNAZ;GNPAT;GPD2;GPSM2;GSTCD;HMGB1;HMGB3;HOXA10;HPSE;ICMT;IPO11;KCNAB2;KIF14;KNTC1;LIG1;LIN52;LMNB2;LMO7;LSM6;MCM3;MCM5;MCM6;MDC1;MKI67;MMP15;MSH3;MYBL2;…
10kb	E2F2_top50perTarget	taipale_cyt_meth__E2F2_NWTTTGGCGCCAWWWN_eDBD_repr	8.54	0.0709	E2F2	**	E2F2 (directAnnotation).		74	2754	AKAP7;ANP32E;ARRB2;ATAD2;ATAD5;C5orf34;CASP8AP2;CBX5;CCDC14;CENPF;CENPN;CHEK2;CTDSPL2;DHFR;E2F1;E2F8;ELF4;FAM161A;FANCE;FIGNL1;GALNT12;GEN1;GINS2;GPD2;GPSM2;HMGB1;INTS7;KATNAL1;LIG1;LIN54;LIN9;LMNB2;MCM3;MCM5;MCM6;MDC1;MXD3;NASP;NCAPH2;NEDD1;NUP205;ORC1;PASK;PCNA;PDS5B;PHLPP1;POLA1;POLE;POLE2;PRTFDC1;RBBP4;RBL1;RBPMS2;REEP4;RELT;RHBDL2;RSRC1;SESTD1;SLC10A3;SMC4;SPTBN1;STAG1;STMN1;SUPT16H;TAF3;TAF…
10kb	E2F2_top50perTarget	transfac_pro__M00938	6.12	0.054	E2F2	*	E2F1 (directAnnotation).	E2F2; E2F3; E2F4; E2F5; E2F6; E2F7 (inferredBy_MotifSimilarity).	87	4409	AKAP7;ANP32E;ARRB2;ATAD2;ATAD5;B4GALT6;BUB3;CASP8AP2;CBFB;CBX5;CCNF;CENPF;CENPI;CENPN;CHAC2;CHEK2;COQ3;CTDSPL2;CTNNAL1;DHFR;DIS3L;DPY19L1;E2F1;E2F8;ECT2;EIF4EBP2;ELF4;FANCL;FIGNL1;FOXRED1;GALNT12;GINS2;GINS4;GK;GPD2;GPSM2;HMGB1;HYLS1;ICMT;IL7;IMPA2;KATNAL1;KLF11;KLHL23;LDHB;LIG1;LMNB2;MCM3;MCM5;MCM6;MNS1;MYB;MYBL2;NASP;NUP155;ORC1;PCNA;PDS5B;PHF19;PHLPP1;PHTF2;POLA1;POLE2;RAB27A;RBBP4;RBPMS2;REEP…
10kb	E2F7_top50perTarget	taipale__E2F7_DBD_TTTTCCCGCCAAAW_repr	5.8	0.0617	E2F7	**	E2F7 (directAnnotation).		79	3188	ADAMTS15;AKAP7;ANP32E;ASPM;ATL3;B4GALT6;BCOR;BRCA2;BUD13;CBFB;CBX5;CCDC14;CCDC82;CCNB2;CDC45;CENPE;DDB2;DHFR;E2F1;E2F8;EPB41L2;FANCL;FIGNL1;GK;GPD2;GXYLT1;HMGB2;HMGN2;HOXA10;ICMT;KLF11;KNTC1;LIN54;MAD2L1;MCM3;MCM5;MCM6;MDM1;MSH6;MTBP;MXD3;MYBL1;MYBL2;NASP;NDE1;NEDD1;NUSAP1;ORC1;PCNA;PDLIM5;PDS5B;PHF19;PHLPP1;PKNOX1;PSIP1;RAB27A;RAD51AP1;RAD54B;RBL1;RFX2;RMI1;RNF144A;RNF168;ROBO1;SEPHS1;SLBP;STMN1…
10kb	E2F7_top50perTarget	transfac_pro__M00938	5.36	0.0582	E2F7	*	E2F1 (directAnnotation).	E2F2; E2F3; E2F4; E2F5; E2F6; E2F7 (inferredBy_MotifSimilarity).	94	4409	AKAP7;ANP32E;ARL4A;ATAD2;ATAD5;ATL3;B4GALT6;BCOR;BUB3;CBFB;CBX5;CCNF;CDC25C;CENPF;CENPI;CENPN;CEP57L1;CHEK2;CKAP2;CTDSPL2;DHFR;DPY19L1;E2F1;E2F8;ECT2;EIF4EBP2;ELF4;EPB41L2;EYA2;FAM83D;FANCL;FIGNL1;FOXRED1;GALNT12;GINS2;GINS4;GK;GPD2;HMGB1;HOXA10;HYLS1;ICMT;IMPA2;IRF2BP1;KIF14;KLF11;KLHL23;LIG1;LIN52;LMNB2;MCM3;MCM5;MCM6;MNS1;MNX1;MYBL2;NASP;NDE1;NUP155;ORC1;PBX3;PCNA;PDLIM5;PDS5B;PHF19;PHLPP1;PHT…
10kb	E2F8_top50perTarget	taipale__E2F8_DBD_TTTCCCGCCAAA_repr	4.28	0.0519	E2F8	**	E2F8 (directAnnotation).		16	468	CDC45;CEP57L1;DHFR;E2F1;FANCL;HMGB2;KNTC1;MCM6;MYB;NEDD4;PCNA;PDS5B;SSBP2;STAG1;STMN1;UHRF1
10kb	EGR1_top50perTarget	taipale_tf_pairs__ETS2_RCCGGAAGTG_HT	3.26	0.0303	EGR1	*	ETS2 (directAnnotation).	BCLAF1; EGR1; ELF1; ELF2; ELF4; ELK1; ELK3; ELK4; EOMES; ERF; ERG; ETS1; ETV1; ETV2; ETV3; ETV4; ETV5; FEV; FLI1; GABPA; GATAD1; HOXA1; HOXB2; PHF20; RFX5; SOX15; SREBF2; ZBTB25; ZBTB40; ZBTB7A; ZNF580 (inferredBy_MotifSimilarity).	978	3287	AAAS;AACS;AAK1;ABHD13;ABHD2;ABI1;ABLIM1;ACBD5;ACTB;ACTG1;ACTR3;ACTR6;ACVR1;ACVR2A;ACVR2B;ADAL;ADAM17;ADAP1;ADAT1;ADIPOR2;ADNP;ADO;AFF1;AFTPH;AGAP1;AGL;AGPAT1;AHDC1;AHNAK;AKT2;ALDH16A1;ALG10B;ALKBH1;AMMECR1L;ANKH;ANKRD11;ANKRD16;ANKRD28;ANKRD42;ANKRD46;ANKS1A;ANO6;AP1M1;AP1S2;APBB2;APBB3;APPL2;AQR;ARF1;ARFIP1;ARGLU1;ARHGAP27;ARHGAP4;ARHGEF12;ARHGEF3;ARHGEF7;ARID2;ARID4A;ARMC5;ARRB2;ASB1;ASB8;ASCC2…
10kb	ELF1_top50perTarget	taipale_tf_pairs__ETV2_RFX5_NNNTTCCGSNNNNGCAACNN_CAP_repr	3.36	0.0569	ELF1	*	ETV2; RFX5 (directAnnotation).	E2F1; ELF1; ELF2; ELF4; ELK1; ELK3; ELK4; ERF; ERG; ETS1; ETS2; ETV1; ETV3; ETV4; ETV5; FEV; FLI1; GABPA; ZNF200; ZNF580 (inferredBy_MotifSimilarity).	74	4837	AHCYL2;AKAP13;AKIRIN2;ANKRD13A;ARID5B;ARRDC3;ATE1;ATP6V0A1;ATXN1;BATF2;BRWD3;C19orf12;CBFA2T2;CDCP1;CDKN1A;CHD2;CIITA;CNST;CPEB4;CSNK1G3;CTDSP2;CTTNBP2NL;DDX60L;DGKH;DPP8;ELF1;EVI5L;FBXO42;FKBP15;FRMD4B;FXYD3;GBP3;GNB2;GNG12;GPBP1;HIVEP2;HOXB3;INO80D;IQGAP1;ITPRIP;ITSN2;KIF1B;LETM1;LGALS8;MSN;NEXN;NFAT5;NPAS2;OPTN;PALLD;PARP6;PLEKHM2;POLR2A;PRDM4;RAB22A;RAP2C;RAPGEF2;RGS1;RHOQ;RREB1;SAMD8;SBF2;SE…
10kb	ELF1_top50perTarget	tfdimers__MD00007	4.01	0.0634	ELF1	*	E2F1; IRF8 (directAnnotation).	BACH1; BACH2; CDX2; CEBPA; CEBPB; CEBPD; CEBPE; CEBPG; DBP; ELF1; ELF2; ELF4; ELK1; ELK3; ELK4; EP300; ERG; ETS1; ETS2; ETV4; ETV6; ETV7; FLI1; FOS; FOXM1; GABPA; GABPB1; IRF1; IRF2; IRF3; IRF4; IRF5; IRF6; IRF7; IRF9; LEF1; LTF; MAF; MAFB; MAFF; MAFG; MAFK; MYB; NFE2; NFE2L1; NFE2L2; NFE2L3; NKX3-2; NR1I2; NR3C1; PAX4; PDX1; POU3F2; POU5F1; PURA; RFX1; RFX2; RFX3; RFX4; RFX5; RFXANK; RFXAP; RXRA…	64	3533	ACTL8;AKAP13;ANKIB1;APOL6;ARID5B;ASPHD2;ATP6V0A1;ATXN1;BATF2;C6orf62;CBFA2T2;CCDC82;CDCP1;CDKN1A;CIITA;CNST;CSNK1G3;CTTNBP2NL;DDX60L;DGKH;ELF1;FER;FKBP15;FRMD4B;GAN;GBP3;GNA13;GPBP1;HIVEP2;HOXB3;IFIT2;INO80D;ITPRIP;ITSN2;KIF1B;LGALS8;MSN;MX1;NCK1;NFAT5;NPC1;NRAS;OPTN;PALLD;PARP14;PPM1K;RAB8B;RAC2;RAPGEF2;RREB1;SBF2;SERPINB1;SETX;SIK3;SLC25A28;SLC37A3;STAT2;TBC1D23;TBK1;TRIM5;UBR2;XRN1;ZNF609;ZNFX1
10kb	ELF1_top50perTarget	tfdimers__MD00226	3.07	0.054	ELF1	*	ETS2; MYB (directAnnotation).	ELF1; ELK1; ETS1; GATA1; GATA2; GATA3; GATA4; GATA5; GATA6; GFI1; GFI1B; HLTF; IKZF1; ING4; IRF1; MZF1; NEUROD1; NFATC4; OTX1; OTX2; POU5F1; SOX10 (inferredBy_MotifSimilarity).	9	234	ARID5B;CDKN1A;DPP8;INO80D;LETM1;NEXN;NFAT5;PALLD;TSKU
10kb	ELF2_top50perTarget	taipale_tf_pairs__ETV2_ONECUT2_NRTCRATANCGGAARYN_CAP_repr	3.25	0.0405	ELF2	*	ETV2; ONECUT2 (directAnnotation).	ELF2; ELK1; ELK3; ELK4; ERF; ERG; ETS1; ETS2; ETV1; ETV3; ETV4; ETV5; FEV; FLI1; GABPA (inferredBy_MotifSimilarity).	11	315	CGGBP1;DDX6;LIMA1;OXR1;PRKAB2;RNF2;RPRD2;SMNDC1;SOCS5;VAPA;WWTR1
10kb	ELF3_top50perTarget	hdpi__FLI1	3.33	0.0299	ELF3	*	FLI1 (directAnnotation).	ELF1; ELF3; ETV7 (inferredBy_MotifSimilarity). EHF (inferredBy_MotifSimilarity_n_Orthology).	512	1839	AAAS;ABCB9;ABI1;ACAA1;ACBD3;ACBD5;ACIN1;ACTB;ACTG1;ADNP;AGAP3;AGFG2;AGPAT1;AHDC1;AHNAK;AKT1S1;AKTIP;ALDH16A1;ANKMY2;ANKRD42;AP1B1;AP1M1;AP4B1;APBB2;APEX2;APH1B;ARAP1;ARF1;ARFIP1;ARHGAP18;ARHGAP23;ARHGAP27;ARHGAP4;ARHGEF10L;ARHGEF35;ARHGEF5;ARHGEF7;ARMCX3;ASB1;ASB6;ASB7;ATF3;ATP13A1;ATP2C1;ATXN1L;ATXN7L1;B3GAT3;B4GALT3;BCAR1;BCAR3;BFAR;BHLHE41;BIRC2;BLZF1;BTF3;C10orf88;C2CD2L;C2orf15;C3orf38;CACNB…
10kb	ELF3_top50perTarget	taipale__ELF3_DBD_WACCCGGAAGTA	3.78	0.0316	ELF3	**	ELF3 (directAnnotation).		211	653	ACVR1B;AKAP10;ANKRD42;ANKRD49;ANKS1A;AP1M1;APBB2;APTX;ARFIP1;ARHGEF7;ARPC1A;ASB8;ATG2A;ATP13A1;ATP6V0E1;ATP6V1C1;ATXN7L1;BLOC1S3;BLZF1;CAPZA1;CDCP1;CDK13;CDK17;CGN;CHIC2;CNKSR1;CORO1B;COX15;CPEB4;CPSF7;CRB3;CSK;CSNK1G1;CTSO;CTTNBP2NL;CUEDC1;CUL4B;CWC15;DCUN1D3;DDX56;DENND1B;DHX8;DNAJC14;DPP3;DPP8;DPP9;DUSP28;EAF1;EDEM3;EIF3I;EIF3M;ELF2;ELMO3;ERBB2;ETV3;FAM200A;FAM20B;FBXO32;FBXO8;FYCO1;G6PD;GABPA…
10kb	ELK3_top50perTarget	tfdimers__MD00201	3.55	0.0703	ELK3	*	PDX1; TAF6; TBP (directAnnotation).	CDX2; CRX; CUX1; DBP; ELF1; ELF2; ELF4; ELK1; ELK3; ELK4; ERG; ETS1; ETS2; ETV4; ETV6; ETV7; FLI1; FOXA1; FOXA2; FOXA3; GABPA; GABPB1; GATA3; HLTF; HMBOX1; HNF1A; HNF1B; HNF4A; HNF4G; HOXA10; HOXA13; ISL1; LEF1; MYB; NKX3-2; NKX6-2; NR2F1; NR2F2; PAX4; PBX1; PITX2; POU1F1; POU2F1; POU3F1; POU3F2; POU5F1; PPARG; RAX; SPI1; SPIB; STAT6; TCF7; TCF7L1; TLX2 (inferredBy_MotifSimilarity).	24	688	BCAR3;C11orf96;C1orf21;CDK17;CDKN1A;GATA6;GCH1;ICAM1;LAMC2;LOXL2;MGAT4A;ORAI2;PPP1R1A;PTPRJ;RASSF8;RRAS2;SEMA4B;SH2B3;SLC23A2;SNX33;SPRED2;TKT;UBASH3B;UPK1B
10kb	ELK4_top50perTarget	tfdimers__MD00007	3.96	0.0581	ELK4	*	E2F1; IRF8 (directAnnotation).	BACH1; BACH2; CDX2; CEBPA; CEBPB; CEBPD; CEBPE; CEBPG; DBP; ELF1; ELF2; ELF4; ELK1; ELK3; ELK4; EP300; ERG; ETS1; ETS2; ETV4; ETV6; ETV7; FLI1; FOS; FOXM1; GABPA; GABPB1; IRF1; IRF2; IRF3; IRF4; IRF5; IRF6; IRF7; IRF9; LEF1; LTF; MAF; MAFB; MAFF; MAFG; MAFK; MYB; NFE2; NFE2L1; NFE2L2; NFE2L3; NKX3-2; NR1I2; NR3C1; PAX4; PDX1; POU3F2; POU5F1; PURA; RFX1; RFX2; RFX3; RFX4; RFX5; RFXANK; RFXAP; RXRA…	20	589	BRD3;CDC42SE2;DICER1;ELK4;GNB4;GPBP1;LYSMD3;N4BP1;OTUD4;PARP14;PCGF5;PRKD2;PSMA6;PTGS2;PTPRK;RASA2;RBFOX2;SLC9A7;TRIM5;ZBTB39
10kb	ELK4_top50perTarget	tfdimers__MD00469	3.3	0.0521	ELK4	*	E2F1 (directAnnotation).	BACH1; BACH2; CEBPA; CEBPB; CEBPD; CEBPE; CEBPG; DBP; E2F6; ELF1; ELF2; ELF4; ELF5; ELK1; ELK3; ELK4; EP300; ERF; ERG; ETS1; ETS2; ETV4; ETV6; ETV7; FLI1; FOXG1; FOXM1; FOXO1; GABPA; GABPB1; GATA3; HDX; IKZF1; IRF1; IRF2; IRF3; IRF4; IRF5; IRF6; IRF7; IRF8; LEF1; LTF; MAF; MAFB; MAFF; MAFG; MAFK; MYB; NFATC3; NFE2; NFE2L1; NFE2L2; NFE2L3; NR1I2; NR3C1; PAX4; PDX1; POU3F2; POU5F1; PURA; RFX1; RFX2…	67	3680	ADNP;AFAP1;AP3M2;B3GALNT2;C6orf62;CDC42SE2;CDK18;CEP350;CREB3L2;CREBBP;CWC22;CYB561;DGKH;DICER1;DIDO1;DLG3;EIF2AK2;ELK4;ERCC4;EZH1;FBLIM1;FNDC3A;GLS;GNB4;GPBP1;INO80D;INSIG2;LGALS8;LYSMD3;MYO1B;NFAT5;OSMR;OTUD4;PCGF5;PIK3CA;PSMC6;PTPDC1;PTPRK;RASA2;RBFOX2;RBM12;RHBDD1;RPRD1A;SCYL2;SEMA3C;SLC7A11;SLC9A7;SP3;SSH1;TAB2;TAOK1;TBC1D23;TMCC1;TMEM184C;TRIM11;UBN2;USP25;USP37;VPS13C;WDR36;ZFHX4;ZFX;ZNF27…
10kb	ETS2_top50perTarget	taipale_tf_pairs__ETV2_DLX2_RCCGGAANNNNNYAATTA_CAP	3.13	0.0695	ETS2	*	DLX2; ETV2 (directAnnotation).	DLX3; EHF; ELF1; ELF2; ELF4; ELF5; ELK1; ELK3; ELK4; EOMES; ERF; ERG; ETS1; ETS2; ETV1; ETV3; ETV4; ETV5; ETV7; EVX1; FEV; FLI1; GABPA; GABPB1; GSC2; HESX1; HOXA2; HOXB2; MSX2; ONECUT2; PITX1; SOX15; SPDEF; TBX21 (inferredBy_MotifSimilarity). ELF3; ETV6 (inferredBy_MotifSimilarity_n_Orthology).	30	1655	BAMBI;BIRC2;CACNB3;CNOT8;CPSF2;CREB5;EDN1;EFNB1;EHD1;ETS1;FGFR2;FOSL2;FZD7;GRHL2;IRS2;LIFR;MAFF;MEF2D;NAV2;NFKBIZ;PER2;PNPLA8;PRSS2;PTGER4;PTGS2;S100A3;SERTAD2;TNFAIP1;VPS37B;ZCCHC8
10kb	ETS2_top50perTarget	taipale_tf_pairs__ETV2_DLX3_RSCGGAANNNNNYAATTA_CAP	3.19	0.0703	ETS2	*	DLX3; ETV2 (directAnnotation).	DLX2; EHF; ELF1; ELF2; ELF3; ELF4; ELF5; ELK1; ELK3; ELK4; EOMES; ERF; ERG; ETS1; ETS2; ETV1; ETV3; ETV4; ETV5; ETV7; EVX1; FEV; FLI1; GABPA; GABPB1; GSC2; HESX1; HOXA2; HOXB13; HOXB2; MSX2; ONECUT2; PITX1; SOX15; SPDEF; TBX21 (inferredBy_MotifSimilarity). DLX5; ETV6; SPIC (inferredBy_MotifSimilarity_n_Orthology).	40	2689	ATP11B;AZI2;BAMBI;BIRC2;CACNB3;CNOT8;CPSF2;CREB5;DHX30;EDN1;EFNB1;EHD1;ETS1;FGFR2;FOSL2;FZD7;GRHL2;HECA;IKZF4;IRS2;KLF10;KRT23;LIFR;LMBRD1;LMBRD2;MAFF;MAP3K8;MEF2D;NAV2;NFKBIZ;PER2;PNPLA8;PRSS2;PTGER4;S100A3;SERTAD2;STOM;TNFAIP1;VPS37B;ZCCHC8
10kb	ETS2_top50perTarget	taipale_tf_pairs__FLI1_DLX2_RSCGGAANNNNNYAATTAN_CAP	3.6	0.0756	ETS2	*	DLX2; FLI1 (directAnnotation).	DLX3; EHF; ELF4; ELF5; ELK1; ELK4; ERF; ERG; ETS1; ETS2; ETV1; ETV2; ETV5; ETV7; EVX1; FEV; GABPA; GSC2; HESX1; HOXB2; MSX2; PITX1; SOX15 (inferredBy_MotifSimilarity). DLX1; DLX4; DLX5; ELF3; ETV6; GSX2; HMX1; HOXA1; HOXA2; HOXA4; HOXA5; HOXA6; HOXB4; HOXC4; MNX1; NOBOX; PDX1; VAX1; VAX2 (inferredBy_MotifSimilarity_n_Orthology).	19	793	BIRC2;CACNB3;DHX30;EFNB1;ETS1;FOSL2;GRHL2;IRS2;LIFR;MEF2D;NFKBIZ;PER2;PLAU;PRSS2;PTGER4;PTGS2;SERTAD2;VPS37B;ZCCHC8
10kb	ETV3_top50perTarget	taipale_tf_pairs__ETV2_SOX15_RSCGGAANNNNNNNYWTTGT_CAP_repr	3.13	0.0987	ETV3	*	ETV2; SOX15 (directAnnotation).	BCLAF1; DLX2; DLX3; ELF1; ELF2; ELF4; ELK1; ELK3; ELK4; ERF; ERG; ETS1; ETS2; ETV1; ETV3; ETV4; ETV5; ETV7; FEV; FLI1; FOXI1; FOXO1; GABPA; GABPB1; GATAD1; GSC2; HOXA2; HOXA3; HOXB2; KMT2B; PITX1; TEAD4; ZBTB25; ZBTB7A; ZNF580 (inferredBy_MotifSimilarity). ELF3 (inferredBy_MotifSimilarity_n_Orthology).	5	546	AP1G1;BPTF;PER2;TMF1;TRAF3IP2
10kb	ETV4_top50perTarget	taipale_tf_pairs__HOXB2_ELK3_TAATGNNNNNCGGAAGTN_CAP	3.14	0.0541	ETV4	*	ELK3; HOXB2 (directAnnotation).	DLX3; E2F1; ELF1; ELF2; ELF4; ELF5; ELK1; ELK4; ERF; ERG; ETS1; ETS2; ETV1; ETV2; ETV3; ETV4; ETV5; ETV7; FEV; FLI1; FOXI1; GABPA; ZBTB25; ZNF200 (inferredBy_MotifSimilarity). EHF (inferredBy_MotifSimilarity_n_Orthology).	26	738	ABLIM1;ADAMTS9;ATXN1;CA12;CCDC85B;CDC42EP3;ENC1;ETV5;FOXP4;FZD5;GALNT14;ITPR3;KLHL29;LYN;MAP3K5;MAP7;MYO1B;PDGFB;PGK1;PROM1;QPCT;S100A10;SFXN1;SPRY2;TIMP1;TTC9
10kb	ETV6_top50perTarget	tfdimers__MD00007	3.16	0.0537	ETV6	*	E2F1; IRF8 (directAnnotation).	BACH1; BACH2; CDX2; CEBPA; CEBPB; CEBPD; CEBPE; CEBPG; DBP; ELF1; ELF2; ELF4; ELK1; ELK3; ELK4; EP300; ERG; ETS1; ETS2; ETV4; ETV6; ETV7; FLI1; FOS; FOXM1; GABPA; GABPB1; IRF1; IRF2; IRF3; IRF4; IRF5; IRF6; IRF7; IRF9; LEF1; LTF; MAF; MAFB; MAFF; MAFG; MAFK; MYB; NFE2; NFE2L1; NFE2L2; NFE2L3; NKX3-2; NR1I2; NR3C1; PAX4; PDX1; POU3F2; POU5F1; PURA; RFX1; RFX2; RFX3; RFX4; RFX5; RFXANK; RFXAP; RXRA…	90	3894	ANKRD12;ANKRD28;APBB2;APOL6;ASPHD2;ATXN7;CD44;CDCP1;CHST11;CIITA;COL12A1;COL27A1;DCC;DENND1B;DPYSL2;ELK4;ETAA1;FOXJ3;GATAD2A;GBP2;GHR;GPC4;GPD2;H6PD;HAUS6;HECA;HIVEP1;HIVEP2;IL6ST;IRF2;KBTBD2;KDM2A;KIF16B;KLF3;LCOR;LDLRAD3;LGALS8;LIFR;LRRC55;LY75;MAML2;MAST4;MED14;MEX3C;MID1;MLLT6;MYNN;NCK2;NCOA2;NFIX;NLRC5;NR2C2;NUB1;OTUD5;PARP14;PARP8;PPM1A;PRKD2;PRKD3;PTK2B;PTPRK;PTX3;QPCT;RNF103;RNF220;RUNX1;…
10kb	ETV7_top50perTarget	tfdimers__MD00007	8.66	0.0878	ETV7	*	E2F1; IRF8 (directAnnotation).	BACH1; BACH2; CDX2; CEBPA; CEBPB; CEBPD; CEBPE; CEBPG; DBP; ELF1; ELF2; ELF4; ELK1; ELK3; ELK4; EP300; ERG; ETS1; ETS2; ETV4; ETV6; ETV7; FLI1; FOS; FOXM1; GABPA; GABPB1; IRF1; IRF2; IRF3; IRF4; IRF5; IRF6; IRF7; IRF9; LEF1; LTF; MAF; MAFB; MAFF; MAFG; MAFK; MYB; NFE2; NFE2L1; NFE2L2; NFE2L3; NKX3-2; NR1I2; NR3C1; PAX4; PDX1; POU3F2; POU5F1; PURA; RFX1; RFX2; RFX3; RFX4; RFX5; RFXANK; RFXAP; RXRA…	85	2508	AKAP7;ANKIB1;ANXA4;ARHGAP17;ASPHD2;B2M;BATF2;BST2;C1GALT1;C6orf62;CARD16;CASP7;CCND1;CCR1;CDCP1;CDKN2A;CIITA;CPVL;CTSS;DDX60;DDX60L;DHX58;EIF2AK2;EIF4E3;ERAP2;GBP1;GBP2;GNB4;GPD2;GSDMD;IFI6;IFIT2;IKBKE;IL15;IL7;IRF1;IRF2;ISG20;ITGA6;ITPRIP;LHFPL2;LIFR;LY75;LYSMD2;MARCKSL1;MSN;MX1;NLRC5;NMI;NRP2;NUB1;OPTN;PARP14;PARP4;PARP9;PCGF5;PIK3AP1;PPM1K;PRKD2;PSMA4;PSMB9;PTPRK;PYCARD;RAPGEF1;RHBDD1;RHBDF2;S…
10kb	FOSL1_top50perTarget	elemento__TGACTCA	4.4	0.0743	FOSL1	*		BACH1; BACH2; FOS; FOSB; FOSL1; FOSL2; JUN; JUNB; JUND; NFE2L2 (inferredBy_MotifSimilarity).	59	1379	ABTB2;ANXA2;ATF3;CD44;CDKN1A;CLCF1;CREB5;CTTNBP2NL;EHD2;EMP3;ETS1;EZR;F3;FOSB;GABPB1;GCLC;GEM;GPRC5A;HBEGF;IER3;ITGA5;KDM6B;KLHL21;LAMA3;LAMB3;LAMC2;MAST4;MET;MYO1B;PDLIM2;PDLIM7;PLAU;PLK3;PTAFR;RAPH1;RELT;RFFL;RNF149;RTN4;S100A10;SDC4;SFN;SH2B3;SLC9A1;SMAD3;SMOX;SQSTM1;ST3GAL1;STK40;TES;TGM2;TM4SF1;TRAF3;TUBA1C;TUBB2A;VDR;VPS37B;ZC3H12A;ZNF655
10kb	FOSL1_top50perTarget	stark__TGANTCA	4.51	0.0755	FOSL1	*	JUN; JUNB; JUND (inferredBy_Orthology).	ATF3; FOS; FOSL1; FOSL2; NFE2 (inferredBy_MotifSimilarity).	63	1900	ANXA2;ATF3;CD44;CDKN1A;CLCF1;CREB5;CTTNBP2NL;DAAM2;EAF1;EHD2;EMP3;ETS1;EXT1;EZR;F3;FBLIM1;FOSB;GCLC;GEM;GPRC5A;HBEGF;IER3;IL18;ISG20;ITGA5;KDM6B;LAMA3;LAMB3;LAMC2;MALT1;MAST4;MET;MGLL;MYO1B;PDLIM2;PLAU;POLR3G;RAPH1;RFFL;RNF149;RTN4;S100A10;S100A11;SDC4;SFN;SGK1;SGMS2;SH2B3;SLC9A1;SMAD3;ST7;STK40;TES;TGM2;TM4SF1;TPBG;TRAF3;TUBA1C;TUBB2A;USP53;VDR;VPS37B;ZC3H12A
10kb	FOSL1_top50perTarget	tfdimers__MD00488	3.63	0.0665	FOSL1	*	ELF1; HDX (directAnnotation).	ARID3A; CDX2; CEBPB; DBP; E2F1; ELF2; ELF4; ELF5; ELK1; ELK3; ELK4; ERF; ERG; ETS1; ETS2; ETV4; ETV6; ETV7; FLI1; FOS; FOSB; FOSL1; FOSL2; FOXG1; FOXO1; GABPA; GABPB1; GATA1; GATA2; GATA3; GATA4; GATA5; GATA6; HMGA1; HMGA2; HOXD10; JUN; JUNB; JUND; KLF4; LEF1; NFATC1; NFATC3; NKX2-1; NR3C1; PAX4; PDX1; POU3F2; SIRT6; SMAD1; SMAD4; SPI1; SPIB; SRY; STAT1; STAT6; TAF6; TBP; TCF7L1; TCF7L2; YY1 (inf…	20	352	ASAP1;CREB5;CTTNBP2NL;DUSP16;ELK3;ENC1;ETS1;EXT1;FOSL2;GALNT14;GEM;GPRC5A;GRB10;LOXL2;MET;PLAU;SGMS2;SPRY2;TES;TIMP1
10kb	FOSL1_top50perTarget	transfac_pro__M01267	5.2	0.0825	FOSL1	**	FOSL1 (directAnnotation).		36	639	ATF3;CD44;CLCF1;CREB5;CTTNBP2NL;EMP3;ETS1;F3;FOSB;GEM;GPRC5A;HBEGF;IER3;ITGA5;KDM6B;LAMA3;LAMB3;LAMC2;PLAU;RAPH1;RTN4;S100A10;SDC4;SFN;SGK1;SH2B3;SLC9A1;SMAD3;SOX9;STK40;TES;TGM2;TM4SF1;TPBG;TRAF3;VPS37B
10kb	FOSL1_top50perTarget	transfac_pro__M02095	4.76	0.078	FOSL1	**	FOSL1 (directAnnotation).		52	1138	ANXA2;ATF3;BCAR3;CD44;CDKN1A;CLCF1;CREB5;CTTNBP2NL;EMP3;ETS1;F3;FOSB;GEM;GPRC5A;HBEGF;IER3;IL18;ISG20;ITGA5;KDM6B;LAMA3;LAMB3;LAMC2;MAST4;MET;MYO1B;PDLIM2;PDLIM7;PLAU;PTAFR;RAPH1;RFFL;RNF149;RTN4;S100A10;SDC4;SFN;SGK1;SGMS2;SH2B3;SLC9A1;SMAD3;ST3GAL1;ST7;STK40;SYBU;TES;TM4SF1;TPBG;TRAF3;TUBB2A;VPS37B
10kb	FOSL1_top50perTarget	transfac_pro__M08929	3.62	0.0663	FOSL1	**	FOSL1; JUND (directAnnotation).		34	847	ATF3;CCND1;CDKN1A;CLCF1;CREB5;CTTNBP2NL;EMP3;EPAS1;F3;FOSB;FOSL2;GEM;GPRC5A;ITGA5;KDM6B;LAMA3;LAMB3;LAMC2;RAPH1;RFFL;RTN4;S100A10;SDC4;SGMS2;SH2B3;SLC9A1;ST7;STK40;TES;TM4SF1;TRAF3;TUBA1C;UPK1B;VPS37B
10kb	FOSL1_top50perTarget	transfac_pro__M08938	3.74	0.0676	FOSL1	**	FOSL1; JUN (directAnnotation).		35	723	ABTB2;ATF3;CDKN1A;CREB5;CTTNBP2NL;EMP3;EPAS1;ETS1;F3;FOSB;FOSL2;GEM;HBEGF;ITGA5;KDM6B;LAMB3;LAMC2;MYO1B;OSMR;PDLIM2;PMEPA1;RTN4;S100A10;SDC4;SERPINB8;SH2B3;SLC9A1;SMAD3;STK40;TES;TRAF3;TUBA1C;VPS37B;ZC3H12A;ZNF655
10kb	FOXO1_top50perTarget	taipale_tf_pairs__FOXJ3_ELF1_NNARAAAACCGAAWMN_CAP	3.6	0.092	FOXO1	*	ELF1; FOXJ3 (directAnnotation).	FLI1; FOXI1; FOXJ2; FOXO1 (inferredBy_MotifSimilarity).	25	829	B3GNT2;BCOR;CDC42EP4;CHD7;COL12A1;FOXO1;GAB2;GATA3;GJB6;HIVEP1;JAG1;LYST;MSL2;PAQR8;PLD1;PRKCH;PURB;SAMD4A;SGMS2;SIX4;ST6GAL1;STARD13;SULF1;TCF20;TNRC18
10kb	GATA3_top50perTarget	tfdimers__MD00097	3.47	0.134	GATA3	*	GABPA; PAX4 (directAnnotation).	ARID3A; BPTF; CDX2; CEBPB; DBP; DBX2; E2F1; E2F6; ELF1; ELF2; ELF4; ELF5; ELK1; ELK3; ELK4; EP300; ERF; ERG; ETS1; ETS2; ETV4; ETV6; ETV7; FLI1; FOXG1; FOXO1; GABPB1; GATA1; GATA2; GATA3; GATA4; GATA5; GATA6; HDX; HMGA1; HMGA2; HOXD10; IKZF1; KLF4; LEF1; NFATC1; NFATC3; NKX2-1; NR3C1; PDX1; SIRT6; SMAD1; SOX4; SPI1; SPIB; SRY; STAT1; STAT6; TAF6; TBP; TCF7L1; TCF7L2; YY1 (inferredBy_MotifSimilari…	14	4408	AKAP12;ARHGDIB;CLGN;DOCK11;DPYSL3;EFNB2;EYA4;GATA3;GJA1;LPAR3;NCAM1;PTPRC;SIX3;TIPARP
10kb	GATA3_top50perTarget	tfdimers__MD00145	3.21	0.126	GATA3	*	ELF1; ELF2; ELK1; ELK4; ERF; ERG; ETS1; ETS2; ETV7; FLI1; TCF7L2 (directAnnotation).	ATF5; BPTF; CEBPB; CRX; DBP; E2F1; E2F6; EHF; ELF3; ELF4; ELF5; ELK3; EP300; ETV2; ETV4; ETV5; ETV6; FEV; FOXG1; FOXO1; GABPA; GABPB1; GATA1; GATA2; GATA3; GATA4; GATA5; GATA6; HDX; HOXD10; IKZF1; IKZF2; IRF1; LEF1; NFATC3; NFIA; NFIC; NKX2-1; NKX3-2; NR3C1; PAX4; PDX1; PITX3; POU5F1; PURA; RAX; SIRT6; SMAD1; SMAD4; SOX4; SPI1; SPIB; SRY; STAT1; STAT6; TAF6; TAL1; TBP; TCF7L1; YY1 (inferredBy_Mot…	12	2567	AKAP12;ARHGDIB;DOCK11;DPYSL3;EYA4;GATA3;GJA1;LPAR3;NCAM1;PDE9A;PTPRC;SIX3
10kb	GATA3_top50perTarget	tfdimers__MD00255	4.33	0.16	GATA3	*	PAX7; PITX3 (directAnnotation).	ALX1; ARID3A; ATF3; CDX2; CEBPB; CRX; DBP; DBX2; DLX6; DMBX1; DRGX; E2F1; FOS; FOXA1; FOXA2; FOXA3; FOXG1; FOXO1; GATA1; GATA2; GATA3; GATA4; GATA5; GATA6; GBX1; GFI1; GFI1B; GSX2; HLTF; HMGA1; HMGA2; HNF4A; HNF4G; HOXA10; HOXA9; HOXD1; IKZF1; ISL1; LHX9; MAFA; NKX2-1; NKX2-4; NKX3-2; NKX6-2; NR2F1; NR2F2; NR3C1; OTX1; OTX2; PAX4; PBX1; PDX1; PHOX2B; POU1F1; POU2F1; POU5F1; RAX; SMAD1; STAT1; STA…	4	149	EFNB2;GATA3;GJA1;SIX3
10kb	GATA3_top50perTarget	tfdimers__MD00393	3.07	0.122	GATA3	*	ETS1; SOX10 (directAnnotation).	E2F1; ELF1; ELF3; ELK1; EP300; ETS2; GABPA; GATA1; GATA2; GATA3; GATA4; GATA5; GATA6; GFI1; GFI1B; IKZF1; ILF2; IRF1; IRF4; MYB; NFATC2; NKX2-1; OTX1; OTX2; POU5F1; PURA; YY1; YY2 (inferredBy_MotifSimilarity).	4	451	ARHGDIB;DPYSL3;GATA3;NCAM1
10kb	GATA6_top50perTarget	tfdimers__MD00161	3.9	0.111	GATA6	*	FOS (directAnnotation).	CEBPA; CEBPB; CEBPD; CEBPE; CEBPG; DBP; E2F1; ETS1; FOSB; FOSL1; FOSL2; FOXM1; GATA1; GATA2; GATA3; GATA4; GATA5; GATA6; IRF1; IRF2; IRF3; IRF4; IRF5; IRF6; IRF7; IRF8; IRF9; JUN; JUNB; JUND; MYB; NR3C1; PAX4; PDX1; POU3F2; POU5F1; SPI1; SRY; STAT1; STAT6; TAF6; TBP; TCF7L1; TCF7L2; YY1; ZEB1 (inferredBy_MotifSimilarity). BATF (inferredBy_MotifSimilarity_n_Orthology).	8	410	ARID1A;ATP2B2;EYA2;FN1;GATA6;RASSF8;TRIB1;ZNF608
10kb	GATA6_top50perTarget	tfdimers__MD00297	5.28	0.139	GATA6	*	POU5F1; ZEB1 (directAnnotation).	ARID3A; BPTF; CDX2; CEBPA; CEBPB; CEBPD; CEBPE; CEBPG; E2F6; EP300; FOXA1; FOXA2; FOXA3; FOXG1; FOXL1; FOXO1; FOXO4; FOXP3; GATA1; GATA2; GATA3; GATA4; GATA5; GATA6; HLTF; HMGA1; HMGA2; HNF4A; HNF4G; MYB; NANOG; NR2F1; NR2F2; PBX1; PDX1; PITX3; RUNX3; SMAD1; SOX10; STAT6; TAF6; TBP; TCF7L2; TFAP2C (inferredBy_MotifSimilarity).	12	636	ARID1A;ATP2B2;C1orf21;ELK3;EYA2;GATA6;GFOD1;MYADM;S100A10;SPATA13;TRIB1;ZNF608
10kb	GATA6_top50perTarget	tfdimers__MD00356	3.28	0.0985	GATA6	*	FOXA1; SMAD1 (directAnnotation).	AHDC1; AR; ARID5B; BPTF; CDX2; CEBPA; CEBPB; CEBPD; CEBPE; CEBPG; E2F1; EP300; ETS1; FOS; FOXA2; FOXA3; FOXC2; FOXD3; FOXF1; FOXF2; FOXG1; FOXH1; FOXI1; FOXJ1; FOXJ2; FOXJ3; FOXM1; FOXO1; FOXO3; FOXO4; FOXP3; GATA1; GATA2; GATA3; GATA4; GATA5; GATA6; HDX; HLTF; HMGA1; HMGA2; HOXD1; HSF1; IRF1; MAF; MYB; NANOG; NFIA; NFIC; NKX2-1; NR3C1; NR5A1; PAX4; PBX1; PDX1; PGR; PITX3; POU1F1; POU3F1; POU5F1;…	22	3474	ANPEP;ARID1A;ATP2B2;C1orf21;DRAM1;ELK3;EYA2;FN1;FOLR3;GATA6;MAP3K5;MYADM;PDE4DIP;RASSF8;S100A10;SLC17A5;SLC25A20;SPATA13;TACSTD2;TMEM184B;TNFRSF21;ZNF608
10kb	HOXB2_top50perTarget	taipale_tf_pairs__ELF2_NATGCGGAAGTR_HT	3.66	0.0273	HOXB2	*	ELF2 (directAnnotation).	EHF; ELF1; ELF4; ELF5; ETV6; ETV7; HOXB2; SPI1; SPIB (inferredBy_MotifSimilarity).	337	2523	ABCB9;ACTG1;ACTR3;ACVR1B;ADAL;AHDC1;AKT2;ALG10B;ALG6;ALKBH1;ANAPC13;ANKRD9;APPL2;APTX;ARHGAP18;ARL6;ARPC1A;ARPC5L;ASAP2;ASPSCR1;ASRGL1;BANF1;BCL11A;BEND3;BLZF1;BTF3;C2;C2CD2L;C5orf34;C8orf76;CAPG;CAPZA1;CBX3;CCDC126;CCDC137;CCDC51;CCZ1;CD63;CD9;CDC14B;CDC37L1;CDC42EP4;CENPP;CFDP1;CHFR;CLN5;CMBL;CNOT8;COQ2;COX15;COX5B;COX6A1;CSNK1G2;CSTF2T;CTDSPL2;CTPS2;CUTA;CXXC5;CYB561D2;CYB5D2;CYB5R4;DAZAP2;DBR…
10kb	HOXB2_top50perTarget	taipale_tf_pairs__ELK1_HOXA1_RCCGGAAGTAATTA_HT	3.4	0.0264	HOXB2	*	ELK1; HOXA1 (directAnnotation).	BCLAF1; DLX2; ELF1; ELK3; ELK4; ERG; ETS1; ETS2; ETV1; ETV2; ETV3; ETV4; ETV5; FEV; FLI1; FOXI1; GABPA; HOXA2; HOXB13; HOXB2; HOXD12 (inferredBy_MotifSimilarity).	435	3573	AACS;ABCB9;ABHD3;ACAA2;ACTR3;ACYP2;ADRA2C;ALDH4A1;ALG10B;ANKRD6;ANP32A;AP1S2;APPL2;ARAP1;ARHGAP11A;ARHGAP24;ARHGEF9;ARL4A;ARMCX5;ARPC5L;ASRGL1;ASS1;ATF7IP;B3GAT3;BCL6B;BEND3;BIN1;BLZF1;BMP7;BPGM;BRIP1;BTF3;C10orf88;C12orf57;C2orf68;C3orf38;C5orf34;CAPG;CAPN5;CAPZA1;CASP8AP2;CBR4;CBX5;CCDC115;CCDC25;CCDC91;CD82;CD9;CDC14B;CDC37L1;CDC42EP4;CDC45;CDKN2A;CDKN2AIP;CENPF;CENPT;CIAPIN1;CIR1;CLN5;CLPB;CO…
10kb	HOXB2_top50perTarget	taipale_tf_pairs__ETS2_RCCGGAAGTG_HT	3.58	0.027	HOXB2	*	ETS2 (directAnnotation).	BCLAF1; EGR1; ELF1; ELF2; ELF4; ELK1; ELK3; ELK4; EOMES; ERF; ERG; ETS1; ETV1; ETV2; ETV3; ETV4; ETV5; FEV; FLI1; GABPA; GATAD1; HOXA1; HOXB2; PHF20; RFX5; SOX15; SREBF2; ZBTB25; ZBTB40; ZBTB7A; ZNF580 (inferredBy_MotifSimilarity).	591	4554	AAAS;AACS;ABCA1;ABCB9;ACTG1;ACTR3;ACTR6;ACYP2;ADAL;ADAMTS15;AGPAT2;AHDC1;AKAP12;AKT2;ALAD;ALDH1A3;ALG10B;ALG6;ALKBH1;ANAPC13;ANK3;ANKMY2;ANP32A;AP1S2;APOM;APPL2;APTX;ARAP1;ARGLU1;ARHGAP11A;ARHGAP24;ARPC1A;ARPC5L;ASB8;ASNSD1;ASS1;ATAT1;ATG4C;B3GAT3;BAHD1;BANF1;BCL6B;BCR;BEND3;BIN1;BLZF1;BPGM;BTF3;BUD13;C10orf88;C12orf57;C2;C2CD2L;C2orf68;C2orf76;C3orf38;C5orf34;C9orf40;CACYBP;CALM3;CAPG;CAPN5;CAPR…
10kb	ING4_top50perTarget	homer__ACAGGATGTGGT_ETS_RUNX	3.91	0.0737	ING4	*	RUNX1 (directAnnotation).	ELF1; ETS1; FLI1; ING4; ZNF354C (inferredBy_MotifSimilarity).	4	616	CD82;LPCAT3;SMYD3;TWF2
10kb	ING4_top50perTarget	tfdimers__MD00021	5.42	0.0973	ING4	*	NFATC3; ZBTB7A (directAnnotation).	CHURC1; E2F1; E2F6; EBF1; HMGA1; HMGA2; IKZF2; ING4; MZF1; NFATC4; NFKB1; NFKB2; OVOL2; POU5F1; RELA; STAT6; TAF6; TBP; ZEB1 (inferredBy_MotifSimilarity).	4	364	CD82;HDDC2;NEDD9;SLC6A12
10kb	ING4_top50perTarget	tfdimers__MD00459	4.03	0.0756	ING4	*	EP300; ETS1 (directAnnotation).	BPTF; E2F1; E2F6; ELF1; ELF2; ELF4; ELF5; ELK1; ELK3; ELK4; ERG; ETS2; ETV1; ETV4; ETV5; ETV6; ETV7; FLI1; GABPA; GABPB1; GATA1; GATA2; GATA3; GATA4; GATA5; GATA6; GFI1; GFI1B; GLI3; IKZF1; ING4; KLF4; MAFA; MZF1; NANOG; NR3C1; OVOL2; PAX4; POU3F1; PURA; RARA; RARB; RARG; RUNX3; RXRA; RXRB; RXRG; SMAD3; SOX10; SPI1; SPIB; STAT1; THRA; THRB; VDR; YY1; ZBTB14; ZNF354C (inferredBy_MotifSimilarity).	6	1050	BTN3A3;CD82;LPCAT3;NEDD9;PCOLCE;SLC6A12
10kb	ING4_top50perTarget	tfdimers__MD00568	4.07	0.0762	ING4	**	GATA1; GATA2; GATA3; GATA4; GATA5; GATA6; ING4 (directAnnotation).	ARID3A; ASCL1; BHLHE40; BHLHE41; CCNT2; ELK1; HAND1; HAND2; MAX; MITF; MXD1; MXD3; MXD4; MXI1; MYC; MYCN; MYF5; MYF6; MYOD1; MYOG; NCOA1; NHLH1; NR3C1; PAX4; SMAD4; TAL1; TAL2; TCF12; TCF3; TCF4; TFE3; TFEB; USF1; USF2; VDR; YY1 (inferredBy_MotifSimilarity).	4	395	CD82;FXYD3;NEDD9;SLC6A12
10kb	IRF2_top50perTarget	taipale_tf_pairs__IRF2_NAANCGAAASYR_HT	5.92	0.1	IRF2	**	IRF2 (directAnnotation).	STAT1 (inferredBy_MotifSimilarity).	26	4890	APOL3;APOL6;BATF2;CAPG;CTSO;DDX60L;FBXL17;GBP1;GBP3;IFIT2;IRF2;NR2C1;NUB1;PARP14;PCGF5;PIM1;PLSCR1;PRKD2;PTPRC;RFTN1;RTKN;STAT1;TAP2;TMPRSS3;TSPAN12;TSPO
10kb	IRF2_top50perTarget	tfdimers__MD00007	7.94	0.13	IRF2	*	E2F1; IRF8 (directAnnotation).	BACH1; BACH2; CDX2; CEBPA; CEBPB; CEBPD; CEBPE; CEBPG; DBP; ELF1; ELF2; ELF4; ELK1; ELK3; ELK4; EP300; ERG; ETS1; ETS2; ETV4; ETV6; ETV7; FLI1; FOS; FOXM1; GABPA; GABPB1; IRF1; IRF2; IRF3; IRF4; IRF5; IRF6; IRF7; IRF9; LEF1; LTF; MAF; MAFB; MAFF; MAFG; MAFK; MYB; NFE2; NFE2L1; NFE2L2; NFE2L3; NKX3-2; NR1I2; NR3C1; PAX4; PDX1; POU3F2; POU5F1; PURA; RFX1; RFX2; RFX3; RFX4; RFX5; RFXANK; RFXAP; RXRA…	18	2862	APOL6;BATF2;DDX60L;GBP1;GBP2;GBP3;IFIT2;IRF2;NUB1;PARP14;PCGF5;PIM1;PRKD2;RFTN1;STAT1;STAT2;TAP2;TRIM5
10kb	IRF2_top50perTarget	tfdimers__MD00026	3.71	0.0677	IRF2	*	IRF1; MYB (directAnnotation).	CHURC1; E2F1; E2F6; EP300; ETS1; ETS2; FOXM1; HLTF; IRF2; IRF3; IRF4; IRF5; IRF6; IRF7; IRF8; IRF9; LTF; MZF1; NR3C1; OTX1; OTX2; PAX4; POU5F1; PURA; SPI1; STAT1; STAT2; STAT6; YY1; ZEB1 (inferredBy_MotifSimilarity). PRDM1 (inferredBy_MotifSimilarity_n_Orthology).	19	4053	BATF2;CAPG;CTSO;DDX60L;IFIT2;IRF2;NGLY1;NUB1;PARP14;PCGF5;PLSCR1;PRKD2;PTPRC;RFTN1;RGS1;TMPRSS3;TRIM5;TSPAN12;ZNF90
10kb	IRF2_top50perTarget	tfdimers__MD00138	5.08	0.088	IRF2	**	IRF1; IRF2; IRF3; IRF4; IRF5; IRF7; IRF8; IRF9; MYB (directAnnotation).	CEBPA; CEBPB; CEBPD; CEBPE; CEBPG; DBP; E2F1; FOS; FOXM1; FOXO1; HLTF; IRF6; LTF; PDX1; POU3F2; POU5F1; SPI1; STAT1; STAT2; STAT6; TAF6; TBP; TCF7L2; YY1; ZEB1 (inferredBy_MotifSimilarity). PRDM1 (inferredBy_MotifSimilarity_n_Orthology).	22	4484	APOL3;APOL6;CAPG;CORO1A;CTSO;DDX60L;GBP1;GBP3;IFIT2;IRF2;NUB1;PARP14;PARP8;PCGF5;PIM1;PLSCR1;PRKD2;PTPRC;RFTN1;RGS1;TSPAN12;WDFY1
10kb	IRF2_top50perTarget	tfdimers__MD00176	4.74	0.083	IRF2	*	E2F1; IRF3 (directAnnotation).	BACH1; BACH2; BPTF; CEBPA; CEBPB; CEBPD; CEBPE; CEBPG; DBP; E2F6; ELF1; ELF2; ELF3; ELF4; ELK1; ELK3; ELK4; EP300; ERG; ETS1; ETS2; ETV4; ETV6; ETV7; FLI1; FOS; FOSB; FOSL1; FOSL2; FOXA1; FOXA2; FOXA3; FOXM1; GABPA; GABPB1; GATA1; GATA2; GATA3; GATA4; GATA5; GATA6; HOXA13; IKZF1; IKZF2; IRF1; IRF2; IRF4; IRF5; IRF6; IRF7; IRF8; IRF9; JUN; JUNB; JUND; MAF; MAFB; MAFF; MAFG; MAFK; MYB; NFATC3; NFE2…	21	4006	APOBEC3G;APOL3;CAPG;DDX60L;FBXL17;GBP1;GBP3;IFIT2;IRF2;MTRF1L;NUB1;PCGF5;PIM1;PLSCR1;PTPRC;RFTN1;RGS1;TAP2;TSPAN12;TSPO;WDFY1
10kb	IRF2_top50perTarget	tfdimers__MD00208	5.2	0.0898	IRF2	*	IRF1; LTF (directAnnotation).	CHURC1; HLTF; IRF2; IRF3; IRF4; IRF5; IRF6; IRF7; IRF8; IRF9; MYB; MZF1; NKX3-2; NR3C1; POU5F1; PRDM1; SPI1; STAT1; STAT2; YY1; ZEB1 (inferredBy_MotifSimilarity).	9	1039	APOL6;BATF2;IRF2;MTRF1L;NUB1;PCGF5;PRKD2;RFTN1;TRIM5
10kb	IRF2_top50perTarget	tfdimers__MD00414	3.87	0.0701	IRF2	**	IRF1; IRF2; IRF3; IRF4; IRF5; IRF7; IRF8; IRF9; POU5F1 (directAnnotation).	BPTF; CEBPA; CEBPB; CEBPD; CEBPE; CEBPG; CHURC1; DBP; E2F1; E2F6; ELF1; ELF2; ELF3; ELF4; ELK1; ELK3; ELK4; EP300; ERG; ETS1; ETS2; ETV4; ETV6; ETV7; FLI1; FOS; FOXL1; FOXM1; FOXO1; FOXO4; GABPA; GABPB1; HLTF; IKZF1; IRF6; LTF; MYB; NANOG; NR3C1; PAX4; PBX1; PDX1; POU3F2; SMAD1; SPI1; SPIB; SRY; STAT1; STAT2; STAT6; TAF6; TBL1XR1; TBP; TCF7L1; TCF7L2; YY1; ZEB1; ZNF235; ZNF384; ZNF426 (inferredBy…	12	2107	APOL3;BATF2;CAPG;IFIT2;IRF2;PCGF5;PIM1;PTPRC;RFTN1;TSPAN12;TSPO;WDFY1
10kb	IRF2_top50perTarget	tfdimers__MD00602	4.66	0.0819	IRF2	*	MYB; STAT6 (directAnnotation).	BPTF; E2F6; EP300; IRF1; IRF2; IRF3; IRF4; IRF5; IRF7; IRF8; IRF9; NFE2L1; NKX3-2; NR3C1; PAX4; POU5F1; SMAD1; SPI1; TAF6; TBP; TLX2; TP53 (inferredBy_MotifSimilarity).	12	2415	BATF2;CORO1A;DDX60L;IFIT2;IRF2;PARP14;PARP8;PCGF5;PLSCR1;PRKD2;PTPRC;TSPAN12
10kb	IRF3_top50perTarget	taipale__IRF3_full_NNRRAAAGGAAACCGAAACTN_repr	4.5	0.053	IRF3	**	IRF3 (directAnnotation).		9	81	CCND1;DDX60;MX1;PARP9;PSMB9;TAP1;TAP2;TRIM21;TRIM56
10kb	IRF3_top50perTarget	tfdimers__MD00007	4.37	0.0519	IRF3	*	E2F1; IRF8 (directAnnotation).	BACH1; BACH2; CDX2; CEBPA; CEBPB; CEBPD; CEBPE; CEBPG; DBP; ELF1; ELF2; ELF4; ELK1; ELK3; ELK4; EP300; ERG; ETS1; ETS2; ETV4; ETV6; ETV7; FLI1; FOS; FOXM1; GABPA; GABPB1; IRF1; IRF2; IRF3; IRF4; IRF5; IRF6; IRF7; IRF9; LEF1; LTF; MAF; MAFB; MAFF; MAFG; MAFK; MYB; NFE2; NFE2L1; NFE2L2; NFE2L3; NKX3-2; NR1I2; NR3C1; PAX4; PDX1; POU3F2; POU5F1; PURA; RFX1; RFX2; RFX3; RFX4; RFX5; RFXANK; RFXAP; RXRA…	28	1368	ANK1;BATF2;BST2;CARD16;CCND1;CIITA;DDX60;FAM110A;GBP2;MICALL2;NLRC5;PARP9;PJA1;PPM1K;PRKD2;PSMA4;PSMB9;PYCARD;RHBDD1;RHBDF2;SLC1A3;SLC37A3;STAT1;TAP2;TLR3;TMEM168;TRIM21;TSC22D2
10kb	IRF7_top50perTarget	taipale__IRF7_DBD_NCGAAANYGAAACY_repr	7.6	0.0723	IRF7	**	IRF7 (directAnnotation).		62	2217	AGTRAP;ANKIB1;ATF1;ATF3;ATP10D;ATXN7L3;AUTS2;BATF2;C1GALT1;CBR3;CCR1;COMTD1;CREM;DDX60;DDX60L;EIF2AK2;FZD5;GNB4;HEMK1;IFI27;IFI6;IFIT2;IRF7;KIF13A;LGALS8;LYSMD2;MAP2;NMI;OPTN;PAM;PARP12;PARP14;PARP6;PARP9;PLOD2;POGZ;PPM1K;PRKD2;PSMA4;PSMB9;PYCARD;RAB35;S100A10;SLC25A28;SLC6A9;SPATS2L;STAT1;SYTL2;TAOK3;TAP2;TDRD7;TLR3;TRIM21;TRIM56;TSHZ2;UBE2L6;WBP4;XAF1;ZMAT1;ZNF592;ZNF687;ZNFX1
10kb	IRF7_top50perTarget	tfdimers__MD00007	6.02	0.0608	IRF7	*	E2F1; IRF8 (directAnnotation).	BACH1; BACH2; CDX2; CEBPA; CEBPB; CEBPD; CEBPE; CEBPG; DBP; ELF1; ELF2; ELF4; ELK1; ELK3; ELK4; EP300; ERG; ETS1; ETS2; ETV4; ETV6; ETV7; FLI1; FOS; FOXM1; GABPA; GABPB1; IRF1; IRF2; IRF3; IRF4; IRF5; IRF6; IRF7; IRF9; LEF1; LTF; MAF; MAFB; MAFF; MAFG; MAFK; MYB; NFE2; NFE2L1; NFE2L2; NFE2L3; NKX3-2; NR1I2; NR3C1; PAX4; PDX1; POU3F2; POU5F1; PURA; RFX1; RFX2; RFX3; RFX4; RFX5; RFXANK; RFXAP; RXRA…	36	1173	AMBRA1;ATF3;BATF2;BST2;CCR1;CHMP4C;DDX60;DHX58;DPCD;GBP2;GNB4;HEMK1;IFI6;IFIT2;LYSMD2;MAP2;NMI;OPTN;PARP14;PARP9;POGZ;PPM1K;PRKD2;PSMA4;PSMB9;PYCARD;S100A10;SHB;SLC25A28;TAOK3;TLR3;TRIM21;TRIM5;UBE2L6;ZNF687;ZNFX1
10kb	MAFG_top50perTarget	transfac_pro__M04699	3.36	0.0511	MAFG	*	MAFK (directAnnotation).	BACH1; MAFG (inferredBy_MotifSimilarity).	11	120	FBXO2;GCLC;MAFG;MAPK6;OBSCN;PLEC;RAPGEF2;RFFL;TIAL1;YWHAG;ZHX2
10kb	MAX_top50perTarget	hocomoco__MLX_HUMAN.H11MO.0.D	3	0.0447	MAX	*	MLX (directAnnotation).	ARNT; BHLHE40; MAX; USF1 (inferredBy_MotifSimilarity).	8	402	ATXN1L;KLF11;MED28;MFSD5;ORAI2;PPM1A;RAB9A;STX4
10kb	MAX_top50perTarget	taipale_tf_pairs__MYBL1_MAX_YAACGGNNNNNNNNNNCACGTG_CAP_repr	3.03	0.0449	MAX	**	MAX; MYBL1 (directAnnotation).	CLOCK; TFAP2C (inferredBy_MotifSimilarity). MYBL2 (inferredBy_MotifSimilarity_n_Orthology).	8	381	GOSR2;GREM1;MAX;MYC;NEDD4L;TFAP4;TMPRSS3;TRAF6
10kb	MAX_top50perTarget	taipale_tf_pairs__TEAD4_MAX_RCATTCCNNNNNNNCACGTG_CAP_repr	3.38	0.0483	MAX	**	MAX; TEAD4 (directAnnotation).	GCM1; MXI1 (inferredBy_MotifSimilarity).	7	175	CDKN1A;FAM120AOS;GREM1;MYC;NEDD4L;OGT;PPM1A
10kb	MKX_top50perTarget	flyfactorsurvey__CG11617_Cell_FBgn0031232	3.58	0.1	MKX	**	MKX (inferredBy_Orthology).		9	365	AKAP12;BCL11A;DDAH1;FAT1;GHR;GJA1;GLIS3;MKX;NR3C2
10kb	NFIA_top50perTarget	tfdimers__MD00356	3.43	0.0359	NFIA	*	FOXA1; SMAD1 (directAnnotation).	AHDC1; AR; ARID5B; BPTF; CDX2; CEBPA; CEBPB; CEBPD; CEBPE; CEBPG; E2F1; EP300; ETS1; FOS; FOXA2; FOXA3; FOXC2; FOXD3; FOXF1; FOXF2; FOXG1; FOXH1; FOXI1; FOXJ1; FOXJ2; FOXJ3; FOXM1; FOXO1; FOXO3; FOXO4; FOXP3; GATA1; GATA2; GATA3; GATA4; GATA5; GATA6; HDX; HLTF; HMGA1; HMGA2; HOXD1; HSF1; IRF1; MAF; MYB; NANOG; NFIA; NFIC; NKX2-1; NR3C1; NR5A1; PAX4; PBX1; PDX1; PGR; PITX3; POU1F1; POU3F1; POU5F1;…	340	4264	AAK1;ABCA1;ABCC5;ABL1;ACACA;ACO2;ACTB;ADAP1;ADCK1;ADCY5;ADPRH;AHCYL1;AIF1L;AKAP13;AKT2;ANGPT1;ANKH;ANP32A;AP1B1;AP2A2;AQR;ARF3;ARHGAP24;ARHGEF10L;ARHGEF19;ARID2;ARMC8;ATP1A1;ATP2B2;ATP6V0A1;AVEN;B3GNT7;BANP;BDP1;BEND3;BMP7;BRMS1L;BTBD1;BTBD10;C1orf21;C2CD2;C5AR1;CABLES1;CACHD1;CALM1;CALM3;CASZ1;CBFA2T2;CCDC12;CCDC88A;CCNY;CD109;CDR2;CELSR1;CGNL1;CHD3;CHD9;CHST12;CHST2;CHSY1;CLASP1;CLOCK;CLPX;CNST…
10kb	NFIA_top50perTarget	tfdimers__MD00390	3.05	0.0343	NFIA	**	CRX; NFIA; NFIC; RAX (directAnnotation).	ELF1; EP300; GTF2IRD1; IKZF2; NFATC1; OTX1; OTX2; POU5F1; PURA; SMAD1; STAT1; YY1 (inferredBy_MotifSimilarity).	272	3286	AAK1;ABCA1;ABL1;ACACA;ACIN1;ADCK1;AKAP13;AKT2;AP1B1;APLP2;ARF3;ARFGEF1;ARHGAP24;ARHGEF10L;ARHGEF17;ARHGEF19;ARPC1B;ARRB1;ASAP3;ATP13A2;ATP1A1;ATP6V0A1;ATXN2;AVEN;B3GNT7;BANP;BAZ2B;BCL7A;BEND3;BLMH;BNC2;BTBD1;C1orf21;CABP4;CACHD1;CBFA2T2;CCDC88A;CD109;CDKAL1;CDR2;CGNL1;CHD9;CHST12;CLASP1;CLOCK;CLPX;COL13A1;COL4A2;CPVL;CSAD;CSNK1G1;CUEDC1;DAB2IP;DAGLA;DGKH;DHODH;DHX35;DIP2B;DISP1;DNM1;DNMT3A;DNMT3B…
10kb	NFIA_top50perTarget	tfdimers__MD00558	3.09	0.0345	NFIA	*	BPTF; POU5F1 (directAnnotation).	ARID3A; CDX2; CEBPA; CEBPB; CEBPD; CEBPE; CEBPG; CRX; DBP; E2F1; E2F6; ELF1; ELF2; ELF3; ELK1; ELK4; EP300; ERF; ERG; ETS1; ETS2; ETV7; FLI1; FOS; FOSB; FOSL1; FOSL2; FOXA1; FOXA2; FOXA3; FOXG1; FOXI1; FOXL1; FOXO1; FOXO4; FOXP3; GATA1; GATA2; GATA3; GATA4; GATA5; GATA6; HLTF; HMGA1; HMGA2; HOXA10; HOXA13; IRF1; IRF2; IRF3; IRF4; IRF5; IRF7; IRF8; IRF9; JUN; JUNB; JUND; MYB; NANOG; NFATC1; NFIA; …	266	3010	AAK1;ABCA1;ABCC5;ABL1;ACACA;ACO2;ACTB;ADCK1;AKAP13;AKT2;AP1B1;APLP2;APP;AQR;ARAP2;ARHGEF10L;ARID2;ARPC1B;ARRB1;ATP1A1;ATP2B2;ATP6V0A1;AVEN;BANP;BCL7A;BEND3;BNC2;BRMS1L;BTBD10;C1orf21;CALM1;CASZ1;CC2D1B;CCDC12;CCDC88A;CCNY;CD109;CDR2;CELSR1;CGNL1;CHD3;CHST12;CHSY1;CLASP1;CLOCK;CNST;CRTC3;CRYZ;CTNNA2;CXXC5;DAG1;DDX27;DEGS2;DHDDS;DHODH;DIS3L;DNASE1L1;DNM1;DNMT3B;DOCK9;DPP8;DYNC1H1;EBF1;EEA1;EEF2K;EF…
10kb	NFKB1_top50perTarget	bergman__dl-A	5.4	0.0993	NFKB1	**	NFKB1; NFKB2; REL; RELA; RELB (inferredBy_Orthology).		35	4435	ADAMTS9;AKAP13;ANKRD33B;APOL3;BACH1;CD69;CDK18;DENND3;DUSP16;EFNA1;ENC1;ETS1;GCNT2;HIVEP2;ICAM1;IFNGR2;IL1RN;NFKB1;NFKB2;NINJ1;NOD2;OTUD4;PEX5;RAB9A;SBNO2;SLC23A2;SOD2;SPEN;SULF1;TNFAIP3;TNFRSF11B;TNIP3;VRK2;WTAP;ZC3H12A
10kb	NFKB1_top50perTarget	flyfactorsurvey__dl_FlyReg_FBgn0000462	6.25	0.111	NFKB1	**	NFKB1; NFKB2; REL; RELA; RELB (inferredBy_Orthology).		8	122	CCL20;CD69;EFNA1;ICAM1;NFKB2;SPEN;TNFAIP3;ZC3H12A
10kb	NFKB1_top50perTarget	flyfactorsurvey__dl_NBT_FBgn0000462	3.83	0.0773	NFKB1	**	NFKB1; NFKB2; REL; RELA; RELB (inferredBy_Orthology).		16	978	ANKRD33B;CCL20;CD69;CDK18;CX3CL1;EFNA1;ETS1;HIVEP2;ICAM1;NFKB2;NOD2;SULF1;TNFAIP3;TNIP3;TWIST1;ZC3H12A
10kb	NFKB1_top50perTarget	idmmpmm__dl	6	0.108	NFKB1	**	NFKB1; NFKB2; REL; RELA; RELB (inferredBy_Orthology).		32	3516	ADAMTS9;AKAP13;ANKRD33B;ARHGAP29;CCL20;CD69;CDK18;CX3CL1;DENND3;EFNA1;ENC1;ETS1;GCNT2;GLS;HIVEP2;ICAM1;LETM1;NFKB1;NFKB2;NINJ1;NOD2;OTUD4;PEX5;RAB9A;SBNO2;SPEN;SULF1;TNFAIP3;TNIP3;TWIST1;WTAP;ZC3H12A
10kb	NFKB1_top50perTarget	jaspar__MA0022.1	4.19	0.0824	NFKB1	**	NFKB1; NFKB2; REL; RELA; RELB (inferredBy_Orthology).		28	2850	AKAP13;ANKRD33B;APOL3;BACH1;CCL20;CD69;CDK18;CX3CL1;DENND3;DUSP16;EFNA1;ENC1;ETS1;GCNT2;HIVEP2;ICAM1;MGAT1;NFKB2;NINJ1;NOD2;PEX5;RAB9A;SBNO2;TNFAIP3;TNIP3;TRMT11;WTAP;ZC3H12A
10kb	NFKB1_top50perTarget	jaspar__MA0023.1	4.24	0.0831	NFKB1	**	NFKB1; NFKB2; REL; RELA; RELB (inferredBy_Orthology).		11	565	AKAP13;ANKRD33B;CCL20;ETS1;HIVEP2;ICAM1;NFKB2;SBNO2;TNFAIP3;TWIST1;ZC3H12A
10kb	NFKB1_top50perTarget	stark__MRYTTCCGYY	3.26	0.0694	NFKB1	**	NFKB1; NFKB2; REL; RELA; RELB (inferredBy_Orthology).		6	205	ADAMTS9;NFKB2;OTUD4;TRMT11;TWIST1;ZNF562
10kb	NFKB1_top50perTarget	transfac_pro__M01239	4.44	0.0858	NFKB1	*	RELA (directAnnotation).	NFKB1; REL (inferredBy_MotifSimilarity_n_Orthology).	6	133	ANKRD33B;EFNA1;HIVEP2;NFKB2;TNFAIP3;ZC3H12A
10kb	NFKB1_top50perTarget	transfac_pro__M07883	9.09	0.151	NFKB1	**	NFKB1; NFKB2; REL; RELA; RELB (inferredBy_Orthology).		16	468	AKAP13;ANKRD33B;APOL3;CCL20;CD69;CDK18;CX3CL1;EFNA1;HIVEP2;NFKB1;NFKB2;NINJ1;RAB9A;SOD2;SULF1;ZC3H12A
10kb	NFKB1_top50perTarget	transfac_pro__M07884	7.94	0.135	NFKB1	**	NFKB1; NFKB2; REL; RELA; RELB (inferredBy_Orthology).		19	1115	AKAP13;ANKRD33B;APOL3;CCL20;CD69;CDK18;CX3CL1;EFNA1;HIVEP2;MYO9B;NFKB1;NFKB2;NINJ1;NOD2;RAB9A;SBNO2;SOD2;SULF1;ZC3H12A
10kb	NFKB1_top50perTarget	transfac_pro__M07885	5.66	0.103	NFKB1	**	NFKB1; NFKB2; REL; RELA; RELB (inferredBy_Orthology).		13	714	AKAP13;ANKRD33B;CD69;CDK18;EFNA1;ICAM1;NFKB1;NFKB2;NINJ1;NOD2;SULF1;TNIP3;ZC3H12A
10kb	NFKB1_top50perTarget	transfac_pro__M08891	5.03	0.0941	NFKB1	*	RELA (directAnnotation).	NFKB1 (inferredBy_MotifSimilarity). REL (inferredBy_MotifSimilarity_n_Orthology).	18	1582	ANKRD33B;CD69;CDK18;CX3CL1;EFNA1;ETS1;HIVEP2;ICAM1;IL1RN;MYO9B;NFKB1;NFKB2;NOD2;SBNO2;SULF1;TNFAIP3;VRK2;ZC3H12A
10kb	NFKB1_top50perTarget	transfac_public__M00043	7.79	0.133	NFKB1	**	NFKB1; NFKB2; REL; RELA; RELB (inferredBy_Orthology).		17	807	AKAP13;ANKRD33B;APOL3;CD69;CDK18;EFNA1;GCNT2;HIVEP2;ICAM1;IL1RN;NFKB2;NINJ1;NOD2;RAB9A;SPEN;SULF1;TNFAIP3
10kb	NFKB1_top50perTarget	transfac_public__M00208	5.69	0.103	NFKB1	**	NFKB1; RELA (directAnnotation).		19	1321	ANKRD33B;ARHGAP29;CD69;CDK18;CX3CL1;EFNA1;GLS;HIVEP2;ICAM1;IL1RN;NFKB1;NFKB2;NOD2;RAB9A;SBNO2;SULF1;TNFAIP3;TNIP3;ZC3H12A
10kb	NFKB2_top50perTarget	bergman__dl-A	4.5	0.0531	NFKB2	**	NFKB1; NFKB2; REL; RELA; RELB (inferredBy_Orthology).		112	3404	ANKIB1;ANKRD33B;ANXA4;APH1B;ARHGAP23;ARHGEF40;ARRB1;ASB6;ASPHD2;BCAR3;BMP1;BTN2A2;BTN3A2;CCL25;CD69;CDCP1;CHI3L1;COL23A1;COL27A1;CREB5;CXCL1;CXCL5;DAAM2;DAPP1;DEFB4A;DENND2D;DENND3;DUSP16;E2F3;EFNA1;EHD1;EPAS1;F3;FADS3;FERMT2;FHIT;FOSL2;GATA6;GCNT2;GEM;GFOD1;GPD2;GRAMD1A;ICAM1;IER3;IKBKE;IL1RN;IL7;IRF1;ITPRIP;ITSN2;KCNK5;KDM6B;LAMB3;LAMC2;LATS2;MAP3K14;MAP3K5;MAP3K8;MAST4;MINK1;NCOA7;NEK9;NFKB1;N…
10kb	NFKB2_top50perTarget	bergman__dl-B	3.67	0.047	NFKB2	**	NFKB1; NFKB2; REL; RELA; RELB (inferredBy_Orthology).		24	419	ARHGAP23;BMP1;DUSP22;ICAM1;MAP3K14;MAP3K8;NFKB2;NFKBIA;NFKBIB;NFKBID;PPTC7;RELB;SDC4;SH2B3;SIK2;SMAD3;SRC;STAT6;STRA6;TNFAIP3;TYK2;TYW3;WDR46;ZC3H12A
10kb	NFKB2_top50perTarget	flyfactorsurvey__dl_FlyReg_FBgn0000462	5.45	0.0602	NFKB2	**	NFKB1; NFKB2; REL; RELA; RELB (inferredBy_Orthology).		36	586	ARHGAP23;ASB6;CASZ1;CCL20;CCL5;CD69;CHI3L1;DAAM2;DENND2D;DUSP22;EFNA1;EPAS1;ETS1;GATA6;ICAM1;IGF2BP3;IKBKE;IL7;IRF1;KCNK5;MAP3K8;NFKB2;NFKBIA;OGT;SEMA4C;SGMS1;SLC39A14;SMAD3;SMURF1;TNFAIP2;TNFAIP3;TNFSF15;TSPAN33;TYK2;VDR;ZC3H12A
10kb	NFKB2_top50perTarget	flyfactorsurvey__dl_NBT_FBgn0000462	4.08	0.05	NFKB2	**	NFKB1; NFKB2; REL; RELA; RELB (inferredBy_Orthology).		99	2812	ADPRH;ANKRD33B;ARHGAP23;ARHGEF40;ARRB1;B3GNT7;BCAR3;BCL6B;BMP1;C1GALT1;CCL20;CCL5;CD276;CD69;CD83;CHI3L1;CIITA;CREB5;CX3CL1;DAPP1;DCPS;DENND2D;DTX2;DUSP22;EFNA1;EHD1;EPAS1;ETS1;FERMT2;FHIT;FTH1;GATA6;GCLC;GEM;GNG5;GPD2;ICAM1;IER3;IL17C;IL7;IRF1;KCNK5;KDM6B;LAMC2;LARP6;LATS2;MAP3K14;MAP3K8;MINK1;NCOA7;NFKB1;NFKB2;NFKBIA;NFKBIB;NFKBID;NINJ1;NOD2;PLAU;PLEC;PPTC7;PTPRU;PTX3;RAB9A;RARG;RELB;RHBDF2;S10…
10kb	NFKB2_top50perTarget	idmmpmm__dl	5.95	0.0638	NFKB2	**	NFKB1; NFKB2; REL; RELA; RELB (inferredBy_Orthology).		104	2720	ANKRD33B;ARHGAP23;ARRB1;ASB6;BMP1;CCL20;CCL5;CD69;CD83;CHI3L1;CIITA;CREB5;CXCL1;CYBA;DAAM2;DAPP1;DENND2D;DENND3;DTX2;DUSP22;EFNA1;EHD1;ELK3;EPAS1;ETS1;F3;FADS3;FERMT2;FHIT;FTH1;GATA6;GBP3;GCLC;GCNT2;GEM;GNE;GPD2;ICAM1;IER3;IGF2BP3;IKBKE;IL7;IRF1;ITPRIP;KCNK5;KDM6B;LATS2;LSM6;MAP3K14;MAP3K8;MAST4;MINK1;NFKB2;NFKBIA;NFKBIB;NFKBID;NINJ1;NOD2;OGT;OSMR;PARP6;PC;PLEC;PLEKHF2;PPTC7;PTPRU;RAB9A;RELB;RHBD…
10kb	NFKB2_top50perTarget	jaspar__MA0022.1	4.46	0.0529	NFKB2	**	NFKB1; NFKB2; REL; RELA; RELB (inferredBy_Orthology).		25	387	ANKRD33B;ARRB1;CCL20;CYBA;EHD1;EPAS1;GCNT2;GEM;IGF2BP3;IL7;IRF1;KCNK5;LATS2;LIMK2;MAP3K8;NCOA7;NFKB2;NFKBIA;OGT;SGMS1;SIK2;SMAD3;TNFAIP3;TYK2;VDR
10kb	NFKB2_top50perTarget	jaspar__MA0023.1	5.21	0.0584	NFKB2	**	NFKB1; NFKB2; REL; RELA; RELB (inferredBy_Orthology).		78	1994	ADPRH;ANKRD33B;ARHGAP23;ARHGEF40;BCL6B;BMP1;CCL20;CD69;CHI3L1;CIITA;CYBA;DAPP1;DENND2D;DUSP22;EBI3;ETS1;FBLN5;FHIT;FTH1;GATA6;GEM;GPD2;GTPBP1;ICAM1;IER3;IL7;IRF1;KCNK5;LAMC2;LARP6;LATS2;MAP3K8;MINK1;NCOA7;NEXN;NFKB2;NFKBIA;NFKBIB;NFKBID;OGT;PARP6;PLEC;PLK3;PPTC7;PTPN1;RARG;RELB;RHBDF2;S100A3;SDC4;SEMA4C;SERTAD2;SGMS1;SH2B3;SH2D3A;SIK2;SLC11A2;SMAD3;SMURF1;SPINT1;SQSTM1;SRC;STAP2;STAT6;TBC1D9;TNFA…
10kb	NFKB2_top50perTarget	taipale__NFKB2_DBD_NGGGGAWTCCCCN	3.09	0.0428	NFKB2	**	NFKB2 (directAnnotation).		134	4699	ALAS1;ALDH1B1;ANKRD33B;ANXA4;APH1B;ARHGAP23;ARHGEF40;ARRB1;ASB6;ASXL1;B3GNT7;BAZ1A;BCL6B;BTN3A2;CASZ1;CCL20;CCL5;CD276;CD83;CEBPB;CHI3L1;CIITA;COL23A1;COL27A1;COL4A1;CREB5;CSRNP2;CX3CL1;CXCL1;CXCL5;DAAM2;DAPP1;DCPS;DEFB4A;DENND2D;DENND3;DUSP22;EBI3;EFNA1;ETS1;EXOSC4;FADS3;FHIT;FTH1;FXYD3;GATA6;GCLC;GEM;GNE;GNG5;GPR143;GRAMD1A;GSDMB;GTPBP1;HBEGF;ICA1;IER3;IKBKE;IRF1;ITPRIP;ITSN2;KCNK5;KDM6B;LAMB3;…
10kb	NFKB2_top50perTarget	tfdimers__MD00021	3.26	0.044	NFKB2	*	NFATC3; ZBTB7A (directAnnotation).	CHURC1; E2F1; E2F6; EBF1; HMGA1; HMGA2; IKZF2; ING4; MZF1; NFATC4; NFKB1; NFKB2; OVOL2; POU5F1; RELA; STAT6; TAF6; TBP; ZEB1 (inferredBy_MotifSimilarity).	51	1185	ANKRD33B;ARRB1;ASPHD2;BTN3A2;C1GALT1;CCL20;CD69;CHI3L1;COL27A1;CREB5;CX3CL1;DAAM2;DAPP1;DENND2D;EFNA1;F3;FERMT2;GEM;GFOD1;GTPBP1;IKBKE;IL7;IRF1;ITPRIP;ITSN2;KCNK5;LAMB3;LAMC2;LATS2;MAP3K8;NEK9;NFKB2;NINJ1;NOD2;PHKG2;RAB9A;RHBDF2;SAMD4A;SERTAD2;SGMS1;SH2B3;SLC25A37;SMAD3;SMURF1;SPINT1;SQSTM1;STAT6;TNFSF15;TRIM16;TSPAN33;TYK2
10kb	NFKB2_top50perTarget	transfac_pro__M07883	4.72	0.0548	NFKB2	**	NFKB1; NFKB2; REL; RELA; RELB (inferredBy_Orthology).		151	4971	ACTR3;ADPRH;ALDH1B1;ANAPC10;ANKRD33B;APH1B;ARHGAP23;ARHGEF40;ARRB1;ASPHD2;B3GNT7;BAZ1A;BCAR3;BCL6B;BMP1;C11orf96;CCL20;CCL5;CD276;CD69;CD83;CDCP1;CHI3L1;COL27A1;CREB5;CX3CL1;CXCL1;CXCL16;CXCL5;CYBA;DAAM2;DAPP1;DCUN1D3;DEFB4A;DENND2D;DTX2;EBI3;EFNA1;EHD1;EPAS1;ETS1;FADS3;FERMT2;FHIT;FOSL2;FTH1;FXYD3;GATA6;GCLC;GCNT2;GEM;GFOD1;GNE;GNG5;GPD2;GRAMD1A;GSDMB;ICA1;ICAM1;IER3;IGF2BP3;IKBKE;IL17C;IL7;INTS…
10kb	NFKB2_top50perTarget	transfac_pro__M07884	5.32	0.0592	NFKB2	**	NFKB1; NFKB2; REL; RELA; RELB (inferredBy_Orthology).		148	4848	A4GALT;ACTR3;ADPRH;ANAPC10;ANKRD33B;ANXA4;APH1B;ARHGAP23;ARHGEF40;ARRB1;ASB6;ASXL1;B3GNT7;BAZ1A;BCAR3;BCL6B;BMP1;BTN2A2;CCL20;CCL5;CD276;CD69;CD83;CDCP1;CHI3L1;CIITA;COL27A1;CREB5;CX3CL1;CXCL1;CXCL16;CXCL5;DAAM2;DAPP1;DCPS;DEFB4A;DENND2D;DUSP22;EBI3;EFNA1;EFNB1;EHD1;EPAS1;ETS1;F3;FADS3;FERMT2;FHIT;FOSL2;FTH1;FXYD3;GATA6;GCH1;GCNT2;GEM;GFOD1;GNE;GNG5;GPD2;GRAMD1A;GSDMB;ICA1;ICAM1;IER3;IKBKE;IL7;IN…
10kb	NFKB2_top50perTarget	transfac_pro__M07885	5.64	0.0616	NFKB2	**	NFKB1; NFKB2; REL; RELA; RELB (inferredBy_Orthology).		129	3996	ACTR3;ADPRH;ANAPC10;ANKRD33B;ANXA4;ARHGAP23;ARHGEF40;ARRB1;ASB6;ASXL1;BCAR3;BCL6B;BMP1;BTN2A2;CCL20;CCL5;CD69;CHI3L1;CREB5;CX3CL1;CXCL1;CXCL16;CXCL5;DAAM2;DAPP1;DEFB4A;DENND2D;DUSP22;EFNA1;EHD1;EPAS1;ETS1;F3;FADS3;FBLN5;FERMT2;FHIT;FOSL2;FTH1;GEM;GFOD1;GNE;GNG5;GPD2;GSDMB;ICA1;ICAM1;IER3;IFNGR1;IL17C;IL7;IRF1;ITPRIP;ITSN2;KCNK5;KDM6B;LAMB3;LAMC2;LARP6;LATS2;LIMK2;LSM6;MAP3K14;MAP3K8;MARCKSL1;MAST…
10kb	NFKB2_top50perTarget	transfac_public__M00043	5.15	0.0579	NFKB2	**	NFKB1; NFKB2; REL; RELA; RELB (inferredBy_Orthology).		78	1974	ANKRD33B;ANXA4;ARHGAP23;ARRB1;ASB6;BMP1;BTN3A2;CCL25;CD69;CHI3L1;CREB5;CXCL1;CXCL5;DAAM2;DAPP1;DENND2D;E2F3;EFNA1;EHD1;EPAS1;FERMT2;FHIT;GATA6;GCNT2;GEM;GFOD1;GPD2;GRAMD1A;ICAM1;IER3;IKBKE;IL1RN;IL7;IRF1;ITPRIP;ITSN2;KCNK5;KDM6B;LAMB3;LATS2;MAP3K14;MAP3K8;MINK1;NCOA7;NEK9;NFKB1;NFKB2;NFKBIA;NINJ1;NOD2;OGT;PARP14;PPTC7;PTX3;RAB9A;REPIN1;SAA2;SDC4;SERTAD2;SGMS1;SGMS2;SGPP2;SIK2;SLC25A37;SMAD3;SMURF…
10kb	NFYB_top50perTarget	swissregulon__sacCer__HAP4	3.03	0.0491	NFYB	*		FOXI1; NFYB (inferredBy_MotifSimilarity).	9	993	CDKN3;KIF14;KIF24;LGMN;MAPK9;NFYB;PIN1;PRTFDC1;RECQL
10kb	NFYB_top50perTarget	transfac_public__M00209	3.18	0.0509	NFYB	**	NFYA; NFYB; NFYC (directAnnotation).	FOXI1 (inferredBy_MotifSimilarity).	15	2213	CCNB2;CDKN3;HMMR;KIF14;KIF24;LGMN;MAPK9;MZT1;NFYB;PDS5B;PIN1;POU2F1;PRTFDC1;RECQL;SIX4
10kb	NR3C1_top50perTarget	tfdimers__MD00044	3.2	0.0801	NR3C1	*	ELF1; ELF2; ELF4; ELK1; ELK3; ELK4; ERG; ETS1; ETS2; ETV4; ETV6; ETV7; FLI1; GABPA; GABPB1; SIRT6; SPI1; SPIB (directAnnotation).	BCL11A; CEBPB; DBP; E2F1; E2F6; ELF5; EP300; ERF; FOXG1; FOXO1; GATA1; GATA2; GATA3; GATA4; GATA5; GATA6; HDX; HOXD10; IKZF1; IKZF2; IRF1; IRF3; IRF8; LEF1; NFATC3; NKX2-1; NKX3-2; NR3C1; PAX4; PDX1; PITX3; PURA; SMAD1; SRY; STAT1; STAT6; TAF6; TAL1; TBP; TCF7L1; TCF7L2; YY1 (inferredBy_MotifSimilarity).	4	172	ARHGDIB;CORO1A;CPEB4;RHOG
10kb	NR3C1_top50perTarget	tfdimers__MD00051	3.68	0.0884	NR3C1	*	GABPA; STAT6 (directAnnotation).	CEBPA; CEBPB; CEBPD; CEBPE; CEBPG; E2F1; E2F6; ELF1; ELF2; ELF4; ELK1; ELK3; ELK4; EP300; ERG; ETS1; ETS2; ETV4; ETV6; ETV7; FLI1; GABPB1; GATA1; GATA2; GATA3; GATA4; GATA5; GATA6; IKZF1; ILF2; IRF8; NFATC2; NFATC3; NKX2-1; NKX3-2; NR3C1; PAX4; PURA; SIRT6; SPI1; SPIB; STAT1; TAF6; TAL1; TBP; TCF7L1; YY1 (inferredBy_MotifSimilarity). BCL6 (inferredBy_MotifSimilarity_n_Orthology).	9	688	AKAP13;ARHGDIB;ARMCX3;CD2;CORO1A;CREM;GIT2;RHOG;STK38
10kb	NR3C1_top50perTarget	tfdimers__MD00100	3.89	0.0921	NR3C1	*	FOXG1; FOXO1; SOX10 (directAnnotation).	ARID3A; BACH1; BACH2; BPTF; CEBPA; CEBPB; CEBPD; CEBPE; CEBPG; ELF1; ELF2; ELF4; ELK1; ELK3; ELK4; ERG; ETS1; ETS2; ETV4; ETV6; ETV7; FLI1; FOS; FOXA1; FOXA2; FOXA3; FOXL1; FOXO4; GABPA; GABPB1; HLTF; HMGA1; HMGA2; MAF; MAFB; MAFF; MAFG; MAFK; MYB; NANOG; NFE2; NFE2L1; NFE2L2; NFE2L3; NFIA; NFIC; NR3C1; NR5A1; PAX4; PBX1; PDX1; PGR; PITX3; POU5F1; RUNX3; SMAD1; SOX4; SPI1; SPIB; TCF7L2; TFAP4; YY…	8	557	ABCA1;ARHGDIB;HLCS;PBX3;PHF20;PTPRC;RGS1;RHOG
10kb	NR3C1_top50perTarget	tfdimers__MD00196	3.08	0.0779	NR3C1	*	E2F6; EP300 (directAnnotation).	ATF5; BPTF; CEBPB; DBP; E2F1; ELF1; ELF2; ELF4; ELK1; ELK3; ELK4; ERF; ERG; ETS1; ETS2; ETV4; ETV6; ETV7; FLI1; GABPA; GABPB1; HDX; IKZF1; IRF1; IRF2; IRF3; IRF4; IRF5; IRF7; IRF8; IRF9; LEF1; MYB; NFATC3; NKX3-2; NR3C1; PAX4; POU5F1; PURA; SIRT6; SMAD1; SPI1; SPIB; SRY; STAT1; STAT6; TAF6; TAL1; TBP; TCF7L1; TCF7L2 (inferredBy_MotifSimilarity). BCL6; PRDM1 (inferredBy_MotifSimilarity_n_Orthology…	9	788	ABCA1;AKAP13;ARHGDIB;ARMCX3;CREM;PTPRC;RHOG;STK38;XRRA1
10kb	NR3C1_top50perTarget	tfdimers__MD00215	3.69	0.0887	NR3C1	*	LEF1; STAT1 (directAnnotation).	ATF5; BPTF; CEBPB; CHURC1; CRX; DBP; E2F1; E2F6; EBF1; ELF1; ELF2; ELF4; ELF5; ELK1; ELK3; ELK4; EP300; ERF; ERG; ETS1; ETS2; ETV4; ETV6; ETV7; FLI1; FOXG1; FOXO1; GABPA; GABPB1; HDX; IKZF1; IKZF2; IRF8; NFATC3; NKX2-1; NKX3-2; NR3C1; PAX4; PDX1; PITX3; POU5F1; PURA; RARA; RARB; RARG; RAX; REL; RXRA; RXRB; RXRG; SIRT6; SMAD1; SMAD4; SOX10; SPI1; SPIB; SRY; STAT6; TAF6; TBP; TCF3; TCF7L1; TCF7L2; …	5	212	ABCA1;CPEB4;MACF1;PTPRC;RHOG
10kb	NR3C1_top50perTarget	tfdimers__MD00276	3.25	0.0808	NR3C1	*	IRF1; STAT6 (directAnnotation).	BPTF; CEBPA; CEBPB; CEBPD; CEBPE; CEBPG; E2F1; E2F6; EP300; FOXI1; IRF2; IRF3; IRF4; IRF5; IRF6; IRF7; IRF8; IRF9; MYB; NKX3-2; NR3C1; POU5F1; SMAD1; SPI1; TAF6; TBP; TCF7L1; YY1; ZEB1 (inferredBy_MotifSimilarity). PRDM1 (inferredBy_MotifSimilarity_n_Orthology).	4	180	ARHGDIB;CPEB4;CREM;STK39
10kb	NR3C1_top50perTarget	tfdimers__MD00277	4.38	0.101	NR3C1	*	HOXD10 (directAnnotation).	CDX2; CEBPA; CEBPB; CEBPD; CEBPE; CEBPG; CRX; FOXA1; FOXA2; FOXA3; FOXL1; HDX; HOXA10; HOXA11; HOXA13; HOXA9; HOXB13; HOXB9; HOXC10; HOXC11; HOXD1; HOXD11; HOXD13; NFIA; NFIC; NR3C1; PAX4; PAX7; PDX1; POU1F1; TCF7L1; TLX2; YY1 (inferredBy_MotifSimilarity).	20	3289	ABCA1;ADCY6;AKAP13;ARHGDIB;CC2D1B;CREM;FBXO44;KAT2B;LIMD1;NR3C1;PBX3;PTPRC;RANBP9;RGS1;SRGN;STK38;STK39;TANC2;TBC1D23;ZBTB11
10kb	NR3C1_top50perTarget	tfdimers__MD00299	3.94	0.093	NR3C1	*	ETS1; SRY (directAnnotation).	ARID3A; BPTF; CEBPA; CEBPB; CEBPD; CEBPE; CEBPG; DBP; DBX2; E2F1; E2F6; ELF1; ELF2; ELF4; ELF5; ELK1; ELK3; ELK4; EP300; ERF; ERG; ETS2; ETV4; ETV6; ETV7; FLI1; FOS; FOXA1; FOXA2; FOXA3; FOXG1; FOXO1; FOXO4; FOXP3; GABPA; GABPB1; HDX; HMGA1; HMGA2; HOXD10; HSF1; IKZF1; IKZF2; IRF1; IRF2; IRF3; IRF4; IRF5; IRF6; IRF7; IRF8; IRF9; KLF4; LEF1; NANOG; NFATC1; NFATC3; NKX2-1; NR3C1; PAX4; PDX1; PGR; P…	5	191	ABCA1;ARHGDIB;CPEB4;RHOG;STK38
10kb	NR3C1_top50perTarget	tfdimers__MD00488	3.36	0.0828	NR3C1	*	ELF1; HDX (directAnnotation).	ARID3A; CDX2; CEBPB; DBP; E2F1; ELF2; ELF4; ELF5; ELK1; ELK3; ELK4; ERF; ERG; ETS1; ETS2; ETV4; ETV6; ETV7; FLI1; FOS; FOSB; FOSL1; FOSL2; FOXG1; FOXO1; GABPA; GABPB1; GATA1; GATA2; GATA3; GATA4; GATA5; GATA6; HMGA1; HMGA2; HOXD10; JUN; JUNB; JUND; KLF4; LEF1; NFATC1; NFATC3; NKX2-1; NR3C1; PAX4; PDX1; POU3F2; SIRT6; SMAD1; SMAD4; SPI1; SPIB; SRY; STAT1; STAT6; TAF6; TBP; TCF7L1; TCF7L2; YY1 (inf…	12	1459	ABCA1;AKAP13;ARHGDIB;CPEB4;GRB10;NR3C1;PTPRC;RHOG;SRGN;STK38;STXBP5;TBC1D23
10kb	NR3C1_top50perTarget	tfdimers__MD00598	3.04	0.0772	NR3C1	*	NKX3-2; TAF6; TBP (directAnnotation).	ATF5; BPTF; CDX2; CEBPB; DBP; DBX2; E2F1; E2F6; ELF1; ELF2; ELF4; ELK1; ELK3; ELK4; EP300; ERG; ETS1; ETS2; ETV4; ETV6; ETV7; FLI1; GABPA; GABPB1; HDX; IRF1; LEF1; MYB; NKX3-1; NR3C1; PAX4; PDX1; POU5F1; SMAD1; SPI1; SPIB; STAT1; STAT6; TAL1; TCF7L1; TCF7L2; YY1 (inferredBy_MotifSimilarity).	17	2700	ABCA1;AKAP13;ARHGDIB;ARMCX3;CREM;GRB10;HLCS;NR3C1;PHF23;PTPRC;RANBP9;RGS1;RHOG;RNF144A;STK38;STXBP5;XRRA1
10kb	PBX3_top50perTarget	flyfactorsurvey__exd_FlyReg_FBgn0000611	4.54	0.11	PBX3	**	MEIS1; MEIS2; MEIS3; PBX1; PBX2; PBX3; PBX4; PKNOX1; PKNOX2; TGIF1; TGIF2; TGIF2LX; TGIF2LY (inferredBy_Orthology).		5	305	FAM72D;SLC12A5;SSBP2;USF2;YBX2
10kb	PHOX2A_top50perTarget	taipale__PHOX2A_DBD_TAATYYAATTA	4.79	0.101	PHOX2A	**	PHOX2A (directAnnotation).		16	566	ALDH1A3;ARL4C;CDC42EP3;ENC1;EPHA4;EPHB3;FOXQ1;GJA1;MEX3A;NOS1;PHOX2A;SEMA5A;SFRP1;TMEM158;VANGL2;ZNF703
10kb	PURA_top50perTarget	tfdimers__MD00373	3.01	0.0945	PURA	*	STAT6; TAF6; TBP (directAnnotation).	ARID3A; BACH1; BACH2; BPTF; CDX2; CEBPA; CEBPB; CEBPD; CEBPE; CEBPG; DBP; E2F1; E2F6; ELF1; ELF2; ELF3; ELF4; ELF5; ELK1; ELK3; ELK4; EP300; ERF; ERG; ETS1; ETS2; ETV4; ETV6; ETV7; FLI1; FOS; FOXA1; FOXA2; FOXA3; FOXG1; FOXM1; FOXO1; FOXO4; GABPA; GABPB1; GATA1; GATA2; GATA3; GATA4; GATA5; GATA6; GFI1; GFI1B; HMGA1; HMGA2; HOXA13; HOXD10; IKZF1; IRF1; IRF2; IRF3; IRF4; IRF5; IRF6; IRF7; IRF8; IRF…	4	158	NRP2;PRKACB;RHOG;SLC7A8
10kb	REL_top50perTarget	idmmpmm__dl	3.01	0.0493	REL	**	NFKB1; NFKB2; REL; RELA; RELB (inferredBy_Orthology).		43	522	ARHGAP23;ASB6;C2CD2;CCL20;CD69;CELF4;CLIC4;DENND3;DIP2C;EFNA1;FAR1;GCNT2;GEM;GSN;HIVEP1;IER3;IRF1;KDM6B;MAP3K8;MED27;N4BP1;NFKB2;NFKBIA;NFKBID;NFKBIZ;NR4A3;PTPRK;RAB30;RAB35;ROR2;SIN3A;SMG7;SOX13;SPEN;TCF3;TGFBR3;TIFA;TNIP3;TYK2;WWC3;ZC3H12A;ZFHX3;ZMIZ1
10kb	REL_top50perTarget	transfac_pro__M08891	3.6	0.0537	REL	*	RELA (directAnnotation).	NFKB1 (inferredBy_MotifSimilarity). REL (inferredBy_MotifSimilarity_n_Orthology).	31	272	ANKRD33B;EFNA1;ELK3;GEM;HIVEP2;IKZF4;IL1RN;IRF1;KCNK5;LCOR;MLLT1;N4BP1;NFAT5;NFKB2;NFKBIA;NFKBID;NFKBIZ;NR3C1;NR4A3;PTPRK;RALGDS;RHOG;SIK2;SMG7;TGFBR3;TIFA;TLE3;TNFAIP2;TNFAIP3;TYK2;ZC3H12A
10kb	RFX5_top50perTarget	tfdimers__MD00007	6.62	0.0531	RFX5	*	E2F1; IRF8 (directAnnotation).	BACH1; BACH2; CDX2; CEBPA; CEBPB; CEBPD; CEBPE; CEBPG; DBP; ELF1; ELF2; ELF4; ELK1; ELK3; ELK4; EP300; ERG; ETS1; ETS2; ETV4; ETV6; ETV7; FLI1; FOS; FOXM1; GABPA; GABPB1; IRF1; IRF2; IRF3; IRF4; IRF5; IRF6; IRF7; IRF9; LEF1; LTF; MAF; MAFB; MAFF; MAFG; MAFK; MYB; NFE2; NFE2L1; NFE2L2; NFE2L3; NKX3-2; NR1I2; NR3C1; PAX4; PDX1; POU3F2; POU5F1; PURA; RFX1; RFX2; RFX3; RFX4; RFX5; RFXANK; RFXAP; RXRA…	117	2389	ADPRH;AGPAT3;AKAP7;ARHGEF10L;ASPHD2;ATF7;B2M;BAK1;BATF2;BCL2L1;BST2;C2CD2;C6orf62;CARD16;CASP7;CCND1;CDCP1;CDK5RAP2;CDKN2A;CIITA;CPVL;CXXC5;DAGLA;DDX60;DDX60L;DENND2D;DENND3;DHX58;EIF2AK2;EIF4E3;EPB41L2;EPB41L5;ERAP1;ERAP2;ERBB2;FAM53B;FAR2;GBP1;GBP2;GNB4;GPD2;GSDMD;HSPA8;IFI6;IFIT2;IKBKE;IL15;IL7;IRF1;IRF2;ITGB7;ITSN2;KAT2B;KRAS;LAMC2;LIFR;LMO7;LRRC55;LY75;MARCKSL1;MMAA;MSN;MX1;MYBBP1A;NLRC5;NMI…
10kb	SOX9_top50perTarget	tfdimers__MD00555	3.3	0.0678	SOX9	**	SOX9; SRY (directAnnotation).	CDX2; CEBPA; CEBPB; CEBPD; CEBPE; CEBPG; E2F1; HOXD1; MAF; NANOG; PAX4; PBX1; PDX1; POU2F1; POU2F2; POU3F1; POU5F1; SMAD1; SOX2; TCF7L1; TEAD1; YY1 (inferredBy_MotifSimilarity).	21	404	AMOTL1;CCND1;CHMP4C;CHST1;CLDN10;CLIC5;COL12A1;CTNND2;DUSP10;FAM3C;FRS2;GLUL;IL1RAP;KLHL29;RNF152;RPS6KA3;S100A10;TNIP3;VPS37B;ZNF462;ZNF532
10kb	SREBF1_top50perTarget	transfac_pro__M00749	4.83	0.112	SREBF1	**	SREBF1 (directAnnotation).		6	344	ADAP1;AGPAT2;CARS2;FBXL16;GIT1;PDPR
10kb	SRF_top50perTarget	taipale__SRF_full_NNMCCATATAWGGKNN	6.66	0.0997	SRF	**	SRF (directAnnotation).		24	374	ACTB;ACTG1;CNN2;CREB5;EGR1;EGR2;FBLIM1;FERMT2;FLNA;FOS;FOSB;FOSL2;KLF6;KLF7;MAGI3;MYADM;MYH9;NR4A1;NXN;PDLIM5;PDLIM7;PURB;TAGLN;TPM4
10kb	SRF_top50perTarget	taipale_cyt_meth__SRF_CCWTGTWNGG_eDBD_meth	5.27	0.0841	SRF	**	SRF (directAnnotation).		16	143	ACTB;ACTG1;CREB5;EGR1;EGR2;FBLIM1;FERMT2;FLNA;FOSB;KLF7;MAGI1;MYADM;MYH9;NR4A1;PURB;TAGLN
10kb	STAT2_top50perTarget	tfdimers__MD00026	3.34	0.0353	STAT2	*	IRF1; MYB (directAnnotation).	CHURC1; E2F1; E2F6; EP300; ETS1; ETS2; FOXM1; HLTF; IRF2; IRF3; IRF4; IRF5; IRF6; IRF7; IRF8; IRF9; LTF; MZF1; NR3C1; OTX1; OTX2; PAX4; POU5F1; PURA; SPI1; STAT1; STAT2; STAT6; YY1; ZEB1 (inferredBy_MotifSimilarity). PRDM1 (inferredBy_MotifSimilarity_n_Orthology).	51	999	ARF3;ARHGAP17;ATF3;ATP10D;C1orf21;CDK18;CDKN1A;CIITA;CLCN7;CLMN;DDX60;ELP3;FN1;GNB4;GSDMD;HIRA;IFIT2;IRF1;IRF2;KCNMB3;LIFR;LRRN2;MARCKSL1;MAX;MX1;MX2;NAGK;NEDD9;NUB1;PARP14;PARP9;PCGF5;PLCG2;PRKD2;RHBDF2;RIPK1;RNF24;S100A10;SGMS1;SH2B3;TLR3;TMBIM1;TPM1;TRIM56;TSHZ2;UVRAG;ZC3H7B;ZER1;ZNF335;ZNF618;ZNFX1
10kb	STAT6_top50perTarget	tfdimers__MD00035	4.04	0.0454	STAT6	**	MZF1; STAT6 (directAnnotation).	CEBPA; CEBPB; CEBPD; CEBPE; CEBPG; CHURC1; E2F1; EBF1; HOXA13; IKZF1; IKZF2; ING4; LTF; NFATC3; NFATC4; POU2F1; POU5F1; STAT1; TAF6; TBP; USF2; ZBTB7A (inferredBy_MotifSimilarity).	19	268	ATP6V0A1;BCL9;CDC27;DAPP1;EML2;ICAM1;LAMC2;LIMA1;MEX3A;MLLT6;NFE2L3;PHLDA3;POR;RHBDF2;SDSL;SMAD3;SRC;TFAP2A;TNIP2
10kb	TAF6_top50perTarget	tfdimers__MD00128	3.49	0.0345	TAF6	*	CDX2; PDX1 (directAnnotation).	ARID3A; ATF3; BPTF; CEBPA; CEBPB; CEBPD; CEBPE; CEBPG; CRX; CUX1; DBP; DBX2; E2F1; ELF1; ETS2; FOS; FOSB; FOSL1; FOSL2; FOXA1; FOXA2; FOXA3; FOXG1; FOXL1; FOXO1; GATA3; GFI1; GFI1B; HDX; HLTF; HMBOX1; HMGA1; HMGA2; HNF1A; HNF1B; HNF4A; HNF4G; HOXA10; HOXA13; HOXB13; HOXC8; HOXD9; IKZF1; IRX4; ISL1; JUN; JUNB; JUND; MYB; NFE2L1; NFYA; NFYB; NFYC; NKX2-1; NKX3-1; NKX3-2; NKX6-2; NR1H4; NR1I2; NR1I3…	29	681	ADPRH;AKT2;ARHGEF10L;ATP2B2;BMP7;C11orf96;CLOCK;COX19;DAGLA;DCLK2;EIF2B3;GRTP1;HEATR5A;HOXA10;LHFPL2;PSKH1;RANGRF;RBMS2;RFFL;RNF26;SELENBP1;SEMA4B;SPAG7;SSBP3;SUSD3;UBASH3B;UBXN11;ZBTB8A;ZNRF3
10kb	TEAD4_top50perTarget	taipale_tf_pairs__TEAD4_FLI1_RCCGGAAATRSY_CAP	3.94	0.079	TEAD4	**	FLI1; TEAD4 (directAnnotation).	ERG; ETV1; ETV4 (inferredBy_MotifSimilarity).	10	1067	BCL2L1;GNG12;GPD2;NUDCD3;P2RY6;RHBDF2;SLC16A1;TEAD4;TFPI2;ZMYND15
10kb	TEAD4_top50perTarget	taipale_tf_pairs__TEAD4_HES7_RCATTCCNNCRCGYGYN_CAP_repr	4.47	0.0871	TEAD4	**	HES7; TEAD4 (directAnnotation).	HEY1; HEY2; MYCN (inferredBy_MotifSimilarity). HES5 (inferredBy_MotifSimilarity_n_Orthology).	8	644	GNG12;GPD2;KRT86;LOXL2;P2RY6;RHBDF2;TEAD4;TSKU
10kb	TFAP4_top50perTarget	taipale_tf_pairs__TFAP4_FLI1_ACCGGAAACAGCTGNN_HT	3.54	0.0848	TFAP4	**	FLI1; TFAP4 (directAnnotation).		2	17	TFAP4;WBP4
10kb	TFAP4_top50perTarget	tfdimers__MD00265	4.04	0.0949	TFAP4	*	GFI1; GFI1B; IKZF1 (directAnnotation).	CDX2; CEBPA; CEBPB; CEBPD; CEBPE; CEBPG; E2F1; E2F6; ELF3; ELF5; ELK1; EP300; ETS1; ETS2; FOS; FOSB; FOSL1; FOSL2; FOXA1; FOXA2; FOXA3; FOXG1; FOXO1; GATA1; GATA2; GATA3; GATA4; GATA5; GATA6; HDX; HLTF; HMGA1; HMGA2; HNF1A; HNF1B; HOXA13; HOXD9; IKZF2; ILF2; ING4; IRF4; JUN; JUNB; JUND; KLF4; MAFA; MYB; NFATC2; NFATC4; NFE2L1; NKX2-1; NKX2-5; NR3C1; NR5A1; OTX1; OTX2; PAX4; PBX1; POU2F1; POU3F1; …	3	320	ADNP;NXT1;STC1
10kb	TFCP2_top50perTarget	tfdimers__MD00003	4.77	0.0796	TFCP2	*	YY1 (directAnnotation).	ASCL1; ATF1; ATF2; ATF3; ATF4; ATF7; BACH1; BACH2; CEBPA; CEBPB; CEBPD; CEBPE; CEBPG; CHURC1; CREB1; CREM; E2F1; ETS1; FOXM1; GATA1; GATA2; GATA3; GATA4; GATA5; GATA6; HAND1; HIC1; HNF4A; HNF4G; IKZF2; ING4; MAF; MAFA; MAFB; MAFF; MAFG; MAFK; MEIS1; MYB; MYCN; MYF5; MYF6; MYOD1; MYOG; MZF1; NFE2; NFE2L1; NFE2L2; NFE2L3; NFIA; NFIC; NR1H4; NR2F1; NR2F2; NR3C1; PAX4; PBX1; PGR; PPARA; PURA; RFX1; R…	4	228	AMMECR1;GRK6;KLHDC8A;MLH3
10kb	TFCP2_top50perTarget	tfdimers__MD00378	3.74	0.0654	TFCP2	*	E2F1; NFIA; NFIC (directAnnotation).	FOXA1; FOXA2; FOXA3; GATA1; GATA2; GATA3; GATA4; GATA5; GATA6; HOXA13; NFE2L1; NR3C1; PAX4; SOX10; TFAP4; TFCP2; USF1; VDR; YY1; YY2; ZEB1 (inferredBy_MotifSimilarity).	3	195	AMMECR1L;KLHDC8A;LTBP1
10kb	TGIF2_top50perTarget	hocomoco__TGIF2_HUMAN.H11MO.0.D	4.17	0.129	TGIF2	**	TGIF2 (directAnnotation).		6	296	BCL11A;DDX20;PDE7A;RARA;SYS1;ZNF704
10kb	THRA_top50perTarget	tfdimers__MD00242	3.36	0.131	THRA	*	PAX4 (directAnnotation).	BPTF; CHURC1; EP300; ETS1; GATA1; GATA2; GATA3; GATA4; GATA5; GATA6; IKZF1; IKZF2; KLF13; KLF4; MAZ; MTF1; MZF1; NFIA; NFIC; OVOL2; PATZ1; PURA; RARA; RARB; RARG; RXRA; RXRB; RXRG; SP1; SP2; SP3; SP4; SREBF1; SREBF2; TBX15; TCF7L1; THRA; THRB; USF1; VEZF1; WT1; YY1; ZBTB14; ZBTB17; ZNF148; ZNF202; ZNF300; ZNF354C; ZNF398; ZNF615; ZNF740 (inferredBy_MotifSimilarity).	4	464	DNM1;KLHDC8B;PPP1R1B;THRA
10kb	THRA_top50perTarget	tfdimers__MD00435	3.31	0.129	THRA	*	IKZF2; PAX4 (directAnnotation).	E2F1; ETS1; IKZF1; MZF1; NR3C1; PURA; RARA; RARB; RARG; RXRA; RXRB; RXRG; TFAP2C; THRA; THRB (inferredBy_MotifSimilarity).	3	138	DNM1;PPP1R1B;THRA
10kb	TWIST1_top50perTarget	tfdimers__MD00113	3.33	0.0754	TWIST1	*	MYCN (directAnnotation).	BHLHA9; FERD3L; FIGLA; HAND1; HAND2; MSC; SCX; TCF15; TCF21; TCF23; TCF24; TWIST1; TWIST2 (inferredBy_MotifSimilarity_n_Orthology).	7	340	DENND3;F3;IER3;NRIP1;PDE9A;RAB9A;SLC12A7
10kb	VDR_top50perTarget	tfdimers__MD00324	3.2	0.083	VDR	**	SOX10; VDR (directAnnotation).	CEBPA; CEBPB; CEBPD; CEBPE; CEBPG; E2F1; HOXA13; NFE2L1; NFIA; NFIC; PBX1; SOX9; THRA; ZEB1 (inferredBy_MotifSimilarity).	4	77	EFNB1;ETS1;TCF7;VDR
10kb	WT1_top50perTarget	tfdimers__MD00191	3.2	0.035	WT1	*	IKZF2 (directAnnotation).	ARID3A; CDX2; CEBPA; CEBPB; CEBPD; CEBPE; CEBPG; CRX; DBP; ETS1; GFI1; GFI1B; HNF1A; IKZF1; MZF1; NKX3-2; PDX1; POU2F1; PURA; SPZ1; STAT1; WT1; YY1; ZNF333; ZNF354C (inferredBy_MotifSimilarity).	76	1276	ABCA1;ADAMTS15;AHDC1;ALDH5A1;ARAP1;ARHGEF17;ARMCX2;ATP2B1;CBX5;CELSR1;CLIC5;CLN5;COX7A2;CRABP2;CXXC5;DDAH1;DNAJB5;DNMT3A;EMP2;EPHB3;ESPN;FAT1;FMNL3;FOXG1;GCA;GJA1;GPSM2;GRB7;GRHL2;GTF2IRD1;HOXB3;INPP1;KLF10;KLHDC3;LBH;LINGO1;MEX3A;MYCN;NAV2;NDRG2;NDUFS2;NFIA;NFIB;NPR2;NR4A1;NUBPL;P2RY2;PAX8;PCGF3;PFKM;PLEKHH3;PLEKHM1;PLXNB1;PRSS2;PTER;PTPN4;RBMX;RFX3;SEMA6C;SFRP2;SIX3;SIX5;SLAIN1;SOX13;SPDEF;SSBP…
10kb	WT1_top50perTarget	tfdimers__MD00418	3.14	0.0347	WT1	*	MTF1; MZF1 (directAnnotation).	CHURC1; EP300; KLF4; KLF8; MAZ; OVOL2; PATZ1; PAX4; PURA; RARA; RARB; RARG; RXRA; RXRB; RXRG; SP1; SP2; SP3; SP4; SREBF1; SREBF2; TBX15; THRA; THRB; VEZF1; WT1; ZBTB14; ZNF148; ZNF202; ZNF398; ZNF740; ZNF880 (inferredBy_MotifSimilarity). SP5 (inferredBy_MotifSimilarity_n_Orthology).	61	969	ABCA1;AHDC1;ARAP1;ARHGEF17;ARHGEF9;ARMCX2;ATP1A3;BIN1;CAPN5;CBX5;CD9;CRABP2;CTNND1;CXXC5;DDAH1;DNAJC22;DNMT3A;EGR1;ERBB4;FAT1;FOXG1;FUZ;GJA1;GPR162;GRB7;HOXB2;HOXB3;HOXB5;HOXB6;HOXB8;KANK2;KLHDC3;LINGO1;MEX3A;NAV2;NDUFS2;NFIA;NFIB;NFKBID;NOS1;NR3C2;NYNRIN;OSR2;PLEKHG3;PLEKHH3;PTPN4;PTPRF;RCOR1;S1PR3;SELENBP1;SEMA6C;SIX3;SLC4A2;SLITRK4;SOX13;STMN1;STRBP;TBX5;TEAD3;TFAP2A;TJP3
10kb	WT1_top50perTarget	tfdimers__MD00537	3.08	0.0344	WT1	*	EP300; PURA (directAnnotation).	BACH1; BACH2; BPTF; CHURC1; CRX; E2F1; ELF5; GABPB1; IKZF1; KLF4; MAF; MAFB; MAFF; MAFG; MAFK; MAZ; MTF1; MYCN; MZF1; NFE2; NFE2L1; NFE2L2; NFE2L3; NFIA; NFIC; PATZ1; PAX4; RARA; RARB; RARG; RAX; RUNX3; RXRA; RXRB; RXRG; SIRT6; SP1; SP2; SP3; SP4; SREBF1; SREBF2; TCF7L1; TFAP2C; THRA; THRB; VEZF1; WT1; ZBTB14; ZNF148; ZNF202; ZNF354C; ZNF398; ZNF432; ZNF615 (inferredBy_MotifSimilarity). BCL6; REL…	35	501	AHDC1;ARAP1;ARHGEF17;ARMCX2;ASS1;CRABP2;CXXC5;DAG1;DNAJB5;DNAJC22;DTX3;EGR1;EPHB3;ERBB4;GPR162;GRB7;HOXB2;HOXB3;HOXB6;KLHDC3;LINGO1;MEX3A;NDRG2;NDUFS2;NR4A1;P2RY2;PPP1R1B;S100A1;SEMA6C;SIX3;SOX13;SPDEF;TBX5;TCEAL8;TEAD3
10kb	YY1_top50perTarget	flyfactorsurvey__phol_SANGER_5_FBgn0035997	3.85	0.0343	YY1	*	YY2; ZFP42 (inferredBy_Orthology).	NR3C1; THAP1; YY1; ZNF597 (inferredBy_MotifSimilarity).	263	1024	ABL2;ACTR1A;ACVR1B;ADNP;AFTPH;AKAP8;AKIRIN2;AMMECR1L;ANAPC16;ANKRD13A;ANP32B;AP1G1;ARF1;ARFGEF1;ARFGEF2;ARMC8;ARPC1B;ASCC1;ATF1;ATF4;ATG4B;ATP2B2;ATR;B4GALT3;BCL2L13;BCL7A;BLCAP;BRD3;BRPF3;BTBD7;BTRC;CAB39;CALR;CBFA2T2;CBX6;CCDC124;CD164;CDK17;CEP350;CHD6;CLIP1;CNOT3;COG1;CPSF2;CPSF7;CPVL;CRKL;CSNK1A1;CUL4B;DAXX;DEK;DGCR2;DMTF1;DYNC1H1;DYRK1A;ECH1;EIF4G2;EIF4G3;ELF1;EPB41L2;EPC1;EPN2;FAM118A;FAM1…
10kb	YY1_top50perTarget	hocomoco__TYY2_HUMAN.H11MO.0.D	3.87	0.0344	YY1	*	YY2 (directAnnotation).	TAF1; YY1 (inferredBy_MotifSimilarity).	283	1066	ABL1;ABL2;ADNP;AFTPH;AHNAK;AKAP8;AKAP9;AKIRIN2;ANAPC1;ANKRD10;ANKRD12;ANP32B;ANXA2;AP1G1;AP3D1;ARF1;ARFGEF1;ARFGEF2;ARHGAP5;ARID1A;ATF2;ATF4;ATG4B;ATP13A1;ATP1A1;AXIN1;B4GALT3;BCL2L13;BCL7A;BCL9;BLCAP;BRD3;BRPF3;BTBD7;BTRC;C11orf68;C1orf43;CAB39;CALR;CAPRIN1;CASKIN1;CD164;CEP350;CFL2;CHD2;CHD6;CNOT3;COG1;CORO2A;CPSF2;CPSF7;CREB1;CRK;CRKL;CSNK1A1;CTDSPL2;CTNNA2;CWC22;DAXX;DEK;DGCR2;DIDO1;DMTF1;DNA…
10kb	YY1_top50perTarget	transfac_pro__M04696	3.37	0.0324	YY1	**	YY1 (directAnnotation).		232	874	ABL1;ABL2;ADNP;AFTPH;AHNAK;AKAP8;AMFR;ANAPC1;ANKRD13A;AP1G1;ARF1;ARFGEF1;ARFGEF2;ARID1A;ARPC1B;ASXL1;ATF4;ATG4B;ATR;B4GALT3;BCL2L13;BRPF3;BTBD7;BTRC;CALR;CANX;CCDC124;CCDC6;CCNK;CD164;CDK17;CEP250;CEP350;CHD6;CLPB;CNOT3;COG1;CPSF2;CSNK1A1;DAXX;DCAF4;DCAF6;DEK;DGCR2;DIDO1;DLG5;DNAJC13;DYRK1A;ECH1;EIF4G2;EPC1;FAM135A;FAM193B;FAM20B;FARSA;FBLIM1;FBXL3;FBXO42;FIZ1;FTSJ3;FZD8;GALK2;GAPDH;GBF1;GHITM;GI…
10kb	ZBTB33_top50perTarget	transfac_pro__M04955	3.5	0.1	ZBTB33	**	ZBTB33 (directAnnotation).		7	2142	ARNT;GNB4;IKZF5;NCEH1;PI4K2A;TRNT1;ZBTB33
10kb	ZNF131_top50perTarget	flyfactorsurvey__hb_FlyReg_FBgn0001180	4.8	0.0713	ZNF131	**	OVOL2; OVOL3; PEG3; PLAG1; PLAGL1; PLAGL2; REST; SCAND1; ZKSCAN2; ZNF131; ZNF174; ZNF18; ZNF202; ZNF274; ZNF444; ZNF446; ZNF496; ZNF518A; ZNF518B; ZNF576; ZNF641; ZNF770; ZSCAN1; ZSCAN18; ZSCAN29; ZSCAN32; ZSCAN5A; ZSCAN5B; ZSCAN5C (inferredBy_Orthology).		35	1992	ABCD4;ABL1;ACTR1A;ARID1A;ATXN1L;AXIN1;BCL2L13;CDC42SE2;CRK;DYRK1A;GIGYF1;JARID2;NOB1;NRF1;OGT;PI4KB;PLEKHM3;PRDM2;PRPSAP2;RABEPK;RUFY1;SIK3;SIN3A;SMAD4;SMAD7;SUPT5H;TERF2;TFAP4;TJAP1;UNC119B;USP21;YIF1B;ZBTB34;ZC3H4;ZNF629
10kb	ZNF131_top50perTarget	flyfactorsurvey__hb_NAR_FBgn0001180	3.55	0.0575	ZNF131	**	OVOL2; OVOL3; PEG3; PLAG1; PLAGL1; PLAGL2; REST; SCAND1; ZKSCAN2; ZNF131; ZNF174; ZNF18; ZNF202; ZNF274; ZNF444; ZNF446; ZNF496; ZNF518A; ZNF518B; ZNF576; ZNF641; ZNF770; ZSCAN1; ZSCAN18; ZSCAN29; ZSCAN32; ZSCAN5A; ZSCAN5B; ZSCAN5C (inferredBy_Orthology).		47	3116	ABCD4;ABHD2;ABL1;ACTR1A;ARID1A;ATP6V1C2;ATXN1L;AXIN1;BCL2L13;CDC42SE2;DYRK1A;EXOSC4;GFM2;GIGYF1;JARID2;KCTD5;KLHL20;LSG1;NCOA5;NOB1;NRF1;OGT;PARP2;PI4KB;PLEKHM3;PRDM2;PRPSAP2;RABEPK;RBM28;REV1;RPP25;RRP9;SACM1L;SAR1A;SIN3A;SMAD4;SMAD7;SUPT5H;TAF9B;TERF2;TJAP1;USP21;YIF1B;YTHDC1;ZBTB34;ZC3H4;ZNF274
10kb	ZNF267_top50perTarget	transfac_pro__M06236	3.57	0.106	ZNF267	**	ZNF267 (directAnnotation).		4	397	CDKN1A;HBEGF;IL2RG;TNIP3
10kb	ZNF580_top50perTarget	hdpi__ELF2	4.13	0.0335	ZNF580	*	ELF2 (directAnnotation).	ELF1; ELK4; ZBTB25; ZNF200; ZNF580 (inferredBy_MotifSimilarity). ELK1; GABPA (inferredBy_MotifSimilarity_n_Orthology).	93	2725	ABHD14B;AP1AR;ARHGEF1;ARHGEF7;ATR;C18orf21;C9orf85;CCNDBP1;CDC42EP3;CDK7;CEP164;CHIC2;CLEC11A;CLUAP1;COQ4;CREM;DAZAP2;DDX49;DMWD;DPM2;EIF3M;GEMIN8;GMFB;GMPR2;GNB2;GOLGA7;GPN2;GPX8;HMGXB3;JAK3;KIF9;LENG8;LZIC;NOB1;NR1H2;PEX16;PHB2;PIGM;PLRG1;PNPLA4;POLI;PRR3;PRR7;PTGR2;PUS3;RGL2;RPL21;RPL27A;RPL28;RPL29;RPL31;RPL32;RPL37;RPL37A;RPL6;RPL8;RPS14;RPS16;RPS18;RPS19;RPS20;RPS21;RPS26;RPS27;RPS4X;RPS5;R…
10kb	ZNF580_top50perTarget	taipale_tf_pairs__ELK1_EOMES_RSCGGAANNAGGYGYNA_CAP_repr	3.17	0.0282	ZNF580	*	ELK1; EOMES (directAnnotation).	BCLAF1; ELF1; ELK3; ELK4; ERF; ERG; ETS2; ETV1; ETV2; ETV3; ETV4; ETV5; FEV; FLI1; GABPA; GABPB1; GATAD1; HOXA2; KMT2B; ZBTB25; ZNF580 (inferredBy_MotifSimilarity).	48	1261	ALKBH3;APBB3;ARHGAP24;CCDC57;CDK7;CEP164;CHIC2;COQ10A;CREM;DEAF1;DYRK4;FBXO3;GMPR2;GNB2;GPR162;GREM1;LENG8;LZIC;NACA;NEK6;NKIRAS2;NR1H2;PEX16;PIGM;PSMF1;QPCT;RGL2;RGS14;RPL27A;RPL28;RPL32;RPL37A;RPL38;RPL6;RPLP2;RPS19;RPS3;SCAND1;SDHAF1;SSR2;STK38L;SYT5;TBCC;TFCP2;TSPAN31;UBLCP1;UNC119;ZNF213
10kb	ZNF580_top50perTarget	taipale_tf_pairs__ELK1_EOMES_TNRCACCGGAAGN_CAP	3.46	0.0298	ZNF580	*	ELK1; EOMES (directAnnotation).	ELK3; ELK4; ERF; ERG; ETS1; ETV1; ETV2; ETV4; ETV5; FEV; FLI1; GABPA; TBX21; ZNF580 (inferredBy_MotifSimilarity). ETS2 (inferredBy_MotifSimilarity_n_Orthology).	83	2815	AKT1S1;ALKBH3;AP3S1;APTX;ARHGAP12;ARHGEF7;BRI3;CALCOCO1;CCDC57;CCNDBP1;CDC42EP3;CDK7;CLEC11A;CREM;DENND1C;DMWD;FAM131C;FBXO3;FNIP1;GEMIN8;GJB6;GOLGA8B;HMGXB3;JAK3;KCTD6;MAP2K6;MRPL40;MRPL54;MRPS23;NKIRAS2;NR1H2;PDE9A;PELI1;PEX16;PHB2;PIGM;PLRG1;POM121;POP5;PRR7;QPCT;RGL2;RGS14;RPL21;RPL26;RPL27A;RPL28;RPL29;RPL32;RPL37;RPL37A;RPLP0;RPLP2;RPS13;RPS14;RPS18;RPS19;RPS21;RPS26;RPS27;SCAND1;SCARB1;SER…
10kb	ZNF580_top50perTarget	taipale_tf_pairs__ETS2_RCCGGAAGTG_HT	4	0.0327	ZNF580	*	ETS2 (directAnnotation).	BCLAF1; EGR1; ELF1; ELF2; ELF4; ELK1; ELK3; ELK4; EOMES; ERF; ERG; ETS1; ETV1; ETV2; ETV3; ETV4; ETV5; FEV; FLI1; GABPA; GATAD1; HOXA1; HOXB2; PHF20; RFX5; SOX15; SREBF2; ZBTB25; ZBTB40; ZBTB7A; ZNF580 (inferredBy_MotifSimilarity).	168	4973	AKT1S1;ALKBH3;ANAPC13;AP1AR;APBB3;APTX;ARHGAP24;ARHGEF1;ARHGEF7;C2;C2orf76;C9orf40;CCDC57;CCNDBP1;CCNH;CDC42EP3;CDK7;CEP164;CHIC2;CINP;CLUAP1;COQ4;CREM;CTF1;CUTC;DAZAP2;DDX49;DLG4;DMWD;DNAJC10;DPCD;DSTN;EIF3M;ENO1;EPS8L2;ERCC1;FARSA;FBXO3;FHL3;GCHFR;GEMIN8;GHDC;GJB6;GMPR2;GNB2;GOLGA7;GOLGA8B;GPN2;HMGXB3;INO80E;ISCA1;JAK3;KCTD6;KHDRBS3;KIF9;LENG8;LZIC;MAP2K6;MED10;MED19;METTL5;MFSD3;MORN4;MRPL40;M…
