# Supplementary material for: Combination of anlotinib with immunotherapy enhanced both anti-angiogenesis and immune response in high-grade serous ovarian cancer
Source: Front Immunol. 2025 Apr 7;16:1539616. doi: 10.3389/fimmu.2025.1539616 (PMC12009696; doi:10.3389/fimmu.2025.1539616)
Supplement: Supplementary file 1 [file DataSheet1.zip › Data for Peer Review Only/Dysfunctional and cytotoxic score analysis/GNLY_score.xlsx]

## Sheet: GNLY_score
	genename	cor.value
1	GNLY	1
2	CCL5	0.263281
3	GZMB	0.15972
4	SFTPB	0.15438
5	GZMA	0.147059
6	AK4	0.145378
7	CD44	0.14313
8	NKG7	0.132476
9	CSF1	0.128473
10	NDFIP2	0.121363
11	ZNF395	0.119854
12	DBN1	0.117647
13	ALDOC	0.116226
14	FURIN	0.110008
15	GPAT3	0.102979
16	RPS27	0.102794
17	PHLDA1	0.102649
18	DPP4	0.101011
19	CD52	0.10071
20	ENO1	0.100431
21	KDM5B	0.100031
22	S100A4	0.0998598
23	TXNIP	0.0994832
24	KLRC1	0.0983334
25	PGK1	0.0942853
26	NAMPT	0.0930893
27	TPI1	0.0893717
28	ERI1	0.0893696
29	GPI	0.0892887
30	ITGA1	0.0877464
31	RBPJ	0.0868939
32	CCND2	0.0865267
33	ENO2	0.0849597
34	MXI1	0.0843656
35	DRAXIN	0.0841502
36	PRF1	0.0837977
37	PRNP	0.0832954
38	KLRC2	0.0827535
39	SAMD3	0.082713
40	GNPTAB	0.0825443
41	ENTPD1	0.0819694
42	IVNS1ABP	0.0812814
43	KLHDC7B	0.0810923
44	LRRN3	0.0806235
45	LRRC28	0.0794244
46	GOLGA8A	0.0792561
47	CTSW	0.0783005
48	ARG2	0.0779044
49	IL32	0.0778383
50	HPGD	0.0775554
51	DUSP10	0.0762052
52	TNFSF4	0.0753467
53	BCL2	0.0747364
54	RPL31	0.0726024
55	HOPX	0.072546
56	HAVCR2	0.0725058
57	RXRA	0.0720725
58	ATP8B4	0.0704173
59	FTL	0.070128
60	RPL34	0.0699822
61	LFNG	0.0667255
62	LAYN	0.0659373
63	CEACAM1	0.0658689
64	ACP5	0.0653848
65	KIR2DL4	0.064921
66	CD68	0.0644471
67	ANXA1	0.0642713
68	THEMIS	0.0642291
69	SMPD3	0.0642043
70	KIR3DX1	0.0636883
71	ERN1	0.062803
72	CD82	0.062698
73	RPS19	0.0625258
74	CD96	0.0624949
75	ADAM8	0.062341
76	ERMP1	0.06179
77	ERO1A	0.0615654
78	SLC16A3	0.0614852
79	HSPA1A	0.0613998
80	FAM162A	0.0613857
81	HSPA1B	0.0613539
82	TXK	0.0612715
83	RPL41	0.0606207
84	MOB3A	0.0605151
85	FEZ1	0.0601951
86	AFAP1L2	0.0601151
87	BNIP3L	0.0600391
88	LAIR2	0.0598276
89	ZNF683	0.0598177
90	CAPN12	0.0589096
91	FOSL2	0.0587123
92	ITGB2	0.0586751
93	GOLGA8B	0.0580117
94	ARRB2	0.0571663
95	PARD6G	0.0569093
96	CTSA	0.0565093
97	RGS1	0.0564761
98	PPP3CA	0.0563497
99	TRIB2	0.0562073
100	ZNF282	0.0560004
101	KCTD11	0.0557393
102	SYTL2	0.0554505
103	SPRY1	0.0550598
104	RPS29	0.0550449
105	TIMD4	0.0549678
106	SLC5A3	0.0549585
107	CDK6	0.0548886
108	FGFBP2	0.0546941
109	SEMA4D	0.0545273
110	TNFAIP3	0.0543404
111	SIT1	0.0541822
112	PFKFB4	0.0538428
113	CD63	0.0537274
114	POC1B	0.0529866
115	RFLNB	0.0529785
116	L1CAM	0.0520535
117	CSGALNACT2	0.0516839
118	PSD4	0.0515099
119	CCR1	0.0512822
120	NCAM1	0.0512352
121	P4HA1	0.0510791
122	ITGAE	0.0507792
123	RPS24	0.0507781
124	RAB38	0.0505987
125	SRGAP3	0.0505173
126	MSN	0.050416
127	CYTIP	0.0503192
128	TPT1	0.0501412
129	C4orf3	0.0499325
130	GALNT2	0.0498994
131	CBLB	0.0497857
132	GAPDH	0.0495023
133	MFHAS1	0.0493976
134	HPCAL1	0.0493398
135	APOBEC3C	0.049027
136	RPL23	0.0490183
137	DHRS7	0.0489006
138	GAB3	0.048856
139	SLC2A3	0.0487794
140	ALOX5AP	0.0486935
141	ARL4C	0.048079
142	TCAF2	0.0478019
143	SLC2A1	0.0477952
144	DOK2	0.047491
145	AKNA	0.047414
146	RPS27A	0.0473367
147	ZSCAN32	0.0469545
148	AP3S1	0.0466819
149	RPL21	0.0466264
150	ABCA2	0.0466132
151	PARP8	0.0465371
152	KDM7A	0.0465129
153	SLC27A2	0.0464283
154	EVL	0.0463338
155	PPP1R3B	0.0459239
156	INPP5D	0.0454215
157	PKM	0.0451598
158	FCER1G	0.0450791
159	RPS21	0.0449883
160	ESYT2	0.0449745
161	CYP4F22	0.0449609
162	PLIN2	0.0448449
163	FBXO2	0.0448093
164	PTGIS	0.044692
165	GLIPR1	0.04424
166	HDGFL3	0.0440677
167	KIR2DL3	0.0440332
168	RPS18	0.0439923
169	ITGA5	0.0439161
170	G3BP2	0.0439088
171	ABR	0.0438812
172	ZNF267	0.0438742
173	MPI	0.0436932
174	WHRN	0.0436531
175	RASGRP1	0.0435247
176	CD86	0.0431995
177	SAMSN1	0.0431797
178	PDLIM7	0.0428684
179	NPIPB5	0.0426387
180	FOXB1	0.0426024
181	RPL27A	0.0425756
182	TMEM200A	0.0425255
183	STX1A	0.0421856
184	CCDC28B	0.0421722
185	PBX4	0.0420507
186	CD69	0.0420345
187	FBXO44	0.0420041
188	LTB	0.0418994
189	KLHL17	0.0417844
190	ELOVL6	0.0414346
191	PELI1	0.0414029
192	GBP5	0.0412211
193	EGLN1	0.0411634
194	STK17B	0.0410588
195	IFITM2	0.0409392
196	RPL37A	0.0409032
197	LAG3	0.0404685
198	CCR5	0.0403982
199	IL23A	0.0403264
200	UPP1	0.0398912
201	PDGFRB	0.0398587
202	KIR3DL1	0.0397811
203	MYO1G	0.0397783
204	TIGIT	0.0397722
205	LY6E	0.0396932
206	EMC10	0.0395552
207	EEF1AKMT3	0.0393695
208	CCDC107	0.0393363
209	PLP2	0.0393047
210	GNA15	0.0392852
211	CHD2	0.039002
212	KIR2DL1	0.0389885
213	ECI2	0.0388756
214	EMP3	0.0388737
215	RPL10	0.0387701
216	RNF32	0.0387088
217	DNAJB9	0.0385414
218	CAVIN1	0.0385299
219	HECW2	0.0385297
220	PEX3	0.0384841
221	TSPYL2	0.0382713
222	JUND	0.0382699
223	ZBTB32	0.0382579
224	SLAMF1	0.0382216
225	SMG1	0.0380648
226	HEG1	0.0379834
227	ITGA2	0.0379662
228	FOXP3	0.0377431
229	LMAN1	0.0376525
230	FAM13A	0.037645
231	ADRB1	0.037621
232	BTN3A1	0.037605
233	SLC16A11	0.0375735
234	IPMK	0.0374093
235	IL12RB2	0.0372761
236	NFKBIZ	0.0372444
237	CARD11	0.0372147
238	RPL11	0.037212
239	DMTN	0.0371558
240	ARHGAP45	0.037011
241	HK2	0.0369699
242	EVI2A	0.0366855
243	PRR5L	0.0366128
244	MPP1	0.0366124
245	KMT2A	0.0365912
246	KLRD1	0.0365505
247	ZFP36L2	0.0363353
248	ADGRG1	0.0362946
249	RPS12	0.0361607
250	PDK1	0.0361498
251	CEBPD	0.0361225
252	IL2RB	0.0360796
253	ARID3A	0.0360782
254	CD53	0.0359149
255	IL2RG	0.0358555
256	EVI2B	0.0357763
257	CRYBG2	0.0357102
258	KIAA0319L	0.0356718
259	SLC15A4	0.0353865
260	CST7	0.0353742
261	EGLN3	0.0353563
262	RUNX3	0.0353244
263	LNPK	0.0352859
264	ZNF747	0.0352138
265	ITGA3	0.0352128
266	ZNF721	0.035207
267	DYSF	0.0350851
268	ADHFE1	0.0350789
269	RNF181	0.035064
270	LILRB1	0.0350383
271	CTSC	0.0349594
272	ANTXR2	0.0348862
273	PANK4	0.0348303
274	STEAP1	0.034799
275	CFLAR	0.0347742
276	MAFF	0.0347189
277	APBB3	0.0346242
278	GZMM	0.0346128
279	TNIP3	0.0346082
280	AUTS2	0.0345018
281	POM121C	0.0344671
282	DENND1B	0.0344664
283	SIRPB1	0.0344603
284	INAVA	0.0344417
285	PDE4D	0.034323
286	PLEKHM3	0.0341872
287	DDAH2	0.0341048
288	RALGAPA2	0.0340798
289	SSBP3	0.0340672
290	PELO	0.0340606
291	ARAP3	0.0340551
292	RPL37	0.0338901
293	KDM3A	0.0337287
294	FNDC3B	0.0337239
295	SH3BGRL3	0.0335632
296	ITGAM	0.0335098
297	ZNF543	0.0334565
298	SPPL2B	0.0334325
299	CLIC1	0.0334133
300	FKBP1B	0.0333907
301	OMA1	0.0333552
302	BTG1	0.0332734
303	SYTL1	0.0332511
304	RPS4Y1	0.033207
305	CEBPZOS	0.0331134
306	LTBP3	0.033092
307	ZDHHC18	0.0330519
308	ARSD	0.0329869
309	MCL1	0.0329303
310	PTPN4	0.032813
311	IL2RA	0.0327987
312	ZNF513	0.0327085
313	AKR1B1	0.032697
314	KLF6	0.0326232
315	TIRAP	0.032496
316	TET3	0.0323786
317	NACAD	0.0323451
318	PCNX1	0.0323025
319	CD247	0.0322852
320	GPRIN3	0.0322529
321	RPL35A	0.0321167
322	SLF1	0.0321125
323	TRAF5	0.0320843
324	CC2D2B	0.0320647
325	UAP1L1	0.03204
326	S100A10	0.0319656
327	FAM8A1	0.0319487
328	TADA2B	0.0319089
329	GABARAPL1	0.0318808
330	ZNF653	0.0318686
331	HPS4	0.0318506
332	ZMYND8	0.0317815
333	STK38	0.0317813
334	GNPDA2	0.031762
335	MLLT6	0.031728
336	WNT10B	0.0316909
337	STRIP2	0.0316774
338	CYS1	0.0316174
339	PPM1M	0.0316108
340	EAF1	0.0315996
341	FAM210B	0.0315093
342	RPL6	0.0314817
343	PGAP1	0.0314294
344	SLC1A1	0.0314179
345	VPS8	0.0314089
346	PLEC	0.0314066
347	BMI1	0.0313983
348	PIK3R6	0.0312887
349	PRPF40B	0.0312684
350	PGAM1	0.0311993
351	PTPN22	0.0309991
352	STOML1	0.0309833
353	EPS8L2	0.0309812
354	RPS14	0.0309803
355	GBE1	0.0309127
356	ZYX	0.0308777
357	ATG9B	0.0308769
358	ANKZF1	0.0307738
359	CDIP1	0.0307603
360	SCAMP1	0.0307441
361	CD55	0.0307334
362	GALNT10	0.0306741
363	CSTB	0.030671
364	RELA	0.0306499
365	ST3GAL2	0.0305784
366	SQSTM1	0.0304629
367	WDR55	0.0304154
368	ZNF589	0.0303915
369	ASAH2B	0.0303755
370	ULK3	0.0302308
371	CREBZF	0.0302084
372	APBA3	0.0301816
373	LDHA	0.0301563
374	SLC25A30	0.030028
375	IPP	0.0299607
376	TMEM121	0.0298638
377	RUNX2	0.0298405
378	NLRP1	0.029839
379	PPP1R13L	0.0298279
380	NUDCD3	0.02982
381	ZNF671	0.0297889
382	MYO1E	0.0297526
383	TMIGD2	0.0297008
384	SERPINB9	0.0296337
385	FBXO41	0.0296084
386	RALA	0.0295093
387	TNFRSF1B	0.0294451
388	ITGB7	0.0294295
389	ACVR1B	0.0293522
390	JAG2	0.0292917
391	PHLDB2	0.0292662
392	CAMK4	0.0292426
393	LLGL2	0.0292003
394	CAST	0.0292001
395	ADGRG5	0.0291752
396	DNASE1L2	0.0291737
397	RARA	0.029157
398	HOXB3	0.0291532
399	TMC6	0.0291372
400	MLLT11	0.029129
401	RNF146	0.0290285
402	SUSD1	0.029026
403	TUT7	0.0290207
404	CRACR2A	0.0290178
405	IL1RAP	0.0290043
406	PVR	0.0289946
407	MORN1	0.0288886
408	AGBL2	0.0288287
409	IGHMBP2	0.0288044
410	SZT2	0.0287619
411	RPS3	0.0287275
412	MEX3C	0.0286684
413	NPHP3	0.0285986
414	ERMARD	0.0285926
415	JAM3	0.0285794
416	PTPRE	0.0285695
417	EFHD2	0.0285662
418	NHS	0.0285613
419	SEL1L3	0.0283994
420	FNDC10	0.0283965
421	SORBS3	0.0283054
422	POU4F1	0.0283003
423	SMUG1	0.028265
424	ATG16L1	0.0282432
425	CLDN10	0.0282093
426	PDE4DIP	0.0281685
427	CTLA4	0.0281366
428	SERPINH1	0.028105
429	IL18RAP	0.0280913
430	ANKIB1	0.0280511
431	THAP4	0.0280228
432	GALNT6	0.0280069
433	ZBTB33	0.0280027
434	SUSD6	0.0279718
435	YPEL4	0.0279678
436	IL18BP	0.0279649
437	ZNF780A	0.0278837
438	CRAT	0.0278478
439	RPS4X	0.0278275
440	TRPV3	0.0278075
441	ZSCAN25	0.0277872
442	GBP6	0.0276936
443	GOLGB1	0.0276739
444	SIRPG	0.027673
445	DTNBP1	0.027668
446	ZNF701	0.0276537
447	BPTF	0.0276474
448	AR	0.0275519
449	KLHDC1	0.0275451
450	ZNF862	0.0275245
451	ALKBH5	0.0274495
452	CFAP97	0.0274477
453	P4HA2	0.027415
454	LDLRAD4	0.0274136
455	PHTF1	0.0273971
456	TMEM259	0.0273836
457	ARHGEF12	0.027346
458	TRPM7	0.0273071
459	FGF11	0.0272591
460	NDNF	0.02719
461	MGST2	0.0270918
462	CTNND1	0.0270764
463	UFM1	0.0270374
464	FAM131B	0.0270139
465	RPS20	0.0270047
466	TFPT	0.0269509
467	SERINC1	0.0269078
468	OSBPL5	0.0268844
469	ACAP1	0.0268571
470	MRPL22	0.0268359
471	CSNK1G3	0.0268238
472	RPL29	0.0267999
473	PHOSPHO2	0.026796
474	NETO2	0.0267398
475	RAPGEF2	0.0267352
476	HK1	0.0267089
477	ZNF606	0.0267085
478	LTA	0.0266811
479	NEDD4	0.0266371
480	FBXL6	0.0266286
481	BIRC2	0.0265978
482	RNF213	0.0265589
483	ABCD1	0.026522
484	EDRF1	0.0265145
485	RNF149	0.0264807
486	RNF103	0.0264703
487	RBM43	0.0264566
488	KANSL3	0.0264223
489	LRP2BP	0.0264181
490	FAM228B	0.0263077
491	FLT3LG	0.0262981
492	KDM4B	0.0262734
493	MTURN	0.0262377
494	SLC12A6	0.0261587
495	CD8B2	0.0261451
496	ZNF12	0.0261342
497	LAT2	0.0261186
498	PRDM8	0.0261149
499	MSANTD3	0.0261029
500	OTUB2	0.0261008
501	FAM98C	0.0260795
502	ZNHIT1	0.0260777
503	MZT2A	0.0260695
504	TMEM178A	0.0260291
505	RRAS2	0.0260253
506	GTF2H1	0.0260064
507	EFHB	0.0259863
508	ZNF552	0.0259168
509	RREB1	0.0259133
510	NUDT18	0.0259131
511	TAOK1	0.0258914
512	CASP8	0.02584
513	SLC6A6	0.0258272
514	SLC16A6	0.0258267
515	PIP5K1C	0.0258229
516	ZNF598	0.025821
517	FAM117B	0.0257605
518	TSHZ3	0.0257289
519	ITGA7	0.0257197
520	MDN1	0.0257092
521	PLCXD2	0.0256953
522	YEATS2	0.0256931
523	LOXL1	0.0256498
524	NAA80	0.025642
525	PHF23	0.0256218
526	C6orf120	0.0255985
527	PGPEP1	0.0255394
528	CPD	0.0255325
529	SLC22A5	0.0255219
530	SERPINB6	0.0255165
531	CHRNA5	0.0255013
532	FCGR3A	0.025487
533	ZNF649	0.0254806
534	POLR3A	0.0254765
535	VPS18	0.0254439
536	MMP25	0.0254331
537	RGL2	0.0254255
538	NEDD9	0.0254022
539	HUS1B	0.0253798
540	RPL9	0.0253369
541	ARHGAP18	0.0253299
542	IFI44L	0.0253254
543	VEGFA	0.0253185
544	TRMT6	0.0252505
545	BTAF1	0.0251962
546	ZNF730	0.0251637
547	DMD	0.0251233
548	MAGEE1	0.0250711
549	CTR9	0.0250617
550	SYNGR3	0.025059
551	ACAP3	0.0250546
552	TFG	0.0250364
553	ZNF425	0.0250233
554	LTBP1	0.0249377
555	RHBDF1	0.0249092
556	FBLN5	0.0248907
557	VGF	0.0248683
558	RAB1B	0.0248431
559	FUT7	0.0248103
560	CPXM1	0.0247918
561	TMEM65	0.0247778
562	RSU1	0.0247751
563	COL1A1	0.0247149
564	TBC1D24	0.0247039
565	ZBTB14	0.0246949
566	VPS4A	0.0246892
567	LYST	0.0246698
568	OPTN	0.0246651
569	TRAF6	0.0246464
570	GNB3	0.02464
571	IL10RA	0.0246231
572	LAPTM5	0.0245794
573	IBTK	0.024566
574	PRR3	0.0245623
575	TMCC1	0.024497
576	DOK3	0.0244876
577	ZNF212	0.0244872
578	MLLT3	0.0244518
579	C6orf47	0.0244472
580	SSH3	0.0243544
581	MYLK	0.0243412
582	PTPRJ	0.0243276
583	YPEL1	0.0243202
584	LDLRAD1	0.024236
585	XYLT2	0.0241773
586	TYMP	0.0241522
587	GIMAP1	0.0241344
588	POLE3	0.0241286
589	CUL4A	0.0241108
590	STYK1	0.0240801
591	NELL2	0.0240621
592	MYCL	0.0240535
593	CCDC85C	0.024046
594	PALB2	0.0240223
595	DLGAP4	0.0239294
596	GLUD2	0.0239288
597	BMP1	0.0239002
598	CES4A	0.0238957
599	ADGRE5	0.0238955
600	RNF121	0.0238902
601	GALNS	0.023889
602	FLRT3	0.0238775
603	FBXO31	0.0238057
604	RASGRF2	0.0237911
605	ATP2A3	0.0237866
606	GRIPAP1	0.0237627
607	ARHGEF6	0.023743
608	IL4R	0.0236789
609	PTPN1	0.0236623
610	ATP7A	0.0236614
611	SLC43A3	0.0236608
612	GBP2	0.0236403
613	TTC21A	0.0236327
614	MYL5	0.0236317
615	SLC16A1	0.0236219
616	FUT2	0.0236177
617	DNAJC18	0.0235591
618	CD2	0.0235583
619	ATP11B	0.0235305
620	GABRB1	0.0235028
621	NRIP3	0.0234978
622	ZFP36	0.0234298
623	MRI1	0.0234238
624	ASF1A	0.0234219
625	MGST1	0.0234159
626	DGKG	0.0233736
627	BRWD3	0.0233256
628	LRRK1	0.0233087
629	FAM227B	0.0232615
630	ISCA2	0.0232294
631	KIF7	0.0232252
632	RGL1	0.0232131
633	TMEM168	0.0232036
634	CYTH4	0.0231544
635	RC3H1	0.023127
636	A1BG	0.0231223
637	ZC3H12A	0.023115
638	HSP90AA1	0.0231113
639	LCLAT1	0.0231058
640	TBC1D22A	0.0230894
641	SLC19A2	0.0230851
642	KLHDC4	0.0230738
643	AHNAK	0.0230617
644	CCDC6	0.0230295
645	ECHDC2	0.0230232
646	GOLM1	0.023018
647	MAP1LC3B	0.0230085
648	GADD45G	0.0229897
649	CD3E	0.0229823
650	BROX	0.0229795
651	UBXN7	0.0229475
652	ZNF587B	0.0229371
653	CD37	0.0229074
654	CCDC157	0.0229072
655	ERCC1	0.0229048
656	UEVLD	0.0228736
657	ZNF197	0.0228597
658	SLC22A1	0.0228467
659	ANO9	0.022836
660	STAP1	0.0228332
661	ZNF264	0.0228073
662	CEBPB	0.0227798
663	FGL2	0.022772
664	CCND3	0.0227622
665	SSR2	0.0227606
666	RNF125	0.0227577
667	SKI	0.0227015
668	GUCY2C	0.0226906
669	ADRB2	0.0226903
670	TRAF3	0.0226656
671	CLEC2D	0.0226611
672	SDF4	0.0226111
673	DPF3	0.0225645
674	LGALS1	0.0225585
675	NOL4L	0.0225265
676	ZCCHC24	0.022503
677	C3AR1	0.0224892
678	PMVK	0.0224878
679	CPT1B	0.022456
680	SMIM29	0.0224367
681	MED15	0.0224279
682	ZNF852	0.0224201
683	RBL2	0.0224119
684	CTSL	0.0223533
685	TMEM187	0.0223452
686	HDHD5	0.0223402
687	SLC41A2	0.0223243
688	CTSD	0.022313
689	SCUBE2	0.0223129
690	RBM11	0.0223051
691	TNS1	0.0222626
692	PLD3	0.022246
693	TRAF3IP1	0.0222394
694	ORAI3	0.0222138
695	ZNF292	0.0221979
696	AP4S1	0.0221957
697	COL17A1	0.0221724
698	FOXP4	0.0221702
699	RELB	0.0221638
700	ARHGAP35	0.022155
701	DRAM1	0.0221035
702	FAM3C	0.0220924
703	ATP23	0.0220804
704	UBE2F	0.0220721
705	USP20	0.0220681
706	CLN3	0.0220505
707	NBPF20	0.0220293
708	HGD	0.0220289
709	TUBGCP2	0.0220275
710	TUT4	0.0220159
711	EP300	0.0220023
712	WDR46	0.0220005
713	PDP2	0.0219999
714	RNF208	0.0219758
715	KAT2B	0.0219632
716	ZBTB22	0.0219607
717	STX3	0.0219533
718	PRKCSH	0.0219461
719	GPR68	0.0219438
720	MGAT4A	0.0219334
721	EAPP	0.0219169
722	RAB6A	0.021896
723	ABHD14B	0.0218948
724	RBM41	0.021893
725	DENND4C	0.0218522
726	DDTL	0.021826
727	JUN	0.0218014
728	GPATCH2L	0.0217616
729	FCHO1	0.0217583
730	ATM	0.0217577
731	NR1H2	0.0217513
732	TMEM241	0.0217481
733	GMIP	0.0217202
734	C11orf21	0.0217126
735	EID2B	0.0217105
736	TMEM123	0.0216982
737	CYB561D1	0.021666
738	PGM1	0.0216591
739	DDX39B	0.0216516
740	PTGER2	0.0216515
741	PPFIA4	0.021642
742	SH3BP1	0.0216097
743	FNDC11	0.0216088
744	CCSER2	0.0215972
745	ETS1	0.0215681
746	TMEM80	0.0215378
747	RPL35	0.021537
748	ZNF136	0.0215131
749	CDK10	0.0215035
750	CD8A	0.0214905
751	LONP1	0.0214242
752	TBX21	0.0214228
753	ARSK	0.021411
754	UBR2	0.0213961
755	GID4	0.021388
756	DHX37	0.0213845
757	GRAP2	0.0213845
758	CYP2D6	0.021383
759	ITPRIPL2	0.0213823
760	FMNL1	0.0213755
761	PEX10	0.0213326
762	CR1	0.0213252
763	NAV2	0.0213194
764	TMEM43	0.0213172
765	HAVCR1	0.0212745
766	BBS5	0.0212697
767	CLN8	0.0212636
768	MAP6	0.0212602
769	CMYA5	0.0212459
770	BRPF3	0.0212359
771	DENND4A	0.0212241
772	PWWP2A	0.0212122
773	BAZ2A	0.0211925
774	ZNF37A	0.0211795
775	DPCD	0.021176
776	MN1	0.0211707
777	CCNYL1	0.0211395
778	SYCP3	0.0211271
779	GOLIM4	0.021101
780	PROM1	0.0210999
781	LPXN	0.021097
782	VPS54	0.0210909
783	STARD9	0.0210782
784	DOCK5	0.0210724
785	RBAK	0.0210642
786	ELL	0.0210597
787	GPR157	0.0210596
788	BSPRY	0.0210583
789	N4BP1	0.0210317
790	GSAP	0.0210155
791	ATG16L2	0.0210145
792	SLC27A1	0.0210086
793	TREX2	0.0209861
794	C11orf54	0.0209794
795	RAB24	0.0209726
796	HSH2D	0.0209563
797	ZFP90	0.0209529
798	CFAP45	0.0209505
799	LCORL	0.0209463
800	NEURL3	0.0208919
801	NOTCH3	0.0208832
802	ZNF302	0.0208744
803	ZNF75A	0.0208728
804	GBP7	0.0208709
805	SNAI3	0.0208471
806	ARHGAP42	0.0208444
807	VASH1	0.0208393
808	MUC5B	0.0208294
809	MRE11	0.0208077
810	FAM229A	0.020792
811	ZNF490	0.0207858
812	CPA4	0.0207822
813	SIRT2	0.0207681
814	NECAP1	0.0207461
815	RNF216	0.0207375
816	RPL30	0.02069
817	TNNC2	0.0206889
818	NMRK1	0.0206738
819	MCTP2	0.0206569
820	PBXIP1	0.0206081
821	PIK3C2B	0.0206047
822	AARSD1	0.0206026
823	ALG10	0.0205929
824	COL4A5	0.0205872
825	NDUFA8	0.0205869
826	DYRK1B	0.0205861
827	MVP	0.0205839
828	FXR2	0.0205771
829	MYO9B	0.0205764
830	LRRC17	0.0205736
831	CELF2	0.0205665
832	FAM20C	0.020564
833	MAN2A2	0.0205305
834	SLA2	0.0205159
835	ATXN3	0.0205008
836	KMT2C	0.0204967
837	DCLRE1C	0.0204772
838	ATG4C	0.0204721
839	CLUH	0.0204702
840	EMC3	0.0204611
841	SLC27A3	0.0204602
842	MC1R	0.020454
843	VPS45	0.020453
844	TMEM63B	0.020445
845	TAGLN	0.0204234
846	ATF2	0.020418
847	RPL36A	0.0204143
848	C17orf50	0.0204113
849	NPIPB3	0.0203778
850	TMC8	0.020366
851	ACTRT3	0.0203557
852	ZNF506	0.0203322
853	PLA2G12A	0.020332
854	CAPNS1	0.0203227
855	SLC22A2	0.0203132
856	RPS11	0.0203114
857	CAMTA2	0.0203004
858	RNF145	0.0202993
859	CNIH3	0.0202881
860	ARRB1	0.0202826
861	DNHD1	0.0202752
862	UBE2Q2	0.0202726
863	STAT3	0.020268
864	VPS37C	0.020258
865	CCDC194	0.0202559
866	MLKL	0.0202544
867	FCRLB	0.020243
868	DNAH12	0.0202287
869	SYNGR2	0.020214
870	PACS1	0.020211
871	RPL19	0.0202104
872	ZBTB25	0.0201857
873	CARD19	0.0201484
874	PEX2	0.0201395
875	WDR86	0.0201308
876	EDN2	0.0201217
877	BDH2	0.0201167
878	GRK5	0.020109
879	KLHL21	0.0201068
880	DCP1A	0.0201067
881	ZC3H6	0.0200922
882	MRNIP	0.0200678
883	FBXO25	0.0200611
884	CRACR2B	0.0200544
885	CLEC2B	0.0200394
886	SERINC5	0.0200375
887	OSCAR	0.0200042
888	C1GALT1	0.0199908
889	MEI1	0.0199886
890	ATP6V1G2	0.0199662
891	FAM174A	0.0199487
892	DPP7	0.0199399
893	METTL1	0.0199194
894	PNPLA6	0.0199167
895	SARAF	0.0199111
896	MZB1	0.0198782
897	ARL1	0.0198524
898	KLHL29	0.0198255
899	CUTA	0.0198187
900	FOXD4L5	0.0198073
901	TNFSF12	0.019803
902	MYO1D	0.0198013
903	RNF215	0.0198006
904	COL11A2	0.0197867
905	FYCO1	0.0197825
906	LCOR	0.0197558
907	ECM1	0.0197534
908	CLIP1	0.0197463
909	DUSP5	0.0197462
910	PFKFB3	0.0197404
911	PAQR4	0.019733
912	CCDC102B	0.0197281
913	C7orf57	0.0197203
914	DIXDC1	0.0197132
915	SURF6	0.0197125
916	PDE4A	0.0197048
917	CCL23	0.0196646
918	C15orf48	0.0196589
919	TYW5	0.0196538
920	CLIC5	0.0196498
921	AUP1	0.0196488
922	STIM2	0.0196283
923	SNORC	0.019623
924	LINGO3	0.0196139
925	SECISBP2L	0.0196134
926	PGLYRP2	0.019609
927	KCNT1	0.0196016
928	SYDE1	0.0195993
929	RCHY1	0.0195743
930	FBXO10	0.0195679
931	RFC2	0.0195633
932	PIGU	0.019555
933	KISS1R	0.019549
934	KLC1	0.0195482
935	IDS	0.0195469
936	ARHGEF7	0.019544
937	SPIN2B	0.0195408
938	PLAUR	0.0195297
939	CHPF2	0.019522
940	OSM	0.0195028
941	HNRNPCL2	0.019496
942	SP6	0.0194919
943	USP9Y	0.0194755
944	ORAI1	0.0194547
945	RYR1	0.0194524
946	GIGYF1	0.0194402
947	PLA2G2F	0.0194393
948	ZNF26	0.0194267
949	RRP8	0.0194205
950	IFITM10	0.0194122
951	PPP6R2	0.019361
952	LGALSL	0.0193603
953	CD276	0.0193447
954	TOR1AIP1	0.0193414
955	CATSPERB	0.0193111
956	PLEKHN1	0.0192811
957	EPS8L1	0.0192454
958	GTF3C5	0.0192413
959	SHPK	0.0192267
960	INSIG2	0.0192224
961	TRIM52	0.0191835
962	TBC1D9B	0.0191667
963	MXD1	0.019145
964	RTN4IP1	0.019105
965	CSTF1	0.019093
966	ZNF480	0.0190917
967	PSD	0.0190787
968	ANKHD1	0.0190613
969	DDX17	0.0190274
970	CDH15	0.0190248
971	ZNF605	0.0190165
972	ENPEP	0.0190097
973	EFNA3	0.0189907
974	DNAJB4	0.0189901
975	PPP1R15A	0.0189889
976	SDC4	0.0189709
977	ZNF250	0.0189476
978	CTIF	0.0189355
979	PXN	0.0189256
980	MTX3	0.0189166
981	TMEM150A	0.0188926
982	ENPP6	0.0188722
983	ZNF780B	0.0188531
984	SIPA1L1	0.0188476
985	KDELR3	0.0188269
986	INAFM2	0.0188197
987	ANKRD12	0.0188191
988	CASQ2	0.01879
989	POMGNT1	0.018779
990	TAF1	0.0187695
991	TSC22D1	0.0187651
992	FNDC1	0.0187518
993	ZFP69B	0.018749
994	SNAPC3	0.0187347
995	RDH5	0.0187346
996	TNFRSF18	0.0187186
997	TDRD6	0.018715
998	FAM234A	0.018712
999	CCDC8	0.0187073
1000	TSPYL1	0.0187011
1001	HOOK2	0.0186976
1002	KLHL25	0.0186957
1003	ZNF587	0.0186922
1004	PAX5	0.0186784
1005	FAM32A	0.0186781
1006	KLB	0.0186763
1007	HIVEP2	0.0186758
1008	ICAM4	0.0186679
1009	IL18R1	0.0186654
1010	KIAA1549L	0.018649
1011	HGSNAT	0.0186218
1012	UPK1A	0.0186204
1013	WFDC3	0.018619
1014	TPST2	0.0186119
1015	PEX11B	0.0186064
1016	POMGNT2	0.0185916
1017	ALKBH1	0.0185896
1018	JKAMP	0.0185844
1019	NFIA	0.0185792
1020	B3GNT7	0.0185777
1021	FLG	0.0185649
1022	VWA2	0.0185649
1023	MAF	0.0185556
1024	WSB1	0.0185522
1025	MRPL38	0.0185501
1026	ZC4H2	0.0185477
1027	EDEM2	0.0185397
1028	BRI3	0.0185386
1029	ZACN	0.018538
1030	THAP10	0.0185112
1031	PPP4R4	0.0184958
1032	MTFP1	0.0184954
1033	ALS2	0.0184854
1034	IDH3G	0.0184845
1035	RNF5	0.0184831
1036	RPS15	0.01847
1037	SKAP1	0.01845
1038	RUNDC1	0.0184456
1039	BRAP	0.0184439
1040	LPAR5	0.0184235
1041	BTRC	0.0184193
1042	WASHC3	0.0184052
1043	WDR44	0.0183712
1044	HMOX2	0.0183692
1045	HOXC4	0.0183587
1046	CKLF	0.0183285
1047	ARID3B	0.018325
1048	P4HB	0.0183191
1049	ALOX12B	0.0183188
1050	ELFN1	0.0183135
1051	HSBP1	0.0183093
1052	INTS5	0.0183072
1053	MISP	0.0182972
1054	CCR3	0.0182902
1055	AKAP1	0.0182828
1056	SEC61A2	0.0182596
1057	FOXO3	0.0182393
1058	TSR1	0.0182375
1059	RAD9B	0.0182251
1060	PRICKLE2	0.018215
1061	FASLG	0.0181861
1062	FASTK	0.0181809
1063	AHDC1	0.0181806
1064	ARIH1	0.0181743
1065	LYNX1	0.0181692
1066	FBXL5	0.0181666
1067	C17orf49	0.018162
1068	EHMT2	0.0181239
1069	MUC5AC	0.0181216
1070	LRRTM2	0.0181132
1071	SMYD2	0.0180928
1072	ZNF583	0.0180922
1073	LGI2	0.0180917
1074	TBC1D10C	0.0180651
1075	RNF169	0.0180605
1076	IFNAR2	0.0180388
1077	DELE1	0.0180282
1078	TMEM127	0.0180272
1079	SAT2	0.0180249
1080	CEMIP	0.0180229
1081	GEMIN6	0.0180145
1082	NTRK3	0.0180034
1083	TGM3	0.0180018
1084	EPG5	0.0179958
1085	VPS51	0.0179771
1086	SMURF2	0.0179768
1087	UPB1	0.0179747
1088	FUT11	0.0179497
1089	RHOD	0.017944
1090	GLMP	0.0179388
1091	EVPL	0.0179331
1092	SIGLEC11	0.0179284
1093	BCAN	0.0179165
1094	PHF7	0.0179147
1095	SLC45A3	0.0179116
1096	ABTB2	0.0178976
1097	CFAP300	0.0178901
1098	EML2	0.0178838
1099	MFNG	0.0178694
1100	TUSC2	0.0178611
1101	IGSF22	0.0178573
1102	NUCB1	0.017845
1103	NAP1L5	0.0178396
1104	CCDC183	0.0178378
1105	GLUL	0.0178301
1106	ZNF554	0.0178238
1107	MST1	0.0178214
1108	GAB1	0.0178185
1109	RPS6KL1	0.017812
1110	LMBR1L	0.0177835
1111	AMOT	0.017783
1112	MFSD8	0.0177825
1113	CNRIP1	0.0177816
1114	RECQL5	0.0177636
1115	TCF21	0.0177585
1116	DDR2	0.0177534
1117	WDTC1	0.0177474
1118	ZNF398	0.0177223
1119	ARL4A	0.017709
1120	REC8	0.0176954
1121	ITGAD	0.0176665
1122	BBS4	0.0176649
1123	STX10	0.0176621
1124	SREK1IP1	0.0176559
1125	DYNLT3	0.017639
1126	SRSF12	0.0176366
1127	PHF11	0.0176346
1128	SIGLEC12	0.0176333
1129	PCYT1A	0.0176274
1130	GSPT2	0.017627
1131	SYK	0.0176255
1132	ERICH1	0.0175941
1133	MINDY1	0.0175918
1134	RITA1	0.0175806
1135	DDHD1	0.0175773
1136	UBQLNL	0.0175615
1137	FCGR1A	0.0175611
1138	ATG7	0.0175603
1139	PDS5B	0.0175537
1140	LDLRAP1	0.0175496
1141	FGF9	0.0175094
1142	TBX6	0.0175092
1143	LSP1	0.0175042
1144	GPR12	0.0175036
1145	DOCK10	0.0174744
1146	SLC46A1	0.0174724
1147	CERS1	0.0174711
1148	NAAA	0.0174618
1149	ZNF672	0.0174557
1150	FAM171A2	0.0174529
1151	DHX32	0.0174511
1152	IKBKB	0.017446
1153	EPPK1	0.0174459
1154	ZNF142	0.0174458
1155	AMPD2	0.0174423
1156	CD3D	0.0174399
1157	SRRM2	0.0174335
1158	EFCAB3	0.0173961
1159	RPRD1A	0.0173929
1160	FKBP15	0.0173927
1161	REM1	0.017388
1162	TAS1R3	0.0173782
1163	TECPR2	0.0173684
1164	TM6SF1	0.0173505
1165	SDK2	0.017346
1166	RGS16	0.0173443
1167	SLC38A5	0.0173419
1168	CLMP	0.0173379
1169	TAOK2	0.017329
1170	EPN3	0.0173225
1171	FAM219B	0.0173213
1172	CCNC	0.0173097
1173	ZNF772	0.0172933
1174	PRRT1	0.0172897
1175	VDR	0.0172867
1176	CCL28	0.0172826
1177	CTC1	0.0172778
1178	MBLAC2	0.0172657
1179	DCUN1D2	0.0172638
1180	STAT4	0.0172441
1181	WNT7B	0.0172281
1182	TBCC	0.0172199
1183	KLHL12	0.0172073
1184	C5orf22	0.0172015
1185	PRKD3	0.0171951
1186	NUP43	0.0171951
1187	VENTX	0.0171915
1188	CFHR1	0.0171851
1189	SERPINB8	0.0171832
1190	RPS25	0.0171576
1191	HS3ST3B1	0.0171416
1192	TELO2	0.0171395
1193	ZBTB7A	0.0171361
1194	SIGLEC10	0.0171356
1195	RGP1	0.0171252
1196	MAML3	0.0171176
1197	NEIL2	0.017109
1198	GPRASP2	0.0171051
1199	CCR2	0.0170853
1200	RFXAP	0.0170809
1201	AP5Z1	0.0170761
1202	PRPF18	0.0170736
1203	LEPROT	0.0170716
1204	MRPL40	0.0170713
1205	PPCDC	0.0170683
1206	GXYLT2	0.0170674
1207	SPA17	0.017063
1208	STS	0.0170615
1209	RPL39	0.0170508
1210	NAIF1	0.0170461
1211	EBLN2	0.0170281
1212	TRIM68	0.01702
1213	FGF2	0.0170146
1214	KIAA1210	0.0170091
1215	UBA7	0.0169926
1216	BCL2L11	0.0169778
1217	CLSTN3	0.0169769
1218	RAB2B	0.0169659
1219	LANCL3	0.0169654
1220	TMIE	0.0169619
1221	LEPROTL1	0.0169561
1222	TMEM216	0.0169483
1223	POLL	0.016939
1224	RALGDS	0.0169325
1225	CCDC73	0.0169136
1226	COL6A2	0.0169127
1227	GRIN2B	0.0169125
1228	ECE1	0.0169076
1229	SH3BGRL2	0.0168876
1230	NPRL2	0.0168785
1231	OVOL1	0.0168731
1232	DNAJC28	0.0168668
1233	VPS4B	0.0168647
1234	AMN	0.0168536
1235	SLFN5	0.0168502
1236	CLDN22	0.0168491
1237	ZNF132	0.0168373
1238	GTPBP6	0.0168335
1239	TMEM235	0.0168034
1240	NUDT4	0.0167971
1241	MINDY2	0.0167945
1242	GRM2	0.0167914
1243	ZBTB43	0.0167828
1244	SLC14A1	0.0167672
1245	SFRP5	0.0167667
1246	ATXN7L3B	0.0167625
1247	LHX3	0.0167587
1248	P2RX7	0.0167557
1249	GIMAP5	0.0167328
1250	SH3BP4	0.0167266
1251	MAPK3	0.0167173
1252	PNMA8A	0.0167139
1253	GATA3	0.0166953
1254	C1RL	0.0166947
1255	MPZL2	0.016687
1256	EMID1	0.0166869
1257	KIAA1614	0.0166847
1258	SLC9A3	0.0166699
1259	HUS1	0.0166506
1260	SLC25A1	0.0166469
1261	TMEM131	0.0166469
1262	MMP8	0.0166434
1263	DUSP6	0.0166408
1264	MTERF4	0.0166295
1265	GALK1	0.0166276
1266	MNT	0.0166234
1267	TIMP1	0.0166205
1268	SCAI	0.0166118
1269	ISG20	0.0166117
1270	ZNF770	0.0166089
1271	NFIC	0.0165971
1272	NUDT22	0.0165891
1273	AGTRAP	0.0165714
1274	RNF187	0.0165653
1275	C19orf73	0.0165559
1276	TMEM150C	0.0165482
1277	ZNF502	0.016544
1278	AOAH	0.0165259
1279	CDC42EP3	0.0165073
1280	SMIM24	0.0165066
1281	VCPIP1	0.0165046
1282	KIFC3	0.0165015
1283	SNX25	0.0165011
1284	ULBP3	0.0164973
1285	FAP	0.0164888
1286	HSD3B7	0.0164877
1287	IGFBP7	0.0164807
1288	LRFN3	0.0164735
1289	MON1A	0.0164681
1290	CLDN9	0.0164478
1291	TMEM25	0.0164441
1292	FBF1	0.016444
1293	RIMS3	0.0164425
1294	GCLM	0.0164359
1295	FSD1	0.0164347
1296	SMIM27	0.0164139
1297	SHISAL1	0.016412
1298	ZNF652	0.0164101
1299	AQP9	0.0164004
1300	ZNF544	0.0163982
1301	SETD1B	0.0163964
1302	MAGI2	0.0163891
1303	TMUB2	0.0163877
1304	SMAGP	0.0163833
1305	ARRDC3	0.0163833
1306	LEMD1	0.0163825
1307	SETSIP	0.0163707
1308	ARHGAP31	0.016368
1309	NOMO1	0.0163484
1310	PEX16	0.0163429
1311	MEGF8	0.0163308
1312	FASTKD2	0.0163256
1313	CTXN2	0.0163185
1314	IGSF9	0.0163146
1315	ALKBH2	0.0163065
1316	UFSP2	0.0163059
1317	NAPRT	0.0162857
1318	DUSP16	0.0162767
1319	C1GALT1C1	0.0162665
1320	SLC25A10	0.0162578
1321	NPC1	0.0162463
1322	NSUN6	0.016243
1323	DDX51	0.0162209
1324	CHADL	0.0162089
1325	CDC16	0.0161947
1326	TMPRSS3	0.0161946
1327	ADGB	0.0161857
1328	TMEM231	0.0161829
1329	HIC2	0.0161725
1330	ADAMTS15	0.0161712
1331	NSMCE3	0.0161692
1332	KANTR	0.016157
1333	MT1F	0.0161466
1334	ZNF662	0.0161105
1335	PNMT	0.0161003
1336	SRPK2	0.016087
1337	PNOC	0.0160714
1338	ASCC1	0.0160683
1339	SAMD11	0.0160677
1340	SYNGR1	0.0160676
1341	VPS16	0.0160622
1342	NOP53	0.01605
1343	B3GNT4	0.0160373
1344	TTC24	0.0160348
1345	EBPL	0.0160291
1346	RTL10	0.0160159
1347	TOMM5	0.0160122
1348	NSUN7	0.0160002
1349	DMBX1	0.0159971
1350	PAM	0.0159918
1351	LRSAM1	0.0159896
1352	EPHX2	0.0159846
1353	VKORC1	0.015967
1354	TDRD9	0.015966
1355	CMTR2	0.015961
1356	COL7A1	0.0159568
1357	TCTA	0.0159555
1358	BEGAIN	0.0159526
1359	SLC30A4	0.0159301
1360	TTYH1	0.0159216
1361	TMEM184A	0.0159062
1362	MIA2	0.0158948
1363	INSL3	0.0158818
1364	TMEM42	0.0158785
1365	IER5	0.0158617
1366	LRRC1	0.0158605
1367	SERPINA3	0.0158588
1368	GOLGA5	0.0158563
1369	CD79B	0.0158533
1370	FGD3	0.015837
1371	TGFBR2	0.0158321
1372	CRYL1	0.0158302
1373	SPATC1	0.0158298
1374	ZNF529	0.0158297
1375	ZNF358	0.0158232
1376	DBP	0.015822
1377	SRRM4	0.0158157
1378	AKR1D1	0.0158157
1379	PIDD1	0.0158046
1380	C5orf24	0.0158041
1381	PCMTD1	0.0158025
1382	CD40LG	0.0157959
1383	WIPF3	0.0157831
1384	GPBAR1	0.0157795
1385	KRI1	0.015779
1386	ZNF76	0.0157539
1387	ZNF599	0.015753
1388	SLC25A16	0.0157506
1389	DCDC2B	0.0157413
1390	EPHA2	0.0157404
1391	FES	0.0157388
1392	LPAR3	0.0157195
1393	CASP1	0.0157129
1394	ZBTB4	0.0157
1395	RIN3	0.0156996
1396	GJB6	0.0156948
1397	MRPS24	0.0156945
1398	ANKRD10	0.0156877
1399	HHIPL2	0.0156867
1400	LBP	0.0156847
1401	ZNF512B	0.0156656
1402	BTBD2	0.0156655
1403	FOXE3	0.0156559
1404	JMJD4	0.0156539
1405	NPRL3	0.015651
1406	FBP1	0.0156451
1407	AFF4	0.0156427
1408	MYL7	0.0156402
1409	GCC2	0.0156399
1410	CHST9	0.0156362
1411	FNDC9	0.0156301
1412	ZG16B	0.0156237
1413	TMPPE	0.0156111
1414	CCDC92	0.0156105
1415	TNNC1	0.0156058
1416	KLHL6	0.0155959
1417	CTNNB1	0.0155887
1418	PIK3R5	0.0155791
1419	HEATR3	0.0155782
1420	IL27RA	0.0155753
1421	ZNF783	0.0155653
1422	PLEKHM1	0.0155611
1423	RPTOR	0.01556
1424	PAN2	0.0155484
1425	BTK	0.0155388
1426	B3GALT1	0.015525
1427	KRT81	0.0155115
1428	SCART1	0.0155106
1429	SCAMP2	0.0155069
1430	RRAGC	0.0154995
1431	GPR17	0.0154806
1432	P2RX6	0.0154806
1433	TRPC5OS	0.0154806
1434	TBCE	0.0154572
1435	SLC22A18	0.015451
1436	R3HCC1L	0.0154419
1437	VTA1	0.0154266
1438	JADE1	0.0154212
1439	CABYR	0.0154193
1440	EFHC1	0.0154116
1441	TPRN	0.0154093
1442	C6orf15	0.0154075
1443	KLC4	0.015406
1444	CHST14	0.015396
1445	TUBB8	0.0153898
1446	ZSWIM5	0.0153783
1447	SLC5A5	0.0153724
1448	ANXA2R	0.0153685
1449	DISP1	0.0153617
1450	LMNTD1	0.0153497
1451	UBE2Z	0.0153494
1452	FGFRL1	0.0153303
1453	MAGI1	0.0153223
1454	CALCOCO2	0.0153049
1455	MLEC	0.0153009
1456	ARL10	0.0152958
1457	TOMM40L	0.0152952
1458	RASA4B	0.0152831
1459	PRKAB2	0.0152735
1460	SERPINI1	0.015266
1461	RHPN2	0.0152652
1462	ZBTB12	0.0152574
1463	CDK20	0.0152538
1464	PARP4	0.0152429
1465	PGBD4	0.0152426
1466	SH2D3C	0.0152393
1467	HAUS2	0.0152385
1468	SH3RF2	0.0152368
1469	ZFP82	0.015229
1470	CCDC15	0.0152261
1471	IMPDH1	0.0152152
1472	TNFRSF4	0.015212
1473	SCN4A	0.0151881
1474	NFE2L1	0.0151816
1475	ADH7	0.01518
1476	PKP2	0.0151783
1477	KCNAB3	0.0151766
1478	SLIT3	0.0151739
1479	PIH1D2	0.0151669
1480	DSC2	0.0151641
1481	PUS7L	0.0151516
1482	DHX38	0.0151363
1483	TMEM44	0.015131
1484	COMMD2	0.0151244
1485	INSC	0.0151215
1486	APOL3	0.015121
1487	FOXN1	0.0151033
1488	ANXA4	0.0151016
1489	MKNK2	0.0150868
1490	INVS	0.0150762
1491	SELE	0.0150688
1492	LDHC	0.0150674
1493	XKRX	0.0150638
1494	LAX1	0.0150566
1495	BCL6B	0.0150533
1496	NPTX1	0.0150518
1497	RNASEH2C	0.0150518
1498	LMNTD2	0.0150437
1499	PAG1	0.015042
1500	CALD1	0.0150395
1501	PTRHD1	0.0150366
1502	LHFPL5	0.0150317
1503	GDF5	0.0150241
1504	SH3D21	0.0150194
1505	FLVCR2	0.0150193
1506	ANXA9	0.0149915
1507	UBXN10	0.01499
1508	CPNE6	0.0149754
1509	TMBIM4	0.014975
1510	TNFRSF1A	0.0149713
1511	HIPK1	0.0149604
1512	SPPL3	0.01494
1513	MGAT1	0.0149338
1514	PDE6B	0.0149258
1515	DCN	0.0149227
1516	SLC11A1	0.0149226
1517	ARHGAP9	0.0149185
1518	ARMC9	0.0149068
1519	TMEM39A	0.0149033
1520	XYLB	0.0149018
1521	PASK	0.0148981
1522	IGF2R	0.0148888
1523	WFIKKN1	0.0148818
1524	TYR	0.014874
1525	RTN4R	0.0148725
1526	P4HTM	0.0148583
1527	UNKL	0.0148514
1528	L2HGDH	0.0148477
1529	CNPY2	0.0148351
1530	LNX2	0.0148286
1531	WASHC2C	0.0148232
1532	MINK1	0.014815
1533	BRD2	0.0148106
1534	AOC2	0.0148063
1535	GUF1	0.0148034
1536	TAT	0.014796
1537	TTYH2	0.0147867
1538	SLC17A9	0.0147827
1539	NOD2	0.0147815
1540	N4BP3	0.0147802
1541	MFSD6L	0.0147705
1542	WDFY2	0.0147611
1543	HTRA3	0.014759
1544	EVI5L	0.0147295
1545	SLC35E1	0.0147246
1546	HBB	0.0147227
1547	RAC3	0.0147226
1548	RPL14	0.0147219
1549	JMJD8	0.0147203
1550	CHMP6	0.0147192
1551	PISD	0.0147181
1552	ALOX5	0.0147153
1553	TMEM47	0.0147098
1554	DPM2	0.0147092
1555	CYP4X1	0.0147028
1556	PLPP6	0.0147003
1557	ACKR2	0.0146976
1558	DCAF4	0.0146914
1559	KLHDC2	0.01468
1560	PANO1	0.0146776
1561	MPPE1	0.0146756
1562	FHOD1	0.0146643
1563	DPYSL4	0.0146591
1564	COL20A1	0.0146366
1565	GLMN	0.0146277
1566	CASP10	0.0146259
1567	SAMD10	0.014617
1568	ABCA4	0.0146157
1569	GFER	0.0146156
1570	SPI1	0.0146098
1571	HDLBP	0.0146062
1572	CYBA	0.0145985
1573	TM7SF2	0.0145965
1574	RRP12	0.0145813
1575	COLEC12	0.0145811
1576	MT1HL1	0.0145684
1577	STK11	0.0145682
1578	APOA1	0.014565
1579	DCAF17	0.0145614
1580	P3H3	0.0145516
1581	ARHGEF26	0.0145363
1582	PTPRQ	0.0145327
1583	TSPAN10	0.014526
1584	KLC3	0.0145224
1585	GRIN2A	0.0145181
1586	MARK1	0.0145181
1587	NPY4R	0.0145181
1588	VAV2	0.0145019
1589	ACTL8	0.0144999
1590	COPZ2	0.0144863
1591	ZNF446	0.0144809
1592	SYN2	0.0144757
1593	TCTE1	0.0144741
1594	GTF2IRD1	0.0144691
1595	PPP1R2B	0.0144645
1596	PON1	0.0144623
1597	SYNPO2	0.0144561
1598	JOSD1	0.0144404
1599	TMEM198	0.014439
1600	DDX60L	0.0144388
1601	RPL23A	0.0144357
1602	PNMA6A	0.0144332
1603	ODF2L	0.0144248
1604	OFD1	0.0144234
1605	HAS3	0.0144187
1606	NNAT	0.0144165
1607	TMEM236	0.0144149
1608	TECRL	0.0144058
1609	MON1B	0.0144032
1610	COL15A1	0.0143931
1611	CNPY4	0.0143894
1612	VLDLR	0.0143783
1613	LIMCH1	0.0143773
1614	ZNF189	0.0143726
1615	MIEF1	0.0143723
1616	DACT3	0.0143678
1617	CXCR2	0.014357
1618	DNAJC6	0.0143545
1619	SSH1	0.0143494
1620	XDH	0.0143416
1621	NR0B1	0.0143408
1622	NCF1	0.0143247
1623	CD48	0.0143146
1624	VSIG10L	0.014313
1625	NSA2	0.0143068
1626	COL27A1	0.014303
1627	TJP2	0.0143018
1628	ZNF3	0.0142927
1629	RTN4RL1	0.0142826
1630	MESP1	0.0142775
1631	LRRC55	0.0142738
1632	PRPH	0.0142554
1633	RPS6KA2	0.0142445
1634	INPP5A	0.014243
1635	SLC16A5	0.0142426
1636	IRAK2	0.0142413
1637	LRRC3	0.0142269
1638	ZNF385D	0.0142249
1639	TAL2	0.0142236
1640	SARNP	0.0142209
1641	NDUFA6	0.0142205
1642	LTB4R2	0.0142119
1643	NRIP1	0.0142114
1644	FAM163B	0.0142044
1645	ZNF610	0.0142006
1646	RTL5	0.0142004
1647	PIGL	0.0141947
1648	RNF180	0.0141938
1649	STK32A	0.0141938
1650	DCDC2	0.0141847
1651	SLC35F2	0.0141699
1652	RTKN2	0.0141684
1653	ZMAT4	0.0141567
1654	HSFY1	0.0141519
1655	COA5	0.0141488
1656	FIGNL2	0.0141473
1657	KCNC4	0.0141329
1658	GDF6	0.01413
1659	GLS2	0.0141213
1660	ZNF679	0.014118
1661	PDE3B	0.0141152
1662	ADAT2	0.0141146
1663	OTUD1	0.014108
1664	PTER	0.0140935
1665	HSPA6	0.0140908
1666	IL16	0.0140857
1667	CORO6	0.0140649
1668	A2ML1	0.0140466
1669	CYP39A1	0.014034
1670	CTSE	0.0140262
1671	ITPRIPL1	0.0140219
1672	MTFR1L	0.0140086
1673	CCM2	0.0140081
1674	CHSY1	0.0140034
1675	AQP7	0.0139908
1676	TRMT10B	0.0139892
1677	IFFO1	0.0139839
1678	CREB3L2	0.0139663
1679	EFCAB7	0.0139659
1680	WDR19	0.0139631
1681	HP	0.0139608
1682	NOMO2	0.0139607
1683	ZSCAN30	0.0139575
1684	NEK9	0.0139552
1685	NQO1	0.0139397
1686	TOB1	0.0139396
1687	GPR149	0.0139327
1688	TENT5C	0.013932
1689	CHRNA2	0.0139151
1690	SYNRG	0.0139055
1691	SMURF1	0.0139032
1692	CD83	0.0139017
1693	RPUSD2	0.0138771
1694	RPS16	0.0138749
1695	FAM83H	0.0138726
1696	RFXANK	0.0138604
1697	MAML2	0.0138584
1698	ELMOD2	0.0138463
1699	CDH11	0.0138453
1700	RAB40C	0.01384
1701	APOL6	0.0138277
1702	GC	0.0138094
1703	AREL1	0.0138026
1704	GSTM3	0.0137974
1705	RTL1	0.0137901
1706	CAP2	0.0137894
1707	SLC7A14	0.013788
1708	MPPED1	0.013788
1709	N4BP2L1	0.0137787
1710	ANKS1A	0.0137767
1711	TXNRD2	0.0137717
1712	DCX	0.0137608
1713	KLHL8	0.0137532
1714	FBXL8	0.0137444
1715	TRPV2	0.0137345
1716	RTL8C	0.0137322
1717	C2orf88	0.0137298
1718	TADA3	0.0137281
1719	FAM181B	0.0137259
1720	PRKG2	0.0137259
1721	MRPL30	0.0137166
1722	AXIN2	0.0137057
1723	CADM3	0.0136998
1724	TCP11	0.0136998
1725	GPR150	0.0136988
1726	SEMA6C	0.0136966
1727	MFAP3	0.013685
1728	COG3	0.013684
1729	ZNF211	0.0136818
1730	FUT4	0.0136811
1731	TM2D3	0.0136602
1732	FAM241B	0.0136493
1733	HEATR9	0.0136223
1734	TM4SF4	0.0136209
1735	PWP2	0.0136161
1736	PRH2	0.0136015
1737	BMP6	0.0135888
1738	SNX30	0.0135853
1739	C16orf96	0.0135774
1740	CCDC120	0.0135666
1741	KCNIP3	0.0135636
1742	TMEM217	0.0135613
1743	ELOA2	0.0135598
1744	PPME1	0.0135535
1745	METTL24	0.0135441
1746	XPO5	0.0135438
1747	ZNF274	0.0135339
1748	GALNT11	0.0135258
1749	ERCC8	0.0135155
1750	SEC31A	0.0135117
1751	CALHM1	0.0134979
1752	CDS1	0.0134943
1753	RCN2	0.0134931
1754	PCDHGC3	0.0134893
1755	PPP1R16A	0.0134689
1756	RSPH1	0.0134657
1757	BCL9	0.0134632
1758	HBP1	0.0134594
1759	EFCAB13	0.0134444
1760	TGIF2	0.0134369
1761	PHOX2B	0.0134187
1762	OR52N4	0.0134187
1763	TPP1	0.0134172
1764	R3HDM2	0.0134146
1765	TMEM222	0.0134131
1766	TSPAN7	0.0134059
1767	SLC35E4	0.0133855
1768	TDRD12	0.0133841
1769	TRIM27	0.0133785
1770	SIPA1L2	0.0133779
1771	CHRNB2	0.0133688
1772	ACRBP	0.0133688
1773	GRIN1	0.0133671
1774	ZNF35	0.0133664
1775	ZNF286A	0.0133627
1776	IL23R	0.0133624
1777	KLHL14	0.0133581
1778	CD302	0.0133543
1779	VPS33A	0.0133532
1780	DZIP1L	0.0133429
1781	ELOVL2	0.0133333
1782	NCR3LG1	0.0133304
1783	RCAN1	0.0133288
1784	ISL1	0.0133156
1785	EFCAB8	0.0133093
1786	FUT9	0.0133034
1787	USP15	0.0132832
1788	PCDH9	0.0132622
1789	B3GAT3	0.013259
1790	FCHO2	0.0132574
1791	CLK1	0.0132544
1792	RPL38	0.0132538
1793	F8	0.0132523
1794	PHYHD1	0.0132474
1795	GOLGA6L2	0.0132462
1796	ARHGEF4	0.0132454
1797	ANKRD28	0.0132392
1798	GPR137C	0.0132095
1799	GABBR2	0.0132085
1800	CAPN8	0.0132073
1801	MSH6	0.0131973
1802	P2RY1	0.0131933
1803	SLCO4A1	0.0131918
1804	DOK7	0.0131915
1805	IP6K3	0.0131831
1806	TEX47	0.0131831
1807	DNAH14	0.0131768
1808	MIGA1	0.0131689
1809	NKAPL	0.0131649
1810	EPHB2	0.0131617
1811	SLC25A41	0.0131581
1812	MAGEA11	0.0131577
1813	POU5F1B	0.0131573
1814	EIF4G1	0.0131568
1815	IGF2BP2	0.0131558
1816	L3HYPDH	0.0131472
1817	MZF1	0.0131384
1818	GFI1	0.0131296
1819	NCMAP	0.013124
1820	TSPAN2	0.0131224
1821	ZNF654	0.0131177
1822	MTR	0.0131135
1823	TRPM6	0.013112
1824	TUBAL3	0.013112
1825	CXCR6	0.0131083
1826	PPP1R3E	0.0130842
1827	PIK3C2A	0.0130779
1828	POLR3H	0.0130715
1829	DDX55	0.0130705
1830	APOBEC3D	0.0130608
1831	METTL6	0.0130528
1832	CUEDC2	0.013044
1833	CRTC1	0.0130434
1834	REPIN1	0.0130334
1835	MGAT4C	0.0130333
1836	ACADSB	0.0130272
1837	GLRA3	0.0130228
1838	CLEC12A	0.0130199
1839	CDV3	0.0130142
1840	EPOR	0.0130122
1841	WDPCP	0.0130116
1842	RWDD2B	0.013008
1843	ZNF665	0.0130068
1844	TTC9	0.0129987
1845	CYP2C18	0.0129986
1846	ZSWIM4	0.0129901
1847	ITM2C	0.012985
1848	SPINT1	0.0129824
1849	SLC26A1	0.0129758
1850	TRIM2	0.01297
1851	MPV17	0.0129603
1852	SDHAF4	0.0129562
1853	RPL3	0.0129528
1854	KXD1	0.0129515
1855	CSF2	0.0129496
1856	TTC7B	0.0129443
1857	CCDC178	0.0129385
1858	SFT2D3	0.0129279
1859	SCG3	0.0129264
1860	GUSB	0.0129219
1861	SPTSSB	0.0129212
1862	PTOV1	0.0129046
1863	GAREM1	0.0128995
1864	NPIPB2	0.0128932
1865	GSTA2	0.0128929
1866	STAP2	0.0128898
1867	C1QTNF6	0.0128889
1868	CFAP36	0.0128733
1869	TNNI3K	0.0128614
1870	WDR11	0.0128566
1871	STK10	0.0128415
1872	COX19	0.0128288
1873	MBOAT7	0.012824
1874	HOXB2	0.0128187
1875	LIPE	0.0128158
1876	MCMBP	0.0128046
1877	CHRNA10	0.012804
1878	ABCA10	0.0128023
1879	CAPS2	0.0127988
1880	TRIM25	0.012789
1881	PCSK4	0.0127871
1882	OR9G4	0.0127838
1883	CDK9	0.0127797
1884	PAXBP1	0.0127755
1885	TNR	0.012766
1886	PRSS38	0.012766
1887	ZNF205	0.0127645
1888	NHLH1	0.0127617
1889	TBC1D10A	0.0127528
1890	ULK1	0.012751
1891	CT45A10	0.0127401
1892	OCRL	0.0127371
1893	C1QA	0.0127302
1894	PPP1R10	0.0127293
1895	ADAM10	0.0127272
1896	BTN3A2	0.0127261
1897	SYT12	0.0127242
1898	RPH3AL	0.0127222
1899	PMM2	0.0127157
1900	BORCS5	0.0127077
1901	VPS36	0.0127067
1902	WDR37	0.0127065
1903	PXMP2	0.0127056
1904	SPTY2D1	0.0127006
1905	KCNJ14	0.0126995
1906	SLC34A3	0.0126986
1907	USP50	0.0126938
1908	TMEM81	0.0126919
1909	BIVM	0.0126753
1910	PROZ	0.0126741
1911	F12	0.0126732
1912	EN1	0.012654
1913	RFTN2	0.0126533
1914	SUN3	0.0126497
1915	VEGFB	0.0126456
1916	TMEM147	0.0126395
1917	KIAA0930	0.012632
1918	VWA7	0.0126313
1919	TMEM250	0.0126301
1920	MATN2	0.0126293
1921	KLHL23	0.0126266
1922	DENND6B	0.0126154
1923	TSPAN12	0.0126152
1924	ADAMTS13	0.0126124
1925	ICOSLG	0.0126107
1926	FBXO24	0.0126094
1927	LYVE1	0.0126032
1928	EPB41L4B	0.0125988
1929	ZDHHC1	0.0125945
1930	TBC1D2B	0.0125874
1931	POLB	0.0125652
1932	ACOXL	0.0125579
1933	HOXA7	0.0125568
1934	CDR2L	0.0125524
1935	TLE6	0.0125505
1936	GRHL2	0.0125447
1937	MRM3	0.0125369
1938	OSBPL8	0.0125341
1939	KCNB2	0.0125327
1940	LCA5L	0.0125284
1941	IFI44	0.0125267
1942	CKMT2	0.0125253
1943	TPTE2	0.0125253
1944	LIX1	0.0125186
1945	LACTB2	0.0125136
1946	MED22	0.0125116
1947	TMEM170B	0.0125037
1948	BMP3	0.0125032
1949	CD34	0.0124932
1950	KANK1	0.0124825
1951	MANBA	0.0124825
1952	TMEM74B	0.0124807
1953	SERPINB13	0.0124796
1954	ALG5	0.0124773
1955	MLLT10	0.0124762
1956	LRIF1	0.0124711
1957	ZSCAN12	0.0124704
1958	TOMM34	0.0124604
1959	PLXNA3	0.0124603
1960	SLC2A4RG	0.0124545
1961	FSTL4	0.0124533
1962	SMIM30	0.0124502
1963	UNC93B1	0.0124486
1964	FKBP11	0.0124428
1965	BCKDK	0.0124303
1966	HCST	0.0124301
1967	FAF2	0.0124291
1968	TM9SF3	0.0124226
1969	TEKT3	0.0124095
1970	TMTC1	0.0124059
1971	AHRR	0.0123967
1972	WASL	0.0123933
1973	DHX29	0.0123911
1974	CLCN2	0.0123896
1975	C2orf42	0.0123634
1976	NSMF	0.0123624
1977	ATP1B2	0.0123512
1978	ACSBG1	0.0123468
1979	LPAR6	0.0123366
1980	MSI1	0.0123257
1981	PCGF6	0.0123255
1982	ARVCF	0.012313
1983	E2F1	0.0123017
1984	SNED1	0.0122911
1985	SPDYE16	0.0122884
1986	GATA4	0.0122855
1987	VWDE	0.0122832
1988	SLAMF6	0.01228
1989	ACTR1B	0.0122765
1990	NADSYN1	0.0122691
1991	JRKL	0.0122558
1992	OR2A5	0.0122542
1993	RNF130	0.0122515
1994	PROX2	0.0122511
1995	PDC	0.0122307
1996	TET1	0.0122291
1997	A3GALT2	0.0122136
1998	PHLDA2	0.0122128
1999	PCYOX1L	0.0122038
[truncated: 12,651 more rows]
