# Supplementary material for: Combination of anlotinib with immunotherapy enhanced both anti-angiogenesis and immune response in high-grade serous ovarian cancer
Source: Front Immunol. 2025 Apr 7;16:1539616. doi: 10.3389/fimmu.2025.1539616 (PMC12009696; doi:10.3389/fimmu.2025.1539616)
Supplement: Supplementary file 1 [file DataSheet1.zip › Data for Peer Review Only/Dysfunctional and cytotoxic score analysis/CTLA4_score.xlsx]

## Sheet: CTLA4_score
	genename	cor.value
1	CTLA4	1
2	RGS1	0.148497
3	DUSP5	0.145605
4	ID2	0.121182
5	DUSP4	0.110517
6	GEM	0.103201
7	FOSL2	0.101547
8	TIGIT	0.0937514
9	TNFAIP3	0.0931288
10	PRDM1	0.0914795
11	CXCL13	0.0911646
12	NAMPT	0.0895881
13	PHLDA1	0.0888368
14	BTG1	0.0875097
15	HAVCR2	0.0873418
16	RGS2	0.0866286
17	ICOS	0.0863795
18	NFKBIZ	0.083462
19	RHOB	0.0821678
20	DUSP10	0.0806711
21	CTNNB1	0.0797764
22	SAMSN1	0.0787056
23	MYO7A	0.0782436
24	ZNF331	0.0782063
25	NR4A2	0.0741945
26	RAB27A	0.0738507
27	ZC3H12A	0.0726073
28	CCL3	0.0718856
29	SRGN	0.0716145
30	IL2RB	0.0711558
31	GZMB	0.0701809
32	PELI1	0.0697778
33	CCND2	0.0697078
34	UBC	0.0693365
35	SLC7A5	0.0688957
36	CD164	0.0681816
37	KRT86	0.0667022
38	CREM	0.0663296
39	APOBEC3G	0.0663007
40	JUND	0.0654964
41	CCNK	0.0653286
42	ENTPD1	0.0652502
43	MSN	0.0649868
44	VCAM1	0.0645942
45	SH2D2A	0.0641338
46	CSF1	0.0640267
47	DUSP16	0.0634361
48	HERPUD1	0.0633285
49	ZFP36	0.0630855
50	TFRC	0.0628787
51	ASXL2	0.0621443
52	RGCC	0.0621249
53	HEG1	0.0618798
54	AKAP5	0.0615758
55	HBP1	0.0615337
56	MAF	0.0612288
57	ODC1	0.060215
58	CLK1	0.0598821
59	KPNA2	0.0595195
60	HSP90AA1	0.0590185
61	HSPH1	0.0588447
62	KLRD1	0.0584463
63	MACO1	0.0579109
64	ATP6V1B2	0.05786
65	GNPTAB	0.0575767
66	SMC4	0.0573842
67	TNFSF4	0.0567052
68	EPSTI1	0.0560566
69	RASGEF1B	0.0560308
70	YWHAH	0.0559983
71	TNFRSF9	0.0558062
72	PIM3	0.0557553
73	RPL6	0.0555932
74	CTSW	0.0555467
75	DUSP2	0.0554072
76	RAB3GAP1	0.0552428
77	GHITM	0.055189
78	SDC4	0.0550706
79	NAP1L1	0.05493
80	OAZ1	0.0548018
81	BHLHE40	0.0546922
82	MT2A	0.0545361
83	APOBEC3C	0.0541035
84	CCNI	0.0540138
85	UBE2F	0.0538041
86	SAP18	0.0535104
87	TAX1BP1	0.0534474
88	BANF1	0.0533229
89	NUCKS1	0.0532969
90	RPL15	0.0532273
91	PDCL3	0.0530136
92	CAPZA1	0.0530086
93	KDM6B	0.0528653
94	LAYN	0.0528429
95	GABPB1	0.0526245
96	TMEM33	0.052582
97	IFI16	0.052416
98	EIF4A2	0.0522761
99	TSPAN13	0.0521599
100	IFI6	0.052105
101	CXCR4	0.0519112
102	RASSF5	0.051908
103	DNAJA1	0.0518932
104	FBXO5	0.0518837
105	YWHAB	0.0518271
106	ZFP36L2	0.0518223
107	KIR2DL4	0.0516945
108	FYN	0.0515707
109	TTYH3	0.0515166
110	NACA	0.0514582
111	TIMD4	0.051451
112	BTBD1	0.0514091
113	HINT1	0.0513969
114	ZC3H12C	0.0512143
115	GATA3	0.051147
116	HNRNPA3	0.0511115
117	TENT5C	0.0510467
118	PNRC1	0.0510384
119	XRN2	0.0509472
120	SRSF7	0.0508114
121	CAMK1	0.050633
122	CLEC2D	0.0504503
123	NFE2L2	0.0502765
124	STK17B	0.0501916
125	LMO4	0.0495517
126	NR3C1	0.049431
127	CHST12	0.0492845
128	KLRC1	0.0491268
129	TERF2IP	0.0489529
130	TNRC6A	0.0488691
131	NDFIP2	0.0488324
132	GBP5	0.0488116
133	SPEN	0.0487997
134	NFIL3	0.0487898
135	CSRNP1	0.0487629
136	CAPRIN1	0.0487534
137	EIF1B	0.0487311
138	TAP1	0.0486534
139	TROAP	0.0483385
140	CDKN1A	0.0482853
141	ZEB2	0.048285
142	OAS3	0.0482363
143	CCDC117	0.0481792
144	NPM1	0.0481615
145	LAIR2	0.048017
146	PTPRJ	0.0476094
147	EIF4G2	0.0475936
148	SUSD6	0.0473928
149	SLA	0.0473357
150	ARL6IP1	0.0473235
151	SQSTM1	0.0472365
152	SERF2	0.0471399
153	PDCD1	0.0470518
154	PKM	0.046963
155	TBL1X	0.0469543
156	HNRNPD	0.0469507
157	SPAG9	0.0469395
158	LBH	0.0469332
159	CRIM1	0.0466443
160	FAS	0.04654
161	SOD1	0.0464624
162	STMN1	0.0461741
163	SENP1	0.0461531
164	JUN	0.0460381
165	SELENOK	0.0459811
166	POLR1D	0.045957
167	HMGB2	0.0457995
168	TNFRSF18	0.0457979
169	CSNK2B	0.0456105
170	RRM2	0.045598
171	CKS2	0.0455944
172	CPXM1	0.0454441
173	DYNLT1	0.0453919
174	GGCT	0.0453733
175	BRD2	0.0452987
176	ZBTB1	0.0452359
177	PDIA3	0.0451852
178	PTP4A2	0.0451323
179	PAK1IP1	0.0451016
180	B3GNT2	0.0450808
181	FURIN	0.0450471
182	SUMO2	0.0449946
183	SZRD1	0.0449932
184	NASP	0.0449427
185	PLK2	0.0449229
186	ARL1	0.0448961
187	ISG15	0.0448525
188	GALNT1	0.0448455
189	HSPA8	0.0448281
190	MRPL1	0.0447367
191	SMAP2	0.0447085
192	ABCF1	0.0446609
193	ARF6	0.0445575
194	SLBP	0.0445303
195	FAM76B	0.0442982
196	PTRH2	0.0442487
197	ZBED2	0.0441537
198	IFFO1	0.0441434
199	HNRNPA2B1	0.044093
200	IGF2R	0.043959
201	HPGD	0.0439538
202	EMD	0.0439086
203	GGA3	0.0438705
204	PPP2R5A	0.043831
205	S100A11	0.0438149
206	HMGN2	0.0437891
207	COX7A2L	0.0437564
208	SURF4	0.0436863
209	URM1	0.0436763
210	DYNC1LI2	0.0436448
211	PLK4	0.0435959
212	TLR7	0.0435699
213	ARID5B	0.0435489
214	SLC27A2	0.0433714
215	MAPRE1	0.0432909
216	PCBP1	0.0432774
217	PTTG1	0.0432403
218	SERPINB9	0.0431774
219	ZPR1	0.0431576
220	NMU	0.0431405
221	LRRC8B	0.0431333
222	TNIP3	0.043113
223	PMAIP1	0.043086
224	CCL5	0.043063
225	GBP4	0.0430111
226	CDK6	0.0429317
227	SMS	0.0428828
228	ID3	0.0428166
229	ARL6IP5	0.0428108
230	RBX1	0.0427518
231	MTHFD2	0.0427037
232	BTG2	0.0426853
233	PTPN2	0.0426799
234	RCC2	0.0426483
235	FKBP1A	0.0426459
236	TMBIM6	0.0426424
237	PPIA	0.0426122
238	APIP	0.0425746
239	TNS3	0.0425618
240	TCP1	0.0425296
241	WNK1	0.042508
242	SFMBT1	0.0424827
243	ACSL4	0.0424118
244	ANP32E	0.0424089
245	PLEKHA2	0.042357
246	EMC7	0.0422936
247	BAX	0.0422786
248	WNK3	0.0422684
249	LBR	0.0421847
250	RASD1	0.0421805
251	PPM1A	0.042159
252	RAN	0.0421376
253	RINL	0.0421352
254	UBE2Z	0.0421212
255	SMARCA5	0.042097
256	ZNF329	0.0420963
257	OAS1	0.0420302
258	SPTAN1	0.04201
259	KHDRBS1	0.0419651
260	RPS6KA3	0.0419389
261	SBDS	0.0418934
262	DUSP1	0.0418761
263	MCL1	0.0418454
264	NUBP2	0.041692
265	SEMA4B	0.0416556
266	SLC5A6	0.04163
267	SLC38A2	0.041599
268	SEMA4D	0.0415128
269	VAMP5	0.0414771
270	SLC35D1	0.0414133
271	RAC1	0.0413963
272	PDE4A	0.0413866
273	PLCXD2	0.0413457
274	SLC12A8	0.0412025
275	GOLIM4	0.0411798
276	PRPF4	0.0410405
277	ACOT13	0.0410049
278	DND1	0.0409458
279	LMAN1	0.0409447
280	ETS1	0.0409181
281	CKAP2L	0.0408993
282	HTRA1	0.0408113
283	HAT1	0.0407507
284	ADO	0.0407233
285	NFATC4	0.0407055
286	VTI1B	0.0406777
287	G3BP2	0.0406452
288	GTF3C6	0.0406424
289	CDK12	0.04057
290	POU2AF1	0.0405485
291	ANP32A	0.0404853
292	SNRPD3	0.0404588
293	ATP5MC2	0.040391
294	GPN1	0.0403842
295	PSMD8	0.0403069
296	LRRC8C	0.0402511
297	NKG7	0.0402319
298	GGNBP2	0.0402291
299	ATP2A2	0.0402094
300	TAF13	0.0401886
301	KLHDC3	0.0401001
302	CMIP	0.0400176
303	PPIP5K1	0.0400126
304	SNX9	0.0399979
305	HNRNPR	0.0399849
306	ACTL6A	0.0399754
307	ARMC1	0.0399474
308	GBP1	0.0399234
309	ADGRG1	0.0398595
310	XRCC6	0.0398224
311	DNAJB9	0.0398162
312	SLA2	0.0398147
313	RHEX	0.0398116
314	MED8	0.0397927
315	DGKQ	0.039747
316	KIF20A	0.0397236
317	TBL1XR1	0.0396795
318	FOXO1	0.0396675
319	PTPN1	0.0396388
320	RBL1	0.0396293
321	ACTR3	0.0395948
322	CDC42	0.0395571
323	SGPP1	0.0395558
324	SEC61G	0.0395161
325	ZMAT1	0.0395038
326	JUNB	0.0394751
327	CSDE1	0.0393936
328	ITGAE	0.0393816
329	USP14	0.0393672
330	CKLF	0.039287
331	IKZF4	0.0392855
332	AGAP3	0.0392624
333	PGM2L1	0.0392152
334	MSI2	0.0391977
335	GNAI3	0.0391214
336	FAM120A	0.0391157
337	PON3	0.0390774
338	BIRC3	0.0390545
339	XPA	0.0390515
340	GORASP2	0.0390323
341	MED1	0.0390277
342	RHOH	0.0390213
343	CCNT1	0.0390119
344	DDRGK1	0.0389294
345	GALM	0.0388709
346	SLC3A2	0.038854
347	AGBL2	0.0388369
348	DDX3Y	0.0388149
349	CMYA5	0.0387804
350	STOML2	0.0387624
351	FIBIN	0.0387442
352	MTPN	0.0387419
353	HSP90AB1	0.0387241
354	PHEX	0.0387183
355	CNOT7	0.0386901
356	NEDD1	0.0386873
357	UBE2C	0.0386578
358	MACF1	0.0386017
359	KRAS	0.0385274
360	NDUFA4	0.0385246
361	ACTB	0.0384994
362	SLC35A3	0.0384801
363	LYST	0.0384658
364	KDELR1	0.038454
365	MORF4L1	0.0384445
366	TP53INP2	0.0384381
367	CAMTA1	0.0384273
368	UBE2R2	0.0384212
369	PSMD7	0.038416
370	OLA1	0.038415
371	BET1	0.0384113
372	ICMT	0.0383874
373	SOCS1	0.0383452
374	TPM4	0.0383404
375	KIF18B	0.0383381
376	TRIP12	0.0383125
377	LARP4B	0.0383082
378	ARHGEF6	0.038268
379	SOCS3	0.0382524
380	MRPL51	0.0382
381	NUP50	0.0381834
382	IRS2	0.0381341
383	ITM2A	0.0381304
384	HDAC3	0.0381245
385	INIP	0.0380772
386	HNRNPUL1	0.0380761
387	RSRC2	0.038055
388	RIC8A	0.0380407
389	API5	0.0380063
390	SMIM24	0.0379962
391	TXN2	0.037956
392	ITGB2	0.0379336
393	NCAPH	0.0378944
394	ACOT7	0.0378089
395	NCL	0.0377909
396	RHBDD2	0.0377857
397	KCNQ3	0.0377786
398	SYCP2	0.037753
399	CCDC69	0.037701
400	MELK	0.037694
401	LARP1	0.0376448
402	NUSAP1	0.0376312
403	COPB2	0.0376116
404	IFI35	0.0375903
405	MRPL41	0.0375338
406	AGFG1	0.0375279
407	FXR1	0.0374883
408	PLSCR1	0.0374775
409	RAB11B	0.0374753
410	CRKL	0.0374594
411	DEDD2	0.0374584
412	ADAR	0.0374151
413	GNPAT	0.0373886
414	SPAG5	0.0373824
415	ERMP1	0.0373063
416	CLEC2B	0.037296
417	CHST11	0.0372555
418	INCENP	0.0372513
419	ASL	0.0372406
420	ZEB1	0.0372124
421	DNAJC1	0.0371668
422	BRK1	0.0371643
423	MXD1	0.0371566
424	SRGAP2	0.0371371
425	PHTF1	0.0371215
426	TXK	0.0371202
427	CD8A	0.0371148
428	KIF2C	0.0371016
429	R3HDM1	0.0370782
430	AGO2	0.0370761
431	NUMB	0.0370564
432	CDKN3	0.0370446
433	MMP24OS	0.0370369
434	IL2RA	0.0369735
435	OIP5	0.0369572
436	ZNF584	0.0369244
437	CMTM6	0.0369085
438	CBLB	0.0368987
439	CCL18	0.0368889
440	ZNF613	0.0368802
441	NDUFB6	0.036873
442	HERC5	0.0368652
443	IL2RG	0.0368595
444	ZC4H2	0.036793
445	SPINT1	0.0367619
446	MYL6	0.0367604
447	ULK3	0.0366614
448	C1RL	0.0366127
449	RHPN1	0.036582
450	RNF139	0.0365591
451	ARHGAP29	0.0365345
452	EIF1	0.0365048
453	CHMP4A	0.0364181
454	NME3	0.0363813
455	METRNL	0.0363557
456	NFKBIA	0.0363474
457	ALKBH1	0.0363418
458	FAM107B	0.0363257
459	TIMMDC1	0.0363239
460	ARF1	0.0363069
461	PURB	0.0362937
462	NOL11	0.0362908
463	RAB1A	0.036282
464	MGRN1	0.0362801
465	ARPC4	0.0362655
466	DNMT1	0.036253
467	OBSL1	0.0362341
468	CARHSP1	0.0362268
469	DGCR8	0.036214
470	RAB6A	0.0361818
471	GNG5	0.0361691
472	TMX1	0.0361674
473	KMT2E	0.0361501
474	GPAT4	0.0361479
475	ATP5MC3	0.0361372
476	CREB5	0.0361142
477	PLA2G4C	0.0361081
478	INTS11	0.0361079
479	MUC5AC	0.0360745
480	KEAP1	0.0360728
481	IPO7	0.0360527
482	ZSWIM1	0.0360431
483	ANP32B	0.0360158
484	GABARAPL2	0.0360065
485	HAUS6	0.0360047
486	SEC62	0.0359806
487	SNAPIN	0.0359562
488	DISP2	0.0359504
489	GMFG	0.0359431
490	MRPL33	0.0359245
491	AFAP1L2	0.0359229
492	MTMR6	0.0359158
493	ERI1	0.0359078
494	CDK16	0.035906
495	NAP1L4	0.0358939
496	G3BP1	0.0358876
497	TAX1BP3	0.0358767
498	SLC30A3	0.0358545
499	MTR	0.035832
500	SON	0.0358287
501	PPP1R3D	0.0358065
502	DCAF7	0.0357936
503	TCEAL8	0.0357576
504	ARL8B	0.0357541
505	RAP1B	0.035733
506	ESF1	0.0357218
507	TIMM17A	0.0357172
508	FAM200B	0.0357101
509	EP300	0.0356683
510	TTC17	0.0356667
511	ATL1	0.0356389
512	CSRP2	0.0356322
513	NOLC1	0.0356238
514	BCAP31	0.0356134
515	PGAM1	0.03561
516	ERP44	0.0355893
517	PIN1	0.0355778
518	TUBA1B	0.0355643
519	RAB7A	0.0355508
520	AP2M1	0.0355507
521	PITPNM2	0.035541
522	IRAK1	0.0355082
523	PTPRE	0.035508
524	SH3BGRL3	0.0354767
525	IL10RA	0.0354686
526	TUBB	0.035458
527	DNASE1L2	0.0354553
528	GRK2	0.0354447
529	CTSD	0.0354427
530	TAB1	0.0354263
531	JOSD1	0.0354251
532	TANK	0.0354164
533	ETV2	0.0354022
534	MCAM	0.0353918
535	C17orf58	0.0353889
536	CNTROB	0.0353863
537	NUP37	0.0353739
538	SIRPG	0.0353728
539	ELF1	0.0353562
540	FAM89B	0.0353504
541	SPATA20	0.0353396
542	ZNF131	0.0353278
543	SET	0.0352897
544	KANK1	0.0352722
545	VPS11	0.0352715
546	ATXN2L	0.0352133
547	EMC6	0.0351942
548	FYB1	0.0351806
549	UBE2N	0.0351796
550	RPLP1	0.0351607
551	GNB1	0.0351538
552	STX17	0.0351426
553	PALMD	0.0351369
554	TMEM179B	0.0351317
555	OASL	0.0351313
556	SFPQ	0.0350434
557	MKI67	0.0350297
558	TSPAN5	0.035019
559	PTCH1	0.0349577
560	STAT1	0.0349495
561	ZKSCAN4	0.0348913
562	CDK1	0.0348887
563	CYBRD1	0.0348767
564	RABGAP1L	0.0348672
565	LAG3	0.0348648
566	PPP4R2	0.0348349
567	VEGFB	0.0348247
568	USP22	0.0347897
569	FNDC3B	0.0347473
570	SSBP1	0.0347138
571	CALM1	0.0347039
572	MAP4K2	0.0346952
573	RNF41	0.0346892
574	CD99L2	0.0346783
575	ING2	0.03465
576	SBF1	0.0346406
577	SELENOF	0.0346148
578	MIER1	0.0345988
579	ATF1	0.0345956
580	PARK7	0.0345778
581	ZC3H4	0.0345608
582	HMGN1	0.0345548
583	UBTF	0.0345397
584	PRF1	0.0345319
585	HNRNPM	0.0345094
586	CACNA1B	0.0344826
587	CCDC66	0.0344716
588	MCTP2	0.034464
589	STK16	0.0344476
590	LCP1	0.0344425
591	ATP8B4	0.0344373
592	SAT1	0.0344361
593	CD2	0.0344255
594	UBB	0.0344109
595	PTPN22	0.034367
596	NFATC3	0.0343528
597	PLEKHA3	0.0343465
598	FKBP1B	0.0343393
599	RCAN1	0.0343303
600	CIP2A	0.0343283
601	CFL1	0.0343263
602	ATP1B3	0.0343242
603	MEF2A	0.0342985
604	TFDP1	0.034296
605	RNF26	0.0342942
606	GSN	0.0342625
607	IL1RAP	0.0342472
608	NSD3	0.0342468
609	ZXDB	0.0342199
610	PTHLH	0.0341817
611	NUF2	0.0341562
612	RAB24	0.034122
613	ATP6AP2	0.0341151
614	PSD	0.0340973
615	TIPRL	0.0340932
616	ATN1	0.0340919
617	PTMS	0.0340551
618	MPDU1	0.034051
619	FCER1G	0.0340251
620	HCFC1	0.0340247
621	USP48	0.034019
622	UCN3	0.0340048
623	UAP1L1	0.0339916
624	NAA15	0.0339602
625	RGS13	0.0339509
626	BTG3	0.033949
627	EIF4G1	0.0339379
628	STAT3	0.0338975
629	ZNHIT3	0.0338261
630	MCOLN2	0.0338254
631	COPA	0.0338209
632	MARK4	0.0338132
633	COX7C	0.033808
634	B2M	0.0338028
635	MRPL24	0.0337719
636	BRD3	0.0337718
637	C3orf52	0.0337609
638	DUT	0.0337466
639	PVR	0.0337335
640	SAMD4B	0.0337056
641	CD38	0.0336999
642	SREBF2	0.0336835
643	CD69	0.0336672
644	DDX19A	0.0336451
645	PIP5K1B	0.033635
646	SLC25A27	0.0336324
647	RAB9B	0.0336148
648	CNTRL	0.0336072
649	WDR83OS	0.0335975
650	LITAF	0.0335701
651	PWWP2A	0.0335575
652	SESN2	0.0335368
653	POU2F2	0.0335258
654	MYO15A	0.0335107
655	ALKBH5	0.0335095
656	ZNF281	0.0335012
657	SARAF	0.0334987
658	HK2	0.0334986
659	UQCRH	0.0334854
660	PSME2	0.0334731
661	CENPF	0.0334273
662	NCR1	0.0333954
663	HMMR	0.0333919
664	PARD6G	0.0333734
665	KDELR3	0.0333725
666	EIF1AX	0.0333703
667	AP4E1	0.0333486
668	PIGH	0.0333163
669	ASCC1	0.0332913
670	MGST3	0.0332753
671	SNRNP25	0.0332738
672	PI4KB	0.0332281
673	ITGA9	0.0331859
674	MCM5	0.0331779
675	ERCC6L2	0.033167
676	SMC2	0.0331618
677	ZNF250	0.0331458
678	FAM168B	0.033144
679	NUP210	0.0331368
680	TBCC	0.0331107
681	LZTS1	0.033106
682	ITGA1	0.033087
683	STK4	0.0330662
684	CCDC12	0.0330442
685	CDV3	0.0330383
686	ATP6V0E1	0.033023
687	TRAF5	0.03302
688	MRPL18	0.0330186
689	POLR2A	0.0329958
690	RANBP1	0.0329891
691	TNIP2	0.0329877
692	COPS7B	0.0329615
693	EEF1D	0.0329606
694	GLCCI1	0.0329336
695	PPP1R18	0.0329294
696	CENPE	0.0329105
697	ATP6V1D	0.032905
698	BARD1	0.0329009
699	CMPK2	0.0329008
700	PSMD14	0.0328568
701	STX11	0.0328501
702	E2F2	0.0328322
703	C21orf91	0.0328215
704	ZNF212	0.0327976
705	ZNFX1	0.0327969
706	CDKAL1	0.0327656
707	OGFOD1	0.0327558
708	JARID2	0.0327506
709	TOX	0.0327058
710	MEA1	0.0326979
711	CAPZB	0.0326644
712	USB1	0.0326528
713	MSH3	0.0326461
714	SLC9A8	0.0326435
715	CHCHD2	0.0326373
716	ZNF180	0.0326248
717	INTS1	0.0326114
718	MED13L	0.0325882
719	EIF4A3	0.0325864
720	GALNT2	0.0325857
721	UBE2S	0.0325577
722	PRDX3	0.0325548
723	SERPINB6	0.0325426
724	AREG	0.0325392
725	SGK1	0.0325263
726	MPP1	0.0325107
727	LRBA	0.0325078
728	CDK8	0.0324984
729	TRANK1	0.0324536
730	PSMB1	0.0324514
731	FAM98B	0.0324437
732	COX5A	0.0324432
733	DLD	0.0324373
734	SLC9A3	0.0323963
735	PI4K2B	0.0323853
736	FAM234B	0.0323632
737	SLC25A5	0.0323593
738	KMT2A	0.0323454
739	DIABLO	0.0323401
740	LSM3	0.0323388
741	BLZF1	0.0323364
742	RBM45	0.0323154
743	GPR108	0.0322782
744	SCN8A	0.0322605
745	MEPCE	0.0322578
746	INPP1	0.0322185
747	PDIA4	0.032217
748	SRGAP3	0.0322114
749	SMCR8	0.032151
750	IVNS1ABP	0.0321368
751	DLG3	0.0321324
752	TAP2	0.0321063
753	IPO5	0.0321016
754	REXO1	0.0320405
755	GLIPR1	0.0320365
756	USP21	0.0320141
757	SRSF3	0.0320086
758	BCL3	0.0320072
759	MYO1E	0.0320004
760	GLT8D1	0.0319986
761	VPS4B	0.0319862
762	FAM229B	0.0319658
763	FBXW7	0.0319563
764	NAB1	0.0319332
765	TUBGCP5	0.0319109
766	SLF2	0.0319083
767	TRMU	0.0318987
768	HNRNPF	0.0318616
769	RASSF3	0.0318573
770	PDZD2	0.0318481
771	UFC1	0.0318319
772	DCXR	0.0318249
773	LIG3	0.0318183
774	DPF2	0.0318104
775	RHOA	0.0317852
776	FOSL1	0.031774
777	LMNB1	0.0317697
778	BCL2L12	0.0317508
779	TOP2A	0.0317478
780	SSU72	0.0317249
781	ATP5ME	0.031706
782	MRPS10	0.0316972
783	RNF215	0.0316816
784	THNSL1	0.0316803
785	KCTD20	0.0316784
786	TAB3	0.0316741
787	GBE1	0.0316487
788	NRBP1	0.0316372
789	LRP8	0.0316299
790	PTPN3	0.0316238
791	MZB1	0.0316228
792	HMGB1	0.0315862
793	NOC4L	0.0315822
794	XRN1	0.0315647
795	RNF19B	0.0315532
796	AP1G1	0.0315321
797	IDS	0.0315287
798	SH2D1A	0.0314405
799	SNX6	0.0314351
800	RFC1	0.0313646
801	CMTR1	0.0313625
802	ORMDL3	0.0313308
803	KBTBD6	0.0313145
804	FBXL5	0.0312975
805	PRKCZ	0.0312818
806	DDX5	0.0312778
807	CETN3	0.0312545
808	RCOR3	0.0312305
809	IFT81	0.031216
810	FCRL3	0.0312086
811	SNRPG	0.0312043
812	PSMB3	0.0311995
813	KIF15	0.0311924
814	SLC20A1	0.0311849
815	TADA1	0.0311828
816	CDCA2	0.0311794
817	RPS26	0.0311703
818	GSK3B	0.0311589
819	GAPDH	0.0311359
820	MUC17	0.0311267
821	EPN2	0.0311136
822	SLC25A36	0.0311095
823	CLDND1	0.0310826
824	CNOT1	0.03106
825	NHS	0.0310573
826	TSC22D3	0.0310218
827	CGGBP1	0.0310179
828	SLC37A3	0.0310131
829	MBOAT7	0.0310031
830	ATXN1	0.0309943
831	RFNG	0.0309685
832	SGMS1	0.0309579
833	NAP1L5	0.0309435
834	HSD11B1L	0.0309428
835	PTBP3	0.0309372
836	MTRF1L	0.030937
837	CMAS	0.0309052
838	NELFCD	0.0309034
839	MPG	0.0308981
840	AQP3	0.0308929
841	NAB2	0.0308677
842	CARD16	0.0308528
843	EFNB1	0.0308486
844	BCL10	0.0308468
845	LHB	0.0308237
846	SCX	0.030798
847	NUP205	0.0307974
848	FZD5	0.0307839
849	MBD6	0.0307699
850	IL1RN	0.0307594
851	ZFAND2B	0.0307585
852	TMEM59	0.0307512
853	ZBTB4	0.0307378
854	VASP	0.0307243
855	PAIP2	0.0307108
856	PIK3AP1	0.0307051
857	NCOR1	0.0306911
858	RAB3IL1	0.0306834
859	CIDEC	0.0306773
860	TWNK	0.0306478
861	CALR	0.0306041
862	ZNF3	0.0305913
863	UBE2H	0.0305832
864	LMCD1	0.030567
865	ENSA	0.0305088
866	CCDC96	0.0304926
867	CEBPB	0.0304811
868	NIM1K	0.0304756
869	SETX	0.0304472
870	EEF1AKMT3	0.0304317
871	RBM8A	0.0304301
872	PBK	0.0304217
873	CDC123	0.0304104
874	EID1	0.0303988
875	OSBPL7	0.0303733
876	ZCCHC2	0.0303468
877	NCAPG	0.0303427
878	DHFR	0.0303371
879	OST4	0.0302938
880	FRMD4B	0.0302767
881	SUCO	0.0302758
882	ACOT9	0.0302697
883	KIF3B	0.0302599
884	BTN2A2	0.0302453
885	IFIT3	0.0302335
886	C3orf33	0.0302314
887	SRRT	0.0302241
888	CWF19L1	0.0302209
889	RWDD1	0.0301789
890	PCGF5	0.0301705
891	WSB1	0.0301674
892	PRKAR1A	0.0301217
893	SLC39A1	0.0301147
894	GPI	0.0301019
895	SRSF2	0.0301001
896	ELL	0.0300983
897	RIOK2	0.0300898
898	UBA52	0.0300851
899	AURKB	0.0300654
900	IER5	0.0300645
901	GLS	0.0300539
902	TCTA	0.0300426
903	SLAMF8	0.0300409
904	PLS3	0.0300383
905	C16orf96	0.0300372
906	ASPRV1	0.0300368
907	MZT1	0.0300339
908	TNFRSF1B	0.0300312
909	MFAP1	0.0300308
910	RBM17	0.030028
911	ETF1	0.030016
912	CENPJ	0.0300113
913	CCDC82	0.0299868
914	METAP2	0.0299778
915	PHF7	0.0299713
916	ERICH1	0.029967
917	LSP1	0.0299518
918	TNFRSF4	0.0299491
919	ARHGDIB	0.0299218
920	LHFPL2	0.0299161
921	SAR1B	0.0299125
922	HSPB1	0.0298915
923	NLGN4Y	0.0298757
924	IL17RE	0.0298553
925	LRAT	0.0298523
926	TMSB4X	0.0298447
927	ZBTB39	0.0298412
928	UBXN1	0.0298385
929	EIF2S1	0.0298136
930	SPA17	0.0298089
931	UBE2J1	0.0297864
932	GTSE1	0.0297824
933	AP3S2	0.0297638
934	SNX10	0.0297631
935	ADAP1	0.0297387
936	PPP2CA	0.0297325
937	CPSF1	0.029726
938	RAD21	0.0297164
939	DGKZ	0.0297155
940	OR52N2	0.0297113
941	RPL4	0.0297029
942	NDUFB3	0.0297025
943	GNL3	0.0296977
944	KRR1	0.029692
945	CALM2	0.0296914
946	DLGAP5	0.029672
947	TMEM88	0.029665
948	MPST	0.0296218
949	DPAGT1	0.0296146
950	GEN1	0.0296062
951	IPMK	0.0296001
952	ERAL1	0.0295981
953	PJA2	0.0295952
954	SPATA7	0.0295849
955	RYBP	0.0295835
956	LCP2	0.0295778
957	ADAMTSL2	0.029576
958	RTRAF	0.02957
959	HIRA	0.0295672
960	ITPRIP	0.0295627
961	DERL3	0.0295514
962	NMUR1	0.0295481
963	RBM4B	0.0295468
964	CTXN2	0.0295294
965	KIAA1143	0.0295033
966	BOD1L1	0.029503
967	FUT2	0.0294988
968	EYA2	0.0294863
969	C12orf60	0.0294836
970	TSPYL1	0.0294751
971	ISCU	0.029475
972	DCAF17	0.0294704
973	CPNE1	0.0294513
974	TRIB1	0.0294304
975	PDCD7	0.0294187
976	PHOSPHO2	0.0294172
977	JTB	0.0293792
978	CAT	0.029377
979	MOB1A	0.0293753
980	HUWE1	0.0293716
981	TTPAL	0.0293673
982	CCDC127	0.0293482
983	TRAPPC3	0.029348
984	SEC61B	0.0293457
985	PRPF40A	0.0293404
986	MSX1	0.0293404
987	STARD7	0.0293323
988	SLC25A12	0.0293224
989	HTT	0.0293206
990	MAPK14	0.029313
991	ADTRP	0.0293046
992	GNA13	0.0293033
993	KPNA6	0.0292975
994	GNAS	0.0292899
995	HNRNPL	0.0292866
996	GPR137B	0.0292799
997	MCM3	0.0292785
998	TBC1D4	0.0292735
999	DCAF1	0.0292706
1000	STARD5	0.0292491
1001	NPIPA8	0.0292416
1002	ZNF674	0.0292357
1003	BCL2L11	0.0292338
1004	TYMS	0.0292281
1005	CASP10	0.0292109
1006	CYB5D2	0.0291761
1007	KAT2B	0.0291564
1008	MPDZ	0.0291544
1009	SLC2A3	0.0291472
1010	PTP4A1	0.0291456
1011	ENDOD1	0.0291445
1012	CHD4	0.0291413
1013	GPR89B	0.0291321
1014	HADHB	0.0291114
1015	KIF2A	0.0291099
1016	EEF1E1	0.0290998
1017	IQCG	0.029042
1018	CDC37	0.0290275
1019	EIF3D	0.0290272
1020	CENPA	0.0290271
1021	SPRY1	0.0290169
1022	EXOC3	0.0290074
1023	EXD3	0.0290015
1024	FZD4	0.0290005
1025	CNOT11	0.0289832
1026	MAP7D2	0.02898
1027	MAPK9	0.028928
1028	ATP5MF	0.0289218
1029	NOTCH1	0.0289044
1030	GJA1	0.0289018
1031	SUCLA2	0.0288966
1032	HNRNPA0	0.0288845
1033	OR11H4	0.0288496
1034	DHX38	0.0288379
1035	YWHAZ	0.0288369
1036	TNPO1	0.0288046
1037	RAPGEF2	0.0287841
1038	TMC6	0.0287769
1039	AKAP13	0.0287754
1040	BUD13	0.0287692
1041	CDCA4	0.0287671
1042	NUP160	0.0287579
1043	TGFB2	0.0287579
1044	CMBL	0.0287501
1045	ZNF717	0.02875
1046	GINM1	0.0287417
1047	TMEM200A	0.0287323
1048	WDHD1	0.0287282
1049	COX7A2	0.028722
1050	GRSF1	0.0287077
1051	ERCC4	0.0287059
1052	ADGRE5	0.0286673
1053	ZDHHC12	0.0286665
1054	SHROOM2	0.028655
1055	RDH5	0.0286482
1056	RAC2	0.0286383
1057	ZBTB46	0.0286308
1058	PDHX	0.0286043
1059	BATF	0.0285947
1060	HSPA14	0.0285735
1061	HSBP1	0.0285733
1062	ZFP62	0.0285432
1063	LGALS9	0.0285369
1064	CEBPZOS	0.0285323
1065	ARID4B	0.0285283
1066	HMGB3	0.0285282
1067	LPIN2	0.0285122
1068	SLC35B2	0.0285107
1069	ETAA1	0.0285087
1070	CTSC	0.0284995
1071	GADD45A	0.0284922
1072	TLN1	0.0284862
1073	TBC1D10B	0.0284847
1074	AFF4	0.0284835
1075	ACTN4	0.0284735
1076	DBI	0.0284513
1077	AGTPBP1	0.0284301
1078	AAGAB	0.0284245
1079	SLC39A13	0.0284174
1080	KCTD17	0.0283753
1081	EPC1	0.0283687
1082	DBN1	0.0283687
1083	PPP3R1	0.0283627
1084	ADAMTS15	0.0283523
1085	MED9	0.028352
1086	CLEC7A	0.0283516
1087	COG3	0.0283513
1088	USP15	0.0283443
1089	NFX1	0.0283372
1090	SYTL3	0.0283263
1091	ZNF778	0.0283247
1092	GBP2	0.0283222
1093	PLP2	0.0283217
1094	WDR90	0.0283121
1095	TEX12	0.0283034
1096	POLR2G	0.0282962
1097	BRWD1	0.0282735
1098	UBA3	0.0282407
1099	RHNO1	0.028236
1100	TM2D3	0.0282315
1101	SRSF10	0.028225
1102	TJAP1	0.0282092
1103	SEC23A	0.0281916
1104	ANKRD18A	0.0281885
1105	TSPAN33	0.0281871
1106	PPM1G	0.0281817
1107	RTKN2	0.0281791
1108	ZNF439	0.0281788
1109	ZCCHC9	0.0281728
1110	SMCO4	0.0281717
1111	ZNF404	0.0281535
1112	GNLY	0.0281366
1113	TSPO	0.0280938
1114	PCDHB16	0.0280898
1115	UBE2I	0.0280854
1116	SRP9	0.0280821
1117	ELAC2	0.0280788
1118	APMAP	0.028051
1119	C17orf99	0.0280486
1120	TMED9	0.028045
1121	DOK4	0.0280447
1122	ST3GAL5	0.0280242
1123	PCDH1	0.0280207
1124	C2CD2L	0.0279967
1125	DRAP1	0.027966
1126	DR1	0.0279653
1127	NECTIN2	0.0279642
1128	PPP2R5E	0.0279412
1129	BUB3	0.02794
1130	WTAP	0.0279357
1131	IKZF3	0.0279088
1132	NFKB2	0.0278998
1133	LMBRD2	0.0278997
1134	NR4A1	0.0278975
1135	CKS1B	0.0278895
1136	CEP290	0.0278819
1137	RABL6	0.0278676
1138	TSTD1	0.0278558
1139	SPPL3	0.0278551
1140	PCED1B	0.0278527
1141	COX6C	0.0278061
1142	NDEL1	0.0277998
1143	UAP1	0.0277933
1144	COQ7	0.0277769
1145	ANKRD35	0.0277714
1146	SNRPA	0.027758
1147	MAMLD1	0.0277574
1148	WAPL	0.0277554
1149	RAB5B	0.027755
1150	PSMB2	0.0277489
1151	TUBD1	0.0277423
1152	ZNF138	0.0277423
1153	ROCK2	0.0277371
1154	FBXO9	0.0277349
1155	IPO11	0.0276928
1156	UBASH3B	0.0276908
1157	KLHL6	0.0276847
1158	RAP1GDS1	0.0276806
1159	AAR2	0.0276703
1160	TESPA1	0.0276653
1161	DMD	0.0276568
1162	CCNB2	0.0276419
1163	RCBTB2	0.0276391
1164	NEMP1	0.0276366
1165	SLC25A3	0.0276365
1166	PRIM1	0.0276144
1167	PDE3B	0.0276128
1168	SSPN	0.0275884
1169	SLC25A19	0.027586
1170	UTP18	0.0275773
1171	TDG	0.0275727
1172	FAM131B	0.0275516
1173	GCC1	0.027546
1174	TLN2	0.0275141
1175	DOCK8	0.0275065
1176	STS	0.0274943
1177	PCYT1B	0.0274924
1178	RAE1	0.0274879
1179	TMLHE	0.0274834
1180	TRIM13	0.0274713
1181	OSGIN1	0.0274705
1182	ZNF366	0.0274705
1183	TMEM131	0.0274644
1184	CTR9	0.0274598
1185	SP1	0.0274595
1186	CHST7	0.0274589
1187	ATG9A	0.0274362
1188	PPP6R3	0.0274267
1189	ZCCHC4	0.0274171
1190	TBX21	0.0274156
1191	SPIN2A	0.0274132
1192	RPA4	0.0274064
1193	CDC14B	0.0273987
1194	CHMP5	0.0273867
1195	N4BP1	0.0273766
1196	SRBD1	0.027346
1197	PAM	0.0273457
1198	CEP97	0.0273424
1199	ZNF69	0.0273368
1200	ETFB	0.0273092
1201	CELSR1	0.0273039
1202	BTC	0.0272975
1203	ATP2A1	0.0272799
1204	ZNF85	0.0272751
1205	FGF23	0.0272716
1206	SAR1A	0.0272596
1207	NIPAL3	0.0272497
1208	SYAP1	0.0272449
1209	DDX54	0.0272412
1210	ZNF704	0.0272374
1211	PPID	0.0272221
1212	TRPS1	0.0272216
1213	C7orf50	0.0272138
1214	SCD5	0.0272064
1215	SMIM10L2A	0.0272004
1216	PUM2	0.0271891
1217	DTL	0.0271855
1218	SLC19A2	0.0271765
1219	CERS2	0.0271546
1220	YAF2	0.0271359
1221	SYT11	0.0271244
1222	KRT81	0.0271078
1223	ECT2	0.0271065
1224	MCMBP	0.0271016
1225	SLC25A41	0.0271009
1226	MCF2L	0.027097
1227	OXCT1	0.0270966
1228	GPR137	0.0270952
1229	ATP5MG	0.0270891
1230	LCK	0.0270787
1231	WBP2	0.0270604
1232	GPATCH8	0.0270574
1233	TMEM11	0.0270419
1234	KLHDC7B	0.0270339
1235	CD83	0.0270247
1236	USP1	0.0270187
1237	CENPN	0.0270149
1238	TPM3	0.0269973
1239	SELENOT	0.026996
1240	GCSAM	0.0269778
1241	CPXM2	0.0269735
1242	STYXL1	0.0269689
1243	HES2	0.0269669
1244	TXNL1	0.0269333
1245	AGO3	0.0269118
1246	GCSH	0.0268946
1247	CYP2U1	0.0268937
1248	OFD1	0.0268884
1249	PTPN12	0.0268774
1250	TIMM17B	0.0268756
1251	SLC2A14	0.0268614
1252	ACTR6	0.0268498
1253	SERTAD2	0.0268449
1254	ANKRD27	0.0268331
1255	TIMM23	0.0268318
1256	TMEM192	0.0268186
1257	PPP1CA	0.0268141
1258	UGP2	0.0268
1259	UBL5	0.0267974
1260	STIM2	0.0267964
1261	ACTR2	0.0267921
1262	TEX22	0.0267811
1263	FAM110A	0.0267806
1264	ZHX1	0.0267803
1265	SNX11	0.0267802
1266	F2RL2	0.0267727
1267	CEP44	0.026766
1268	RC3H1	0.0267601
1269	PSMC4	0.026746
1270	GEMIN4	0.0267409
1271	RPL10A	0.0267169
1272	GABBR2	0.0267149
1273	PRSS8	0.0267147
1274	KBTBD4	0.0267143
1275	SCNM1	0.0267015
1276	TUT7	0.0267005
1277	MAGT1	0.0266949
1278	ASPM	0.0266947
1279	HDGF	0.026693
1280	KDM1B	0.0266896
1281	WFIKKN1	0.0266708
1282	CDKN2AIPNL	0.0266559
1283	SLC10A4	0.0266469
1284	TTC5	0.0266375
1285	KAT6B	0.0266312
1286	PHTF2	0.0266223
1287	SLC35G2	0.0266185
1288	SRD5A1	0.0266144
1289	TBC1D7	0.0266061
1290	CAPN1	0.0266038
1291	ZBTB21	0.0266029
1292	KIR3DX1	0.0266027
1293	CCDC59	0.026601
1294	BCL7B	0.0265936
1295	MDGA2	0.0265667
1296	ST6GAL1	0.026558
1297	CDKN1B	0.0265302
1298	MED12	0.0265281
1299	REEP4	0.0265243
1300	DERA	0.0265126
1301	EXO5	0.026488
1302	CHEK1	0.0264823
1303	KIF21A	0.0264718
1304	DUSP8	0.0264703
1305	PTGES3	0.0264669
1306	CALU	0.0264666
1307	ZC3H13	0.0264495
1308	TMEM39B	0.0264426
1309	SRPRA	0.0264276
1310	POLE3	0.0264226
1311	ANG	0.0264177
1312	PLA2G2F	0.0264177
1313	FST	0.0264087
1314	AMZ2	0.0264049
1315	DELE1	0.0264026
1316	ADPGK	0.0264016
1317	BNIP2	0.0264011
1318	MASTL	0.0263922
1319	SLC30A1	0.0263895
1320	VPS13B	0.0263857
1321	ESCO1	0.0263798
1322	SUB1	0.0263678
1323	SRP54	0.0263674
1324	NUP133	0.0263658
1325	HTATSF1	0.0263088
1326	CCT4	0.026306
1327	OXA1L	0.0262952
1328	P2RY2	0.0262916
1329	ATP9A	0.0262869
1330	BIN3	0.0262776
1331	UBXN2B	0.0262623
1332	CATSPER1	0.0262616
1333	UHMK1	0.0262586
1334	ATP5F1B	0.0262428
1335	GLOD4	0.0262417
1336	LASP1	0.0262392
1337	SIX5	0.0262359
1338	FAM3C	0.0262316
1339	DCTN6	0.0262284
1340	ZSWIM6	0.0262046
1341	SRFBP1	0.0262007
1342	ZNF155	0.0262
1343	B4GALNT1	0.0261955
1344	PRDX5	0.0261835
1345	MAPKAP1	0.0261789
1346	PSMD5	0.0261783
1347	UCHL5	0.0261566
1348	JAK3	0.0261533
1349	C2orf69	0.0261453
1350	LMO7	0.0261398
1351	EGFLAM	0.026128
1352	ZNF304	0.0261241
1353	C3orf38	0.0261128
1354	TSPYL2	0.0260981
1355	YRDC	0.0260953
1356	GNAI2	0.026092
1357	RRP36	0.0260868
1358	C6orf120	0.0260814
1359	SFXN1	0.026074
1360	FAM204A	0.0260562
1361	EIF3A	0.0260532
1362	MAPK8	0.0260436
1363	NR1D1	0.0260431
1364	SEC61A2	0.0260266
1365	RSAD2	0.0260241
1366	CTNNA2	0.0260136
1367	EXOG	0.026012
1368	RPS19BP1	0.0260099
1369	TNFSF9	0.026002
1370	OS9	0.0260008
1371	TRAF3	0.0259981
1372	KCTD10	0.0259939
1373	PRDX2	0.0259777
1374	PLEKHS1	0.0259755
1375	ZBBX	0.0259755
1376	CNBD2	0.0259746
1377	FABP7	0.0259525
1378	METTL17	0.0259487
1379	GDE1	0.025943
1380	B4GALT3	0.025929
1381	WDFY3	0.025928
1382	HECTD3	0.0259273
1383	TIMP2	0.025915
1384	PNO1	0.0259009
1385	PIGC	0.025899
1386	REXO5	0.0258969
1387	KNL1	0.0258966
1388	GCLC	0.0258837
1389	CCDC150	0.0258806
1390	ZMIZ1	0.02587
1391	CLIC3	0.02586
1392	VPS37B	0.0258525
1393	DHX57	0.0258511
1394	POPDC2	0.0258493
1395	ZNF44	0.025846
1396	NANOS1	0.0258349
1397	ZNF776	0.0258227
1398	SDCBP	0.0258175
1399	WSB2	0.0258119
1400	ISCA1	0.0258079
1401	TIPARP	0.0258021
1402	RNPEP	0.0257969
1403	RRAGA	0.0257904
1404	NKAPD1	0.0257858
1405	RALGAPB	0.0257765
1406	UPK1A	0.0257691
1407	PTPRC	0.0257576
1408	SLC39A9	0.0257575
1409	PRKACB	0.0257561
1410	TSPAN14	0.025745
1411	CHCHD1	0.0257441
1412	GFOD1	0.0257415
1413	BDP1	0.0257332
1414	MDFIC	0.0257162
1415	IRF2	0.0257147
1416	RBMXL1	0.0257128
1417	DOCK2	0.0257081
1418	GMFB	0.0257025
1419	CCDC97	0.0256903
1420	VPS13C	0.0256859
1421	GPD1	0.0256858
1422	HCLS1	0.0256833
1423	ZNF506	0.0256728
1424	RCHY1	0.0256657
1425	MSL3	0.0256651
1426	MAP2K7	0.0256545
1427	NFE2L1	0.0256473
1428	ARMC10	0.0256303
1429	KIF4A	0.0256157
1430	TM7SF3	0.0256039
1431	NHLRC3	0.0256036
1432	HNRNPU	0.0256024
1433	TRIM62	0.0255769
1434	TFAM	0.0255738
1435	PHC3	0.0255721
1436	LHX3	0.0255541
1437	MAVS	0.0255504
1438	CCDC50	0.0255501
1439	TRPV3	0.0255472
1440	NLK	0.0255383
1441	TMX4	0.0255371
1442	NOS1	0.0255314
1443	BUB1B	0.0255299
1444	HADH	0.0255268
1445	DPY30	0.0255175
1446	CTSL	0.0255157
1447	POLR3B	0.0255136
1448	CRTAM	0.0255118
1449	FYCO1	0.025511
1450	ZNF585B	0.0254964
1451	MS4A6A	0.0254809
1452	DAZAP2	0.0254808
1453	CD63	0.0254747
1454	ENTPD7	0.0254745
1455	UBE2Q1	0.0254711
1456	MAGEA8	0.0254696
1457	PPA1	0.0254674
1458	CARD8	0.0254623
1459	COL6A3	0.0254439
1460	CCNF	0.0254415
1461	KIF23	0.0254359
1462	PRRG4	0.0254346
1463	GTF2H2	0.0254267
1464	SCLY	0.0254164
1465	STK36	0.0254157
1466	GPCPD1	0.0254104
1467	CNOT8	0.0253883
1468	CIRBP	0.0253874
1469	C19orf12	0.0253861
1470	ARHGAP12	0.0253809
1471	XPR1	0.025377
1472	TUBB8	0.0253713
1473	PGM2	0.0253532
1474	ANKRD36	0.0253518
1475	PPP3CA	0.0253461
1476	PARVB	0.0253394
1477	SAFB2	0.0253381
1478	TM9SF1	0.0253122
1479	RPS3	0.0252931
1480	NKAP	0.0252704
1481	HMOX2	0.025259
1482	DAG1	0.0252555
1483	SPCS2	0.0252509
1484	APLP2	0.0252491
1485	PRDM2	0.0252486
1486	MISP3	0.0252481
1487	LRRC42	0.0252424
1488	PMF1	0.0252415
1489	MFSD6	0.0252409
1490	TMEM178A	0.0252395
1491	CDC5L	0.0252351
1492	RAB31	0.0252315
1493	ALDH4A1	0.0252285
1494	PPIL3	0.025227
1495	KIF26B	0.0252217
1496	DDIT4	0.0252191
1497	CYCS	0.0252179
1498	ACTG2	0.0252074
1499	GABARAPL1	0.0252052
1500	TMEM109	0.0252018
1501	DPP9	0.0251698
1502	COA4	0.0251684
1503	EDA2R	0.025166
1504	ZMYND8	0.025165
1505	NUP35	0.0251598
1506	OTUD5	0.0251354
1507	TMEM184B	0.0251342
1508	GDAP2	0.0251251
1509	AGFG2	0.0251243
1510	KLHDC8B	0.0251171
1511	IFI44L	0.0251122
1512	IFT74	0.0251018
1513	VDR	0.0250926
1514	MTMR12	0.0250843
1515	TCF4	0.0250841
1516	NMB	0.0250831
1517	CCNI2	0.0250751
1518	NAA35	0.0250564
1519	SMTN	0.0250475
1520	TAB2	0.0250474
1521	CAVIN4	0.025045
1522	HGD	0.0250417
1523	ISL1	0.0250239
1524	NR2C1	0.0250135
1525	CHFR	0.0249985
1526	ACADM	0.0249935
1527	LAMA3	0.0249883
1528	UBE2E1	0.0249692
1529	MYLK2	0.0249524
1530	NXT1	0.0249518
1531	THAP2	0.0249463
1532	CR1	0.0249454
1533	RDH10	0.0249437
1534	DCAF8	0.02494
1535	LRRC28	0.0249343
1536	AGRN	0.0249334
1537	THBD	0.0249325
1538	PPDPF	0.0249322
1539	ZFP1	0.0249319
1540	ADIPOR1	0.0249294
1541	CDK3	0.0249185
1542	STK38L	0.024899
1543	COPG1	0.0248963
1544	EIF5A	0.0248934
1545	MANSC1	0.0248918
1546	SLC4A2	0.0248914
1547	CBLL1	0.0248856
1548	SERBP1	0.0248844
1549	TRIM47	0.0248808
1550	GRAMD4	0.0248739
1551	LSM14A	0.0248695
1552	VCP	0.0248535
1553	CAPS2	0.0248302
1554	TEX261	0.0248261
1555	RPL12	0.0248259
1556	FTH1	0.0248119
1557	PCMT1	0.0248104
1558	FRAT2	0.0248071
1559	USP34	0.0248071
1560	DNAJC2	0.024805
1561	STRADB	0.0247954
1562	TMEM61	0.0247875
1563	SPPL2A	0.024767
1564	RPAP3	0.0247635
1565	IFNG	0.0247604
1566	FRMD4A	0.0247582
1567	RBPJ	0.0247456
1568	RPN1	0.0247434
1569	ACKR4	0.0247416
1570	RRP1B	0.0247399
1571	TMEM101	0.0247294
1572	PAPSS1	0.0247279
1573	FAXC	0.0247235
1574	GOLGA7	0.0247189
1575	DNASE2	0.0247125
1576	METTL25	0.0247124
1577	RNH1	0.0247103
1578	CARD11	0.0247009
1579	COPZ2	0.0246904
1580	P4HA2	0.0246873
1581	CLEC16A	0.0246833
1582	CP	0.0246798
1583	TPX2	0.0246548
1584	RPL36A	0.0246532
1585	CD226	0.0246525
1586	PDCD11	0.0246486
1587	PPP1R16B	0.024647
1588	CNTN2	0.0246446
1589	DCP1B	0.0246392
1590	TRPM7	0.024634
1591	GTF2H3	0.0246281
1592	TPRA1	0.0246238
1593	MEGF8	0.0246212
1594	DPY19L4	0.0246126
1595	VPS13D	0.0246008
1596	UQCC2	0.0245944
1597	SRP14	0.0245862
1598	WDR6	0.0245791
1599	HNRNPK	0.0245783
1600	RGL4	0.024569
1601	RNF19A	0.024561
1602	RCE1	0.0245548
1603	PJA1	0.0245527
1604	EXOSC9	0.0245527
1605	UPF1	0.0245421
1606	TUBA4A	0.024538
1607	CD74	0.0245374
1608	FUS	0.0245222
1609	TSPAN15	0.0245165
1610	SLC16A9	0.0244919
1611	AKIRIN2	0.0244887
1612	MAP3K8	0.0244877
1613	SEC22B	0.0244843
1614	SLC17A5	0.024471
1615	PHF19	0.0244705
1616	ACP5	0.0244696
1617	DDT	0.0244677
1618	IL36B	0.024466
1619	DCBLD1	0.0244642
1620	TMCC2	0.0244569
1621	PPIL1	0.0244484
1622	ALG2	0.0244468
1623	TRIR	0.0244444
1624	DCAF4	0.0244376
1625	SNRPE	0.024427
1626	IL1A	0.0244214
1627	RPL23	0.0244188
1628	FARP2	0.0244169
1629	HMG20A	0.024401
1630	CD82	0.0244009
1631	AGPAT3	0.0243982
1632	ERO1A	0.0243916
1633	BCOR	0.0243879
1634	KIF26A	0.0243825
1635	TJP2	0.024377
1636	SF3B2	0.0243756
1637	MDC1	0.0243714
1638	RPF1	0.0243676
1639	SELENOP	0.0243666
1640	BACH1	0.0243442
1641	YWHAE	0.0243433
1642	ZNF518A	0.0243358
1643	GTF2I	0.0243357
1644	LRRFIP1	0.0243128
1645	GABPB2	0.0243091
1646	CKM	0.0243009
1647	FECH	0.0242943
1648	TTC27	0.0242941
1649	XRCC1	0.0242857
1650	METTL15	0.0242635
1651	CD3E	0.0242595
1652	TOR1A	0.0242517
1653	CES4A	0.0242501
1654	FKBP9	0.024246
1655	MAN1A1	0.0242357
1656	YDJC	0.0242324
1657	TTC34	0.0242247
1658	MLH1	0.0242139
1659	GSTCD	0.0242135
1660	C1orf43	0.0241907
1661	SGSM1	0.0241859
1662	RPA2	0.024185
1663	RETSAT	0.0241824
1664	PLK1	0.0241806
1665	NIP7	0.0241753
1666	BRCA1	0.0241749
1667	BABAM2	0.024174
1668	ORAI1	0.0241739
1669	LRRC46	0.0241637
1670	PPFIBP2	0.0241609
1671	CA12	0.024152
1672	UBE2B	0.0241515
1673	SLITRK5	0.0241443
1674	ULBP3	0.0241363
1675	SKP1	0.0241316
1676	ATXN7L3B	0.0241295
1677	SLC5A3	0.0241237
1678	DCAF5	0.0241123
1679	FAHD2B	0.0241013
1680	MAML3	0.0240999
1681	RAD18	0.0240976
1682	GEMIN7	0.0240914
1683	ARPC2	0.0240886
1684	SLC39A6	0.0240804
1685	NAF1	0.0240755
1686	ECD	0.0240746
1687	ARHGEF1	0.0240716
1688	TGIF1	0.0240588
1689	RHEB	0.0240568
1690	RFTN1	0.0240548
1691	CIZ1	0.0240479
1692	HNRNPH3	0.0240329
1693	ZNF600	0.0240315
1694	TRMT1L	0.0240289
1695	SINHCAF	0.0240233
1696	GEMIN8	0.024011
1697	BRAP	0.0240058
1698	PTDSS1	0.0239874
1699	SLC7A7	0.0239853
1700	NUTF2	0.0239851
1701	RPL8	0.0239826
1702	LAMTOR5	0.0239749
1703	NYAP1	0.023964
1704	TPI1	0.0239585
1705	PACS1	0.0239554
1706	CDC6	0.0239533
1707	USF2	0.0239524
1708	RNF187	0.0239483
1709	TNRC18	0.0239463
1710	NUP155	0.0239443
1711	RPIA	0.0239373
1712	GK5	0.0239352
1713	EXT2	0.0239278
1714	ADD1	0.0239171
1715	HNRNPH2	0.02391
1716	UNC5CL	0.0239066
1717	TOR1AIP1	0.023906
1718	CCDC81	0.0238947
1719	SMDT1	0.0238927
1720	SLC2A1	0.0238899
1721	DPM1	0.0238818
1722	RAP2B	0.0238785
1723	BCAS2	0.0238734
1724	ETV6	0.0238645
1725	TGFA	0.0238364
1726	PHAX	0.0238312
1727	ATAD2B	0.0238311
1728	TRAFD1	0.0238303
1729	LRRN3	0.0238222
1730	C12orf75	0.0238201
1731	ADCY3	0.0238146
1732	AZIN1	0.0238127
1733	TENM3	0.0238097
1734	PCGF6	0.0237995
1735	SETD5	0.0237831
1736	CLMN	0.0237811
1737	TOMM22	0.0237807
1738	MRPS26	0.0237778
1739	ZNF525	0.0237759
1740	HSPA5	0.023775
1741	SUCLG2	0.0237635
1742	NPIPB11	0.023749
1743	RAB40A	0.023745
1744	SIRT5	0.0237429
1745	SH3BP5L	0.0237379
1746	FRA10AC1	0.0237234
1747	AURKA	0.0237139
1748	ANO9	0.023704
1749	ISOC1	0.0236915
1750	ATP23	0.0236886
1751	SPTB	0.0236875
1752	CSNK2A1	0.0236875
1753	FKBP1C	0.0236859
1754	SLC31A1	0.0236782
1755	ZNF267	0.0236615
1756	AIG1	0.0236538
1757	MFN2	0.023651
1758	GC	0.0236479
1759	CYLD	0.0236416
1760	RAB14	0.0236404
1761	DTX3L	0.023638
1762	CDKN2C	0.023634
1763	FAM174A	0.0236331
1764	CDCA5	0.0236199
1765	HIVEP2	0.0236196
1766	RNF6	0.0236119
1767	MICU2	0.0236093
1768	TTK	0.0236087
1769	ALMS1	0.0235888
1770	RRP15	0.0235751
1771	SLC25A46	0.0235695
1772	E4F1	0.0235594
1773	PSEN2	0.0235512
1774	PDIA6	0.0235494
1775	SMPD4	0.0235487
1776	DTHD1	0.0235469
1777	NANOS3	0.0235464
1778	SLC25A32	0.023546
1779	RPS4Y1	0.0235455
1780	TCF15	0.0235427
1781	BRCC3	0.0235367
1782	PPP1R15B	0.0235067
1783	NDUFA9	0.0235028
1784	COPZ1	0.0235002
1785	SUPT16H	0.0234951
1786	RPS24	0.0234877
1787	ZNF428	0.0234803
1788	WDR5	0.0234757
1789	PAPPA2	0.0234701
1790	MYO9B	0.0234687
1791	LDB2	0.0234655
1792	AMD1	0.0234627
1793	TOX2	0.0234605
1794	CEP85L	0.0234303
1795	DDX6	0.0234091
1796	MYBPHL	0.023398
1797	APOM	0.0233922
1798	TVP23B	0.0233912
1799	EVC2	0.0233842
1800	PA2G4	0.0233739
1801	LYRM4	0.0233649
1802	IRF4	0.0233627
1803	U2AF1	0.0233596
1804	OSCP1	0.0233556
1805	SYS1	0.0233535
1806	SF3B3	0.0233525
1807	TRIM45	0.0233409
1808	ITGB1	0.0233332
1809	MESD	0.0233308
1810	EIF4G3	0.0233307
1811	EDF1	0.0233296
1812	SENP3	0.0233205
1813	DSP	0.0233195
1814	SLC2A9	0.023319
1815	DHRSX	0.0233109
1816	ZFP30	0.0232929
1817	ZNF766	0.0232917
1818	ZNF550	0.0232897
1819	SLC38A6	0.0232866
1820	HNRNPDL	0.0232756
1821	CDC20	0.0232731
1822	TRPM6	0.0232731
1823	TUBAL3	0.0232731
1824	APLN	0.0232722
1825	TCHP	0.0232634
1826	LRG1	0.0232494
1827	HS3ST3A1	0.0232414
1828	SNRNP27	0.0232357
1829	F10	0.0232288
1830	BVES	0.0232126
1831	SCGB2B2	0.0232091
1832	OSBP	0.0232076
1833	WHAMM	0.0232011
1834	DHRS12	0.0231955
1835	CCL4	0.0231873
1836	METTL14	0.0231818
1837	SRGAP2C	0.0231801
1838	NDUFS2	0.0231786
1839	CCDC149	0.0231746
1840	MICB	0.0231661
1841	NOP10	0.023161
1842	ZDHHC18	0.0231547
1843	CDK2	0.0231547
1844	DNLZ	0.0231409
1845	LCE2D	0.0231325
1846	SLC25A30	0.0231307
1847	UBXN2A	0.0231284
1848	MICU1	0.0231239
1849	ATF6	0.023123
1850	CSE1L	0.0231181
1851	ABCC1	0.023105
1852	TRMT2A	0.0231049
1853	ZNF688	0.0230945
1854	OOEP	0.0230907
1855	UBE2L6	0.0230869
1856	WIPF2	0.023068
1857	LYZ	0.0230652
1858	ASMT	0.023058
1859	COQ10B	0.0230539
1860	PRTFDC1	0.0230529
1861	EIF1AD	0.0230498
1862	ZRANB2	0.0230415
1863	EBAG9	0.0230401
1864	ADAM19	0.0230294
1865	PTPRA	0.0230269
1866	PGBD4	0.0230255
1867	TRA2A	0.023025
1868	SNU13	0.0230224
1869	FUT11	0.0230208
1870	SLC35F2	0.0230208
1871	TMED8	0.0230021
1872	RTL1	0.0230018
1873	STEAP1	0.0229981
1874	ECHS1	0.022979
1875	BAZ1B	0.0229779
1876	ANKDD1B	0.0229588
1877	PRDX6	0.0229556
1878	ZNF384	0.0229462
1879	HSD17B7	0.0229434
1880	MGST2	0.0229395
1881	PBRM1	0.0229372
1882	ZNF707	0.0229277
1883	GTF2A1	0.0229267
1884	BMP1	0.0229227
1885	SYTL2	0.0229097
1886	TMED5	0.0229049
1887	ADGRG6	0.022901
1888	PDE4D	0.0228967
1889	WDR37	0.022893
1890	HMGCR	0.0228915
1891	SLC25A28	0.022887
1892	GARNL3	0.0228836
1893	MCMDC2	0.0228778
1894	ADAMTS2	0.0228755
1895	PTPN18	0.0228753
1896	REPIN1	0.0228723
1897	ERG28	0.0228701
1898	SNUPN	0.0228618
1899	F2RL3	0.0228593
1900	BRAT1	0.0228572
1901	LRP10	0.022855
1902	GFM1	0.0228422
1903	VPS25	0.0228319
1904	UQCRC1	0.022829
1905	WDR7	0.0228261
1906	WDR19	0.0228254
1907	ZNF706	0.0228187
1908	HECTD2	0.0228111
1909	ZNF81	0.0228109
1910	MPV17	0.022795
1911	EIF5AL1	0.0227911
1912	VPS26A	0.0227905
1913	NNAT	0.0227881
1914	CENPW	0.0227877
1915	CCP110	0.0227867
1916	C19orf47	0.0227815
1917	MAP3K2	0.0227615
1918	TMF1	0.0227549
1919	SPTLC2	0.0227544
1920	ATPAF1	0.0227491
1921	ATP5PO	0.0227334
1922	HENMT1	0.0227273
1923	UBE2L3	0.022723
1924	MAGOH	0.0227179
1925	TRAK2	0.0227171
1926	MAU2	0.0227153
1927	IGSF23	0.0227088
1928	SWT1	0.0227086
1929	ZCCHC17	0.0227077
1930	EMC3	0.0227066
1931	ANO10	0.022706
1932	BIRC5	0.0227059
1933	PDCD10	0.0226803
1934	PNPLA8	0.0226793
1935	STX12	0.0226726
1936	DGKH	0.0226697
1937	CCDC17	0.0226559
1938	TLE6	0.022653
1939	ZNF627	0.0226485
1940	GRIK4	0.0226481
1941	A2M	0.0226481
1942	PKN2	0.0226411
1943	NCBP1	0.022625
1944	PACRGL	0.0226239
1945	SEC14L1	0.0226191
1946	TOM1	0.022617
1947	RAP2C	0.0226145
1948	ZNF148	0.0226142
1949	POLE4	0.0225996
1950	LUC7L3	0.0225982
1951	EIF1AY	0.0225955
1952	ZNF676	0.0225954
1953	BUD23	0.0225898
1954	PRKAR2A	0.0225894
1955	USP6	0.0225782
1956	PURG	0.0225769
1957	RPL18A	0.0225755
1958	GOLGA3	0.0225746
1959	TMEM50A	0.0225724
1960	VAMP2	0.0225721
1961	YIPF4	0.0225691
1962	TMEM147	0.0225598
1963	FBXO43	0.0225518
1964	ERCC2	0.0225412
1965	MIEF2	0.0225395
1966	SNX27	0.0225374
1967	PSMD4	0.0225309
1968	DHX16	0.0225244
1969	PCNT	0.0225234
1970	LEKR1	0.0225212
1971	PCBP2	0.0225198
1972	SLC16A3	0.0225127
1973	CFAP54	0.0225105
1974	PCDHAC1	0.0224881
1975	CCDC138	0.0224868
1976	LRWD1	0.0224856
1977	TMEM154	0.0224827
1978	MXD3	0.0224824
1979	P2RX5	0.0224822
1980	BAG3	0.0224796
1981	ZFAND5	0.0224525
1982	TNFSF13B	0.0224434
1983	RPP21	0.0224369
1984	UQCRQ	0.0224359
1985	CD58	0.0224336
1986	PKP3	0.0224236
1987	CBX3	0.022421
1988	ITGA4	0.0224166
1989	PPP2R1A	0.0224085
1990	HJURP	0.0223938
1991	UBE2D2	0.0223929
1992	ARV1	0.0223861
1993	YTHDC1	0.0223799
1994	HPCA	0.022378
1995	PGRMC2	0.0223725
1996	UTP11	0.0223704
1997	RAF1	0.0223699
1998	DENR	0.0223572
1999	XYLB	0.0223481
[truncated: 12,651 more rows]
