# Supplementary material for: Combination of anlotinib with immunotherapy enhanced both anti-angiogenesis and immune response in high-grade serous ovarian cancer
Source: Front Immunol. 2025 Apr 7;16:1539616. doi: 10.3389/fimmu.2025.1539616 (PMC12009696; doi:10.3389/fimmu.2025.1539616)
Supplement: Supplementary file 1 [file DataSheet1.zip › Data for Peer Review Only/inferCNV/gencode_v32_gene_pos_gene_name.txt]

WASH7P	chr1	14404	29570
MIR6859-1	chr1	17369	17436
MIR1302-2HG	chr1	29554	31109
MIR1302-2	chr1	30366	30503
FAM138A	chr1	34554	36081
OR4G4P	chr1	52473	53312
OR4G11P	chr1	57598	64116
OR4F5	chr1	65419	71585
AL627309.1	chr1	89295	133723
AL627309.3	chr1	89551	91105
CICP27	chr1	131025	134836
AL627309.6	chr1	135141	135895
AL627309.7	chr1	137682	137965
AL627309.2	chr1	139790	140339
AL627309.5	chr1	141474	173862
RNU6-1100P	chr1	157784	157887
AL627309.4	chr1	160446	161525
FO538757.1	chr1	182696	184174
WASH9P	chr1	185217	195411
MIR6859-2	chr1	187891	187958
AP006222.1	chr1	257864	359681
AP006222.2	chr1	266855	268655
RPL23AP24	chr1	347982	348366
AL732372.1	chr1	358857	366052
AL732372.2	chr1	365389	522928
WBP1LP7	chr1	439870	440232
OR4F29	chr1	450703	451697
CICP7	chr1	487101	489906
AL732372.3	chr1	491225	493241
U6	chr1	516376	516479
AL669831.3	chr1	586071	827796
AC114498.1	chr1	587629	594768
MTND1P23	chr1	629062	629433
MTND2P28	chr1	629640	630683
MTCO1P12	chr1	631074	632616
AC114498.2	chr1	632325	632413
MTCO2P12	chr1	632757	633438
MTATP8P1	chr1	633535	633741
MTATP6P1	chr1	633696	634376
MTCO3P12	chr1	634376	634922
WBP1LP6	chr1	674842	675265
OR4F16	chr1	685679	686673
CICP3	chr1	722092	724903
AL669831.1	chr1	725885	778626
RNU6-1199P	chr1	758233	758336
AL669831.2	chr1	760911	761989
LINC01409	chr1	778747	810065
AL669831.6	chr1	781937	782050
AL669831.4	chr1	800879	817712
FAM87B	chr1	817371	819837
LINC01128	chr1	825138	868202
LINC00115	chr1	826206	827522
FAM41C	chr1	868071	876903
TUBB8P11	chr1	873292	874349
AL669831.5	chr1	874529	877234
AL645608.6	chr1	904834	915976
AL645608.2	chr1	911435	914948
AL645608.4	chr1	914171	914971
LINC02593	chr1	916865	921016
SAMD11	chr1	923928	944581
NOC2L	chr1	944203	959309
KLHL17	chr1	960584	965719
PLEKHN1	chr1	966482	975865
PERM1	chr1	975204	982093
AL645608.7	chr1	995966	998051
HES4	chr1	998962	1000172
ISG15	chr1	1001138	1014540
AL645608.3	chr1	1008076	1008229
AL645608.1	chr1	1011997	1013193
AGRN	chr1	1020120	1056118
AL645608.5	chr1	1055033	1056116
AL390719.1	chr1	1059708	1069355
AL645608.8	chr1	1062208	1063288
RNF223	chr1	1070967	1074306
C1orf159	chr1	1081818	1116361
AL390719.3	chr1	1097585	1104598
LINC01342	chr1	1137017	1144056
MIR200B	chr1	1167104	1167198
MIR200A	chr1	1167863	1167952
MIR429	chr1	1169005	1169087
AL390719.2	chr1	1169357	1170343
TTLL10-AS1	chr1	1173056	1179555
TTLL10	chr1	1173884	1197935
TNFRSF18	chr1	1203508	1206592
TNFRSF4	chr1	1211340	1214153
SDF4	chr1	1216908	1232067
B3GALT6	chr1	1232237	1235041
C1QTNF12	chr1	1242446	1246722
AL162741.1	chr1	1249777	1251334
UBE2J2	chr1	1253909	1273885
LINC01786	chr1	1275223	1280420
SCNN1D	chr1	1280436	1292029
ACAP3	chr1	1292390	1309609
MIR6726	chr1	1296110	1296170
PUSL1	chr1	1308597	1311677
INTS11	chr1	1311585	1324691
MIR6727	chr1	1312502	1312566
AL139287.1	chr1	1317581	1318689
CPTP	chr1	1324756	1328896
TAS1R3	chr1	1331280	1335314
DVL1	chr1	1335276	1349418
MIR6808	chr1	1339650	1339708
MXRA8	chr1	1352689	1361777
AURKAIP1	chr1	1373730	1375495
NDUFB4P8	chr1	1378666	1379032
CCNL2	chr1	1385711	1399335
MRPL20-AS1	chr1	1399520	1402046
MRPL20	chr1	1401909	1407293
RN7SL657P	chr1	1405460	1405752
AL391244.2	chr1	1409096	1410618
ANKRD65	chr1	1418420	1421769
AL391244.1	chr1	1420245	1422691
TMEM88B	chr1	1426128	1427787
LINC01770	chr1	1430539	1434573
VWA1	chr1	1434861	1442882
ATAD3C	chr1	1449689	1470163
ATAD3B	chr1	1471765	1497848
AL645728.2	chr1	1503250	1509452
ATAD3A	chr1	1512162	1534685
TMEM240	chr1	1534778	1540624
SSU72	chr1	1541673	1574863
AL645728.1	chr1	1574102	1577075
AL691432.3	chr1	1583510	1583909
FNDC10	chr1	1598012	1600135
AL691432.4	chr1	1600314	1602703
AL691432.2	chr1	1613758	1615795
MIB2	chr1	1615415	1630610
MMP23B	chr1	1632163	1635263
CDK11B	chr1	1635227	1659012
FO704657.1	chr1	1659325	1662602
SLC35E2B	chr1	1659529	1692795
AL691432.1	chr1	1671990	1674397
MMP23A	chr1	1699942	1701782
CDK11A	chr1	1702379	1724357
AL031282.2	chr1	1702736	1737688
AL031282.1	chr1	1724512	1737251
SLC35E2A	chr1	1724838	1745999
NADK	chr1	1751232	1780457
GNB1	chr1	1785285	1891117
AL109917.1	chr1	1891471	1892658
CALML6	chr1	1915108	1917296
TMEM52	chr1	1917590	1919279
CFAP74	chr1	1921951	2003837
AL391845.2	chr1	2013213	2015639
GABRD	chr1	2019329	2030758
AL391845.1	chr1	2049203	2050070
PRKCZ	chr1	2050411	2185395
AL590822.2	chr1	2141084	2145279
PRKCZ-AS1	chr1	2181794	2184389
FAAP20	chr1	2184461	2212720
AL590822.1	chr1	2212523	2220738
SKI	chr1	2228319	2310213
AL590822.3	chr1	2315040	2323085
MORN1	chr1	2321253	2391707
AL589739.1	chr1	2326201	2326693
AL513477.1	chr1	2350414	2352820
AL513477.2	chr1	2363061	2363628
RER1	chr1	2391775	2405442
PEX10	chr1	2403964	2413797
PLCH2	chr1	2425980	2505532
AL139246.1	chr1	2492300	2493258
AL139246.4	chr1	2493437	2494479
PANK4	chr1	2508537	2526611
HES5	chr1	2528745	2530263
AL139246.5	chr1	2530064	2547460
TNFRSF14-AS1	chr1	2549920	2557031
TNFRSF14	chr1	2555639	2565382
AL139246.2	chr1	2566410	2569888
AL139246.3	chr1	2581560	2584533
PRXL2B	chr1	2586491	2591469
MMEL1	chr1	2590639	2633016
AL831784.1	chr1	2632568	2636620
TTC34	chr1	2635976	2801717
AC242022.2	chr1	2768091	2784733
AC242022.1	chr1	2773603	2776473
AL592464.2	chr1	2811850	2812692
AL592464.3	chr1	2814056	2817767
AL592464.1	chr1	2814432	2814998
AL589702.1	chr1	2960658	2968707
ACTRT2	chr1	3021467	3022903
PRDM16-DT	chr1	3059615	3068437
PRDM16	chr1	3069168	3438621
MIR4251	chr1	3127975	3128035
AL008733.1	chr1	3132927	3133709
AL512383.1	chr1	3205988	3208664
AL590438.1	chr1	3306636	3310096
AL354743.2	chr1	3313052	3323149
AL354743.1	chr1	3367815	3373928
ARHGEF16	chr1	3454665	3481113
AL512413.1	chr1	3487246	3487627
MEGF6	chr1	3487951	3611508
MIR551A	chr1	3560695	3560790
AL513320.1	chr1	3623190	3624743
TPRG1L	chr1	3625015	3630127
WRAP73	chr1	3630767	3652761
TP73	chr1	3652516	3736201
AL136528.1	chr1	3658938	3668772
AL136528.2	chr1	3712200	3714298
TP73-AS1	chr1	3735511	3747373
AL136528.3	chr1	3736943	3737103
CCDC27	chr1	3746460	3771645
SMIM1	chr1	3772761	3775982
LRRC47	chr1	3778559	3796498
RN7SL574P	chr1	3782815	3783111
AL365330.1	chr1	3785008	3785538
CEP104	chr1	3812086	3857214
DFFB	chr1	3857267	3885429
C1orf174	chr1	3889125	3900293
LINC01134	chr1	3900352	3917225
LINC01346	chr1	3940486	3955262
LINC01345	chr1	3944547	3949024
LINC02780	chr1	3976133	4012704
AL805961.1	chr1	4012921	4019508
EEF1DP6	chr1	4175528	4175899
LINC01777	chr1	4412027	4424689
AL355602.1	chr1	4479131	4484375
Z98747.1	chr1	4551735	4552145
LINC01646	chr1	4571481	4594016
AJAP1	chr1	4654609	4792534
Z98886.1	chr1	4730211	4734992
BX005132.1	chr1	4963954	4973298
LINC02781	chr1	4973381	4981568
LINC02782	chr1	5086459	5090899
AL139823.1	chr1	5301928	5307394
Z98259.3	chr1	5478736	5493057
Z98259.2	chr1	5480787	5482028
Z98259.1	chr1	5492978	5494674
Z97988.2	chr1	5554747	5554881
AL365255.1	chr1	5561709	5668295
Z97988.1	chr1	5564071	5564143
MIR4689	chr1	5862672	5862741
NPHP4	chr1	5862811	5992473
KCNAB2	chr1	5990927	6101193
CHD5	chr1	6101787	6180321
AL031847.2	chr1	6159430	6197757
RPL22	chr1	6185020	6209389
AL031847.1	chr1	6204840	6205780
RNF207	chr1	6205475	6221299
ICMT	chr1	6221193	6235972
LINC00337	chr1	6234692	6239444
HES3	chr1	6244179	6245578
GPR153	chr1	6247353	6261098
ACOT7	chr1	6264269	6394391
AL031848.2	chr1	6393555	6394391
HES2	chr1	6412418	6424670
ESPN	chr1	6424776	6461367
MIR4252	chr1	6429834	6429896
AL031848.1	chr1	6443034	6447006
TNFRSF25	chr1	6460786	6466195
PLEKHG5	chr1	6466092	6520061
NOL9	chr1	6521347	6554513
RNU6-731P	chr1	6540854	6540964
AL591866.1	chr1	6547905	6548619
TAS1R1	chr1	6555307	6579755
ZBTB48	chr1	6579994	6589280
KLHL21	chr1	6590724	6614607
PHF13	chr1	6613731	6624030
THAP3	chr1	6624866	6635586
DNAJC11	chr1	6634168	6701924
LINC01672	chr1	6724637	6730012
AL591163.1	chr1	6767954	6770038
CAMTA1-DT	chr1	6783892	6784843
CAMTA1	chr1	6785454	7769706
AL590128.1	chr1	6834333	6834618
AL512330.1	chr1	7008376	7014279
RNU1-8P	chr1	7219360	7219524
CAMTA1-IT1	chr1	7368942	7370270
Z97987.1	chr1	7382487	7389754
AL365194.1	chr1	7441096	7441554
AL359881.3	chr1	7693124	7694844
AL359881.2	chr1	7698303	7698872
AL359881.1	chr1	7700704	7700970
VAMP3	chr1	7771296	7781432
Z98884.2	chr1	7776383	7776775
PER3	chr1	7784320	7845177
Z98884.1	chr1	7810242	7827342
UTS2	chr1	7843083	7853512
TNFRSF9	chr1	7915894	7943165
AL009183.1	chr1	7942372	7942726
PARK7	chr1	7954291	7985505
Y_RNA	chr1	7982881	7982983
AL034417.4	chr1	7991134	8005312
AL034417.3	chr1	7998187	7999934
ERRFI1	chr1	8004404	8026309
AL034417.2	chr1	8026738	8122702
AL034417.1	chr1	8057245	8058463
AL358876.1	chr1	8189824	8192770
LINC01714	chr1	8201518	8215210
RNU1-7P	chr1	8206434	8206597
AL358876.2	chr1	8218190	8220529
RNU6-991P	chr1	8292157	8292263
SLC45A1	chr1	8317826	8344167
RERE	chr1	8352397	8848921
RERE-AS1	chr1	8424645	8435013
AL096855.1	chr1	8511795	8511919
AL096855.2	chr1	8512653	8513021
RPL7P11	chr1	8750430	8751087
RPL7P7	chr1	8786211	8786913
AL357552.1	chr1	8798475	8799506
AL357552.2	chr1	8805860	8807051
RPL23AP19	chr1	8831007	8831375
ENO1	chr1	8861000	8879190
MIR6728	chr1	8866502	8866590
ENO1-AS1	chr1	8878835	8879894
RNU6-304P	chr1	8883427	8883533
HMGN2P17	chr1	8893409	8894151
AL139415.1	chr1	8907393	8907744
AL139415.2	chr1	8909742	8909904
CA6	chr1	8945867	8975092
RN7SL451P	chr1	8979576	8979874
SLC2A7	chr1	9003300	9026345
SLC2A5	chr1	9035106	9088478
AL158048.1	chr1	9082696	9082879
GPR157	chr1	9100305	9129102
MIR34AHG	chr1	9148011	9198906
MIR34A	chr1	9151668	9151777
LNCTAM34A	chr1	9182004	9196284
H6PD	chr1	9234775	9271337
SPSB1	chr1	9292894	9369532
BX323043.1	chr1	9421098	9422862
LINC02606	chr1	9425094	9440564
RNA5SP40	chr1	9437669	9437778
AL928921.1	chr1	9501092	9503471
SLC25A33	chr1	9539465	9585173
AL954705.1	chr1	9576427	9576985
TMEM201	chr1	9588911	9614877
PIK3CD	chr1	9651731	9729114
PIK3CD-AS1	chr1	9652610	9654586
AL691449.1	chr1	9660828	9662626
PIK3CD-AS2	chr1	9672426	9687555
CLSTN1	chr1	9729026	9824526
MZT1P1	chr1	9780822	9781240
AL357140.3	chr1	9826289	9828271
CTNNBIP1	chr1	9848276	9910336
AL357140.1	chr1	9848318	9850154
AL357140.4	chr1	9900614	9908034
LZIC	chr1	9922113	9943407
AL357140.2	chr1	9942923	9949974
NMNAT1	chr1	9943428	9985501
RN7SKP269	chr1	9947318	9947636
TMEM274P	chr1	9950572	9960787
MIR5697	chr1	9967381	9967458
AL603962.1	chr1	9983141	9984568
RBP7	chr1	9997206	10016021
UBE4B	chr1	10032832	10181239
AL590639.1	chr1	10054445	10054781
PGAM1P11	chr1	10058671	10059648
RNU6-828P	chr1	10163268	10163374
KIF1B	chr1	10210805	10381603
AL358013.1	chr1	10227718	10227803
RNU6-37P	chr1	10298966	10299072
RN7SL731P	chr1	10306465	10306757
AL139424.3	chr1	10381906	10387150
AL139424.2	chr1	10395416	10397432
PGD	chr1	10398592	10420511
AL139424.1	chr1	10429881	10430677
CENPS-CORT	chr1	10430102	10452153
CENPS	chr1	10430433	10442808
CORT	chr1	10449719	10451902
DFFA	chr1	10456522	10472529
AL354956.1	chr1	10458555	10459338
PEX14	chr1	10472288	10630758
AL139423.2	chr1	10612222	10616452
RN7SL614P	chr1	10616836	10617115
CASZ1	chr1	10636604	10796650
AL139423.1	chr1	10639241	10654333
HSPE1P24	chr1	10895761	10895998
C1orf127	chr1	10946471	10982037
CFL1P6	chr1	10990978	10991797
TARDBP	chr1	11012344	11026420
AL109811.3	chr1	11012662	11030528
MASP2	chr1	11026523	11047239
AL109811.2	chr1	11029659	11030528
SRM	chr1	11054584	11060020
EXOSC10	chr1	11066618	11099869
AL109811.1	chr1	11068471	11073097
EXOSC10-AS1	chr1	11099675	11102100
MTOR	chr1	11106535	11262551
MTOR-AS1	chr1	11143898	11149537
RNU6-537P	chr1	11152350	11152452
ANGPTL7	chr1	11189355	11195981
RNU6-291P	chr1	11226254	11226360
RPL39P6	chr1	11232963	11233112
UBIAD1	chr1	11273206	11296049
UBE2V2P3	chr1	11278616	11279351
AL031291.1	chr1	11311734	11319093
MTCYBP45	chr1	11425257	11425821
DISP3	chr1	11479155	11537551
AL590989.1	chr1	11500803	11502016
LINC01647	chr1	11609468	11613358
AL031731.1	chr1	11623558	11643416
FBXO2	chr1	11637018	11655785
FBXO44	chr1	11654375	11663327
FBXO6	chr1	11664200	11674354
MAD2L2	chr1	11674480	11691650
DRAXIN	chr1	11691710	11725857
AGTRAP	chr1	11736084	11754802
C1orf167	chr1	11761787	11789585
AL953897.1	chr1	11777077	11779619
MTHFR	chr1	11785723	11806920
CLCN6	chr1	11806096	11848079
AL021155.3	chr1	11843812	11843984
AL021155.4	chr1	11845549	11845697
NPPA	chr1	11845709	11848345
AL021155.2	chr1	11847442	11847549
NPPB	chr1	11857464	11858945
AL021155.1	chr1	11877770	11880406
AL021155.5	chr1	11907940	11914298
RNU5E-1	chr1	11908152	11908271
RNU5E-4P	chr1	11909808	11909927
KIAA2013	chr1	11919591	11926428
PLOD1	chr1	11934205	11975538
AL096840.2	chr1	11979533	11980127
MFN2	chr1	11980181	12013514
AL096840.1	chr1	12017216	12017308
MIIP	chr1	12019466	12032045
MIR6729	chr1	12029158	12029222
RN7SL649P	chr1	12036740	12037014
TNFRSF8	chr1	12063303	12144207
RNU6-777P	chr1	12077881	12077984
RPL23AP89	chr1	12080293	12080547
AL357835.1	chr1	12088441	12092264
MIR7846	chr1	12166943	12167038
TNFRSF1B	chr1	12166991	12209228
MIR4632	chr1	12191713	12191773
RPL10P17	chr1	12220794	12221109
SNORA70	chr1	12221148	12221271
VPS13D	chr1	12230030	12512047
SNORA59A	chr1	12507246	12507397
LINC02766	chr1	12527724	12528420
DHRS3	chr1	12567910	12618210
RNU6ATAC18P	chr1	12569972	12570072
MIR6730	chr1	12578957	12579023
AC254633.1	chr1	12618900	12619244
AADACL4	chr1	12644547	12667086
AC244670.1	chr1	12692909	12693020
AADACL3	chr1	12716110	12728760
C1orf158	chr1	12746200	12763699
PRAMEF12	chr1	12774841	12777906
PRAMEF1	chr1	12791397	12796628
LINC01784	chr1	12822686	12823159
PRAMEF11	chr1	12824605	12831410
PRAMEF30P	chr1	12838125	12841357
HNRNPCL1	chr1	12847408	12848725
PRAMEF2	chr1	12857086	12861909
PRAMEF4	chr1	12879212	12886201
PRAMEF10	chr1	12892896	12898270
PRAMEF7	chr1	12916610	12920482
RNU6-1072P	chr1	12922554	12922660
PRAMEF29P	chr1	12926162	12928253
PRAMEF6	chr1	12938472	12947580
PRAMEF28P	chr1	13029339	13032130
PRAMEF27	chr1	13049476	13056491
HNRNPCL3	chr1	13060869	13062229
PRAMEF25	chr1	13068677	13077884
PRAMEF34P	chr1	13095179	13097971
PRAMEF35P	chr1	13104403	13105689
HNRNPCL2	chr1	13115488	13116854
PRAMEF36P	chr1	13128818	13131615
AC245056.1	chr1	13146981	13147460
PRAMEF26	chr1	13148905	13155961
HNRNPCL4	chr1	13164586	13165467
PRAMEF9	chr1	13172455	13179464
PRAMEF13	chr1	13196188	13201409
PRAMEF18	chr1	13222705	13226106
PRAMEF31P	chr1	13245863	13248652
PRAMEF5	chr1	13254212	13263314
PRAMEF32P	chr1	13273539	13275627
RNU6-771P	chr1	13279125	13279231
PRAMEF8	chr1	13281035	13285174
PRAMEF33	chr1	13303539	13308907
PRAMEF15	chr1	13315581	13322598
AC243961.1	chr1	13324039	13324518
PRAMEF14	chr1	13341892	13347134
PRAMEF19	chr1	13369067	13371900
PRAMEF17	chr1	13389632	13392629
PRAMEF20	chr1	13410450	13421328
LRRC38	chr1	13474973	13514003
AL354712.1	chr1	13513220	13516270
BRWD1P1	chr1	13555001	13555694
PDPN	chr1	13583465	13617957
RNA5SP41	chr1	13623184	13623284
AL359771.1	chr1	13657311	13659910
AL359771.2	chr1	13696070	13696199
PRDM2	chr1	13700198	13825079
KAZN	chr1	13892792	15118043
RNU6-1265P	chr1	14124233	14124335
AL357873.1	chr1	14221887	14304445
KAZN-AS1	chr1	14338825	14419973
TBCAP2	chr1	14692129	14692613
AL031293.1	chr1	14774469	14777727
TMEM51-AS1	chr1	15111815	15153618
TMEM51	chr1	15152532	15220478
C1orf195	chr1	15164344	15171317
AL035405.1	chr1	15191828	15192845
AL391094.1	chr1	15226373	15227549
FHAD1	chr1	15247272	15400283
AL031283.2	chr1	15326680	15343876
AL031283.3	chr1	15334166	15335464
AL031283.1	chr1	15402979	15409433
EFHD2	chr1	15409888	15430339
CTRC	chr1	15438442	15449242
CELA2A	chr1	15456728	15472091
CELA2B	chr1	15465909	15491395
CASP9	chr1	15490832	15526534
DNAJC16	chr1	15526813	15592379
SCARNA21B	chr1	15542165	15542304
AL121992.3	chr1	15565611	15565956
AGMAT	chr1	15571699	15585051
AL121992.1	chr1	15586136	15603626
CHCHD2P6	chr1	15604597	15605043
RNU7-179P	chr1	15608078	15608145
CD24P1	chr1	15614643	15614867
DDI2	chr1	15617458	15669044
RSC1A1	chr1	15659869	15661722
AL121992.2	chr1	15682873	15683128
PLEKHM2	chr1	15684320	15734769
AL450998.3	chr1	15720312	15736896
SLC25A34	chr1	15736258	15741392
SLC25A34-AS1	chr1	15740051	15749896
TMEM82	chr1	15742499	15747982
FBLIM1	chr1	15756607	15786594
RPL12P14	chr1	15792796	15793285
UQCRHL	chr1	15807169	15809348
AL450998.1	chr1	15828232	15828669
AL450998.2	chr1	15834474	15848147
SPEN	chr1	15847707	15940456
AL034555.1	chr1	15917698	15917908
ZBTB17	chr1	15941869	15976132
AL355994.4	chr1	15969632	15970194
AL355994.1	chr1	15988182	15988441
AL355994.5	chr1	15989140	15989375
TBC1D3P6	chr1	15989871	15994751
SRARP	chr1	16004236	16008807
AL355994.3	chr1	16006160	16006671
HSPB7	chr1	16014028	16019594
CLCNKA	chr1	16018875	16034050
AL355994.2	chr1	16035178	16040029
CLCNKB	chr1	16043736	16057308
FAM131C	chr1	16057769	16073651
EPHA2	chr1	16124337	16156069
AL451042.2	chr1	16155211	16157329
AL451042.1	chr1	16159266	16161883
ARHGEF19-AS1	chr1	16197854	16198357
ARHGEF19	chr1	16197854	16212652
ANO7L1	chr1	16215909	16228027
AL109627.1	chr1	16228674	16231335
CPLANE2	chr1	16231692	16237183
MT1XP1	chr1	16241213	16241398
FBXO42	chr1	16246840	16352480
SZRD1	chr1	16352575	16398145
RPL22P3	chr1	16369150	16369530
SPATA21	chr1	16387117	16437424
NECAP2	chr1	16440721	16460078
LINC01772	chr1	16460948	16468481
CROCCP3	chr1	16467436	16499257
RNU1-1	chr1	16514122	16514285
AL137802.2	chr1	16514645	16515754
AL137802.3	chr1	16515034	16521788
AL137802.1	chr1	16520694	16521796
LINC01783	chr1	16533886	16536172
RNU1-6P	chr1	16534081	16534224
AL355149.1	chr1	16548651	16552531
NBPF1	chr1	16562319	16613562
AL137798.1	chr1	16617391	16617729
CROCCP2	chr1	16618253	16657232
AL137798.3	chr1	16642767	16643109
MST1P2	chr1	16645622	16650289
AL137798.2	chr1	16656879	16667524
RNU1-3	chr1	16666785	16666948
AL021920.2	chr1	16681097	16688749
EIF1AXP1	chr1	16685621	16686055
ESPNP	chr1	16687339	16720157
AL021920.1	chr1	16701546	16705594
AL021920.3	chr1	16739938	16750589
CROCC	chr1	16740273	16972964
CROCCP4	chr1	16740280	16750968
RNU1-4	chr1	16740516	16740679
MST1L	chr1	16754910	16770237
BX284668.1	chr1	16851257	16853129
BX284668.3	chr1	16855407	16859284
MIR3675	chr1	16858949	16859021
BX284668.2	chr1	16870945	16883659
RNU1-5P	chr1	16873708	16873851
BX284668.5	chr1	16887577	16889706
BX284668.4	chr1	16889095	16889602
RNU1-2	chr1	16895980	16896143
BX284668.6	chr1	16904339	16904776
MFAP2	chr1	16974502	16980632
AL049569.2	chr1	16976302	16977792
AL049569.1	chr1	16978926	17005091
ATP13A2	chr1	16985958	17011928
SDHB	chr1	17018722	17054170
PADI2	chr1	17066761	17119451
LINC02783	chr1	17189783	17197617
AL590644.1	chr1	17193232	17201733
PADI1	chr1	17205128	17246007
PADI3	chr1	17249098	17284233
MIR3972	chr1	17277889	17277975
PADI4	chr1	17308195	17364004
PADI6	chr1	17372196	17401699
RCC2-AS1	chr1	17406760	17407382
RCC2	chr1	17406760	17439677
ARHGEF10L	chr1	17539698	17697874
LINC02810	chr1	17717625	17749978
ACTL8	chr1	17755333	17827063
AL357509.1	chr1	18015712	18045612
LINC01654	chr1	18065657	18074412
IGSF21	chr1	18107798	18378483
AL365209.1	chr1	18109389	18115861
IGSF21-AS1	chr1	18166929	18179346
AL591896.1	chr1	18385829	18388514
KLHDC7A	chr1	18480982	18486126
DYNLL1P3	chr1	18513118	18513383
AL031737.1	chr1	18595414	18595636
PAX7	chr1	18630846	18748866
TAS1R2	chr1	18839599	18859682
ALDH4A1	chr1	18871430	18902724
MIR4695	chr1	18883202	18883275
MIR1290	chr1	18897071	18897148
IFFO2	chr1	18904280	18956676
AL137127.1	chr1	19072110	19075511
UBR4	chr1	19074510	19210266
EMC1-AS1	chr1	19210501	19240704
EMC1	chr1	19215660	19251527
MRTO4	chr1	19251805	19260128
AL035413.2	chr1	19260521	19262307
AKR7L	chr1	19265982	19274194
AKR7A3	chr1	19282573	19288770
AL035413.1	chr1	19297080	19297903
AKR7A2	chr1	19303965	19312146
RNU6-1099P	chr1	19305076	19305182
SLC66A1	chr1	19312326	19329300
CAPZB	chr1	19338775	19485539
RN7SL277P	chr1	19424384	19424671
MICOS10	chr1	19484403	19629821
RNU4-28P	chr1	19510593	19510733
AL031727.2	chr1	19591802	19596832
NBL1	chr1	19596979	19658456
MICOS10-NBL1	chr1	19597067	19656927
AL031727.1	chr1	19608114	19608568
HTR6	chr1	19664875	19680966
TMCO4	chr1	19682213	19799945
RNF186	chr1	19814029	19815283
AL391883.1	chr1	19814367	19819502
OTUD3	chr1	19882395	19912945
PLA2G2E	chr1	19920009	19923617
RN7SL304P	chr1	19970969	19971269
PLA2G2A	chr1	19975431	19980416
PLA2G5	chr1	20028179	20091911
PLA2G2D	chr1	20111939	20119566
PLA2G2F	chr1	20139326	20150386
Z98257.1	chr1	20154171	20160568
PLA2G2C	chr1	20161253	20177424
UBXN10-AS1	chr1	20184242	20186486
UBXN10	chr1	20186096	20196050
LINC01757	chr1	20243095	20244664
Z98257.2	chr1	20272018	20275005
VWA5B1	chr1	20290919	20354894
AL020998.1	chr1	20294211	20323187
LINC01141	chr1	20360579	20431234
AL139254.1	chr1	20412304	20413253
AL139254.2	chr1	20476222	20478937
AL139254.3	chr1	20478779	20480397
CAMK2N1	chr1	20482391	20486210
MUL1	chr1	20499448	20508151
RPS4XP4	chr1	20525989	20526751
FAM43B	chr1	20552573	20555020
CDA	chr1	20589086	20618903
PINK1	chr1	20633458	20651511
MIR6084	chr1	20633679	20633788
PINK1-AS	chr1	20642657	20652193
DDOST	chr1	20651767	20661544
KIF17	chr1	20664014	20718017
AL663074.2	chr1	20692734	20694013
SH2D5	chr1	20719731	20732837
AL663074.1	chr1	20732880	20733952
HP1BP3	chr1	20742679	20787323
EIF4G3	chr1	20806292	21176888
RNU7-200P	chr1	20841241	20841302
MIR1256	chr1	20988314	20988432
RPS15AP6	chr1	21003550	21003934
AL627311.1	chr1	21073639	21073753
HSPE1P27	chr1	21161475	21162081
AL031005.2	chr1	21177054	21178164
ECE1	chr1	21217247	21345572
AL031005.1	chr1	21266082	21267251
AL031728.1	chr1	21293290	21299874
PPP1R11P1	chr1	21397987	21398362
AL592309.1	chr1	21411460	21413293
AL592309.2	chr1	21415898	21417492
NBPF2P	chr1	21424625	21427967
HS6ST1P1	chr1	21428303	21429536
CROCCP5	chr1	21434318	21437558
NBPF3	chr1	21440128	21485005
PFN1P10	chr1	21459756	21460082
ALPL	chr1	21509397	21578410
LINC02596	chr1	21586472	21591187
RAP1GAP	chr1	21596215	21669363
USP48	chr1	21678298	21783606
AL590103.1	chr1	21768269	21768575
LDLRAD2	chr1	21812265	21825225
HSPG2	chr1	21822244	21937310
AL590556.1	chr1	21908098	21908580
AL590556.2	chr1	21950679	21956871
CELA3B	chr1	21977022	21998642
AL590556.3	chr1	21983606	22030617
RN7SL386P	chr1	21987481	21987777
RNU6-1022P	chr1	21987816	21987919
CELA3A	chr1	22001657	22012542
RN7SL186P	chr1	22010650	22010946
RNU6-776P	chr1	22010985	22011088
LINC01635	chr1	22023990	22026048
LINC00339	chr1	22024558	22031223
CDC42	chr1	22025511	22101360
CDC42-AS1	chr1	22028317	22052927
AL031281.2	chr1	22030527	22030748
CDC42-IT1	chr1	22059197	22064199
AL031281.1	chr1	22068340	22068827
WNT4	chr1	22117313	22143969
AL445253.1	chr1	22142850	22157401
MIR4418	chr1	22266239	22266300
PPIAP34	chr1	22322840	22323331
AL591122.1	chr1	22364630	22366482
ZBTB40	chr1	22428838	22531157
ZBTB40-IT1	chr1	22517474	22519708
EPHA8	chr1	22563489	22603595
MIR6127	chr1	22633258	22633366
C1QA	chr1	22636628	22639678
C1QC	chr1	22643633	22648110
C1QB	chr1	22652762	22661637
EPHB2	chr1	22710839	22921500
MIR4684	chr1	22719517	22719598
AL512444.1	chr1	22835713	22836849
MIR4253	chr1	22863159	22863226
LACTBL1	chr1	22953043	22965338
TEX46	chr1	23010834	23015852
KDM1A	chr1	23019443	23083689
AL031428.1	chr1	23020147	23088058
MIR3115	chr1	23044305	23044372
AL031428.2	chr1	23057858	23057934
LUZP1	chr1	23084023	23177808
AL161672.1	chr1	23140325	23141142
RNU6-514P	chr1	23162704	23162810
RNU6-135P	chr1	23163953	23164053
HTR1D	chr1	23191895	23194729
AL109936.1	chr1	23244765	23245224
LINC01355	chr1	23281307	23287488
AL109936.6	chr1	23297797	23302866
HNRNPR	chr1	23303771	23344336
ZNF436	chr1	23359448	23369836
ZNF436-AS1	chr1	23368997	23371839
AL109936.2	chr1	23378380	23379029
TCEA3	chr1	23380909	23424748
AL357134.1	chr1	23410832	23412146
ASAP3	chr1	23428563	23484568
E2F2	chr1	23506438	23531233
AL021154.1	chr1	23549139	23550915
ID3	chr1	23557926	23559501
AL450043.1	chr1	23576436	23593621
MDS2	chr1	23581495	23640568
AL451000.1	chr1	23670294	23680259
RPL11	chr1	23691742	23696835
ELOA-AS1	chr1	23706901	23778296
ELOA	chr1	23743155	23762059
PITHD1	chr1	23778418	23788232
LYPLA2	chr1	23791145	23795539
GALE	chr1	23795599	23800781
HMGCL	chr1	23801885	23838620
FUCA1	chr1	23845077	23868294
CNR2	chr1	23870515	23913362
BTBD6P1	chr1	23901471	23902737
AL590609.3	chr1	23907111	23907885
MIR378F	chr1	23929070	23929147
AL590609.2	chr1	23949016	23949383
PNRC2	chr1	23956839	23963462
SRSF10	chr1	23964347	23980927
AL590609.1	chr1	24007881	24008519
AL591178.1	chr1	24040835	24086799
MYOM3	chr1	24056035	24112135
AL591178.2	chr1	24066774	24083565
IL22RA1	chr1	24119771	24143140
IFNLR1	chr1	24154168	24187959
LINC02800	chr1	24200240	24211693
AL138902.1	chr1	24307556	24321901
GRHL3	chr1	24319322	24364482
STPG1	chr1	24356999	24416934
NIPAL3	chr1	24415802	24472976
RCAN3AS	chr1	24496254	24535400
RCAN3	chr1	24502351	24541040
NCMAP-DT	chr1	24538802	24556024
NCMAP	chr1	24556087	24609328
AL445686.1	chr1	24563627	24563974
SRRM1	chr1	24631716	24673281
AL445648.1	chr1	24704894	24717596
CLIC4	chr1	24745382	24844321
RNU6-1208P	chr1	24777873	24777979
RUNX3	chr1	24899511	24965121
MIR6731	chr1	24919345	24919416
AL445471.1	chr1	24961345	24963097
AL445471.2	chr1	24968423	24970865
MIR4425	chr1	25023503	25023586
LINC02793	chr1	25041136	25047404
AL050344.1	chr1	25043707	25113120
AL121994.1	chr1	25125053	25125454
AL031432.1	chr1	25208139	25209437
SYF2	chr1	25222276	25232502
AL031432.4	chr1	25232586	25234775
AL031432.5	chr1	25239494	25240253
RSRP1	chr1	25242249	25338213
AL031432.3	chr1	25247837	25248321
AL031432.2	chr1	25266102	25267136
RHD	chr1	25272393	25330445
SDHDP6	chr1	25294164	25294643
AL928711.1	chr1	25336429	25337465
TMEM50A	chr1	25338317	25362361
RHCE	chr1	25362249	25430192
AL031284.1	chr1	25398721	25399198
MACO1	chr1	25430858	25500209
LDLRAP1	chr1	25543580	25568886
AL606491.1	chr1	25581478	25590356
MAN1C1	chr1	25617468	25786207
AL031280.1	chr1	25644544	25659111
SELENON	chr1	25800176	25818221
AL020996.2	chr1	25811470	25823744
AL020996.1	chr1	25816749	25820797
MTFR1L	chr1	25818640	25832942
AL020996.3	chr1	25831913	25832134
AUNIP	chr1	25831913	25859458
AL033528.2	chr1	25859613	25863420
PAQR7	chr1	25861210	25871253
STMN1	chr1	25884181	25906991
SNRPFP2	chr1	25887360	25887610
AL033528.1	chr1	25888970	25889109
MIR3917	chr1	25906362	25906454
PAFAH2	chr1	25959767	25998117
RNU6-110P	chr1	25964197	25964300
AL592064.1	chr1	26006006	26006130
AL592064.2	chr1	26006216	26006299
EXTL1	chr1	26019884	26036464
SLC30A2	chr1	26037252	26046118
AL391650.2	chr1	26046665	26049099
TRIM63	chr1	26051304	26068436
PDIK1L	chr1	26111165	26125555
FAM110D	chr1	26159079	26163962
C1orf232	chr1	26164161	26168581
AL391650.1	chr1	26169516	26171831
ZNF593	chr1	26169908	26170873
CNKSR1	chr1	26177484	26189884
CATSPER4	chr1	26190561	26202968
AL355877.1	chr1	26209741	26229840
AL355877.3	chr1	26218581	26220476
CEP85	chr1	26234200	26278808
AL355877.2	chr1	26263041	26263398
SH3BGRL3	chr1	26280086	26281522
UBXN11	chr1	26281328	26318363
CD52	chr1	26317958	26320523
CRYBG2	chr1	26321698	26360080
AL451139.1	chr1	26326688	26327033
ZNF683	chr1	26361634	26374522
LIN28A	chr1	26410817	26429728
DHDDS	chr1	26432282	26471306
AL513365.1	chr1	26454653	26455187
AL513365.2	chr1	26462756	26468014
HMGN2	chr1	26472440	26476642
DPPA2P2	chr1	26519354	26520250
RPS6KA1	chr1	26529761	26575030
MIR1976	chr1	26554542	26554593
RN7SL679P	chr1	26593243	26593546
RNU7-29P	chr1	26602369	26602432
AL627313.1	chr1	26640377	26640614
AL627082.2	chr1	26642286	26642389
AL627082.1	chr1	26647447	26647681
AL512408.1	chr1	26692132	26694131
ARID1A	chr1	26693236	26782104
PIGV	chr1	26787472	26798398
RN7SL165P	chr1	26814822	26815112
AL034380.2	chr1	26817300	26817476
ZDHHC18	chr1	26826688	26857604
SFN	chr1	26863149	26864456
GPN2	chr1	26876132	26890283
AL034380.1	chr1	26876133	26878245
GPATCH3	chr1	26890488	26900467
NUDC	chr1	26900238	26946871
NR0B2	chr1	26911489	26913975
KDF1	chr1	26949562	26960468
RPL12P13	chr1	26980165	26980975
AL356390.1	chr1	26983628	26984024
OSTCP2	chr1	26985897	26986340
TRNP1	chr1	26993692	27000886
TENT5B	chr1	27005020	27012850
SLC9A1	chr1	27098809	27166981
AL590640.2	chr1	27176751	27177277
CHCHD3P3	chr1	27200834	27201473
NPM1P39	chr1	27206930	27207796
SNRPEP7	chr1	27211265	27211484
AL590640.1	chr1	27229106	27234352
WDTC1	chr1	27234632	27308636
FO393419.3	chr1	27311240	27311838
TMEM222	chr1	27322145	27336400
RNU6-48P	chr1	27325219	27325325
ACTG1P20	chr1	27325329	27325796
SYTL1	chr1	27342020	27353937
MAP3K6	chr1	27354067	27366961
FCN3	chr1	27369112	27374824
CD164L2	chr1	27379176	27383333
FO393419.1	chr1	27389468	27390145
GPR3	chr1	27392622	27395814
WASF2	chr1	27404230	27490167
FO393419.2	chr1	27457198	27459582
BX293535.1	chr1	27525805	27530561
AHDC1	chr1	27534035	27604431
FGR	chr1	27612064	27635185
AL031729.1	chr1	27649419	27649610
LINC02574	chr1	27660328	27662722
IFI6	chr1	27666064	27672198
AL445490.1	chr1	27669468	27703063
RNU6-949P	chr1	27675603	27675709
CHMP1AP1	chr1	27686810	27687471
RNU6-424P	chr1	27693731	27693835
AL020997.5	chr1	27724822	27725756
FAM76A	chr1	27725979	27763122
AL020997.1	chr1	27739091	27739439
RPEP3	chr1	27739954	27740629
STX12	chr1	27773219	27824443
AL020997.2	chr1	27773858	27774041
AL020997.3	chr1	27819983	27820341
RNU6-1245P	chr1	27824538	27824643
AL020997.4	chr1	27827812	27831209
PPP1R8	chr1	27830782	27851676
SCARNA1	chr1	27834401	27834566
THEMIS2	chr1	27872543	27886685
RPA2	chr1	27891524	27914746
SMPDL3B	chr1	27935000	27959157
AL512288.1	chr1	27938875	27960193
XKR8	chr1	27959462	27968096
EYA3	chr1	27970344	28088637
AL512288.2	chr1	27990158	27990524
RN7SL559P	chr1	28031884	28032180
SPCS2P4	chr1	28095742	28096422
AL137792.2	chr1	28109739	28110298
AL137792.1	chr1	28120449	28121321
RNU6-176P	chr1	28142737	28142841
PTAFR	chr1	28147166	28193936
DNAJC8	chr1	28199456	28233029
ATP5IF1	chr1	28236109	28246906
AL353622.1	chr1	28239509	28241453
AL353622.2	chr1	28247144	28247568
SESN2	chr1	28259518	28282491
MED18	chr1	28329002	28335965
PHACTR4	chr1	28369582	28500364
CR391992.1	chr1	28453541	28453934
RNU6ATAC27P	chr1	28481362	28481480
RCC1	chr1	28505943	28539300
SNHG3	chr1	28505980	28510892
SNORA73A	chr1	28507366	28507571
SNORA73B	chr1	28508559	28508762
PRDX3P2	chr1	28526318	28527227
AL513497.1	chr1	28544460	28546542
TRNAU1AP	chr1	28553085	28578545
SNHG12	chr1	28578538	28583132
SNORD99	chr1	28578749	28578822
SNORA61	chr1	28579764	28579893
SNORA44	chr1	28580381	28580512
SNORA16A	chr1	28580920	28581056
TAF12	chr1	28589323	28643085
RAB42	chr1	28592200	28595443
LINC01715	chr1	28643228	28648581
AL360012.1	chr1	28648600	28648730
RNU11	chr1	28648600	28648733
GMEB1	chr1	28668732	28719353
AL645729.1	chr1	28689665	28689794
YTHDF2	chr1	28736621	28769775
OPRD1	chr1	28812142	28871267
AL009181.1	chr1	28870483	28877336
EPB41	chr1	28887091	29120046
AL138785.1	chr1	28982278	28982608
Metazoa_SRP	chr1	29041199	29041480
TMEM200B	chr1	29119429	29123903
AL357500.1	chr1	29144494	29146994
SRSF4	chr1	29147743	29181900
AL357500.2	chr1	29171285	29171453
MECR	chr1	29192657	29230942
AL590729.1	chr1	29223933	29224816
PTPRU	chr1	29236516	29326813
LINC01756	chr1	29329620	29350114
AL671862.1	chr1	29488193	29496893
AC092265.1	chr1	29708851	29709547
AL645944.2	chr1	29755175	29790597
AL645944.1	chr1	29904865	29905357
LINC01648	chr1	30013952	30037612
AL137076.1	chr1	30140263	30141607
AL021921.1	chr1	30226523	30226615
AL161638.2	chr1	30409560	30411638
AL161638.1	chr1	30415825	30421108
MATN1	chr1	30711277	30723585
MATN1-AS1	chr1	30718504	30726827
AL137857.1	chr1	30731693	30733427
LAPTM5	chr1	30732469	30757774
MIR4420	chr1	30739156	30739232
AL137027.1	chr1	30810378	30815553
LINC01778	chr1	30824217	30834864
RN7SKP91	chr1	30843823	30844110
AL445235.1	chr1	30858158	30860254
SDC3	chr1	30869466	30908758
RN7SL371P	chr1	30918469	30918735
PUM1	chr1	30931506	31065991
AL356320.2	chr1	31036734	31037240
AL356320.1	chr1	31050872	31051034
SELENOWP1	chr1	31094987	31095558
AC114495.1	chr1	31108188	31108623
NKAIN1	chr1	31179745	31239887
SNRNP40	chr1	31259568	31296788
AC114495.2	chr1	31263245	31263681
ZCCHC17	chr1	31296982	31364953
AL451070.1	chr1	31333067	31346799
FABP3	chr1	31365253	31376850
SERINC2	chr1	31409565	31434680
AC209007.1	chr1	31487589	31488930
RNU6-40P	chr1	31497577	31497683
LDC1P	chr1	31500085	31509648
LINC01226	chr1	31506226	31583306
AC114488.1	chr1	31571585	31577898
TINAGL1	chr1	31576485	31587686
HCRTR1	chr1	31617686	31632518
PEF1	chr1	31629866	31644896
AC114488.2	chr1	31644049	31660162
AC114488.3	chr1	31644694	31649371
COL16A1	chr1	31652263	31704319
ADGRB2	chr1	31727117	31764893
MIR4254	chr1	31758660	31758735
AL354919.2	chr1	31789130	31791322
SPOCD1	chr1	31790422	31816051
AL354919.1	chr1	31842019	31855568
AL136115.2	chr1	31851913	31921841
PTP4A2	chr1	31906421	31944856
AL136115.1	chr1	31933020	31933975
AL136115.3	chr1	31972189	31987034
KHDRBS1	chr1	32013868	32060850
AL445248.1	chr1	32052291	32073474
TMEM39B	chr1	32072031	32102866
MIR5585	chr1	32086949	32087007
KPNA6	chr1	32108056	32176563
AL049795.2	chr1	32170733	32176568
TXLNA	chr1	32179675	32198285
CCDC28B	chr1	32200386	32205387
AL049795.1	chr1	32204769	32206814
IQCC	chr1	32205661	32208687
DCDC2B	chr1	32209094	32216196
TMEM234	chr1	32214472	32222359
EIF3I	chr1	32221928	32231604
MTMR9LP	chr1	32231658	32241620
FAM167B	chr1	32247222	32248856
LCK	chr1	32251239	32286165
HDAC1	chr1	32292083	32333635
MARCKSL1	chr1	32333839	32336233
AL109945.1	chr1	32349194	32350663
TSSK3	chr1	32351521	32364312
FAM229A	chr1	32361270	32364278
BSDC1	chr1	32365103	32394731
GAPDHP20	chr1	32402109	32403115
AL356986.1	chr1	32421979	32422319
LRRC37A12P	chr1	32423214	32426789
RN7SL122P	chr1	32457835	32458135
AL033529.1	chr1	32465057	32600792
ZBTB8B	chr1	32465072	32496686
ZBTB8A	chr1	32539427	32605941
ZBTB8OS	chr1	32600172	32650903
RBBP4	chr1	32651142	32686211
SYNC	chr1	32679906	32703596
AC114489.1	chr1	32717734	32725237
KIAA1522	chr1	32741830	32774970
YARS	chr1	32775237	32818153
S100PBP	chr1	32816767	32858875
FNDC5	chr1	32862268	32872482
HPCA	chr1	32885994	32898441
TMEM54	chr1	32894594	32901438
AL031602.2	chr1	32925454	32951638
RNF19B	chr1	32936445	32964685
AL031602.1	chr1	32973553	32974463
AL355864.1	chr1	32979947	32980472
AL355864.2	chr1	32986952	32988233
AL020995.1	chr1	32987075	33032469
AK2	chr1	33007940	33080996
AZIN2	chr1	33081104	33123492
AL662907.1	chr1	33141871	33143230
TRIM62	chr1	33145399	33182059
AL662907.2	chr1	33162851	33166298
AL662907.3	chr1	33194788	33200353
ZNF362	chr1	33256492	33300719
AL513327.3	chr1	33261212	33261680
A3GALT2	chr1	33306766	33321098
AL513327.1	chr1	33307348	33349245
PHC2	chr1	33323623	33431052
MIR3605	chr1	33332393	33332492
RN7SKP16	chr1	33336566	33336864
AL513327.2	chr1	33350352	33363245
TLR12P	chr1	33466249	33468954
ZSCAN20	chr1	33472645	33496507
AC115285.1	chr1	33512008	33512743
CSMD2	chr1	33513999	34165842
HSPD1P14	chr1	33838523	33840140
HMGB4	chr1	33860475	33864791
CSMD2-AS1	chr1	33868953	33893726
RNA5SP42	chr1	34112949	34113063
C1orf94	chr1	34166883	34219131
AC115286.1	chr1	34276859	34277292
AC099565.1	chr1	34640157	34685732
MIR552	chr1	34669599	34669694
SMIM12	chr1	34712737	34859755
GJB5	chr1	34755047	34758512
GJB4	chr1	34759740	34762327
AL121988.1	chr1	34761426	34788097
GJB3	chr1	34781214	34786369
GJA4	chr1	34792999	34795747
AL122010.1	chr1	34850694	34851555
DLGAP3	chr1	34865436	34929650
AC114490.3	chr1	34974356	34985313
AC114490.1	chr1	34975699	34978706
AC114490.2	chr1	34981533	35031741
TMEM35B	chr1	34981535	34985353
ZMYM6	chr1	34986165	35031945
ZMYM1	chr1	35032172	35115859
RPL12P45	chr1	35053468	35059271
EFCAB14P1	chr1	35122022	35122484
AL590434.1	chr1	35141515	35146435
SFPQ	chr1	35176378	35193145
ZMYM4	chr1	35268709	35422058
RN7SL503P	chr1	35292196	35292498
SNORA62	chr1	35310274	35310425
RPL5P4	chr1	35350722	35351607
ZMYM4-AS1	chr1	35358822	35366077
KIAA0319L	chr1	35433492	35557950
AC004865.1	chr1	35509742	35511438
NCDN	chr1	35557473	35567274
AC004865.2	chr1	35569813	35577729
TFAP2E	chr1	35573314	35595328
PSMB2	chr1	35599541	35641526
C1orf216	chr1	35713877	35718894
CLSPN	chr1	35720218	35769978
AL354864.1	chr1	35739389	35743576
AGO4	chr1	35808016	35857890
AGO1	chr1	35869808	35930532
AL139286.1	chr1	35873270	35873752
AL139286.3	chr1	35908980	35910872
AL139286.2	chr1	35929720	35930115
AGO3	chr1	35930718	36072500
AL138787.2	chr1	35992109	36013630
AL138787.1	chr1	36080066	36084026
TEKT2	chr1	36084094	36088275
ADPRHL2	chr1	36088892	36093932
COL8A2	chr1	36095239	36125222
TRAPPC3	chr1	36136570	36156053
MAP7D1	chr1	36155579	36180849
RN7SL131P	chr1	36191915	36192170
THRAP3	chr1	36224432	36305357
UBE2V2P4	chr1	36241898	36242156
SH3D21	chr1	36306368	36329340
EVA1B	chr1	36322031	36324154
AL591845.1	chr1	36329630	36335406
STK40	chr1	36339624	36385896
LSM10	chr1	36391238	36397908
RNU4-27P	chr1	36402721	36402859
OSCP1	chr1	36415827	36450451
SNORA63C	chr1	36418450	36418578
MRPS15	chr1	36455718	36464384
CSF3R	chr1	36466043	36483278
FTLP18	chr1	36630335	36630857
AL596257.1	chr1	36703953	36710582
AC117945.2	chr1	36768122	36769725
AC117945.1	chr1	36769812	36775768
GRIK3	chr1	36795527	37034515
AL031430.1	chr1	37133489	37136146
AL353604.1	chr1	37154761	37325100
MIR4255	chr1	37161563	37161634
RNU6-636P	chr1	37203610	37203716
RNA5SP43	chr1	37264677	37264786
RPS29P6	chr1	37330852	37330996
LINC01137	chr1	37350934	37474411
ZC3H12A	chr1	37474580	37484377
MIR6732	chr1	37480230	37480289
MEAF6	chr1	37492575	37514774
MIR5581	chr1	37500935	37500994
SNIP1	chr1	37534449	37554293
FTH1P1	chr1	37544763	37545294
AL034379.1	chr1	37556247	37556499
DNALI1	chr1	37556919	37566857
GNL2	chr1	37566816	37595937
AL513220.1	chr1	37596126	37607336
RSPO1	chr1	37611350	37634892
C1orf109	chr1	37681570	37692249
CDCA8	chr1	37692481	37709719
EPHA10	chr1	37713880	37765133
ACTN4P2	chr1	37776670	37779418
AL929472.1	chr1	37782457	37782885
MANEAL	chr1	37793802	37801137
AL929472.3	chr1	37799720	37800879
YRDC	chr1	37802945	37808208
C1orf122	chr1	37806979	37809454
MTF1	chr1	37809574	37859592
AL929472.4	chr1	37840986	37841676
AL929472.2	chr1	37860697	37861580
INPP5B	chr1	37860697	37947057
SNORA63	chr1	37884237	37884317
RNU6-584P	chr1	37885023	37885117
SF3A3	chr1	37956975	37990075
RNU6-510P	chr1	37991462	37991569
FHL3	chr1	37996770	38005606
UTP11	chr1	38009258	38024820
POU3F1	chr1	38043829	38046793
MIR3659HG	chr1	38047314	38119025
AL139158.1	chr1	38080572	38080911
MIR3659	chr1	38089231	38089329
LINC02786	chr1	38129464	38140593
AL390839.1	chr1	38149544	38162545
AL390839.2	chr1	38193619	38210340
LINC01343	chr1	38209034	38214806
AL513479.1	chr1	38383838	38384422
RNU6-753P	chr1	38396659	38396765
LINC01685	chr1	38474825	38516520
AL354702.1	chr1	38708931	38710890
AL354702.2	chr1	38754216	38815979
RRAGC	chr1	38838198	38859772
AL139260.2	chr1	38839333	38874494
AL139260.1	chr1	38859912	38965038
MYCBP	chr1	38862493	38873368
AL139260.3	chr1	38864501	38881617
GJA9	chr1	38874069	38881587
RHBDL2	chr1	38885807	38941830
RNU6-605P	chr1	38926870	38926977
EIF1P2	chr1	38958275	38958925
AKIRIN1	chr1	38991276	39006059
NDUFS5	chr1	39026318	39034636
MACF1	chr1	39081316	39487177
RNU6-608P	chr1	39120940	39121043
RNA5SP44	chr1	39154164	39154296
AL356055.1	chr1	39206512	39206957
AL442071.2	chr1	39226670	39238620
AL442071.1	chr1	39249838	39257649
HSPE1P8	chr1	39304294	39304898
BMP8A	chr1	39491636	39529869
OXCT2P1	chr1	39514956	39516490
PPIEL	chr1	39522280	39559671
PABPC4	chr1	39560816	39576790
PABPC4-AS1	chr1	39565052	39573860
SNORA55	chr1	39567374	39567508
HEYL	chr1	39623435	39639643
AL035404.2	chr1	39633416	39633903
NT5C1A	chr1	39659121	39672038
HPCAL4	chr1	39678648	39691485
PPIE	chr1	39692182	39763914
AL035404.1	chr1	39718028	39718595
RNU7-121P	chr1	39723566	39723627
BMP8B	chr1	39757182	39788865
OXCT2	chr1	39769523	39771348
BMP8B-AS1	chr1	39779969	39781418
AL033527.3	chr1	39788976	39790171
AL033527.1	chr1	39795843	39795996
AL033527.4	chr1	39799422	39809450
LINC02811	chr1	39801414	39817460
TRIT1	chr1	39838110	39883511
MYCL	chr1	39895426	39902256
AL033527.2	chr1	39897745	39899098
MFSD2A	chr1	39955112	39969968
AL663070.1	chr1	39962680	39963404
CAP1	chr1	40040233	40072649
PPT1	chr1	40071461	40097727
AL512599.1	chr1	40132764	40133448
RLF	chr1	40161387	40240921
RNU6-1237P	chr1	40177843	40177949
TMCO2	chr1	40245947	40251684
AL050341.2	chr1	40256427	40257967
ZMPSTE24	chr1	40258236	40294180
AL050341.1	chr1	40262672	40262984
COL9A2	chr1	40300489	40317813
AL031985.2	chr1	40333078	40333557
SMAP2	chr1	40344850	40423326
AL031985.1	chr1	40364766	40365183
AL031985.4	chr1	40436199	40450039
ZFP69B	chr1	40450102	40463718
AL031985.3	chr1	40464319	40466767
AL603839.4	chr1	40473055	40474059
ZFP69	chr1	40477290	40496343
AL603839.3	chr1	40493157	40508661
EXO5	chr1	40508741	40516556
AL603839.1	chr1	40514461	40515057
AL603839.2	chr1	40515754	40517174
ZNF684	chr1	40531573	40548167
AL356379.2	chr1	40559666	40584335
AL356379.1	chr1	40563534	40563659
GTF2F2P2	chr1	40593633	40594353
RIMS3	chr1	40620680	40665682
AL031289.2	chr1	40659848	40667480
AL031289.1	chr1	40669089	40687588
NFYC-AS1	chr1	40690380	40692066
NFYC	chr1	40691648	40771603
MIR30E	chr1	40754355	40754446
MIR30C1	chr1	40757284	40757372
KCNQ4	chr1	40783787	40840452
RN7SL326P	chr1	40804846	40805141
CITED4	chr1	40861054	40862363
AC119677.1	chr1	40863914	40876670
AL391730.1	chr1	40938104	40939763
AL391730.2	chr1	40939294	40945524
UBE2V1P8	chr1	40942251	40942515
CTPS1	chr1	40979688	41012565
SLFNL1-AS1	chr1	41014590	41043890
SLFNL1	chr1	41015597	41023237
SCMH1	chr1	41027200	41242154
RPL23AP17	chr1	41098638	41099136
AC093151.8	chr1	41241772	41338644
AC093151.3	chr1	41242373	41284861
AC093151.1	chr1	41264550	41264862
AC093151.6	chr1	41302932	41306148
FOXO6	chr1	41361922	41383590
AC093151.2	chr1	41375004	41375669
RNA5SP45	chr1	41466937	41467028
EDN2	chr1	41478775	41484683
HIVEP3	chr1	41506365	42035925
AL445933.2	chr1	41535443	41535868
AL445933.1	chr1	41542069	41544310
AC119676.1	chr1	41585306	41628816
AL158216.1	chr1	42036143	42051784
HNRNPFP1	chr1	42040597	42041729
AC114492.1	chr1	42140635	42141391
GUCA2B	chr1	42153410	42155820
GUCA2A	chr1	42162690	42164745
FOXJ3	chr1	42176539	42335877
AC096540.1	chr1	42335386	42338376
RIMKLA	chr1	42380792	42424232
AL513331.1	chr1	42412398	42412794
ZMYND12	chr1	42430329	42456253
PPCS	chr1	42456117	42473385
CCDC30	chr1	42463221	42657190
AL445669.1	chr1	42491739	42492493
TMSB4XP1	chr1	42500205	42500339
RNU6-536P	chr1	42569033	42569139
AL445669.2	chr1	42570970	42571390
PPIH	chr1	42658423	42676758
AC098484.4	chr1	42658687	42682160
AC098484.2	chr1	42678735	42681659
YBX1	chr1	42682418	42703805
CLDN19	chr1	42733093	42740254
P3H1	chr1	42746335	42767084
C1orf50	chr1	42767249	42779491
AC098484.3	chr1	42767292	42794493
AC098484.1	chr1	42775813	42776790
TMEM269	chr1	42785007	42816619
SVBP	chr1	42807052	42817397
ERMAP	chr1	42817122	42844991
AL512353.1	chr1	42832522	42846422
ZNF691	chr1	42846573	42852477
AL512353.2	chr1	42886597	42888767
AL512353.3	chr1	42891094	42892430
ATP6V1E1P1	chr1	42903232	42903912
SLC2A1	chr1	42925375	42958868
ATP6V0CP4	chr1	42952202	42952641
SLC2A1-AS1	chr1	42959049	42996814
AC099795.1	chr1	42959065	42961864
RNU6-880P	chr1	42991438	42991544
AL161637.1	chr1	43104086	43104497
FAM183A	chr1	43145153	43156396
EBNA1BP2	chr1	43164175	43270936
MIR6733	chr1	43171652	43171712
CFAP57	chr1	43172149	43254358
RNA5SP46	chr1	43196417	43196536
TMEM125	chr1	43269983	43274002
C1orf210	chr1	43281877	43285617
TIE1	chr1	43300982	43323108
MPL	chr1	43337849	43352772
AL139289.3	chr1	43348288	43348844
AL139289.2	chr1	43354684	43358658
CDC20	chr1	43358981	43363203
ELOVL1	chr1	43363398	43368074
MIR6734	chr1	43364648	43364715
MED8	chr1	43383917	43389808
AL139289.1	chr1	43385113	43389155
SZT2	chr1	43389882	43454247
SZT2-AS1	chr1	43447776	43448644
MIR6735	chr1	43448539	43448611
HYI	chr1	43451003	43453989
HYI-AS1	chr1	43453927	43456995
PTPRF	chr1	43525187	43623666
KDM4A	chr1	43650149	43705518
AL451062.3	chr1	43650149	43931014
KDM4A-AS1	chr1	43685123	43708138
ST3GAL3	chr1	43705824	43931165
AL451062.1	chr1	43709392	43727343
AL451062.2	chr1	43743471	43743741
MIR6079	chr1	43838622	43838683
SHMT1P1	chr1	43850300	43851611
ARTN	chr1	43933320	43937240
AL357079.1	chr1	43937918	43946551
IPO13	chr1	43946950	43968022
AL357079.2	chr1	43968351	43974821
DPH2	chr1	43970000	43973369
ATP6V0B	chr1	43974487	43978295
B4GALT2	chr1	43978943	43991170
CCDC24	chr1	43991359	43996528
SLC6A9	chr1	43991500	44031467
AL139220.2	chr1	44030437	44115913
AL139220.1	chr1	44087958	44088477
KRT8P47	chr1	44103306	44104703
RN7SL479P	chr1	44117098	44117397
KLF17	chr1	44118821	44135140
AL356653.1	chr1	44122153	44122512
KLF18	chr1	44137821	44141631
AL359839.1	chr1	44150594	44151753
OOSP1P1	chr1	44155028	44155301
AL035417.1	chr1	44172506	44172719
AL035417.2	chr1	44187943	44189049
DMAP1	chr1	44213455	44220681
ERI3	chr1	44221070	44355260
ERI3-IT1	chr1	44243408	44244273
RNU6-369P	chr1	44390722	44390823
RNF220	chr1	44405194	44651724
MIR5584	chr1	44545493	44545552
TMEM53	chr1	44635238	44674481
ARMH1	chr1	44674692	44725591
RNU5F-1	chr1	44721786	44721902
RNU5D-1	chr1	44731055	44731170
KIF2C	chr1	44739818	44767767
AL592166.1	chr1	44759037	44775810
RPS8	chr1	44775251	44778779
SNORD55	chr1	44775864	44775943
SNORD46	chr1	44776490	44776593
SNORD38A	chr1	44777843	44777912
SNORD38B	chr1	44778390	44778458
RPS15AP11	chr1	44780331	44780715
BEST4	chr1	44783585	44788170
PLK3	chr1	44800377	44805990
TCTEX1D4	chr1	44805913	44806675
BTBD19	chr1	44808482	44815585
PTCH2	chr1	44819844	44843253
RNU5E-6P	chr1	44819883	44819997
AL136380.1	chr1	44843921	44844082
EIF2B3	chr1	44850522	44986722
RNA5SP47	chr1	44932323	44932431
CCNB1IP1P1	chr1	44958557	44959395
PPIAP35	chr1	44988234	44988725
MRPS17P1	chr1	44988705	44991834
HECTD3	chr1	45002540	45011324
UROD	chr1	45010950	45015575
ZSWIM5	chr1	45016399	45306209
OSTCP5	chr1	45069977	45070429
LINC01144	chr1	45303910	45305619
HPDL	chr1	45326895	45328679
MUTYH	chr1	45329163	45340893
AL451136.1	chr1	45329262	45491155
TOE1	chr1	45340052	45343973
TESK2	chr1	45343883	45491163
PPIAP36	chr1	45415020	45415344
CCDC163	chr1	45493866	45500079
MMACHC	chr1	45500300	45513382
PRDX1	chr1	45511036	45523047
HMGB1P48	chr1	45530927	45532139
AKR1A1	chr1	45550543	45570049
AL355480.3	chr1	45580892	45580996
AL355480.1	chr1	45581219	45581321
NASP	chr1	45583846	45618904
AL355480.2	chr1	45592722	45592814
AL355480.4	chr1	45605657	45605730
CCDC17	chr1	45620044	45624057
GPBP1L1	chr1	45627304	45688113
RPS15AP10	chr1	45645816	45646197
AL604028.2	chr1	45651039	45651826
TMEM69	chr1	45688181	45694436
IPP	chr1	45694324	45750653
AL604028.1	chr1	45694684	45697075
AL603882.1	chr1	45781277	45781957
MAST2	chr1	45786987	46036122
TMA16P2	chr1	45846994	45847594
PIK3R3	chr1	46040140	46133036
AL358075.4	chr1	46043661	46176488
AL358075.1	chr1	46046818	46048368
AL358075.3	chr1	46104950	46105175
AL358075.2	chr1	46134531	46139081
TSPAN1	chr1	46175073	46185962
P3R3URF	chr1	46175486	46176478
POMGNT1	chr1	46188682	46220305
LURAP1	chr1	46203334	46221256
RAD54L	chr1	46246461	46278480
LRRC41	chr1	46261196	46303608
UQCRH	chr1	46303698	46316776
NSUN4	chr1	46340177	46365152
AL122001.1	chr1	46370586	46370955
FAAH	chr1	46394317	46413848
FAAHP1	chr1	46432129	46482493
LINC01398	chr1	46446600	46451317
DMBX1	chr1	46506996	46514226
TMEM275	chr1	46532166	46543969
MKNK1-AS1	chr1	46538611	46570255
KNCN	chr1	46545644	46551527
MKNK1	chr1	46557408	46616843
MOB3C	chr1	46607715	46616891
ATPAF1	chr1	46632737	46673867
NENFP1	chr1	46665910	46666375
TEX38	chr1	46668855	46673594
EFCAB14-AS1	chr1	46674036	46692098
EFCAB14	chr1	46675159	46719114
AL593856.1	chr1	46742329	46743133
CYP4B1	chr1	46757838	46819413
CYP4Z2P	chr1	46843095	46900437
AL731892.1	chr1	46891639	46892830
CYP4A11	chr1	46929177	46941484
CYP4A26P	chr1	46967679	46967874
CYP4A43P	chr1	46994382	46994502
CYP4A27P	chr1	47000898	47001087
CYP4A44P	chr1	47002995	47003148
CYP4X1	chr1	47023669	47050751
CYP4Z1	chr1	47067231	47118318
AL450996.1	chr1	47074778	47075979
CYP4A22-AS1	chr1	47096653	47179271
CYP4A22	chr1	47137435	47149735
MTND1P34	chr1	47164510	47165920
LINC00853	chr1	47179250	47180339
PDZK1IP1	chr1	47183582	47191044
TAL1	chr1	47216290	47232220
AL135960.1	chr1	47225797	47230750
STIL	chr1	47250139	47314147
CMPK1	chr1	47333797	47378839
LINC01389	chr1	47380928	47408477
FOXE3	chr1	47416285	47418052
FOXD2-AS1	chr1	47432133	47434641
FOXD2	chr1	47436017	47440691
AL356458.1	chr1	47483698	47484162
RPL21P24	chr1	47497894	47498341
ATP6V0E1P4	chr1	47550196	47550753
LINC01738	chr1	47688463	47704029
TRABD2B	chr1	47760528	47997385
AL691459.1	chr1	47761132	47765547
AC096541.1	chr1	47818066	47820237
LINC02794	chr1	48050659	48091736
AL356289.1	chr1	48078787	48082196
CYP46A4P	chr1	48089368	48089634
SKINT1L	chr1	48096092	48182428
AL356289.2	chr1	48102068	48104736
AL109659.1	chr1	48172972	48206857
SLC5A9	chr1	48222685	48248644
AL109659.2	chr1	48227888	48229561
AL109659.3	chr1	48262230	48263179
SPATA6	chr1	48295373	48472208
PPP1R8P1	chr1	48325080	48326123
RNU6-723P	chr1	48344209	48344315
AL356968.2	chr1	48435967	48437223
RNU4-61P	chr1	48447936	48448042
AL356968.1	chr1	48497263	48497736
AGBL4	chr1	48532854	50023954
AL391844.1	chr1	48552991	48558106
BEND5	chr1	48727519	48776969
AL645507.1	chr1	48926021	48936734
AC099788.1	chr1	49025595	49187585
AL590432.1	chr1	49257411	49269285
AGBL4-IT1	chr1	49374201	49472085
AL390023.1	chr1	49691262	49691523
ZNF859P	chr1	49841821	49846400
AL645730.1	chr1	49994318	49996218
MTND2P29	chr1	50017092	50017503
ELAVL4	chr1	50024029	50203786
AL583843.1	chr1	50114937	50115282
AL592182.2	chr1	50174306	50175868
AL592182.1	chr1	50206084	50223127
LINC02808	chr1	50229662	50321192
AL592182.3	chr1	50252569	50258994
AL596275.1	chr1	50326131	50327007
HMGB1P45	chr1	50398825	50399773
FCF1P6	chr1	50405430	50406024
DMRTA2	chr1	50417550	50423443
AL049637.2	chr1	50423609	50425316
FAF1	chr1	50437028	50960267
AL049637.1	chr1	50461469	50471150
RNU6-1026P	chr1	50582404	50582511
PHBP12	chr1	50780340	50781150
MRPS6P2	chr1	50846468	50846837
CDKN2C	chr1	50960745	50974634
MIR4421	chr1	51059837	51059905
MIR6500	chr1	51060018	51060103
C1orf185	chr1	51102221	51148086
CFL1P2	chr1	51157788	51158471
LINC01562	chr1	51195095	51235096
RNF11	chr1	51236273	51273447
AL162430.1	chr1	51250603	51251472
AL162430.2	chr1	51264916	51266074
TTC39A	chr1	51287258	51345116
TTC39A-AS1	chr1	51329654	51335324
EPS15	chr1	51354263	51519266
AL671986.1	chr1	51372270	51373224
RNU6-877P	chr1	51382308	51382414
AC104170.2	chr1	51461721	51463416
AC104170.1	chr1	51518309	51561629
RNU6-1281P	chr1	51538625	51538729
CALR4P	chr1	51561866	51594897
OSBPL9	chr1	51577179	51798427
GAPDHP51	chr1	51707138	51708137
SLC25A6P3	chr1	51709062	51709940
AL050343.1	chr1	51724775	51724896
NRDC	chr1	51789191	51878937
AL050343.2	chr1	51793934	51799154
AL050343.3	chr1	51801028	51801307
MIR761	chr1	51836344	51836402
TSEN15P2	chr1	51859778	51860135
RAB3B	chr1	51907956	51990700
RNA5SP48	chr1	51973410	51973535
AL445685.2	chr1	51980473	51980814
RN7SL290P	chr1	51995740	51996039
TXNDC12	chr1	52020131	52056171
AL445685.3	chr1	52020153	52033350
KTI12	chr1	52032103	52033810
AL445685.1	chr1	52033391	52044279
TXNDC12-AS1	chr1	52050918	52052683
BTF3L4	chr1	52056199	52090716
ZFYVE9	chr1	52142094	52346686
RN7SL788P	chr1	52150104	52150419
AL139156.2	chr1	52160261	52160600
AL139156.1	chr1	52162186	52163026
PDCL3P6	chr1	52179848	52180553
AL139156.3	chr1	52189916	52190309
DNAJC19P7	chr1	52252062	52252773
ANAPC10P1	chr1	52253621	52254176
CC2D1B	chr1	52345723	52366193
AL513218.1	chr1	52353487	52353877
AL513218.2	chr1	52365443	52367865
PLA2G12AP1	chr1	52368677	52369244
ORC1	chr1	52372829	52404423
PRPF38A	chr1	52404602	52420836
TUT4	chr1	52408282	52553487
AL591167.1	chr1	52554818	52555273
EEF1GP7	chr1	52573114	52573816
GPX7	chr1	52602371	52609051
SHISAL2A	chr1	52633168	52669683
COA7	chr1	52684449	52698347
NDUFS5P3	chr1	52709122	52709442
RN7SL62P	chr1	52714399	52714695
ZYG11B	chr1	52726453	52827336
RNU2-30P	chr1	52754322	52754462
RPS13P2	chr1	52772194	52772648
RNU6-969P	chr1	52805108	52805212
ZYG11A	chr1	52842511	52894998
AC099677.4	chr1	52881216	52881730
ECHDC2	chr1	52895910	52927212
AC099677.1	chr1	52920422	52920596
AC099677.2	chr1	52925249	52925423
SCP2	chr1	52927276	53051698
AC099677.5	chr1	52928674	52928772
AC099677.7	chr1	52934930	52935017
AC099677.6	chr1	52940314	52940413
AC099677.3	chr1	52943536	52943930
AL445183.3	chr1	52993201	52993702
TUBBP10	chr1	52994726	52996026
PODN	chr1	53062052	53085502
AL445183.1	chr1	53069938	53085502
HIGD1AP11	chr1	53073110	53073389
SLC1A7	chr1	53087179	53142632
AL445183.2	chr1	53114576	53118609
AL606760.4	chr1	53180921	53186900
CPT2	chr1	53196792	53214197
AL606760.2	chr1	53209783	53213775
CZIB	chr1	53214099	53220634
AL606760.3	chr1	53220663	53224253
MAGOH	chr1	53226900	53238518
AL606760.1	chr1	53238550	53246482
LRP8	chr1	53242364	53328469
AL355483.3	chr1	53267935	53268601
AL355483.1	chr1	53288024	53289706
AL355483.2	chr1	53304536	53307462
LINC01771	chr1	53328233	53336509
AC119428.2	chr1	53344031	53365473
AC119428.1	chr1	53348488	53349233
LINC02812	chr1	53366656	53368245
SLC25A3P1	chr1	53413149	53440020
DMRTB1	chr1	53459399	53467488
GLIS1	chr1	53506237	53738106
RNU7-95P	chr1	53688749	53688812
NDC1	chr1	53765478	53838463
AL049745.1	chr1	53771018	53771153
AL049745.2	chr1	53841547	53841832
YIPF1	chr1	53851719	53889798
DIO1	chr1	53891239	53911086
HSPB11	chr1	53916574	53945929
LRRC42	chr1	53946085	53968168
HNRNPA3P12	chr1	53974969	53976031
LDLRAD1	chr1	54007298	54018186
TMEM59	chr1	54026681	54053504
AL353898.3	chr1	54033126	54034880
TCEANC2	chr1	54053584	54112519
MIR4781	chr1	54054079	54054154
AL353898.1	chr1	54089856	54090093
AL353898.2	chr1	54099968	54100224
AL357673.1	chr1	54132686	54200073
CDCP2	chr1	54132968	54153770
AL357673.2	chr1	54137746	54142980
CYB5RL	chr1	54169651	54200036
MRPL37	chr1	54184041	54225464
SSBP3	chr1	54225432	54413479
SSBP3-AS1	chr1	54236440	54239063
AL161644.1	chr1	54285405	54287371
AL035415.1	chr1	54416256	54420860
AC099796.2	chr1	54514417	54517383
LINC02784	chr1	54516412	54517259
AC099796.1	chr1	54524824	54524931
HNRNPA1P63	chr1	54536796	54537758
ACOT11	chr1	54542257	54639192
FAM151A	chr1	54609181	54623556
AL590093.1	chr1	54621477	54628438
MROH7	chr1	54641754	54710266
MROH7-TTC4	chr1	54641786	54742308
TTC4	chr1	54715861	54742657
PARS2	chr1	54756898	54764523
TTC22	chr1	54779712	54801323
AC096536.1	chr1	54792885	54794905
LEXM	chr1	54806063	54842252
DHCR24	chr1	54849627	54887195
AC096536.3	chr1	54874672	54883664
AC096536.2	chr1	54886875	54888001
DHCR24-DT	chr1	54887563	54888850
AL590440.2	chr1	54974900	54980464
TMEM61	chr1	54980628	54992288
AL590440.1	chr1	54980950	54992274
BSND	chr1	54998933	55017172
PCSK9	chr1	55039548	55064852
USP24	chr1	55066359	55215364
MIR4422HG	chr1	55217645	55324691
GYG1P3	chr1	55222379	55223372
MIR4422	chr1	55225641	55225723
AL603840.1	chr1	55329288	56070513
GOT2P1	chr1	55367466	55368774
MTCO2P34	chr1	55372710	55373316
RN7SKP291	chr1	55376526	55376852
RNU6-830P	chr1	55398514	55398620
LINC01755	chr1	55868254	55950119
LINC01753	chr1	55915603	55944980
PIGQP1	chr1	55938714	55939280
AL353681.1	chr1	56145721	56155224
AC119674.1	chr1	56154545	56477687
AC119674.2	chr1	56173433	56524495
RPSAP20	chr1	56207567	56208456
LINC01767	chr1	56414935	56417137
PLPP3	chr1	56494761	56645301
RPL21P23	chr1	56538452	56538911
RPL23AP85	chr1	56585612	56586242
AC099789.1	chr1	56619409	56619549
PRKAA2	chr1	56645314	56715335
FYB2	chr1	56718789	56819696
AL360295.1	chr1	56823679	56826920
C8A	chr1	56854806	56918221
C8B	chr1	56929207	56966140
AL161740.1	chr1	56963886	56996757
DAB1	chr1	56994778	58546734
AL390243.1	chr1	57386576	57387450
RPS20P5	chr1	57605847	57606206
DAB1-AS1	chr1	57860532	57880905
HNRNPA1P6	chr1	58047889	58049335
RPS26P15	chr1	58056133	58056480
AL445193.2	chr1	58060139	58080274
AL445193.1	chr1	58084419	58084559
AL357373.1	chr1	58228682	58229003
OMA1	chr1	58415384	58546802
AL035411.3	chr1	58546168	58563897
AL035411.2	chr1	58552913	58553333
RN7SL713P	chr1	58565631	58565932
TACSTD2	chr1	58575433	58577252
AL035411.1	chr1	58630841	58631530
MYSM1	chr1	58643440	58700077
AL136985.3	chr1	58715609	58771295
JUN	chr1	58780791	58784047
LINC01135	chr1	58785128	58901109
AL136985.2	chr1	58812808	58813342
AL136985.1	chr1	58838448	58851254
LINC02777	chr1	58882868	58931897
LINC01358	chr1	58933643	59240555
PHBP3	chr1	58999676	59000494
AL592431.2	chr1	59054397	59056049
AL592431.1	chr1	59055999	59078116
AC093425.1	chr1	59131932	59296491
AC093424.1	chr1	59289303	59289640
FGGY	chr1	59296638	59810647
MIR4711	chr1	59733227	59733296
AL035416.1	chr1	59754747	59789182
HOOK1	chr1	59814786	59876370
CYP2J2	chr1	59893308	59926773
RN7SL475P	chr1	59974757	59975054
C1orf87	chr1	59987269	60073770
PGBD4P8	chr1	60097415	60097976
LINC02778	chr1	60114875	60149784
LINC01748	chr1	60515716	60640507
AC099792.1	chr1	60659631	60868009
NFIA	chr1	60865259	61462788
NFIA-AS2	chr1	60912675	61056885
NFIA-AS1	chr1	61248945	61253510
AC099791.3	chr1	61481087	61533271
AC099791.4	chr1	61588049	61589904
AC099791.1	chr1	61654194	61654908
TM2D1	chr1	61681046	61725423
AC099791.2	chr1	61741998	61742424
PATJ	chr1	61742406	62178675
RNU6-414P	chr1	61816419	61816522
RNU6-1177P	chr1	61852499	61852602
LAMTOR5P1	chr1	62038842	62039111
RN7SL180P	chr1	62072448	62072741
MIR3116-1	chr1	62078786	62078859
MIR3116-2	chr1	62078789	62078856
PIGPP2	chr1	62189131	62189953
RPS15AP7	chr1	62190522	62190926
L1TD1	chr1	62194849	62212328
AL162739.1	chr1	62208136	62208442
KANK4	chr1	62236165	62319434
RNU6-371P	chr1	62298149	62298256
USP1	chr1	62436297	62451804
DOCK7	chr1	62454298	62688386
AL451044.1	chr1	62530636	62530873
ANGPTL3	chr1	62597520	62606313
AL138847.2	chr1	62607766	62609584
AL138847.1	chr1	62641122	62641667
AC103923.1	chr1	62688482	62710694
ATG4C	chr1	62784132	62865516
AC099794.1	chr1	62896009	62901639
AC099794.2	chr1	62905180	62905482
LINC01739	chr1	62975751	63022504
AL162400.3	chr1	63011197	63018614
AL162400.1	chr1	63024207	63025658
AL162400.2	chr1	63078081	63079031
AC096543.1	chr1	63139250	63163153
LINC00466	chr1	63159083	63317274
RNA5SP49	chr1	63186336	63186450
AC096543.2	chr1	63249920	63251771
RPSAP65	chr1	63262113	63262707
FOXD3-AS1	chr1	63320884	63324441
FOXD3	chr1	63322567	63325128
MIR6068	chr1	63326925	63326984
AL049636.1	chr1	63359823	63361179
ALG6	chr1	63367575	63438553
ITGB3BP	chr1	63440770	63593721
BX004807.1	chr1	63487957	63508204
EFCAB7	chr1	63523372	63572693
RN7SL488P	chr1	63529613	63529898
RNU7-123P	chr1	63536711	63536770
DLEU2L	chr1	63547082	63550636
AL109925.3	chr1	63548977	63549112
AL109925.6	chr1	63549133	63549216
AL109925.4	chr1	63549227	63549284
AL109925.2	chr1	63549294	63549366
AL109925.5	chr1	63549374	63549463
AL109925.1	chr1	63549489	63549608
PGM1	chr1	63593411	63660245
RN7SL130P	chr1	63655743	63656047
ROR1	chr1	63774017	64181498
AL161742.1	chr1	63788721	63789304
CFL1P3	chr1	63843196	63843685
RNU6-809P	chr1	64028894	64029000
ROR1-AS1	chr1	64094442	64171297
AL445205.1	chr1	64186791	64192685
UBE2U	chr1	64203627	64267368
RNU7-62P	chr1	64384398	64384459
CACHD1	chr1	64470129	64693058
MIR4794	chr1	64579847	64579923
RAVER2	chr1	64745095	64833232
JAK1	chr1	64833229	65067754
AL606517.2	chr1	64918443	64918683
AL606517.1	chr1	64941979	64942365
LINC01359	chr1	64972225	65002489
SLC2A3P2	chr1	64984608	64986087
AL357078.2	chr1	65003470	65004087
RNU6-1176P	chr1	65022968	65023074
MIR3671	chr1	65057755	65057842
MIR101-1	chr1	65058434	65058508
AL357078.1	chr1	65077413	65078131
MRPS21P1	chr1	65092392	65092614
AK4	chr1	65147549	65232145
RPS29P7	chr1	65154480	65154650
DNAJC6	chr1	65248219	65415871
AL139294.1	chr1	65279456	65306521
COX6CP13	chr1	65298755	65298980
RNU2-15P	chr1	65415816	65416006
LEPROT	chr1	65420587	65436007
LEPR	chr1	65420652	65641559
AC119800.1	chr1	65486406	65494188
AC097063.1	chr1	65576129	65578380
AL513493.1	chr1	65703962	65714847
RN7SL854P	chr1	65761058	65761352
PDE4B	chr1	65792514	66374579
AL590783.1	chr1	66042500	66050718
RNU4-88P	chr1	66094461	66094546
SGIP1	chr1	66533383	66751139
MIR3117	chr1	66628440	66628517
AL139147.1	chr1	66665864	66677027
TCTEX1D1	chr1	66752459	66779047
INSL5	chr1	66797741	66801256
WDR78	chr1	66812885	66924856
AL592161.1	chr1	66826942	66828558
MIER1	chr1	66924895	66988619
SLC35D1	chr1	66999350	67054148
C1orf141	chr1	67092165	67231853
AL133320.1	chr1	67102645	67102779
AL133320.2	chr1	67121605	67123956
IL23R	chr1	67138907	67259979
RNU6-586P	chr1	67196140	67196243
RNU4ATAC4P	chr1	67267601	67267726
AL389925.1	chr1	67278052	67278779
IL12RB2	chr1	67307364	67397090
SERBP1	chr1	67407810	67430415
RNU6-387P	chr1	67417214	67417318
LINC01702	chr1	67522299	67532612
RNU6-1031P	chr1	67541127	67541233
AL590559.1	chr1	67561073	67561446
RN7SL392P	chr1	67656831	67657129
HNRNPCP9	chr1	67660155	67661013
GADD45A	chr1	67685201	67688334
GNG12	chr1	67701475	67833467
RNU7-80P	chr1	67772593	67772653
GNG12-AS1	chr1	67832303	68202987
AL157407.1	chr1	68043330	68044233
DIRAS3	chr1	68045886	68051631
ARL5AP3	chr1	68049360	68049745
WLS	chr1	68098473	68233120
CTBP2P8	chr1	68161761	68163090
MIR1262	chr1	68183518	68183610
RPS7P4	chr1	68242474	68243055
COX6B1P7	chr1	68282388	68282622
ELOCP18	chr1	68375327	68375663
AL139413.1	chr1	68381441	68381657
RPE65	chr1	68428822	68449954
DEPDC1	chr1	68474152	68497221
AL138789.1	chr1	68479129	68483539
DEPDC1-AS1	chr1	68496676	68538627
TXNP2	chr1	68514375	68514669
AL035412.1	chr1	68633701	68640425
AL033530.1	chr1	68679202	68943452
AL691520.1	chr1	68974010	69023558
LINC01707	chr1	69055838	69229607
LINC02791	chr1	69215835	69249477
LINC01758	chr1	69433255	69435409
AL359894.1	chr1	69551848	69563715
LRRC7	chr1	69568261	70151945
SGO1P1	chr1	69606855	69608301
AL117353.1	chr1	69706950	69710274
RN7SL538P	chr1	69879592	69879895
PIN1P1	chr1	69919322	69920317
AL158840.1	chr1	70013982	70031222
LRRC40	chr1	70144805	70205579
RN7SL242P	chr1	70180144	70180440
SRSF11	chr1	70205682	70253052
AL353771.1	chr1	70218589	70221023
ANKRD13C	chr1	70258999	70354734
HHLA3	chr1	70354805	70385339
AL158839.1	chr1	70359562	70360437
CTH	chr1	70411218	70439851
AL354872.2	chr1	70445071	70445536
AL354872.1	chr1	70530526	70531492
CASP3P1	chr1	70660657	70661265
LINC01788	chr1	70706441	70786468
AL513285.1	chr1	70715933	70720289
PTGER3	chr1	70852353	71047808
AL031429.1	chr1	70947379	70951493
AL031429.2	chr1	71005854	71006502
ZRANB2-AS1	chr1	71048855	71067184
ZRANB2	chr1	71063291	71081289
MIR186	chr1	71067631	71067716
ZRANB2-AS2	chr1	71081324	71489976
AL358453.1	chr1	71367054	71367303
NEGR1	chr1	71395943	72282539
AL354949.1	chr1	71570956	71573558
AL359821.1	chr1	71738173	71738354
NEGR1-IT1	chr1	71794232	71837012
GDI2P2	chr1	72274552	72275159
AL513166.1	chr1	72283170	72753772
RPL31P12	chr1	72301472	72301829
AL583808.1	chr1	72636547	72899240
RNU6-1246P	chr1	72717663	72717769
LINC02796	chr1	72765031	72791282
LINC02797	chr1	72793104	72854475
AL732618.1	chr1	72979014	72979314
KRT8P21	chr1	73104792	73106282
RN7SKP19	chr1	73191604	73191855
LINC01360	chr1	73305609	73355253
LINC02238	chr1	73635216	73715214
RNA5SP50	chr1	73749517	73749623
AL591463.1	chr1	73787370	73915340
RNU4ATAC8P	chr1	73883714	73883822
LRRIQ3	chr1	74026015	74198187
FPGT	chr1	74198212	74234086
FPGT-TNNI3K	chr1	74198235	74544393
TNNI3K	chr1	74235387	74544428
AC093158.1	chr1	74341579	74378802
AC105271.1	chr1	74468195	74469543
LRRC53	chr1	74469878	74512614
ERICH3	chr1	74568117	74673792
ERICH3-AS1	chr1	74577430	74626098
AC135803.1	chr1	74698769	74699333
CRYZ	chr1	74705482	74733408
TYW3	chr1	74733152	74766678
AC133865.1	chr1	74963314	74965118
AC099786.3	chr1	75122518	75123927
AC099786.1	chr1	75127830	75133058
LHX8	chr1	75128434	75161533
AC099786.2	chr1	75129974	75132576
RNU6-622P	chr1	75183045	75183147
SLC44A5	chr1	75202131	75611116
AC093156.1	chr1	75521562	75522231
RNU6-503P	chr1	75538015	75538119
AL096829.1	chr1	75582099	75582555
[truncated: 57,411 more rows]
