# Supplementary material for: Combination of anlotinib with immunotherapy enhanced both anti-angiogenesis and immune response in high-grade serous ovarian cancer
Source: Front Immunol. 2025 Apr 7;16:1539616. doi: 10.3389/fimmu.2025.1539616 (PMC12009696; doi:10.3389/fimmu.2025.1539616)
Supplement: Supplementary file 1 [file DataSheet1.zip › Data for Peer Review Only/inferCNV/groupFiles.txt]

324653_5	0
117854_8	0
12678_1	0
7360_2	13
552323_5	0
457873_6	0
273222_3	14
235613_1	0
577242_5	0
836271_5	0
706955_4	3
88712_7	0
636491_3	3
867678_8	3
307777_1	0
819769_5	0
755048_8	3
32882_7	0
482212_6	0
249071_8	9
25905_3	1
248281_1	1
450771_7	11
348069_5	0
715791_4	11
146383_4	0
423449_3	3
738176_4	0
9657_5	0
399864_8	0
102208_4	11
366840_3	3
14226_1	0
720443_2	1
200697_1	9
232216_5	0
877713_7	0
474494_5	11
136297_3	3
341159_6	9
256305_7	0
375186_6	3
169907_1	11
758592_1	0
569907_8	9
319310_6	0
553519_2	13
263094_6	3
585535_3	3
673332_7	0
45810_1	0
688891_8	1
38203_7	0
827785_7	3
347959_6	0
675852_7	1
280232_3	1
255929_6	0
105244_7	0
354612_6	3
390371_3	9
280052_1	0
299324_3	0
580369_5	13
23731_4	1
343150_4	0
430311_5	1
170575_3	9
521489_6	9
187275_3	3
76079_8	0
875349_7	1
769935_5	11
706872_7	1
548073_3	3
728280_3	1
142139_7	3
547398_1	0
652327_8	3
642528_1	0
841606_4	0
350962_4	13
872721_2	3
689064_6	14
791036_6	13
607602_1	3
508048_1	0
606263_8	1
672964_8	3
692691_7	0
351711_6	0
113164_7	0
858416_2	0
280736_3	0
378971_1	0
144806_7	0
302865_1	1
136974_6	14
199394_4	0
675584_2	1
389184_2	0
534666_1	1
801931_2	0
772484_3	3
140408_3	1
217205_7	1
87871_5	0
592786_1	3
441094_2	3
468972_3	0
829043_1	0
92086_4	0
267263_8	3
216849_1	1
280328_1	3
313886_6	0
170458_5	0
799631_3	3
159828_8	3
426216_6	3
387540_5	3
584660_8	3
640932_4	0
844668_8	14
142087_5	3
350682_2	3
389520_2	13
540384_5	0
307081_3	1
534396_2	13
714002_8	14
579679_1	1
592011_6	0
682332_4	3
424072_1	3
667958_6	11
858029_4	1
348185_3	13
608161_8	0
740783_6	1
269269_7	1
779560_3	1
861723_6	3
227980_6	3
722775_7	3
738300_3	0
35584_2	1
607598_6	0
181361_5	0
569995_4	3
480069_2	1
817454_3	3
204235_8	0
839053_5	3
5593_6	1
576284_4	0
112920_7	3
551344_2	3
302481_5	1
298850_1	0
734208_7	3
848614_1	3
162454_4	1
159388_7	1
680447_6	0
611224_1	0
614449_6	1
361520_2	13
396458_8	0
138976_1	0
404853_6	0
564633_6	1
700348_2	1
773473_8	9
646195_5	0
676763_3	1
544191_6	0
437577_8	0
493075_2	1
684750_6	3
312881_1	1
749166_1	0
382716_2	1
231988_6	3
563472_7	0
350130_1	1
166325_8	0
680362_8	1
612883_7	3
226027_6	1
384723_3	3
637517_7	1
54221_8	0
407262_8	0
311916_1	1
746012_1	3
555702_3	14
557012_1	1
499956_4	13
230362_8	1
387269_4	0
323099_1	1
281379_5	3
71895_7	1
671256_5	0
100000_1	1
290027_1	0
323669_8	1
710390_8	3
581723_6	1
182120_1	0
164497_7	3
434477_5	0
395024_1	3
91326_5	13
247495_7	1
822986_8	3
607431_3	0
386977_8	3
742146_8	3
57246_6	0
68500_6	3
361252_5	0
454239_1	1
688664_5	0
629052_7	3
378679_5	0
337845_4	13
83304_1	3
81365_3	3
132089_1	0
491051_8	1
1658_8	3
422440_5	0
693451_4	16
10228_1	3
722123_8	1
377495_4	3
856018_3	3
470035_3	1
851210_5	1
278534_1	1
66972_7	0
104646_8	0
600011_7	1
220931_3	3
672627_8	3
388029_7	3
330797_7	3
804324_6	1
874978_1	1
731283_3	13
665510_7	3
299923_6	9
353043_6	9
38353_6	0
644486_7	1
333510_7	3
633674_2	0
449031_6	0
532239_8	3
515999_1	1
310354_7	1
548231_8	3
174966_6	0
491761_6	0
107199_2	11
409120_7	1
247480_8	0
276168_7	0
235142_1	1
883750_7	11
314959_1	0
8306_4	0
214416_1	3
505042_7	0
264793_3	0
14803_5	0
502324_8	0
307654_1	3
300253_3	3
284242_3	1
656285_6	3
558103_2	1
647632_3	3
656702_2	1
465248_8	0
503069_6	3
51815_8	0
311485_6	3
360828_2	0
46961_4	16
237645_1	1
56531_1	3
632604_4	14
90855_8	1
91302_7	1
298707_5	0
853148_1	3
861342_8	1
697621_1	1
845863_5	3
19531_7	1
405208_8	0
132936_7	3
94368_1	1
68153_5	0
214622_7	1
574916_6	1
703304_1	14
433454_6	1
210153_6	0
852993_8	1
56370_5	3
597861_1	0
634163_8	0
663940_3	3
537083_3	0
506586_1	3
563487_5	0
45251_8	3
847183_1	11
638805_3	3
395289_1	3
798842_6	1
648837_8	1
256983_4	1
574738_1	0
588860_1	0
291336_1	3
168257_1	11
443437_2	3
747693_3	3
585863_1	1
234617_2	3
813191_1	1
138910_1	1
529586_6	1
794543_8	1
445982_1	11
45471_4	11
423715_6	0
202269_3	0
285341_6	0
464519_4	16
354286_5	0
292488_5	14
738853_2	13
727690_3	0
748317_3	3
28220_1	3
369840_8	0
882123_8	0
639183_3	3
164957_7	1
307644_1	14
645197_7	0
684149_2	0
627179_5	1
836546_6	0
169284_4	16
390453_7	1
140791_6	0
689079_3	0
755838_4	16
493384_3	0
479469_8	3
834874_1	0
696441_7	0
181313_8	3
880530_6	13
196776_4	0
314099_3	3
376493_3	1
176739_8	0
161680_6	3
731131_3	1
255887_7	3
813289_2	1
263766_2	3
841290_6	0
234060_5	0
478929_4	1
777669_7	3
663924_2	0
107540_5	0
221073_1	1
826910_2	0
311445_2	0
517168_6	9
708222_1	3
526452_5	0
670497_6	0
732787_1	1
118392_5	0
332254_5	1
752218_1	0
493424_1	1
676230_5	0
738598_8	0
634417_4	1
26920_7	0
429026_3	3
7049_1	9
466535_8	1
719780_6	0
542144_5	1
98291_8	3
826497_8	3
1476_6	1
590687_6	0
776068_4	3
388235_1	0
700355_5	1
276233_2	13
382141_8	3
349850_6	3
503442_4	3
192019_2	3
3659_7	3
544584_3	0
375563_1	0
872638_1	0
532424_3	0
782580_3	9
858372_5	11
785351_4	3
700045_4	0
110381_5	0
167537_3	0
69754_1	13
265230_6	3
681423_1	1
740676_1	3
293600_4	14
824666_5	3
673962_2	13
502242_7	13
629503_1	3
299539_8	0
819306_1	3
169007_8	0
280340_8	1
755367_4	3
598286_1	0
528522_1	3
386410_1	0
336677_1	0
513488_5	3
238645_7	3
171376_4	1
600321_1	9
231907_8	0
478708_8	1
221405_6	0
500913_4	3
213613_1	3
568948_1	0
387524_3	3
122415_6	3
616819_1	0
273166_5	0
525594_4	1
31980_5	1
180982_8	0
387994_7	0
550465_3	14
700161_8	9
247032_5	0
74787_6	9
58445_6	13
279256_6	1
781160_1	3
23102_2	11
762770_7	3
711791_6	3
70791_6	0
644730_8	9
508117_8	0
622790_6	0
574167_1	0
142739_4	0
108182_8	0
799596_1	3
215733_6	1
770069_7	1
42778_4	1
400545_2	13
401498_1	0
496498_2	0
316872_3	1
15815_8	0
284002_2	13
739074_5	0
161712_7	3
560047_1	0
800700_1	1
786296_4	1
636231_5	1
449602_7	0
150157_1	0
709345_5	1
674147_7	1
439507_8	1
68944_3	0
748427_4	11
209551_7	1
61077_3	0
426495_4	0
564019_8	0
663809_8	1
212109_5	0
630740_1	1
839574_2	0
636058_5	0
422879_7	0
325851_7	3
585805_5	11
414149_5	0
635154_8	0
477183_3	0
434385_1	3
214951_6	0
316181_8	0
1452_6	9
331446_3	3
848269_6	1
327963_8	3
347272_3	0
550305_4	0
726095_8	9
490352_3	9
436013_8	1
239831_1	0
504014_1	3
571973_6	11
28910_4	1
622780_4	0
853143_1	0
104434_2	3
177356_6	0
554789_5	13
128848_8	0
504972_1	1
643322_5	0
334708_6	3
261908_8	0
794583_2	1
575098_8	1
262060_8	1
730256_6	0
6802_7	1
130773_5	0
763161_8	1
820075_7	11
189130_8	3
702697_5	0
428335_5	0
182148_6	0
775598_4	3
353101_1	3
251505_1	3
634865_7	1
410720_6	14
42788_1	3
539127_5	0
821152_6	3
675627_8	14
453845_1	0
12495_3	0
24178_1	1
800376_5	1
764613_7	3
401342_1	11
689803_8	1
745583_6	3
382506_7	1
593281_1	0
258882_1	0
560426_8	0
705376_1	1
14699_1	1
771028_3	0
600153_4	0
236844_1	0
853764_8	1
121208_8	1
602261_4	1
348843_7	0
708211_1	0
730368_4	0
736780_1	3
736768_7	0
165355_1	0
563664_1	0
847152_5	0
476238_4	13
828477_3	3
283217_1	3
701741_4	0
386696_8	0
743878_8	1
880599_3	0
820839_6	0
594415_6	11
33515_7	3
7346_3	9
222136_1	11
344679_8	0
775396_1	0
602868_8	3
450913_7	0
381831_3	9
151100_3	1
483896_1	3
305337_8	9
523215_1	0
642459_2	13
597721_8	0
845328_3	13
881494_3	9
715506_3	1
557227_1	1
109186_7	1
282805_4	0
289358_6	11
762614_1	3
337091_8	3
20368_6	13
839055_1	3
355284_6	0
745170_1	0
618844_5	0
147051_7	3
624885_3	0
102222_1	11
388228_6	1
389359_6	11
573864_6	13
413825_7	1
348748_8	9
847956_5	0
478356_5	0
68340_3	3
291297_1	0
279844_1	0
7181_3	1
819442_3	3
750722_5	11
746086_1	0
768990_3	3
358020_8	1
96805_7	0
197607_6	1
107309_3	1
580109_3	1
722278_5	3
306856_7	0
562930_6	3
185969_5	1
469862_3	0
521986_1	1
833826_2	0
117219_8	0
261134_7	0
68968_7	0
370930_6	0
647974_8	0
709932_5	13
791624_7	3
261307_1	0
282102_1	3
640432_6	0
617195_3	1
873210_1	0
881756_8	0
573273_1	1
871609_8	0
628500_3	3
476686_6	0
209284_7	1
695881_7	3
578210_3	0
270664_3	1
432655_7	3
401304_5	3
670614_3	1
679323_2	3
805508_3	3
82932_5	0
424022_1	0
875382_1	1
208380_6	3
595243_1	0
844434_4	1
528293_4	0
258566_5	13
257727_2	3
271190_1	3
233623_1	3
487993_8	0
468137_4	0
312712_5	0
490074_7	0
872784_1	0
732957_6	9
551249_1	3
466502_1	3
591756_3	1
673246_2	3
614467_6	1
857111_4	0
511986_4	3
187428_1	0
655379_3	3
588416_8	1
759974_3	1
58956_3	1
866829_6	1
154166_1	0
785350_8	0
133207_4	0
623488_6	0
818992_7	0
689782_2	11
553349_3	9
807724_5	1
469415_6	1
190651_1	3
474674_1	1
103645_6	1
15529_7	0
58090_7	0
379097_5	1
119519_1	1
810217_4	1
242012_1	3
723000_1	0
406718_5	13
873239_1	0
284394_8	14
528241_8	0
828746_3	9
103104_1	1
327322_1	1
279715_1	0
693963_5	11
475402_8	0
282103_3	9
647891_7	11
170516_2	1
378223_3	3
285676_7	3
56926_7	1
423699_7	0
537051_1	3
806295_1	0
264817_6	1
348141_3	1
777603_7	3
105348_4	11
311304_7	0
803907_7	0
806952_8	3
403991_1	3
174345_1	9
302550_7	3
347599_8	3
821465_1	1
860698_4	3
866001_8	0
766327_8	0
550401_3	3
617965_3	1
850401_1	1
627720_8	1
864917_1	3
460119_5	0
871520_6	0
713002_2	0
354973_5	0
745505_1	0
460795_1	0
551719_7	3
673882_8	1
233614_3	3
688790_5	0
795341_6	1
826814_5	3
263562_3	13
374340_5	1
846710_2	1
210475_2	14
397541_7	1
153720_4	3
237344_7	3
522756_8	3
271792_2	0
377673_1	0
257257_1	1
781276_1	3
241216_8	0
262874_1	0
357865_7	1
179900_6	0
757773_5	1
793303_1	0
429692_6	0
850907_8	1
466451_3	1
189046_4	1
277113_7	0
62228_1	0
234463_2	13
140377_3	1
695565_8	0
405273_2	0
338930_1	0
709948_8	1
475204_3	3
188672_1	0
751355_5	0
156110_3	3
734998_4	1
802016_3	9
207250_1	9
453209_3	0
767158_6	1
134282_3	9
274362_6	3
246105_8	1
187476_2	0
181781_7	0
398135_1	3
45857_6	3
680510_3	1
306403_7	3
538170_7	1
238110_6	13
644728_6	3
519_8	3
574474_4	1
785558_4	13
13763_4	1
373874_5	0
60869_6	0
589164_8	0
684763_7	1
14184_1	3
555338_8	3
533743_1	3
583017_1	1
311229_5	3
402892_8	0
720816_5	13
461785_2	14
847418_1	0
707238_1	3
820074_6	0
372027_8	9
746592_7	1
108564_3	0
615816_7	1
727338_5	11
65401_8	0
57768_8	3
523759_1	3
750775_5	0
79220_8	1
381217_4	13
790500_7	0
823723_5	1
488321_2	13
553495_1	3
668524_7	0
769134_1	3
221852_8	0
47581_4	1
563370_8	3
84773_7	0
379908_8	0
446120_7	3
634915_7	0
485825_3	0
238091_8	0
198300_4	0
446464_7	0
512777_5	1
306860_6	3
385472_1	0
43640_4	3
403230_3	1
106494_4	1
815187_6	0
743385_3	1
854901_6	11
642061_4	1
722232_1	3
580626_8	1
778317_8	3
306101_4	13
323837_5	1
424724_1	1
132251_8	0
596790_7	0
389721_8	0
624053_3	1
332913_1	3
473665_4	16
10249_1	0
715982_6	1
205218_6	0
307530_1	1
25167_8	14
667858_7	3
183100_1	0
285494_6	0
501791_8	14
723272_8	1
540367_7	0
644757_3	9
279940_3	1
265491_2	0
198480_6	1
560874_8	3
10795_5	0
251407_2	3
346390_3	1
302014_8	11
54913_3	1
463038_6	1
288037_8	14
378106_1	0
469422_5	0
158331_5	0
280407_3	0
613374_4	1
640263_8	3
640161_8	3
281386_8	1
371322_8	0
236332_3	11
63881_1	3
688182_4	0
280896_4	1
366537_8	3
133702_3	3
445144_7	1
824906_8	1
461408_7	0
15360_2	0
109333_6	1
99749_1	0
783099_3	9
364998_7	0
743629_3	9
251888_1	3
701674_2	3
34336_6	0
142915_7	3
627836_3	1
423436_3	3
479938_3	1
837247_3	3
553293_6	1
804894_1	1
568393_3	1
663943_4	1
415856_1	0
416769_7	0
567662_1	3
129034_4	13
83422_3	3
572970_3	9
488436_7	1
54027_3	0
123640_7	1
256233_7	0
674367_5	1
254306_1	9
642373_3	0
464745_1	1
337910_7	1
785234_4	3
456631_4	0
695732_7	13
77814_7	0
274964_5	0
569819_4	0
49521_3	1
508539_7	0
444515_7	1
320962_3	1
510376_6	11
576070_8	1
171802_7	0
616284_3	3
452993_3	1
310472_8	0
738313_2	1
627006_1	0
876229_1	1
290661_1	1
68050_7	3
436544_1	16
385237_4	13
388188_7	0
325222_1	3
270322_5	1
64146_6	1
281380_1	3
165265_1	0
305377_3	1
648802_1	3
663846_1	14
615267_4	13
643417_3	1
58046_4	16
348573_5	1
339852_7	0
872749_6	0
278771_7	3
123364_1	1
259783_3	1
320813_1	0
237118_4	1
386699_1	1
853952_5	13
573595_1	0
418792_2	0
263357_6	14
354220_8	3
643380_5	3
846836_8	9
799621_1	3
662945_7	11
790052_8	1
183674_6	3
189631_6	0
356105_4	0
378499_8	9
628381_8	1
134569_1	1
496527_6	13
593268_3	0
435541_5	3
740961_5	1
104573_3	1
534423_8	0
269958_3	1
847571_1	3
335075_5	1
48038_6	1
574885_6	11
476492_1	0
884339_8	3
875411_1	3
490592_7	0
724119_5	1
841694_5	0
594784_7	0
273864_1	14
51184_6	1
297572_1	0
481956_8	3
197624_8	0
125467_4	0
88204_2	0
41280_6	3
506509_8	1
401481_3	3
835139_7	0
766587_7	0
422117_5	1
712098_6	0
331828_1	3
643056_8	3
883407_8	3
165412_1	3
362969_8	3
270478_7	1
481996_8	0
704315_1	0
21457_7	0
415822_1	1
621647_1	11
463034_1	0
837003_3	1
517712_6	1
723240_8	14
358369_8	9
335327_8	0
243979_6	0
130422_7	0
680257_3	0
673787_8	1
780423_7	1
876133_6	0
850833_5	1
415809_5	1
82885_1	0
439511_8	1
62122_1	0
683655_1	1
786999_2	1
131151_4	0
668397_1	13
766014_5	1
866233_4	3
609073_6	3
848973_5	0
118078_1	0
93687_4	0
304219_5	0
210695_4	0
851401_8	9
194142_3	0
721232_5	1
472504_3	1
165087_6	1
570955_1	0
801423_1	0
45810_7	1
792709_4	0
592873_6	0
707709_1	3
312711_6	1
595069_8	0
757479_1	3
184258_8	1
332763_7	3
777659_2	3
557045_1	0
551123_1	1
179059_3	3
425602_5	14
159958_1	3
400646_6	1
470682_1	1
720_8	9
569201_1	11
860756_4	1
809078_5	1
142053_4	3
741280_7	1
572668_7	16
418656_6	3
530747_6	0
162361_8	3
865949_1	3
332662_3	3
755875_1	0
834642_8	3
173719_1	1
189874_6	1
809269_1	3
583809_3	0
215483_8	9
3042_5	0
635515_6	3
443766_7	0
516725_1	0
719225_8	0
635568_3	9
12450_6	11
711935_3	3
468307_8	1
714010_5	0
365925_5	1
707347_7	3
824931_5	1
468628_8	3
390813_3	0
610044_8	9
325489_1	3
12474_6	11
62772_7	0
307738_7	3
315050_8	0
558963_1	3
106247_6	3
450994_7	1
760732_5	1
785489_7	3
561752_5	13
807766_7	0
672127_1	0
295657_1	0
879737_3	3
56036_1	3
157495_1	1
658762_7	0
57029_1	3
635228_5	1
752631_5	0
568486_7	0
227700_7	0
866225_8	1
600765_4	1
858124_6	0
513868_1	1
408327_8	1
307979_1	3
85538_1	3
249504_4	0
99360_8	0
618787_4	16
240126_5	0
783194_7	0
252916_3	1
654509_4	3
335856_6	1
828805_2	3
736421_1	3
610450_1	0
233964_1	0
845064_7	3
350017_8	0
712616_8	3
181195_5	1
283124_8	1
606020_1	3
41747_1	0
417642_1	0
855363_7	1
781258_7	0
448735_6	0
281023_4	0
569430_6	1
736480_4	16
17587_1	0
331043_7	3
740308_7	0
224016_1	11
309086_8	1
267773_3	0
22589_7	0
237236_5	0
879532_8	9
572476_3	3
627424_5	0
265866_8	0
627312_7	3
446114_8	3
419325_1	1
429833_2	3
81795_4	0
727351_8	0
519278_6	0
338531_8	1
373312_1	0
727370_1	9
526729_1	0
554774_7	3
144216_6	9
844072_7	11
287311_3	9
545098_4	1
371576_1	0
292976_1	3
666387_7	0
849715_3	3
781963_7	1
134353_3	3
398738_7	0
491488_7	0
605235_6	11
352174_4	16
255693_3	1
354078_3	1
682526_5	0
280416_4	0
329486_5	0
876718_8	0
264066_1	3
575315_2	1
483243_3	3
469337_1	1
689862_3	9
727138_7	0
800922_1	0
28623_8	0
52131_7	0
208363_4	13
451245_6	0
3895_2	1
35675_7	3
202554_1	3
463502_5	1
444237_8	1
671189_1	1
513310_3	9
12465_4	13
55549_6	0
814715_1	1
349103_7	0
208599_6	1
828770_7	0
131335_4	1
815033_1	0
824490_1	1
342129_2	3
794564_7	1
185539_3	3
728141_4	3
54398_2	14
747170_1	0
627257_5	0
316931_6	1
156008_8	3
330535_2	13
75649_4	3
590826_6	11
805466_1	0
54574_7	1
343582_4	0
6288_4	0
172949_1	0
479886_1	0
101786_5	3
769460_4	1
3732_1	1
108188_3	9
596695_4	0
868693_7	0
267021_5	1
196755_5	13
59376_6	3
544888_1	0
271892_8	0
412454_8	0
438133_3	3
773026_2	1
99745_6	0
504870_4	0
133103_1	1
736002_2	0
331795_4	1
776172_5	1
596417_8	14
715509_8	9
524599_6	1
271481_6	3
630353_6	1
600064_6	1
554971_4	0
858922_1	3
518809_3	1
262221_7	1
811212_3	3
375921_2	1
608148_1	1
879747_3	1
30282_6	1
319972_2	0
682733_7	0
749669_1	3
183212_4	1
880507_7	3
560799_1	3
762155_3	3
200039_8	1
430973_1	11
468558_1	3
881065_3	0
706258_1	1
27295_7	0
290765_8	0
26228_4	3
11183_6	3
475653_4	0
136456_4	0
352527_8	0
865077_1	1
583391_8	3
209070_7	1
696268_8	3
333319_1	0
803654_5	1
688398_7	1
385568_2	1
376114_5	0
341663_3	0
546206_4	0
685287_3	0
168885_1	9
295430_1	1
382636_6	0
680722_1	0
280717_7	3
128236_3	9
218592_6	11
349116_3	0
258841_6	0
772360_3	3
35982_3	9
143090_3	0
170595_7	0
528824_4	1
342154_4	1
130141_8	3
466405_3	0
179174_5	1
94813_4	0
186429_8	14
860324_7	0
400703_7	0
375301_1	3
331486_1	0
570373_5	0
177170_6	1
536662_3	0
173959_5	0
812830_1	14
288135_5	1
351020_2	3
600124_1	1
653516_1	1
393069_7	0
637932_2	1
547516_6	3
770051_1	3
207361_5	1
368251_3	1
466955_1	0
458523_4	1
301241_5	14
56925_4	9
870897_6	0
809082_5	3
546595_4	1
379317_7	1
531989_1	0
323795_8	0
780155_6	0
671006_6	1
735485_5	11
624064_8	3
231272_3	9
312228_3	3
532111_7	0
386842_7	0
505703_3	9
768920_3	3
8852_1	3
649184_7	0
816336_1	0
788501_5	1
823920_7	3
16657_7	0
761945_6	1
540389_1	1
120150_1	3
253174_1	3
26830_1	1
141174_3	1
368166_3	0
729681_3	0
769509_1	1
796300_6	0
770700_6	0
36019_5	13
238839_6	0
303980_3	1
744240_3	3
659864_6	0
850329_8	0
131581_3	0
679633_3	0
455824_6	0
252508_1	11
702631_8	0
510491_8	3
877191_1	0
194488_1	0
311975_6	3
317448_1	1
510379_5	1
392385_8	9
491985_1	0
389250_7	0
360868_3	3
26100_7	0
346764_5	1
122488_4	11
655336_8	3
159407_4	13
629252_8	3
175398_8	0
145875_8	1
641143_6	9
81802_8	1
423154_7	0
657917_1	3
14980_2	3
415405_4	1
456270_7	0
129505_8	3
834749_2	13
685938_5	0
385152_1	3
269899_3	3
523751_3	3
534862_1	14
229091_8	1
124928_1	0
282416_7	0
177331_8	0
64293_3	1
287206_3	1
595740_3	1
128466_1	1
28688_3	0
229471_8	1
54408_1	3
558038_7	0
231292_4	14
149452_1	0
184165_7	3
282771_5	3
242082_7	3
822326_3	9
702481_7	1
359281_6	9
434421_5	1
360161_1	3
339361_8	1
701584_1	3
407021_7	1
679843_6	3
392569_1	0
284550_3	3
110290_1	0
411868_8	0
50180_5	1
96559_7	3
758583_5	0
132246_8	0
622288_8	3
477014_7	1
759718_3	0
733877_7	1
78700_2	14
507167_3	3
382428_5	0
273886_5	1
268013_3	1
556879_7	1
342683_6	1
833297_1	3
2894_3	0
121851_1	1
698126_7	0
600492_3	0
29786_7	3
780653_8	1
629348_8	1
716963_4	1
464327_5	1
250941_3	0
45959_2	0
380949_1	0
535604_8	3
245967_6	0
614189_5	0
863638_8	3
58081_1	1
807576_5	1
664284_6	0
104735_5	0
27091_6	1
500777_3	1
408877_5	0
724292_4	13
468289_7	0
718565_5	3
297347_3	3
531831_1	0
184373_1	1
824496_3	9
471177_8	0
345430_4	1
156787_7	13
608809_3	1
693138_7	3
193415_8	9
522261_3	1
141458_5	0
73741_8	0
709142_6	0
207301_6	0
735095_1	0
63192_6	1
815438_7	3
200725_1	0
105836_6	0
857628_3	3
531741_6	0
399109_6	0
833029_8	3
202111_2	0
176507_5	1
534721_8	3
330182_3	9
268346_8	0
298370_3	0
141948_6	13
624004_1	1
239734_5	11
823336_3	3
424760_4	11
837614_8	0
489217_4	1
254521_1	3
881947_1	3
516568_1	3
408345_3	3
753808_1	1
496035_4	0
21511_7	0
617630_8	0
257768_6	1
562601_2	0
36356_8	14
198891_3	9
805324_3	3
222269_4	1
361417_5	0
634854_1	0
416568_3	0
757240_5	0
101073_6	0
345171_7	11
606029_3	3
837830_5	1
674877_7	0
67757_8	0
135562_7	0
502342_3	3
733949_7	1
664048_4	0
580298_7	0
351692_6	1
747939_7	0
484441_8	1
82765_8	0
439013_1	3
325095_7	0
649051_4	0
90456_1	1
714360_3	1
450885_2	1
436602_7	0
157011_5	0
746873_3	3
746199_5	0
765244_8	1
420566_6	1
145061_6	11
557218_6	3
231729_5	3
631211_3	1
716744_7	3
840745_8	9
285883_3	1
7837_8	3
350159_6	3
772487_3	11
799714_1	1
125008_1	1
316115_6	0
828587_3	0
374512_5	0
463928_4	16
128468_3	14
550069_2	1
331257_8	1
243059_3	0
14725_3	1
393537_2	13
548346_3	9
707320_1	1
879742_8	0
555646_5	0
35574_4	16
243622_7	3
855591_8	11
771111_7	0
529680_1	3
99601_8	0
280360_6	0
428857_2	0
284224_7	11
188926_5	0
730994_7	0
419504_8	0
23834_7	0
205880_8	1
457673_6	0
548067_5	0
883405_7	3
678939_7	0
458308_4	0
165836_1	1
595945_6	0
560567_1	0
334943_7	3
701576_1	0
413103_8	1
866063_4	1
545512_5	0
378333_1	0
596420_7	1
293376_1	1
450711_3	9
45506_4	0
60877_7	0
850328_5	0
373759_3	0
25977_7	0
263148_7	1
802659_8	9
11334_8	0
366816_8	3
368201_1	3
399591_3	0
459873_3	0
549735_5	0
860957_6	3
99615_6	11
599015_8	9
261091_1	11
647693_7	1
274359_7	3
689802_1	3
464954_3	9
732587_1	1
362087_8	3
672507_5	0
183433_3	3
478319_7	0
107198_1	0
793958_6	3
227793_3	0
214054_7	0
772402_8	0
400342_6	3
584612_2	11
265856_8	1
516895_2	3
773178_3	3
253549_7	1
723586_6	1
617946_3	0
736360_1	0
502120_1	11
164564_6	11
99706_4	1
404253_8	3
214337_4	3
467535_1	0
662866_6	3
664271_4	3
382749_1	11
742140_8	14
147234_6	0
798254_3	11
644697_4	1
339097_5	0
30526_5	1
232203_5	1
636363_3	11
56268_1	0
399644_6	0
452572_6	1
80321_4	11
482416_5	0
838527_4	0
379766_5	0
4903_4	16
737110_3	3
384050_6	11
305086_7	1
47865_1	0
640123_7	0
436169_5	1
172839_4	0
821388_3	3
781386_8	3
153362_8	1
500038_1	0
122006_6	1
662824_8	1
57359_5	1
259804_7	3
296894_4	1
694601_3	1
174728_1	3
303519_3	3
380228_6	1
316364_4	1
132261_6	11
319495_1	0
78098_4	0
175460_1	14
480189_6	0
45397_6	3
220706_6	0
596890_7	0
617154_8	0
510986_8	3
534189_1	3
854335_4	0
355776_8	0
548649_8	1
872740_5	3
128690_5	1
368069_5	0
809550_1	3
807873_7	0
221756_3	3
220402_5	3
640995_6	0
528103_1	1
113700_7	1
279985_8	3
631368_6	1
269_1	3
841395_6	0
519486_6	0
764984_8	3
388532_4	0
178267_7	0
302368_5	0
352924_1	1
123452_3	1
138378_8	0
321160_8	13
698063_1	3
714528_3	0
60493_6	0
327020_7	3
782747_8	3
367466_3	1
201713_1	1
534718_1	0
753311_4	1
828904_1	3
524712_1	0
742281_8	1
810209_7	3
278712_5	3
106602_8	3
80526_3	0
714394_4	0
658369_5	1
595423_3	3
679320_6	1
667630_1	0
625232_1	1
434462_1	1
218551_3	0
790579_8	1
610205_6	0
436085_8	0
44949_6	0
883314_3	3
864168_8	9
478928_6	0
634162_7	1
164215_8	1
305789_4	1
796083_1	1
108628_7	11
490419_7	3
230616_8	9
454807_6	0
509850_2	1
479231_1	9
291485_7	0
562466_2	3
125914_8	0
155093_7	0
538280_6	0
370918_3	9
319829_6	0
613858_6	3
671732_5	0
165324_6	3
34855_8	3
645497_8	3
79622_8	1
787000_1	1
216834_8	3
352082_4	0
811438_4	3
218975_4	0
52475_4	0
411256_3	9
116949_5	0
84441_7	3
355242_8	3
68122_5	0
865349_8	0
173522_8	14
674916_6	1
743432_7	1
565167_8	0
365027_6	1
120018_6	0
526697_3	0
872438_2	13
450293_8	3
24173_8	1
312461_6	0
277556_8	1
705977_3	0
238970_3	9
196988_8	0
66198_8	1
446552_5	14
128922_8	1
740616_4	1
750839_5	0
659077_3	11
561564_8	0
229026_7	0
846231_1	0
29908_3	1
795725_1	0
134865_1	0
379526_7	0
167930_1	3
543273_7	0
604135_3	11
181430_6	0
838222_5	3
125382_7	11
556483_8	0
397940_8	3
484825_7	0
307240_6	3
520654_4	14
125258_8	1
71481_4	1
486155_1	0
78747_7	1
231091_1	0
436453_4	1
94846_2	1
557702_6	11
358373_3	1
744759_7	1
881035_6	11
447645_8	1
95731_8	0
108826_7	0
852806_8	3
417963_7	14
455956_7	3
608741_3	11
362138_1	1
497605_5	1
561968_6	0
765957_8	1
516392_8	0
243882_8	3
823069_8	3
206770_7	1
164685_7	3
814210_6	0
516720_1	1
671719_3	13
21516_8	3
161202_4	0
585755_4	16
801409_4	0
223755_5	1
531498_3	3
245031_1	0
508784_1	1
772109_3	3
575310_3	1
351763_8	0
826270_1	0
467872_5	1
814530_4	0
597557_4	1
165633_6	13
472395_6	1
651392_5	13
612462_6	3
657520_1	1
16585_1	0
217835_2	14
792608_8	0
168714_1	0
836720_5	0
749818_3	0
864563_2	0
