# Supplementary material for: Combination of anlotinib with immunotherapy enhanced both anti-angiogenesis and immune response in high-grade serous ovarian cancer
Source: Front Immunol. 2025 Apr 7;16:1539616. doi: 10.3389/fimmu.2025.1539616 (PMC12009696; doi:10.3389/fimmu.2025.1539616)
Supplement: Supplementary file 1 [file DataSheet1.zip › Data for Peer Review Only/biological function analysis of epithelial cell/Apoptosis_OV.xlsx]

## Sheet: Apoptosis_OV
Ensemble ID	Symbol	Cell Count	Cell Ratio	NZmean	Correlation	FDR	More details
ENSG00000197818	SLC9A8	39	0.16	4.452	0.584	0.007	More details
ENSG00000161204	ABCF3	27	0.111	7.62	0.575	0.044	More details
ENSG00000196937	FAM3C	48	0.197	5.29	0.456	0.033	More details
ENSG00000139746	RBM26	75	0.307	4.545	0.43	0.008	More details
ENSG00000183696	UPP1	92	0.377	6.942	0.428	0.003	More details
ENSG00000183018	SPNS2	58	0.238	6.335	0.426	0.028	More details
ENSG00000176473	WDR25	60	0.246	3.78	0.414	0.031	More details
ENSG00000185024	BRF1	65	0.266	4.064	0.403	0.028	More details
ENSG00000129667	RHBDF2	76	0.311	6.127	0.394	0.018	More details
ENSG00000046604	DSG2	62	0.254	5.401	0.392	0.042	More details
ENSG00000186174	BCL9L	91	0.373	6.203	0.375	0.013	More details
ENSG00000135245	HILPDA	70	0.287	10.394	0.374	0.039	More details
ENSG00000143570	SLC39A1	69	0.283	7.631	0.365	0.048	More details
ENSG00000148926	ADM	86	0.352	10.221	0.364	0.021	More details
ENSG00000153551	CMTM7	76	0.311	4.619	0.362	0.037	More details
ENSG00000008710	PKD1	71	0.291	5.733	0.361	0.048	More details
ENSG00000138802	SEC24B	84	0.344	4.483	0.356	0.029	More details
ENSG00000014216	CAPN1	140	0.574	6.546	0.345	0.003	More details
ENSG00000127663	KDM4B	108	0.443	4.029	0.341	0.014	More details
ENSG00000167772	ANGPTL4	104	0.426	8.624	0.341	0.017	More details
ENSG00000136848	DAB2IP	95	0.389	3.817	0.325	0.037	More details
ENSG00000170412	GPRC5C	161	0.66	7.069	0.324	0.003	More details
ENSG00000274523	RCC1L	101	0.414	5.417	0.319	0.034	More details
ENSG00000116649	SRM	95	0.389	8.647	0.316	0.045	More details
ENSG00000101187	SLCO4A1	118	0.484	6.723	0.309	0.024	More details
ENSG00000117394	SLC2A1	106	0.434	6.653	0.308	0.037	More details
ENSG00000085415	SEH1L	33	0.135	5.275	-0.532	0.039	More details
