# Supplementary material for: Combination of anlotinib with immunotherapy enhanced both anti-angiogenesis and immune response in high-grade serous ovarian cancer
Source: Front Immunol. 2025 Apr 7;16:1539616. doi: 10.3389/fimmu.2025.1539616 (PMC12009696; doi:10.3389/fimmu.2025.1539616)
Supplement: Supplementary file 1 [file DataSheet1.zip › Data for Peer Review Only/biological function analysis of epithelial cell/Angiogenesis_OV.xlsx]

## Sheet: Angiogenesis_OV
Ensemble ID	Symbol	Cell Count	Cell Ratio	NZmean	Correlation	FDR	More details
ENSG00000184083	FAM120C	25	0.102	3.97	0.614	0.033	More details
ENSG00000136738	STAM	30	0.123	4.501	0.59	0.026	More details
ENSG00000106258	CYP3A5	27	0.111	6.048	0.571	0.046	More details
ENSG00000180008	SOCS4	28	0.115	6.234	0.562	0.046	More details
ENSG00000061337	LZTS1	33	0.135	4.698	0.559	0.025	More details
ENSG00000100029	PES1	48	0.197	5.733	0.535	0.007	More details
ENSG00000163638	ADAMTS9	90	0.369	3.951	0.534	0	More details
ENSG00000137168	PPIL1	37	0.152	6.273	0.523	0.029	More details
ENSG00000105248	CCDC94	36	0.148	6.169	0.519	0.034	More details
ENSG00000100297	MCM5	33	0.135	6.001	0.517	0.049	More details
ENSG00000107957	SH3PXD2A	39	0.16	3.064	0.516	0.029	More details
ENSG00000137411	VARS2	34	0.139	6.656	0.513	0.047	More details
ENSG00000131203	IDO1	46	0.189	6.561	0.511	0.014	More details
ENSG00000007237	GAS7	37	0.152	2.76	0.505	0.039	More details
ENSG00000198887	SMC5	43	0.176	4.472	0.504	0.022	More details
ENSG00000179913	B3GNT3	42	0.172	6.503	0.493	0.029	More details
ENSG00000106348	IMPDH1	51	0.209	6.482	0.488	0.014	More details
ENSG00000174579	MSL2	42	0.172	5.618	0.485	0.037	More details
ENSG00000068394	GPKOW	39	0.16	7.193	0.481	0.047	More details
ENSG00000089048	ESF1	43	0.176	4.742	0.475	0.036	More details
ENSG00000169155	ZBTB43	42	0.172	5.833	0.473	0.041	More details
ENSG00000126767	ELK1	42	0.172	6.808	0.468	0.045	More details
ENSG00000198218	QRICH1	78	0.32	5.014	0.468	0.002	More details
ENSG00000105963	ADAP1	60	0.246	5.095	0.467	0.01	More details
ENSG00000146555	SDK1	113	0.463	2.153	0.463	0	More details
ENSG00000151148	UBE3B	50	0.205	5.133	0.462	0.026	More details
ENSG00000070476	ZXDC	63	0.258	5.767	0.461	0.009	More details
ENSG00000117266	CDK18	46	0.189	6.052	0.461	0.039	More details
ENSG00000187889	FYB2	47	0.193	4.182	0.451	0.039	More details
ENSG00000150961	SEC24D	59	0.242	4.554	0.445	0.017	More details
ENSG00000111237	VPS29	68	0.279	7.497	0.44	0.01	More details
ENSG00000150556	LYPD6B	61	0.25	3.756	0.439	0.017	More details
ENSG00000132326	PER2	86	0.352	5.717	0.435	0.003	More details
ENSG00000103966	EHD4	82	0.336	4.759	0.433	0.004	More details
ENSG00000176444	CLK2	50	0.205	7.098	0.433	0.043	More details
ENSG00000172932	ANKRD13D	60	0.246	7.122	0.431	0.022	More details
ENSG00000122008	POLK	53	0.217	4.432	0.429	0.038	More details
ENSG00000049323	LTBP1	84	0.344	2.657	0.426	0.005	More details
ENSG00000087095	NLK	86	0.352	3.881	0.426	0.004	More details
ENSG00000100296	THOC5	67	0.275	5.325	0.426	0.015	More details
ENSG00000135245	HILPDA	70	0.287	10.394	0.425	0.012	More details
ENSG00000138767	CNOT6L	57	0.234	4.174	0.424	0.031	More details
ENSG00000139323	POC1B	51	0.209	4.362	0.421	0.049	More details
ENSG00000133265	HSPBP1	57	0.234	6.273	0.42	0.034	More details
ENSG00000167972	ABCA3	72	0.295	5.008	0.418	0.013	More details
ENSG00000058085	LAMC2	104	0.426	5.548	0.415	0.002	More details
ENSG00000164715	LMTK2	59	0.242	4.211	0.412	0.035	More details
ENSG00000171105	INSR	130	0.533	4.102	0.411	0	More details
ENSG00000111906	HDDC2	61	0.25	4.467	0.405	0.035	More details
ENSG00000073711	PPP2R3A	71	0.291	3.623	0.404	0.019	More details
ENSG00000033030	ZCCHC8	57	0.234	5.9	0.403	0.047	More details
ENSG00000164164	OTUD4	92	0.377	5.112	0.401	0.006	More details
ENSG00000138814	PPP3CA	71	0.291	2.871	0.4	0.021	More details
ENSG00000105983	LMBR1	83	0.34	3.532	0.396	0.011	More details
ENSG00000162300	ZFPL1	72	0.295	8.719	0.393	0.023	More details
ENSG00000181090	EHMT1	120	0.492	3.766	0.393	0.001	More details
ENSG00000174428	GTF2IRD2B	62	0.254	5.142	0.391	0.043	More details
ENSG00000083223	ZCCHC6	67	0.275	4.868	0.39	0.033	More details
ENSG00000161021	MAML1	68	0.279	5.43	0.388	0.033	More details
ENSG00000104613	INTS10	94	0.385	5.878	0.384	0.009	More details
ENSG00000171703	TCEA2	79	0.324	6.526	0.384	0.019	More details
ENSG00000160293	VAV2	106	0.434	3.644	0.383	0.004	More details
ENSG00000088882	CPXM1	110	0.451	8.526	0.38	0.004	More details
ENSG00000104325	DECR1	82	0.336	5.393	0.379	0.018	More details
ENSG00000160972	PPP1R16A	78	0.32	6.33	0.379	0.023	More details
ENSG00000240230	COX19	88	0.361	4.966	0.37	0.017	More details
ENSG00000104067	TJP1	69	0.283	3.032	0.369	0.045	More details
ENSG00000141458	NPC1	114	0.467	5.104	0.368	0.005	More details
ENSG00000119820	YIPF4	105	0.43	5.978	0.367	0.008	More details
ENSG00000120948	TARDBP	85	0.348	7.298	0.367	0.021	More details
ENSG00000117335	CD46	91	0.373	5.656	0.366	0.016	More details
ENSG00000077549	CAPZB	182	0.746	4.565	0.365	0	More details
ENSG00000105835	NAMPT	101	0.414	6.23	0.363	0.011	More details
ENSG00000091039	OSBPL8	75	0.307	3.378	0.362	0.039	More details
ENSG00000169398	PTK2	174	0.713	3.716	0.361	0	More details
ENSG00000177731	FLII	90	0.369	7.002	0.361	0.019	More details
ENSG00000185507	IRF7	74	0.303	9.459	0.361	0.042	More details
ENSG00000104765	BNIP3L	79	0.324	4.553	0.36	0.034	More details
ENSG00000182154	MRPL41	82	0.336	10.381	0.36	0.029	More details
ENSG00000005884	ITGA3	114	0.467	6.498	0.359	0.006	More details
ENSG00000007168	PAFAH1B1	150	0.615	5.168	0.359	0.001	More details
ENSG00000152409	JMY	75	0.307	4.403	0.359	0.041	More details
ENSG00000178764	ZHX2	109	0.447	4.086	0.359	0.008	More details
ENSG00000101596	SMCHD1	83	0.34	3.909	0.357	0.03	More details
ENSG00000025708	TYMP	80	0.328	9.145	0.356	0.035	More details
ENSG00000133216	EPHB2	147	0.602	3.998	0.355	0.002	More details
ENSG00000055917	PUM2	83	0.34	4.505	0.354	0.032	More details
ENSG00000100014	SPECC1L	87	0.357	4.109	0.354	0.026	More details
ENSG00000203485	INF2	97	0.398	5.884	0.354	0.017	More details
ENSG00000106346	USP42	106	0.434	5.456	0.351	0.012	More details
ENSG00000128335	APOL2	173	0.709	8.146	0.35	0.001	More details
ENSG00000138081	FBXO11	106	0.434	4.74	0.35	0.012	More details
ENSG00000162378	ZYG11B	90	0.369	4.425	0.35	0.026	More details
ENSG00000198429	ZNF69	98	0.402	6.506	0.35	0.017	More details
ENSG00000270672	MTRNR2L6	95	0.389	10.753	0.35	0.02	More details
ENSG00000153904	DDAH1	86	0.352	3.421	0.349	0.031	More details
ENSG00000118579	MED28	76	0.311	6.547	0.348	0.049	More details
ENSG00000121390	PSPC1	92	0.377	4.508	0.348	0.024	More details
ENSG00000160305	DIP2A	80	0.328	4.263	0.347	0.042	More details
ENSG00000053254	FOXN3	115	0.471	2.728	0.346	0.009	More details
ENSG00000179364	PACS2	90	0.369	4.531	0.345	0.028	More details
ENSG00000196352	CD55	90	0.369	5.334	0.345	0.029	More details
ENSG00000065717	TLE2	94	0.385	5.556	0.344	0.025	More details
ENSG00000278540	ACACA	129	0.529	3.324	0.344	0.005	More details
ENSG00000114450	GNB4	88	0.361	5.462	0.342	0.033	More details
ENSG00000118515	SGK1	102	0.418	4.263	0.342	0.018	More details
ENSG00000127314	RAP1B	116	0.475	5.471	0.342	0.01	More details
ENSG00000118503	TNFAIP3	152	0.623	7.897	0.339	0.002	More details
ENSG00000125347	IRF1	103	0.422	8.177	0.339	0.019	More details
ENSG00000198793	MTOR	107	0.439	3.989	0.339	0.016	More details
ENSG00000068878	PSME4	106	0.434	4.389	0.338	0.017	More details
ENSG00000103429	BFAR	120	0.492	5.999	0.338	0.009	More details
ENSG00000124225	PMEPA1	81	0.332	5.637	0.338	0.048	More details
ENSG00000188559	RALGAPA2	109	0.447	3.259	0.336	0.016	More details
ENSG00000107779	BMPR1A	92	0.377	3.821	0.335	0.033	More details
ENSG00000138166	DUSP5	144	0.59	7.93	0.334	0.004	More details
ENSG00000169855	ROBO1	107	0.439	1.691	0.334	0.018	More details
ENSG00000101745	ANKRD12	103	0.422	3.956	0.331	0.023	More details
ENSG00000129245	FXR2	128	0.525	6.597	0.331	0.009	More details
ENSG00000073417	PDE8A	128	0.525	4.339	0.327	0.01	More details
ENSG00000204764	RANBP17	108	0.443	2.838	0.327	0.021	More details
ENSG00000099250	NRP1	95	0.389	4.001	0.326	0.036	More details
ENSG00000196781	TLE1	97	0.398	4.887	0.326	0.034	More details
ENSG00000157827	FMNL2	103	0.422	3.197	0.324	0.028	More details
ENSG00000160813	PPP1R35	90	0.369	10.548	0.324	0.045	More details
ENSG00000204394	VARS	89	0.365	6.74	0.323	0.049	More details
ENSG00000172216	CEBPB	161	0.66	10.649	0.322	0.003	More details
ENSG00000137776	SLTM	122	0.5	5.694	0.321	0.014	More details
ENSG00000171310	CHST11	114	0.467	3.321	0.32	0.02	More details
ENSG00000075413	MARK3	162	0.664	5.037	0.319	0.004	More details
ENSG00000170088	TMEM192	114	0.467	4.062	0.319	0.021	More details
ENSG00000120071	KANSL1	167	0.684	4.295	0.317	0.003	More details
ENSG00000231887	PRH1	166	0.68	3.405	0.316	0.003	More details
ENSG00000052344	PRSS8	176	0.721	9.722	0.315	0.002	More details
ENSG00000153310	FAM49B	183	0.75	4.684	0.314	0.002	More details
ENSG00000178585	CTNNBIP1	101	0.414	5.095	0.314	0.038	More details
ENSG00000099917	MED15	122	0.5	4.779	0.313	0.019	More details
ENSG00000124214	STAU1	134	0.549	5.11	0.311	0.013	More details
ENSG00000132199	ENOSF1	117	0.48	6.101	0.31	0.024	More details
ENSG00000169239	CA5B	97	0.398	4.535	0.31	0.048	More details
ENSG00000011405	PIK3C2A	115	0.471	4.276	0.309	0.027	More details
ENSG00000137710	RDX	115	0.471	2.632	0.308	0.027	More details
ENSG00000139697	SBNO1	109	0.447	4.94	0.308	0.033	More details
ENSG00000131941	RHPN2	113	0.463	5.032	0.307	0.03	More details
ENSG00000167323	STIM1	125	0.512	3.585	0.307	0.02	More details
ENSG00000198792	TMEM184B	119	0.488	5.599	0.307	0.025	More details
ENSG00000066777	ARFGEF1	150	0.615	4.263	0.306	0.009	More details
ENSG00000088387	DOCK9	152	0.623	3.547	0.306	0.008	More details
ENSG00000126070	AGO3	118	0.484	4.328	0.305	0.027	More details
ENSG00000147408	CSGALNACT1	100	0.41	3.372	0.305	0.048	More details
ENSG00000164300	SERINC5	154	0.631	4.844	0.305	0.008	More details
ENSG00000055332	EIF2AK2	135	0.553	5.63	0.304	0.015	More details
ENSG00000107929	LARP4B	116	0.475	4.311	0.304	0.029	More details
ENSG00000159216	RUNX1	107	0.439	1.709	0.304	0.039	More details
ENSG00000038382	TRIO	167	0.684	3.532	0.301	0.006	More details
ENSG00000151276	MAGI1	172	0.705	2.987	0.301	0.005	More details
ENSG00000182827	ACBD3	106	0.434	5.946	0.301	0.044	More details
ENSG00000198755	RPL10A	183	0.75	10.97	-0.301	0.004	More details
ENSG00000110700	RPS13	188	0.77	10.722	-0.321	0.001	More details
ENSG00000198242	RPL23A	193	0.791	10.315	-0.347	0	More details
ENSG00000171858	RPS21	243	0.996	13.925	-0.413	0	More details
