# Supplementary material for: Combination of anlotinib with immunotherapy enhanced both anti-angiogenesis and immune response in high-grade serous ovarian cancer
Source: Front Immunol. 2025 Apr 7;16:1539616. doi: 10.3389/fimmu.2025.1539616 (PMC12009696; doi:10.3389/fimmu.2025.1539616)
Supplement: Supplementary file 1 [file DataSheet1.zip › Data for Peer Review Only/biological function analysis of epithelial cell/metastasis_OV.xlsx]

## Sheet: metastasis_OV
Ensemble ID	Symbol	Cell Count	Cell Ratio	NZmean	Correlation	FDR	More details
ENSG00000119321	FKBP15	26	0.107	4.646	0.666	0.014	More details
ENSG00000109684	CLNK	26	0.107	2.979	0.634	0.024	More details
ENSG00000130827	PLXNA3	32	0.131	6.397	0.59	0.019	More details
ENSG00000117748	RPA2	26	0.107	5.96	0.588	0.041	More details
ENSG00000072422	RHOBTB1	28	0.115	3.755	0.582	0.034	More details
ENSG00000149499	EML3	30	0.123	6.942	0.557	0.039	More details
ENSG00000061337	LZTS1	33	0.135	4.698	0.518	0.048	More details
ENSG00000141682	PMAIP1	37	0.152	8.416	0.509	0.036	More details
ENSG00000075234	TTC38	37	0.152	5.706	0.492	0.048	More details
ENSG00000107438	PDLIM1	48	0.197	5.134	0.481	0.021	More details
ENSG00000132434	LANCL2	40	0.164	4.833	0.475	0.047	More details
ENSG00000164830	OXR1	60	0.246	2.565	0.47	0.009	More details
ENSG00000176720	BOK	47	0.193	6.321	0.463	0.034	More details
ENSG00000183018	SPNS2	58	0.238	6.335	0.46	0.014	More details
ENSG00000101187	SLCO4A1	118	0.484	6.723	0.45	0	More details
ENSG00000171100	MTM1	47	0.193	4.059	0.441	0.046	More details
ENSG00000100852	ARHGAP5	65	0.266	4.614	0.434	0.014	More details
ENSG00000155329	ZCCHC10	65	0.266	6.097	0.425	0.018	More details
ENSG00000064545	TMEM161A	51	0.209	6.493	0.421	0.049	More details
ENSG00000168209	DDIT4	143	0.586	10.836	0.416	0	More details
ENSG00000005884	ITGA3	114	0.467	6.498	0.415	0.001	More details
ENSG00000177731	FLII	90	0.369	7.002	0.413	0.005	More details
ENSG00000150867	PIP4K2A	58	0.238	3.701	0.409	0.039	More details
ENSG00000105835	NAMPT	101	0.414	6.23	0.408	0.003	More details
ENSG00000160796	NBEAL2	64	0.262	5.968	0.407	0.028	More details
ENSG00000113300	CNOT6	66	0.27	4.487	0.403	0.027	More details
ENSG00000078328	RBFOX1	65	0.266	0.957	0.398	0.031	More details
ENSG00000117394	SLC2A1	106	0.434	6.653	0.395	0.003	More details
ENSG00000185024	BRF1	65	0.266	4.064	0.394	0.034	More details
ENSG00000138794	CASP6	63	0.258	6.849	0.393	0.039	More details
ENSG00000163993	S100P	61	0.25	9.448	0.391	0.046	More details
ENSG00000135245	HILPDA	70	0.287	10.394	0.39	0.028	More details
ENSG00000175040	CHST2	143	0.586	9.509	0.389	0	More details
ENSG00000171345	KRT19	236	0.967	11.858	0.383	0	More details
ENSG00000167657	DAPK3	64	0.262	7.304	0.382	0.046	More details
ENSG00000073711	PPP2R3A	71	0.291	3.623	0.375	0.036	More details
ENSG00000160213	CSTB	240	0.984	12.216	0.369	0	More details
ENSG00000155366	RHOC	129	0.529	8.528	0.363	0.003	More details
ENSG00000176014	TUBB6	80	0.328	5.753	0.351	0.038	More details
ENSG00000140564	FURIN	122	0.5	7.141	0.343	0.008	More details
ENSG00000186174	BCL9L	91	0.373	6.203	0.343	0.028	More details
ENSG00000164164	OTUD4	92	0.377	5.112	0.332	0.036	More details
ENSG00000049656	CLPTM1L	91	0.373	6.149	0.327	0.041	More details
ENSG00000118785	SPP1	130	0.533	8.762	0.325	0.009	More details
ENSG00000074416	MGLL	170	0.697	4.944	0.322	0.002	More details
ENSG00000163814	CDCP1	132	0.541	5.528	0.318	0.011	More details
ENSG00000102290	PCDH11X	121	0.496	1.965	0.317	0.017	More details
ENSG00000163220	S100A9	181	0.742	10.911	0.316	0.002	More details
ENSG00000058085	LAMC2	104	0.426	5.548	0.31	0.038	More details
ENSG00000196154	S100A4	101	0.414	9.175	0.306	0.046	More details
ENSG00000136238	RAC1	209	0.857	7.675	0.304	0.001	More details
ENSG00000196878	LAMB3	120	0.492	6.389	0.304	0.025	More details
ENSG00000167772	ANGPTL4	104	0.426	8.624	0.301	0.046	More details
ENSG00000100097	LGALS1	106	0.434	9.444	-0.306	0.039	More details
