# Supplementary material for: Combination of anlotinib with immunotherapy enhanced both anti-angiogenesis and immune response in high-grade serous ovarian cancer
Source: Front Immunol. 2025 Apr 7;16:1539616. doi: 10.3389/fimmu.2025.1539616 (PMC12009696; doi:10.3389/fimmu.2025.1539616)
Supplement: Supplementary file 1 [file DataSheet1.zip › Data for Peer Review Only/biological function analysis of epithelial cell/invasion_OV.xlsx]

## Sheet: invasion_OV
Ensemble ID	Symbol	Cell Count	Cell Ratio	NZmean	Correlation	FDR	More details
ENSG00000112306	RPS12	237	0.971	12.213	0.353	0	More details
ENSG00000140988	RPS2	231	0.947	12.635	0.315	0	More details
ENSG00000008294	SPAG9	130	0.533	4.24	-0.3	0.021	More details
ENSG00000010818	HIVEP2	106	0.434	3.625	-0.3	0.045	More details
ENSG00000108557	RAI1	113	0.463	4.151	-0.3	0.036	More details
ENSG00000146463	ZMYM4	150	0.615	4.237	-0.3	0.011	More details
ENSG00000157020	SEC13	104	0.426	6.373	-0.3	0.048	More details
ENSG00000018408	WWTR1	141	0.578	3.985	-0.301	0.014	More details
ENSG00000035681	NSMAF	120	0.492	4.929	-0.301	0.028	More details
ENSG00000076554	TPD52	128	0.525	3.895	-0.301	0.021	More details
ENSG00000111961	SASH1	140	0.574	3.683	-0.301	0.014	More details
ENSG00000133275	CSNK1G2	142	0.582	6.063	-0.301	0.013	More details
ENSG00000144648	ACKR2	145	0.594	5.289	-0.301	0.012	More details
ENSG00000150712	MTMR12	129	0.529	5.224	-0.301	0.02	More details
ENSG00000170412	GPRC5C	161	0.66	7.069	-0.301	0.007	More details
ENSG00000176953	NFATC2IP	109	0.447	7.234	-0.301	0.04	More details
ENSG00000101158	NELFCD	128	0.525	7.395	-0.302	0.021	More details
ENSG00000110321	EIF4G2	116	0.475	7.637	-0.302	0.031	More details
ENSG00000135269	TES	155	0.635	5.827	-0.302	0.008	More details
ENSG00000160113	NR2F6	153	0.627	7.785	-0.302	0.009	More details
ENSG00000160948	VPS28	128	0.525	8.865	-0.302	0.021	More details
ENSG00000198931	APRT	105	0.43	9.648	-0.302	0.044	More details
ENSG00000004864	SLC25A13	103	0.422	3.727	-0.303	0.046	More details
ENSG00000054267	ARID4B	145	0.594	4.371	-0.303	0.011	More details
ENSG00000072364	AFF4	164	0.672	5.33	-0.303	0.006	More details
ENSG00000073792	IGF2BP2	215	0.881	5.17	-0.303	0.001	More details
ENSG00000085224	ATRX	150	0.615	3.486	-0.303	0.01	More details
ENSG00000101966	XIAP	112	0.459	5.578	-0.303	0.034	More details
ENSG00000104611	SH2D4A	105	0.43	4.772	-0.303	0.043	More details
ENSG00000104897	SF3A2	154	0.631	7.77	-0.303	0.008	More details
ENSG00000113594	LIFR	149	0.611	5.032	-0.303	0.01	More details
ENSG00000139083	ETV6	146	0.598	3.862	-0.303	0.011	More details
ENSG00000170145	SIK2	107	0.439	4.351	-0.303	0.04	More details
ENSG00000089597	GANAB	142	0.582	6.866	-0.304	0.012	More details
ENSG00000158417	EIF5B	144	0.59	5.468	-0.304	0.011	More details
ENSG00000172493	AFF1	168	0.689	4.363	-0.304	0.005	More details
ENSG00000024048	UBR2	119	0.488	4.4	-0.305	0.026	More details
ENSG00000082269	FAM135A	135	0.553	4.529	-0.305	0.015	More details
ENSG00000083290	ULK2	112	0.459	4.606	-0.305	0.032	More details
ENSG00000100342	APOL1	204	0.836	8.717	-0.305	0.001	More details
ENSG00000115091	ACTR3	115	0.471	5.122	-0.305	0.029	More details
ENSG00000119125	GDA	220	0.902	5.62	-0.305	0.001	More details
ENSG00000157916	RER1	127	0.52	7.34	-0.305	0.019	More details
ENSG00000160789	LMNA	171	0.701	6.131	-0.305	0.004	More details
ENSG00000100129	EIF3L	118	0.484	5.878	-0.306	0.026	More details
ENSG00000100504	PYGL	114	0.467	4.913	-0.306	0.029	More details
ENSG00000109180	OCIAD1	116	0.475	5.339	-0.306	0.028	More details
ENSG00000109606	DHX15	138	0.566	5.238	-0.306	0.013	More details
ENSG00000112531	QKI	114	0.467	4.169	-0.306	0.03	More details
ENSG00000143774	GUK1	143	0.586	8.05	-0.306	0.011	More details
ENSG00000150093	ITGB1	200	0.82	5.547	-0.306	0.002	More details
ENSG00000180530	NRIP1	128	0.525	4.86	-0.306	0.018	More details
ENSG00000186591	UBE2H	191	0.783	5.433	-0.306	0.002	More details
ENSG00000198589	LRBA	177	0.725	2.671	-0.306	0.004	More details
ENSG00000004059	ARF5	192	0.787	9.994	-0.307	0.002	More details
ENSG00000077782	FGFR1	119	0.488	5.798	-0.307	0.025	More details
ENSG00000108219	TSPAN14	195	0.799	5.997	-0.307	0.002	More details
ENSG00000131558	EXOC4	112	0.459	2.384	-0.307	0.031	More details
ENSG00000132589	FLOT2	99	0.406	6.982	-0.307	0.048	More details
ENSG00000136861	CDK5RAP2	106	0.434	3.774	-0.307	0.038	More details
ENSG00000153786	ZDHHC7	109	0.447	6.006	-0.307	0.034	More details
ENSG00000164346	NSA2	110	0.451	7.308	-0.307	0.033	More details
ENSG00000171552	BCL2L1	190	0.779	6.102	-0.307	0.002	More details
ENSG00000178127	NDUFV2	121	0.496	6.285	-0.307	0.023	More details
ENSG00000006453	BAIAP2L1	149	0.611	4.57	-0.308	0.008	More details
ENSG00000077254	USP33	123	0.504	5.47	-0.308	0.021	More details
ENSG00000100207	TCF20	128	0.525	3.877	-0.308	0.017	More details
ENSG00000126934	MAP2K2	147	0.602	6.289	-0.308	0.009	More details
ENSG00000134504	KCTD1	102	0.418	3.795	-0.308	0.043	More details
ENSG00000143420	ENSA	159	0.652	6.718	-0.308	0.006	More details
ENSG00000147065	MSN	118	0.484	4.059	-0.308	0.025	More details
ENSG00000173821	RNF213	205	0.84	5.373	-0.308	0.001	More details
ENSG00000179262	RAD23A	106	0.434	8.114	-0.308	0.037	More details
ENSG00000182718	ANXA2	185	0.758	6.45	-0.308	0.002	More details
ENSG00000196642	RABL6	174	0.713	6.749	-0.308	0.004	More details
ENSG00000213977	TAX1BP3	108	0.443	8.468	-0.308	0.034	More details
ENSG00000256229	ZNF486	121	0.496	6.457	-0.308	0.022	More details
ENSG00000270617	URGCP-MRPS24	118	0.484	5.949	-0.308	0.024	More details
ENSG00000006740	ARHGAP44	109	0.447	3.994	-0.309	0.033	More details
ENSG00000054611	TBC1D22A	121	0.496	2.944	-0.309	0.021	More details
ENSG00000105357	MYH14	147	0.602	4.734	-0.309	0.009	More details
ENSG00000127483	HP1BP3	125	0.512	5.736	-0.309	0.019	More details
ENSG00000129925	TMEM8A	138	0.566	7.301	-0.309	0.012	More details
ENSG00000142453	CARM1	135	0.553	5.561	-0.309	0.013	More details
ENSG00000146223	RPL7L1	123	0.504	7.935	-0.309	0.02	More details
ENSG00000148346	LCN2	233	0.955	11.662	-0.309	0	More details
ENSG00000149177	PTPRJ	192	0.787	4.724	-0.309	0.002	More details
ENSG00000183117	CSMD1	104	0.426	1.032	-0.309	0.039	More details
ENSG00000198832	SELENOM	99	0.406	7.048	-0.309	0.046	More details
ENSG00000213096	ZNF254	157	0.643	5.205	-0.309	0.006	More details
ENSG00000102996	MMP15	97	0.398	6.624	-0.31	0.048	More details
ENSG00000124151	NCOA3	217	0.889	5.652	-0.31	0.001	More details
ENSG00000126777	KTN1	153	0.627	4.403	-0.31	0.007	More details
ENSG00000132549	VPS13B	112	0.459	2.203	-0.31	0.029	More details
ENSG00000137942	FNBP1L	107	0.439	4.516	-0.31	0.034	More details
ENSG00000165102	HGSNAT	129	0.529	5.474	-0.31	0.016	More details
ENSG00000198231	DDX42	101	0.414	5.668	-0.31	0.041	More details
ENSG00000243335	KCTD7	191	0.783	7.801	-0.31	0.002	More details
ENSG00000099804	CDC34	125	0.512	7.805	-0.311	0.018	More details
ENSG00000100345	MYH9	187	0.766	4.942	-0.311	0.002	More details
ENSG00000125844	RRBP1	200	0.82	5.673	-0.311	0.001	More details
ENSG00000129354	AP1M2	128	0.525	7.4	-0.311	0.016	More details
ENSG00000153976	HS3ST3A1	174	0.713	5.355	-0.311	0.003	More details
ENSG00000167986	DDB1	118	0.484	5.731	-0.311	0.023	More details
ENSG00000203667	COX20	136	0.557	8.093	-0.311	0.012	More details
ENSG00000205302	SNX2	107	0.439	5.567	-0.311	0.033	More details
ENSG00000047410	TPR	146	0.598	5.467	-0.312	0.008	More details
ENSG00000076067	RBMS2	99	0.406	5.084	-0.312	0.043	More details
ENSG00000120254	MTHFD1L	198	0.811	4.275	-0.312	0.001	More details
ENSG00000130511	SSBP4	164	0.672	7.879	-0.312	0.004	More details
ENSG00000162585	FAAP20	113	0.463	6.18	-0.312	0.026	More details
ENSG00000164684	ZNF704	108	0.443	3.503	-0.312	0.032	More details
ENSG00000065000	AP3D1	185	0.758	5.841	-0.313	0.002	More details
ENSG00000114861	FOXP1	115	0.471	2.427	-0.313	0.023	More details
ENSG00000115760	BIRC6	173	0.709	3.977	-0.313	0.003	More details
ENSG00000115942	ORC2	118	0.484	5.504	-0.313	0.021	More details
ENSG00000131507	NDFIP1	103	0.422	5.666	-0.313	0.036	More details
ENSG00000133195	SLC39A11	115	0.471	2.829	-0.313	0.024	More details
ENSG00000142949	PTPRF	172	0.705	5.116	-0.313	0.003	More details
ENSG00000181090	EHMT1	120	0.492	3.766	-0.313	0.02	More details
ENSG00000182446	NPLOC4	169	0.693	5.181	-0.313	0.003	More details
ENSG00000185022	MAFF	130	0.533	7.658	-0.313	0.014	More details
ENSG00000196576	PLXNB2	200	0.82	7.026	-0.313	0.001	More details
ENSG00000107104	KANK1	122	0.5	3.475	-0.314	0.018	More details
ENSG00000116044	NFE2L2	107	0.439	4.003	-0.314	0.031	More details
ENSG00000133424	LARGE1	112	0.459	2.236	-0.314	0.026	More details
ENSG00000134882	UBAC2	170	0.697	4.246	-0.314	0.003	More details
ENSG00000171345	KRT19	236	0.967	11.858	-0.314	0	More details
ENSG00000189060	H1F0	148	0.607	10.272	-0.314	0.007	More details
ENSG00000059758	CDK17	106	0.434	4.346	-0.315	0.031	More details
ENSG00000075151	EIF4G3	169	0.693	3.445	-0.315	0.003	More details
ENSG00000103091	WDR59	94	0.385	4.301	-0.315	0.048	More details
ENSG00000135299	ANKRD6	103	0.422	3.827	-0.315	0.035	More details
ENSG00000140859	KIFC3	137	0.561	5.155	-0.315	0.01	More details
ENSG00000167470	MIDN	164	0.672	8.309	-0.315	0.004	More details
ENSG00000168234	TTC39C	118	0.484	4.631	-0.315	0.02	More details
ENSG00000185624	P4HB	231	0.947	9.1	-0.315	0	More details
ENSG00000187079	TEAD1	150	0.615	3.789	-0.315	0.006	More details
ENSG00000189127	ANKRD34B	119	0.488	7.77	-0.315	0.02	More details
ENSG00000005884	ITGA3	114	0.467	6.498	-0.316	0.023	More details
ENSG00000087206	UIMC1	99	0.406	4.356	-0.316	0.039	More details
ENSG00000115652	UXS1	139	0.57	4.836	-0.316	0.009	More details
ENSG00000137648	TMPRSS4	199	0.816	6.552	-0.316	0.001	More details
ENSG00000143036	SLC44A3	105	0.43	5.091	-0.316	0.031	More details
ENSG00000163625	WDFY3	161	0.66	3.527	-0.316	0.004	More details
ENSG00000106665	CLIP2	113	0.463	4.717	-0.317	0.023	More details
ENSG00000145555	MYO10	144	0.59	3.552	-0.317	0.007	More details
ENSG00000175634	RPS6KB2	105	0.43	8.203	-0.317	0.031	More details
ENSG00000185262	UBALD2	117	0.48	8.852	-0.317	0.02	More details
ENSG00000197858	GPAA1	96	0.393	9.217	-0.317	0.043	More details
ENSG00000278540	ACACA	129	0.529	3.324	-0.317	0.013	More details
ENSG00000100138	SNU13	180	0.738	7.83	-0.318	0.002	More details
ENSG00000130725	UBE2M	97	0.398	9.106	-0.318	0.04	More details
ENSG00000137571	SLCO5A1	96	0.393	4.171	-0.318	0.041	More details
ENSG00000138032	PPM1B	120	0.492	5.309	-0.318	0.017	More details
ENSG00000149639	SOGA1	101	0.414	5.003	-0.318	0.035	More details
ENSG00000152061	RABGAP1L	98	0.402	2.206	-0.318	0.039	More details
ENSG00000165006	UBAP1	120	0.492	5.172	-0.318	0.017	More details
ENSG00000166337	TAF10	106	0.434	8.295	-0.318	0.029	More details
ENSG00000173726	TOMM20	101	0.414	6.672	-0.318	0.034	More details
ENSG00000175866	BAIAP2	136	0.557	5.076	-0.318	0.01	More details
ENSG00000182473	EXOC7	157	0.643	6.123	-0.318	0.004	More details
ENSG00000185420	SMYD3	152	0.623	2.558	-0.318	0.005	More details
ENSG00000025800	KPNA6	148	0.607	5.571	-0.319	0.006	More details
ENSG00000051596	THOC3	106	0.434	4.453	-0.319	0.028	More details
ENSG00000057663	ATG5	115	0.471	3.473	-0.319	0.02	More details
ENSG00000065809	FAM107B	177	0.725	3.959	-0.319	0.002	More details
ENSG00000068745	IP6K2	101	0.414	5.312	-0.319	0.034	More details
ENSG00000123989	CHPF	98	0.402	8.927	-0.319	0.038	More details
ENSG00000132670	PTPRA	158	0.648	4.234	-0.319	0.004	More details
ENSG00000142684	ZNF593	92	0.377	10.935	-0.319	0.047	More details
ENSG00000167232	ZNF91	149	0.611	5.127	-0.319	0.006	More details
ENSG00000080802	CNOT4	93	0.381	3.841	-0.32	0.044	More details
ENSG00000096746	HNRNPH3	97	0.398	7.479	-0.32	0.038	More details
ENSG00000112701	SENP6	135	0.553	4.726	-0.32	0.009	More details
ENSG00000143164	DCAF6	142	0.582	4.592	-0.32	0.007	More details
ENSG00000152767	FARP1	130	0.533	3.442	-0.32	0.011	More details
ENSG00000164300	SERINC5	154	0.631	4.844	-0.32	0.005	More details
ENSG00000170860	LSM3	212	0.869	7.729	-0.32	0.001	More details
ENSG00000204574	ABCF1	150	0.615	6.873	-0.32	0.005	More details
ENSG00000221914	PPP2R2A	99	0.406	5.042	-0.32	0.035	More details
ENSG00000007047	MARK4	110	0.451	3.556	-0.321	0.023	More details
ENSG00000104774	MAN2B1	116	0.475	6.801	-0.321	0.018	More details
ENSG00000105699	LSR	175	0.717	7.318	-0.321	0.002	More details
ENSG00000109089	CDR2L	186	0.762	7.775	-0.321	0.001	More details
ENSG00000124422	USP22	164	0.672	6.218	-0.321	0.003	More details
ENSG00000126214	KLC1	138	0.566	4.472	-0.321	0.008	More details
ENSG00000155792	DEPTOR	119	0.488	4.203	-0.321	0.016	More details
ENSG00000158019	BABAM2	95	0.389	2.94	-0.321	0.04	More details
ENSG00000173757	STAT5B	95	0.389	5.048	-0.321	0.04	More details
ENSG00000197603	C5orf42	116	0.475	4.479	-0.321	0.018	More details
ENSG00000204256	BRD2	161	0.66	7.814	-0.321	0.003	More details
ENSG00000204713	TRIM27	95	0.389	6.686	-0.321	0.041	More details
ENSG00000205937	RNPS1	132	0.541	7.328	-0.321	0.01	More details
ENSG00000206503	HLA-A	169	0.693	9.616	-0.321	0.002	More details
ENSG00000106261	ZKSCAN1	145	0.594	6.824	-0.322	0.006	More details
ENSG00000110075	PPP6R3	136	0.557	4.126	-0.322	0.008	More details
ENSG00000132570	PCBD2	90	0.369	4.611	-0.322	0.048	More details
ENSG00000167797	CDK2AP2	94	0.385	9.765	-0.322	0.041	More details
ENSG00000171940	ZNF217	133	0.545	6.115	-0.322	0.009	More details
ENSG00000184349	EFNA5	104	0.426	3.266	-0.322	0.028	More details
ENSG00000005339	CREBBP	147	0.602	4.411	-0.323	0.005	More details
ENSG00000035928	RFC1	90	0.369	4.985	-0.323	0.046	More details
ENSG00000068878	PSME4	106	0.434	4.389	-0.323	0.025	More details
ENSG00000109846	CRYAB	103	0.422	7.578	-0.323	0.029	More details
ENSG00000128335	APOL2	173	0.709	8.146	-0.323	0.002	More details
ENSG00000131459	GFPT2	101	0.414	5.625	-0.323	0.031	More details
ENSG00000175309	PHYKPL	94	0.385	6.433	-0.323	0.04	More details
ENSG00000255112	CHMP1B	101	0.414	9.303	-0.323	0.031	More details
ENSG00000049656	CLPTM1L	91	0.373	6.149	-0.324	0.044	More details
ENSG00000063046	EIF4B	127	0.52	6.078	-0.324	0.011	More details
ENSG00000101444	AHCY	102	0.418	6.193	-0.324	0.029	More details
ENSG00000104419	NDRG1	222	0.91	7.054	-0.324	0	More details
ENSG00000132155	RAF1	128	0.525	5.117	-0.324	0.01	More details
ENSG00000143322	ABL2	123	0.504	4.372	-0.324	0.013	More details
ENSG00000166348	USP54	107	0.439	4.371	-0.324	0.024	More details
ENSG00000173482	PTPRM	210	0.861	3.088	-0.324	0.001	More details
ENSG00000175198	PCCA	127	0.52	3.12	-0.324	0.011	More details
ENSG00000090581	GNPTG	113	0.463	7.609	-0.325	0.018	More details
ENSG00000116260	QSOX1	172	0.705	6.319	-0.325	0.002	More details
ENSG00000126070	AGO3	118	0.484	4.328	-0.325	0.015	More details
ENSG00000129255	MPDU1	101	0.414	7.952	-0.325	0.029	More details
ENSG00000164091	WDR82	113	0.463	6.14	-0.325	0.018	More details
ENSG00000183283	DAZAP2	99	0.406	5.786	-0.325	0.031	More details
ENSG00000196712	NF1	167	0.684	3.886	-0.325	0.002	More details
ENSG00000205531	NAP1L4	113	0.463	5.534	-0.325	0.018	More details
ENSG00000084112	SSH1	103	0.422	4.878	-0.326	0.027	More details
ENSG00000105576	TNPO2	93	0.381	6.471	-0.326	0.039	More details
ENSG00000119487	MAPKAP1	114	0.467	3.275	-0.326	0.017	More details
ENSG00000124831	LRRFIP1	141	0.578	4.13	-0.326	0.006	More details
ENSG00000134283	PPHLN1	99	0.406	3.469	-0.326	0.031	More details
ENSG00000134308	YWHAQ	87	0.357	5.278	-0.326	0.049	More details
ENSG00000136848	DAB2IP	95	0.389	3.817	-0.326	0.036	More details
ENSG00000159592	GPBP1L1	99	0.406	5.135	-0.326	0.031	More details
ENSG00000163466	ARPC2	131	0.537	6.2	-0.326	0.009	More details
ENSG00000008283	CYB561	93	0.381	7.355	-0.327	0.038	More details
ENSG00000107862	GBF1	131	0.537	4.39	-0.327	0.009	More details
ENSG00000122705	CLTA	148	0.607	4.694	-0.327	0.004	More details
ENSG00000162869	PPP1R21	127	0.52	5.234	-0.327	0.01	More details
ENSG00000164258	NDUFS4	100	0.41	4.281	-0.327	0.029	More details
ENSG00000168904	LRRC28	97	0.398	3.915	-0.327	0.033	More details
ENSG00000188554	NBR1	89	0.365	5.629	-0.327	0.044	More details
ENSG00000026297	RNASET2	239	0.98	9.374	-0.328	0	More details
ENSG00000062650	WAPL	87	0.357	4.683	-0.328	0.047	More details
ENSG00000079691	CARMIL1	97	0.398	3.125	-0.328	0.032	More details
ENSG00000090615	GOLGA3	103	0.422	5.16	-0.328	0.026	More details
ENSG00000105323	HNRNPUL1	126	0.516	5.676	-0.328	0.01	More details
ENSG00000135678	CPM	172	0.705	5.234	-0.328	0.002	More details
ENSG00000143384	MCL1	103	0.422	8.704	-0.328	0.025	More details
ENSG00000151914	DST	114	0.467	2.76	-0.328	0.016	More details
ENSG00000153113	CAST	175	0.717	3.855	-0.328	0.002	More details
ENSG00000185298	CCDC137	109	0.447	8.439	-0.328	0.02	More details
ENSG00000185787	MORF4L1	122	0.5	4.861	-0.328	0.012	More details
ENSG00000198740	ZNF652	136	0.557	5.156	-0.328	0.007	More details
ENSG00000204469	PRRC2A	103	0.422	6.993	-0.328	0.025	More details
ENSG00000214022	REPIN1	97	0.398	8.578	-0.328	0.032	More details
ENSG00000258315	C17orf49	127	0.52	9.73	-0.328	0.01	More details
ENSG00000070366	SMG6	156	0.639	3.858	-0.329	0.003	More details
ENSG00000100354	TNRC6B	134	0.549	3.533	-0.329	0.007	More details
ENSG00000104450	SPAG1	90	0.369	4.536	-0.329	0.04	More details
ENSG00000109670	FBXW7	90	0.369	3.713	-0.329	0.041	More details
ENSG00000141627	DYM	114	0.467	2.799	-0.329	0.016	More details
ENSG00000142687	KIAA0319L	114	0.467	4.434	-0.329	0.016	More details
ENSG00000147324	MFHAS1	184	0.754	5.52	-0.329	0.001	More details
ENSG00000150760	DOCK1	192	0.787	3.226	-0.329	0.001	More details
ENSG00000151465	CDC123	89	0.365	5.165	-0.329	0.043	More details
ENSG00000154274	C4orf19	102	0.418	4.206	-0.329	0.025	More details
ENSG00000158201	ABHD3	104	0.426	5.682	-0.329	0.024	More details
ENSG00000160799	CCDC12	120	0.492	5.36	-0.329	0.012	More details
ENSG00000162105	SHANK2	166	0.68	2.671	-0.329	0.002	More details
ENSG00000162946	DISC1	88	0.361	2.908	-0.329	0.044	More details
ENSG00000172613	RAD9A	119	0.488	4.995	-0.329	0.013	More details
ENSG00000175600	SUGCT	117	0.48	2.304	-0.329	0.014	More details
ENSG00000179051	RCC2	119	0.488	6.172	-0.329	0.013	More details
ENSG00000185122	HSF1	102	0.418	6.456	-0.329	0.026	More details
ENSG00000197442	MAP3K5	182	0.746	4.351	-0.329	0.001	More details
ENSG00000052749	RRP12	94	0.385	5.072	-0.33	0.034	More details
ENSG00000132680	KHDC4	105	0.43	6.894	-0.33	0.022	More details
ENSG00000133961	NUMB	123	0.504	4.04	-0.33	0.011	More details
ENSG00000138468	SENP7	126	0.516	3.836	-0.33	0.01	More details
ENSG00000150907	FOXO1	201	0.824	4.697	-0.33	0.001	More details
ENSG00000171206	TRIM8	106	0.434	6.89	-0.33	0.021	More details
ENSG00000184164	CRELD2	92	0.377	7.709	-0.33	0.037	More details
ENSG00000204217	BMPR2	153	0.627	4.204	-0.33	0.003	More details
ENSG00000005893	LAMP2	93	0.381	5.768	-0.331	0.035	More details
ENSG00000014164	ZC3H3	89	0.365	4.439	-0.331	0.041	More details
ENSG00000054523	KIF1B	114	0.467	4.119	-0.331	0.015	More details
ENSG00000073350	LLGL2	217	0.889	7.016	-0.331	0	More details
ENSG00000118705	RPN2	105	0.43	5.021	-0.331	0.021	More details
ENSG00000141458	NPC1	114	0.467	5.104	-0.331	0.015	More details
ENSG00000141568	FOXK2	119	0.488	4.411	-0.331	0.012	More details
ENSG00000153707	PTPRD	95	0.389	1.072	-0.331	0.032	More details
ENSG00000157954	WIPI2	104	0.426	5.734	-0.331	0.023	More details
ENSG00000177697	CD151	148	0.607	8.565	-0.331	0.004	More details
ENSG00000183943	PRKX	144	0.59	4.85	-0.331	0.004	More details
ENSG00000270647	TAF15	181	0.742	4.702	-0.331	0.001	More details
ENSG00000073578	SDHA	100	0.41	5.785	-0.332	0.026	More details
ENSG00000075413	MARK3	162	0.664	5.037	-0.332	0.002	More details
ENSG00000110696	C11orf58	142	0.582	4.155	-0.332	0.005	More details
ENSG00000111596	CNOT2	99	0.406	4.49	-0.332	0.027	More details
ENSG00000145901	TNIP1	122	0.5	5.275	-0.332	0.01	More details
ENSG00000168003	SLC3A2	123	0.504	6.22	-0.332	0.01	More details
ENSG00000173064	HECTD4	159	0.652	4.213	-0.332	0.002	More details
ENSG00000179715	PCED1B	123	0.504	4.448	-0.332	0.01	More details
ENSG00000180370	PAK2	105	0.43	4.56	-0.332	0.021	More details
ENSG00000185619	PCGF3	125	0.512	5.336	-0.332	0.009	More details
ENSG00000196367	TRRAP	88	0.361	3.788	-0.332	0.041	More details
ENSG00000082805	ERC1	151	0.619	3.093	-0.333	0.003	More details
ENSG00000088448	ANKRD10	98	0.402	5.828	-0.333	0.027	More details
ENSG00000102786	INTS6	90	0.369	4.526	-0.333	0.038	More details
ENSG00000104613	INTS10	94	0.385	5.878	-0.333	0.032	More details
ENSG00000105220	GPI	152	0.623	6.156	-0.333	0.003	More details
ENSG00000109920	FNBP4	172	0.705	6.097	-0.333	0.001	More details
ENSG00000138069	RAB1A	128	0.525	5.591	-0.333	0.008	More details
ENSG00000141376	BCAS3	209	0.857	3.002	-0.333	0	More details
ENSG00000141404	GNAL	113	0.463	3.541	-0.333	0.014	More details
ENSG00000143951	WDPCP	109	0.447	1.963	-0.333	0.017	More details
ENSG00000151789	ZNF385D	88	0.361	1.703	-0.333	0.04	More details
ENSG00000174231	PRPF8	151	0.619	6.39	-0.333	0.003	More details
ENSG00000183049	CAMK1D	93	0.381	2.769	-0.333	0.033	More details
ENSG00000197256	KANK2	142	0.582	6.474	-0.333	0.005	More details
ENSG00000083168	KAT6A	120	0.492	4.368	-0.334	0.011	More details
ENSG00000106052	TAX1BP1	94	0.385	4.543	-0.334	0.031	More details
ENSG00000106771	TMEM245	86	0.352	4.292	-0.334	0.043	More details
ENSG00000118785	SPP1	130	0.533	8.762	-0.334	0.007	More details
ENSG00000132359	RAP1GAP2	111	0.455	3.516	-0.334	0.016	More details
ENSG00000137673	MMP7	117	0.48	8.285	-0.334	0.012	More details
ENSG00000141429	GALNT1	98	0.402	4.205	-0.334	0.027	More details
ENSG00000145632	PLK2	98	0.402	8.414	-0.334	0.026	More details
ENSG00000160214	RRP1	92	0.377	7.119	-0.334	0.034	More details
ENSG00000163382	NAXE	89	0.365	9.618	-0.334	0.038	More details
ENSG00000178927	C17orf62	120	0.492	8.027	-0.334	0.01	More details
ENSG00000198382	UVRAG	102	0.418	3.188	-0.334	0.022	More details
ENSG00000203666	EFCAB2	87	0.357	4.147	-0.334	0.041	More details
ENSG00000253729	PRKDC	130	0.533	4.046	-0.334	0.007	More details
ENSG00000100106	TRIOBP	201	0.824	5.674	-0.335	0	More details
ENSG00000101040	ZMYND8	188	0.77	4.989	-0.335	0.001	More details
ENSG00000102854	MSLN	164	0.672	8.627	-0.335	0.002	More details
ENSG00000104626	ERI1	145	0.594	4.752	-0.335	0.004	More details
ENSG00000129103	SUMF2	83	0.34	6.859	-0.335	0.047	More details
ENSG00000130638	ATXN10	111	0.455	3.999	-0.335	0.015	More details
ENSG00000169239	CA5B	97	0.398	4.535	-0.335	0.027	More details
ENSG00000170456	DENND5B	142	0.582	4.193	-0.335	0.004	More details
ENSG00000172264	MACROD2	194	0.795	1.822	-0.335	0.001	More details
ENSG00000172830	SSH3	114	0.467	7.948	-0.335	0.013	More details
ENSG00000174373	RALGAPA1	83	0.34	3.236	-0.335	0.048	More details
ENSG00000177731	FLII	90	0.369	7.002	-0.335	0.035	More details
ENSG00000025796	SEC63	124	0.508	4.914	-0.336	0.008	More details
ENSG00000116539	ASH1L	135	0.553	3.964	-0.336	0.005	More details
ENSG00000130770	ATP5IF1	139	0.57	8.093	-0.336	0.005	More details
ENSG00000134697	GNL2	98	0.402	6.09	-0.336	0.025	More details
ENSG00000135503	ACVR1B	82	0.336	5.496	-0.336	0.048	More details
ENSG00000151748	SAV1	99	0.406	6.124	-0.336	0.024	More details
ENSG00000152284	TCF7L1	159	0.652	4.462	-0.336	0.002	More details
ENSG00000160633	SAFB	96	0.393	5.509	-0.336	0.027	More details
ENSG00000162191	UBXN1	106	0.434	9.595	-0.336	0.018	More details
ENSG00000168066	SF1	133	0.545	7.456	-0.336	0.006	More details
ENSG00000172765	TMCC1	146	0.598	3.879	-0.336	0.004	More details
ENSG00000179134	SAMD4B	155	0.635	6.218	-0.336	0.002	More details
ENSG00000187051	RPS19BP1	88	0.361	9.001	-0.336	0.038	More details
ENSG00000241553	ARPC4	98	0.402	7.09	-0.336	0.026	More details
ENSG00000022277	RTF2	96	0.393	5.362	-0.337	0.027	More details
ENSG00000060656	PTPRU	84	0.344	4.662	-0.337	0.044	More details
ENSG00000071242	RPS6KA2	175	0.717	3.121	-0.337	0.001	More details
ENSG00000087074	PPP1R15A	134	0.549	9.857	-0.337	0.005	More details
ENSG00000102908	NFAT5	184	0.754	5.097	-0.337	0.001	More details
ENSG00000108349	CASC3	87	0.357	6.04	-0.337	0.038	More details
ENSG00000120948	TARDBP	85	0.348	7.298	-0.337	0.042	More details
ENSG00000124164	VAPB	106	0.434	5.096	-0.337	0.017	More details
ENSG00000135540	NHSL1	141	0.578	3.708	-0.337	0.004	More details
ENSG00000138430	OLA1	86	0.352	3.636	-0.337	0.04	More details
ENSG00000163806	SPDYA	108	0.443	5.379	-0.337	0.016	More details
ENSG00000166503	HDGFL3	90	0.369	4.681	-0.337	0.034	More details
ENSG00000172943	PHF8	108	0.443	4.481	-0.337	0.016	More details
ENSG00000198265	HELZ	99	0.406	3.724	-0.337	0.023	More details
ENSG00000205726	ITSN1	132	0.541	3.633	-0.337	0.006	More details
ENSG00000006715	VPS41	84	0.344	3.486	-0.338	0.043	More details
ENSG00000079805	DNM2	170	0.697	4.982	-0.338	0.001	More details
ENSG00000104131	EIF3J	139	0.57	6.77	-0.338	0.004	More details
ENSG00000122218	COPA	99	0.406	5.374	-0.338	0.023	More details
ENSG00000124201	ZNFX1	118	0.484	6.1	-0.338	0.01	More details
ENSG00000142208	AKT1	116	0.475	6.508	-0.338	0.011	More details
ENSG00000144283	PKP4	158	0.648	4.115	-0.338	0.002	More details
ENSG00000163681	SLMAP	148	0.607	4.299	-0.338	0.003	More details
ENSG00000165487	MICU2	109	0.447	4.35	-0.338	0.015	More details
ENSG00000187257	RSBN1L	130	0.533	5.082	-0.338	0.006	More details
ENSG00000198792	TMEM184B	119	0.488	5.599	-0.338	0.01	More details
ENSG00000276410	HIST1H2BB	98	0.402	12.613	-0.338	0.024	More details
ENSG00000014216	CAPN1	140	0.574	6.546	-0.339	0.004	More details
ENSG00000049860	HEXB	107	0.439	4.809	-0.339	0.016	More details
ENSG00000073614	KDM5A	107	0.439	4.621	-0.339	0.016	More details
ENSG00000099991	CABIN1	140	0.574	4.13	-0.339	0.004	More details
ENSG00000119899	SLC17A5	107	0.439	5.345	-0.339	0.016	More details
ENSG00000132128	LRRC41	208	0.852	7.103	-0.339	0	More details
ENSG00000143799	PARP1	101	0.414	5.643	-0.339	0.021	More details
ENSG00000157216	SSBP3	110	0.451	3.804	-0.339	0.014	More details
ENSG00000163348	PYGO2	97	0.398	8.133	-0.339	0.025	More details
ENSG00000173457	PPP1R14B	117	0.48	10.044	-0.339	0.01	More details
ENSG00000244754	N4BP2L2	154	0.631	5.076	-0.339	0.002	More details
ENSG00000100811	YY1	142	0.582	6.008	-0.34	0.004	More details
ENSG00000127946	HIP1	102	0.418	3.682	-0.34	0.019	More details
ENSG00000141385	AFG3L2	83	0.34	5.299	-0.34	0.042	More details
ENSG00000155974	GRIP1	100	0.41	2.26	-0.34	0.021	More details
ENSG00000158042	MRPL17	87	0.357	9.703	-0.34	0.036	More details
ENSG00000167930	FAM234A	130	0.533	6.177	-0.34	0.006	More details
ENSG00000170871	KIAA0232	97	0.398	4.609	-0.34	0.024	More details
ENSG00000011114	BTBD7	109	0.447	4.739	-0.341	0.014	More details
ENSG00000055483	USP36	129	0.529	5.494	-0.341	0.006	More details
ENSG00000101152	DNAJC5	147	0.602	6.402	-0.341	0.003	More details
ENSG00000102554	KLF5	144	0.59	7.113	-0.341	0.003	More details
ENSG00000133243	BTBD2	169	0.693	5.971	-0.341	0.001	More details
ENSG00000167461	RAB8A	91	0.373	6.397	-0.341	0.03	More details
ENSG00000178980	SELENOW	146	0.598	8.687	-0.341	0.003	More details
ENSG00000182185	RAD51B	95	0.389	2.076	-0.341	0.025	More details
ENSG00000111897	SERINC1	101	0.414	6.178	-0.342	0.019	More details
ENSG00000123297	TSFM	92	0.377	6.258	-0.342	0.028	More details
ENSG00000126012	KDM5C	97	0.398	5.994	-0.342	0.023	More details
ENSG00000128563	PRKRIP1	147	0.602	5.581	-0.342	0.003	More details
ENSG00000129187	DCTD	81	0.332	6.014	-0.342	0.044	More details
ENSG00000134046	MBD2	178	0.73	5.61	-0.342	0.001	More details
ENSG00000156515	HK1	129	0.529	4.386	-0.342	0.006	More details
ENSG00000156650	KAT6B	143	0.586	4.1	-0.342	0.003	More details
ENSG00000162959	MEMO1	95	0.389	4.111	-0.342	0.025	More details
ENSG00000167491	GATAD2A	125	0.512	4.497	-0.342	0.007	More details
ENSG00000173166	RAPH1	101	0.414	4.206	-0.342	0.019	More details
ENSG00000075391	RASAL2	191	0.783	3.355	-0.343	0	More details
ENSG00000102753	KPNA3	81	0.332	4.535	-0.343	0.043	More details
ENSG00000103126	AXIN1	82	0.336	5.024	-0.343	0.041	More details
ENSG00000104327	CALB1	131	0.537	6.776	-0.343	0.005	More details
ENSG00000104723	TUSC3	145	0.594	3.391	-0.343	0.003	More details
ENSG00000115307	AUP1	147	0.602	9.487	-0.343	0.003	More details
ENSG00000130589	HELZ2	168	0.689	7.735	-0.343	0.001	More details
ENSG00000130733	YIPF2	124	0.508	8.36	-0.343	0.007	More details
ENSG00000133121	STARD13	83	0.34	3.488	-0.343	0.04	More details
ENSG00000142197	DOPEY2	102	0.418	4.239	-0.343	0.017	More details
ENSG00000167881	SRP68	83	0.34	5.841	-0.343	0.04	More details
ENSG00000168818	STX18	151	0.619	4.73	-0.343	0.002	More details
ENSG00000186174	BCL9L	91	0.373	6.203	-0.343	0.029	More details
ENSG00000254087	LYN	117	0.48	4.451	-0.343	0.009	More details
ENSG00000031698	SARS	88	0.361	6.409	-0.344	0.032	More details
ENSG00000048991	R3HDM1	84	0.344	3.584	-0.344	0.038	More details
ENSG00000096080	MRPS18A	113	0.463	7.055	-0.344	0.01	More details
ENSG00000109685	NSD2	116	0.475	4.71	-0.344	0.009	More details
ENSG00000118007	STAG1	168	0.689	3.446	-0.344	0.001	More details
ENSG00000175224	ATG13	109	0.447	5.417	-0.344	0.013	More details
ENSG00000066933	MYO9A	125	0.512	3.382	-0.345	0.006	More details
ENSG00000110090	CPT1A	108	0.443	4.802	-0.345	0.013	More details
ENSG00000114650	SCAP	127	0.52	5.045	-0.345	0.006	More details
ENSG00000137845	ADAM10	115	0.471	3.931	-0.345	0.01	More details
ENSG00000139613	SMARCC2	130	0.533	6.685	-0.345	0.005	More details
ENSG00000141027	NCOR1	140	0.574	4.055	-0.345	0.003	More details
ENSG00000141738	GRB7	121	0.496	8.136	-0.345	0.007	More details
ENSG00000181555	SETD2	141	0.578	4.385	-0.345	0.003	More details
ENSG00000065883	CDK13	122	0.5	4.321	-0.346	0.007	More details
ENSG00000068305	MEF2A	157	0.643	4.692	-0.346	0.002	More details
ENSG00000088854	C20orf194	142	0.582	4.415	-0.346	0.003	More details
ENSG00000105246	EBI3	89	0.365	8.362	-0.346	0.029	More details
ENSG00000108528	SLC25A11	104	0.426	9.505	-0.346	0.015	More details
ENSG00000114416	FXR1	80	0.328	4.188	-0.346	0.042	More details
ENSG00000132676	DAP3	101	0.414	5.449	-0.346	0.017	More details
ENSG00000144579	CTDSP1	117	0.48	8.13	-0.346	0.008	More details
ENSG00000146072	TNFRSF21	77	0.316	5.027	-0.346	0.049	More details
ENSG00000167291	TBC1D16	111	0.455	4.622	-0.346	0.011	More details
ENSG00000169398	PTK2	174	0.713	3.716	-0.346	0.001	More details
ENSG00000184985	SORCS2	141	0.578	3.045	-0.346	0.003	More details
ENSG00000188687	SLC4A5	100	0.41	4.329	-0.346	0.018	More details
ENSG00000005486	RHBDD2	131	0.537	5.639	-0.347	0.004	More details
ENSG00000064652	SNX24	82	0.336	3.761	-0.347	0.039	More details
ENSG00000116117	PARD3B	112	0.459	1.899	-0.347	0.01	More details
ENSG00000117569	PTBP2	90	0.369	4.551	-0.347	0.027	More details
ENSG00000131323	TRAF3	122	0.5	4.538	-0.347	0.006	More details
ENSG00000144677	CTDSPL	83	0.34	4.259	-0.347	0.037	More details
ENSG00000171703	TCEA2	79	0.324	6.526	-0.347	0.044	More details
ENSG00000175505	CLCF1	148	0.607	8.362	-0.347	0.002	More details
ENSG00000009413	REV3L	106	0.434	3.775	-0.348	0.013	More details
ENSG00000077312	SNRPA	81	0.332	7.197	-0.348	0.039	More details
ENSG00000102290	PCDH11X	121	0.496	1.965	-0.348	0.007	More details
ENSG00000119801	YPEL5	78	0.32	7.156	-0.348	0.045	More details
ENSG00000168038	ULK4	99	0.406	2.235	-0.348	0.017	More details
ENSG00000170759	KIF5B	86	0.352	5.62	-0.348	0.031	More details
ENSG00000181885	CLDN7	185	0.758	9.889	-0.348	0	More details
ENSG00000196182	STK40	78	0.32	5.503	-0.348	0.045	More details
ENSG00000082701	GSK3B	106	0.434	3.505	-0.349	0.013	More details
ENSG00000096063	SRPK1	112	0.459	4.905	-0.349	0.009	More details
ENSG00000100033	PRODH	179	0.734	7.401	-0.349	0.001	More details
ENSG00000101181	MTG2	76	0.311	6.696	-0.349	0.048	More details
ENSG00000106290	TAF6	97	0.398	7.189	-0.349	0.019	More details
ENSG00000115504	EHBP1	81	0.332	2.832	-0.349	0.039	More details
ENSG00000123684	LPGAT1	77	0.316	4.679	-0.349	0.046	More details
ENSG00000130332	LSM7	148	0.607	8.612	-0.349	0.002	More details
ENSG00000135932	CAB39	87	0.357	4.652	-0.349	0.03	More details
ENSG00000159023	EPB41	94	0.385	3.384	-0.349	0.021	More details
ENSG00000170142	UBE2E1	91	0.373	4.821	-0.349	0.025	More details
ENSG00000213923	CSNK1E	180	0.738	7.024	-0.349	0	More details
ENSG00000219200	RNASEK	186	0.762	10.89	-0.349	0	More details
ENSG00000229833	PET100	141	0.578	10.148	-0.349	0.003	More details
ENSG00000067560	RHOA	114	0.467	5.476	-0.35	0.008	More details
ENSG00000078304	PPP2R5C	118	0.484	4.003	-0.35	0.007	More details
ENSG00000078699	CBFA2T2	173	0.709	4.791	-0.35	0.001	More details
ENSG00000088833	NSFL1C	112	0.459	6.142	-0.35	0.009	More details
ENSG00000103249	CLCN7	125	0.512	6.316	-0.35	0.005	More details
ENSG00000108306	FBXL20	200	0.82	5.057	-0.35	0	More details
ENSG00000112983	BRD8	86	0.352	5.787	-0.35	0.03	More details
ENSG00000121310	ECHDC2	98	0.402	6.096	-0.35	0.017	More details
ENSG00000122786	CALD1	107	0.439	3.705	-0.35	0.011	More details
ENSG00000123200	ZC3H13	119	0.488	4.828	-0.35	0.007	More details
ENSG00000124145	SDC4	166	0.68	7.162	-0.35	0.001	More details
ENSG00000141985	SH3GL1	119	0.488	5.962	-0.35	0.007	More details
ENSG00000151327	FAM177A1	90	0.369	4.901	-0.35	0.025	More details
ENSG00000152229	PSTPIP2	83	0.34	4.631	-0.35	0.035	More details
ENSG00000157985	AGAP1	172	0.705	3.058	-0.35	0.001	More details
ENSG00000169242	EFNA1	96	0.393	8.014	-0.35	0.019	More details
ENSG00000006607	FARP2	102	0.418	4.329	-0.351	0.014	More details
ENSG00000072501	SMC1A	100	0.41	5.682	-0.351	0.015	More details
ENSG00000086598	TMED2	83	0.34	7.066	-0.351	0.034	More details
ENSG00000089250	NOS1	119	0.488	3.654	-0.351	0.007	More details
ENSG00000104946	TBC1D17	102	0.418	7.526	-0.351	0.014	More details
ENSG00000135317	SNX14	77	0.316	4.715	-0.351	0.044	More details
ENSG00000135679	MDM2	136	0.557	6.295	-0.351	0.003	More details
ENSG00000144381	HSPD1	90	0.369	5.952	-0.351	0.025	More details
ENSG00000147872	PLIN2	156	0.639	6.423	-0.351	0.001	More details
ENSG00000149187	CELF1	113	0.463	4.659	-0.351	0.009	More details
ENSG00000156675	RAB11FIP1	212	0.869	7.222	-0.351	0	More details
ENSG00000179912	R3HDM2	139	0.57	4.212	-0.351	0.003	More details
ENSG00000184384	MAML2	207	0.848	4.238	-0.351	0	More details
ENSG00000184831	APOO	75	0.307	4.678	-0.351	0.048	More details
ENSG00000196083	IL1RAP	102	0.418	4.106	-0.351	0.014	More details
ENSG00000198408	MGEA5	78	0.32	6.038	-0.351	0.042	More details
ENSG00000033627	ATP6V0A1	118	0.484	5.322	-0.352	0.007	More details
ENSG00000064607	SUGP2	122	0.5	5.981	-0.352	0.006	More details
ENSG00000066777	ARFGEF1	150	0.615	4.263	-0.352	0.002	More details
ENSG00000133226	SRRM1	129	0.529	5.992	-0.352	0.004	More details
ENSG00000141905	NFIC	123	0.504	4.159	-0.352	0.005	More details
ENSG00000149809	TM7SF2	83	0.34	8.884	-0.352	0.033	More details
ENSG00000151718	WWC2	107	0.439	3.786	-0.352	0.011	More details
ENSG00000163638	ADAMTS9	90	0.369	3.951	-0.352	0.024	More details
ENSG00000175106	TVP23C	88	0.361	5.376	-0.352	0.026	More details
ENSG00000196782	MAML3	92	0.377	2.775	-0.352	0.022	More details
ENSG00000106803	SEC61B	97	0.398	7.854	-0.353	0.017	More details
ENSG00000127884	ECHS1	132	0.541	7.739	-0.353	0.003	More details
ENSG00000128585	MKLN1	172	0.705	3.461	-0.353	0.001	More details
ENSG00000135048	TMEM2	84	0.344	4.118	-0.353	0.031	More details
ENSG00000160999	SH2B2	115	0.471	6.031	-0.353	0.007	More details
ENSG00000164597	COG5	108	0.443	2.996	-0.353	0.01	More details
ENSG00000166123	GPT2	139	0.57	5.876	-0.353	0.002	More details
ENSG00000173559	NABP1	138	0.566	7.251	-0.353	0.003	More details
ENSG00000004866	ST7	99	0.406	3.24	-0.354	0.015	More details
ENSG00000048471	SNX29	127	0.52	2.461	-0.354	0.004	More details
ENSG00000055070	SZRD1	84	0.344	5.421	-0.354	0.031	More details
ENSG00000062725	APPBP2	100	0.41	4.895	-0.354	0.014	More details
ENSG00000100991	TRPC4AP	106	0.434	4.746	-0.354	0.011	More details
ENSG00000108963	DPH1	113	0.463	7.331	-0.354	0.008	More details
ENSG00000111880	RNGTT	89	0.365	2.92	-0.354	0.024	More details
ENSG00000119772	DNMT3A	135	0.553	4.572	-0.354	0.003	More details
ENSG00000132424	PNISR	133	0.545	6.636	-0.354	0.003	More details
ENSG00000133812	SBF2	141	0.578	2.719	-0.354	0.002	More details
ENSG00000146540	C7orf50	103	0.422	4.026	-0.354	0.012	More details
ENSG00000158985	CDC42SE2	156	0.639	4.713	-0.354	0.001	More details
ENSG00000159692	CTBP1	102	0.418	5.821	-0.354	0.013	More details
ENSG00000111859	NEDD9	100	0.41	3.895	-0.355	0.014	More details
ENSG00000120963	ZNF706	88	0.361	6.134	-0.355	0.024	More details
ENSG00000123106	CCDC91	125	0.512	3.151	-0.355	0.004	More details
ENSG00000123636	BAZ2B	97	0.398	3.165	-0.355	0.016	More details
ENSG00000125818	PSMF1	93	0.381	4.657	-0.355	0.019	More details
ENSG00000127914	AKAP9	125	0.512	4.142	-0.355	0.004	More details
ENSG00000132849	PATJ	204	0.836	3.784	-0.355	0	More details
ENSG00000133316	WDR74	87	0.357	7.728	-0.355	0.026	More details
ENSG00000161638	ITGA5	141	0.578	6.687	-0.355	0.002	More details
ENSG00000162378	ZYG11B	90	0.369	4.425	-0.355	0.022	More details
ENSG00000175582	RAB6A	126	0.516	5.094	-0.355	0.004	More details
ENSG00000177694	NAALADL2	129	0.529	1.676	-0.355	0.004	More details
ENSG00000089094	KDM2B	75	0.307	3.987	-0.356	0.044	More details
ENSG00000134186	PRPF38B	100	0.41	7.938	-0.356	0.014	More details
ENSG00000141858	SAMD1	96	0.393	9.442	-0.356	0.017	More details
ENSG00000142002	DPP9	101	0.414	5.725	-0.356	0.013	More details
ENSG00000142186	SCYL1	97	0.398	7.225	-0.356	0.016	More details
ENSG00000144040	SFXN5	81	0.332	4.286	-0.356	0.033	More details
ENSG00000153944	MSI2	151	0.619	3.105	-0.356	0.001	More details
ENSG00000160191	PDE9A	107	0.439	4.533	-0.356	0.01	More details
ENSG00000161013	MGAT4B	119	0.488	7.964	-0.356	0.005	More details
ENSG00000179820	MYADM	117	0.48	8.351	-0.356	0.006	More details
ENSG00000184992	BRI3BP	73	0.299	5.888	-0.356	0.048	More details
ENSG00000196588	MKL1	180	0.738	4.337	-0.356	0	More details
ENSG00000198952	SMG5	75	0.307	5.935	-0.356	0.044	More details
ENSG00000203485	INF2	97	0.398	5.884	-0.356	0.015	More details
ENSG00000034152	MAP2K3	154	0.631	6.875	-0.357	0.001	More details
ENSG00000106636	YKT6	89	0.365	7.136	-0.357	0.022	More details
ENSG00000107341	UBE2R2	127	0.52	4.766	-0.357	0.004	More details
ENSG00000109046	WSB1	199	0.816	7.605	-0.357	0	More details
ENSG00000110619	CARS	109	0.447	5.676	-0.357	0.009	More details
ENSG00000114857	NKTR	104	0.426	5.631	-0.357	0.011	More details
ENSG00000116786	PLEKHM2	92	0.377	5.537	-0.357	0.019	More details
ENSG00000125952	MAX	78	0.32	4.302	-0.357	0.037	More details
ENSG00000127526	SLC35E1	155	0.635	7.106	-0.357	0.001	More details
ENSG00000141456	PELP1	88	0.361	5.904	-0.357	0.023	More details
ENSG00000153046	CDYL	118	0.484	3.631	-0.357	0.006	More details
ENSG00000163347	CLDN1	115	0.471	7.398	-0.357	0.007	More details
ENSG00000164182	NDUFAF2	74	0.303	3.46	-0.357	0.045	More details
ENSG00000169902	TPST1	85	0.348	3.701	-0.357	0.027	More details
ENSG00000171475	WIPF2	101	0.414	5.295	-0.357	0.013	More details
ENSG00000173327	MAP3K11	82	0.336	6.795	-0.357	0.031	More details
ENSG00000176945	MUC20	81	0.332	6.779	-0.357	0.033	More details
ENSG00000185236	RAB11B	132	0.541	7.305	-0.357	0.003	More details
ENSG00000189306	RRP7A	88	0.361	7.549	-0.357	0.023	More details
ENSG00000231887	PRH1	166	0.68	3.405	-0.357	0.001	More details
ENSG00000044090	CUL7	82	0.336	6.773	-0.358	0.03	More details
ENSG00000072310	SREBF1	122	0.5	6.413	-0.358	0.005	More details
ENSG00000099331	MYO9B	128	0.525	4.589	-0.358	0.003	More details
ENSG00000100591	AHSA1	89	0.365	7.437	-0.358	0.022	More details
ENSG00000110987	BCL7A	138	0.566	5.866	-0.358	0.002	More details
ENSG00000111011	RSRC2	109	0.447	6.708	-0.358	0.008	More details
ENSG00000115758	ODC1	72	0.295	8.15	-0.358	0.049	More details
ENSG00000128989	ARPP19	122	0.5	6.795	-0.358	0.004	More details
ENSG00000130164	LDLR	100	0.41	6.064	-0.358	0.013	More details
ENSG00000138081	FBXO11	106	0.434	4.74	-0.358	0.01	More details
ENSG00000147421	HMBOX1	83	0.34	3.765	-0.358	0.029	More details
ENSG00000152990	ADGRA3	99	0.406	3.986	-0.358	0.013	More details
ENSG00000177576	C18orf32	83	0.34	7.679	-0.358	0.029	More details
ENSG00000184305	CCSER1	132	0.541	1.572	-0.358	0.003	More details
ENSG00000046651	OFD1	125	0.512	6.2	-0.359	0.004	More details
ENSG00000058272	PPP1R12A	97	0.398	3.947	-0.359	0.014	More details
ENSG00000082438	COBLL1	84	0.344	3.727	-0.359	0.027	More details
ENSG00000083535	PIBF1	88	0.361	3.606	-0.359	0.022	More details
ENSG00000101337	TM9SF4	108	0.443	5.303	-0.359	0.008	More details
ENSG00000114993	RTKN	106	0.434	7.051	-0.359	0.009	More details
ENSG00000131473	ACLY	71	0.291	4.87	-0.359	0.049	More details
ENSG00000136720	HS6ST1	109	0.447	4.918	-0.359	0.008	More details
ENSG00000153066	TXNDC11	103	0.422	5.186	-0.359	0.011	More details
ENSG00000161526	SAP30BP	88	0.361	5.915	-0.359	0.022	More details
ENSG00000169118	CSNK1G1	88	0.361	3.636	-0.359	0.022	More details
ENSG00000182197	EXT1	183	0.75	3.963	-0.359	0	More details
ENSG00000185567	AHNAK2	142	0.582	6.324	-0.359	0.002	More details
ENSG00000239857	GET4	77	0.316	6.428	-0.359	0.038	More details
ENSG00000101935	AMMECR1	75	0.307	2.999	-0.36	0.04	More details
ENSG00000107937	GTPBP4	93	0.381	6.142	-0.36	0.017	More details
ENSG00000111678	C12orf57	88	0.361	9.408	-0.36	0.022	More details
ENSG00000113649	TCERG1	80	0.328	4.915	-0.36	0.032	More details
ENSG00000124343	XG	79	0.324	5.511	-0.36	0.033	More details
ENSG00000138463	DIRC2	80	0.328	4.857	-0.36	0.032	More details
ENSG00000151461	UPF2	100	0.41	4.267	-0.36	0.012	More details
ENSG00000171490	RSL1D1	139	0.57	7.368	-0.36	0.002	More details
ENSG00000214021	TTLL3	72	0.295	5.697	-0.36	0.046	More details
ENSG00000054793	ATP9A	127	0.52	4.227	-0.361	0.003	More details
ENSG00000086015	MAST2	97	0.398	3.482	-0.361	0.014	More details
ENSG00000104413	ESRP1	112	0.459	5.353	-0.361	0.007	More details
ENSG00000137075	RNF38	83	0.34	3.931	-0.361	0.027	More details
ENSG00000141252	VPS53	150	0.615	3.827	-0.361	0.001	More details
ENSG00000145982	FARS2	73	0.299	2.576	-0.361	0.044	More details
ENSG00000275066	SYNRG	94	0.385	4.598	-0.361	0.016	More details
ENSG00000066084	DIP2B	153	0.627	3.921	-0.362	0.001	More details
ENSG00000076944	STXBP2	87	0.357	7.402	-0.362	0.021	More details
ENSG00000089060	SLC8B1	105	0.43	5.359	-0.362	0.009	More details
ENSG00000100580	TMED8	80	0.328	5.727	-0.362	0.031	More details
ENSG00000101421	CHMP4B	76	0.311	5.55	-0.362	0.037	More details
ENSG00000116678	LEPR	112	0.459	3.561	-0.362	0.007	More details
ENSG00000129003	VPS13C	174	0.713	4.24	-0.362	0	More details
ENSG00000130640	TUBGCP2	78	0.32	5.987	-0.362	0.033	More details
ENSG00000156639	ZFAND3	205	0.84	4.16	-0.362	0	More details
ENSG00000162542	TMCO4	73	0.299	4.214	-0.362	0.042	More details
ENSG00000213402	PTPRCAP	76	0.311	10.24	-0.362	0.037	More details
ENSG00000009335	UBE3C	137	0.561	4.458	-0.363	0.002	More details
ENSG00000049618	ARID1B	168	0.689	3.442	-0.363	0	More details
ENSG00000068796	KIF2A	140	0.574	3.776	-0.363	0.002	More details
ENSG00000071553	ATP6AP1	129	0.529	8.295	-0.363	0.003	More details
ENSG00000102858	MGRN1	88	0.361	4.866	-0.363	0.02	More details
ENSG00000103266	STUB1	73	0.299	9.389	-0.363	0.042	More details
ENSG00000104805	NUCB1	90	0.369	6.492	-0.363	0.018	More details
ENSG00000107077	KDM4C	102	0.418	2.542	-0.363	0.01	More details
ENSG00000108599	AKAP10	75	0.307	4.988	-0.363	0.038	More details
ENSG00000129250	KIF1C	85	0.348	6.155	-0.363	0.023	More details
ENSG00000138709	LARP1B	97	0.398	3.954	-0.363	0.013	More details
ENSG00000148498	PARD3	156	0.639	2.824	-0.363	0.001	More details
ENSG00000164050	PLXNB1	106	0.434	6.467	-0.363	0.008	More details
ENSG00000171316	CHD7	83	0.34	3.467	-0.363	0.026	More details
ENSG00000186184	POLR1D	70	0.287	3.898	-0.363	0.048	More details
ENSG00000187231	SESTD1	99	0.406	4.007	-0.363	0.012	More details
ENSG00000006327	TNFRSF12A	171	0.701	9.998	-0.364	0	More details
ENSG00000099917	MED15	122	0.5	4.779	-0.364	0.004	More details
ENSG00000105404	RABAC1	93	0.381	9.514	-0.364	0.015	More details
ENSG00000114302	PRKAR2A	122	0.5	4.712	-0.364	0.004	More details
ENSG00000117448	AKR1A1	78	0.32	6.539	-0.364	0.032	More details
ENSG00000122417	ODF2L	100	0.41	5.52	-0.364	0.011	More details
ENSG00000123136	DDX39A	90	0.369	7.663	-0.364	0.018	More details
ENSG00000138496	PARP9	93	0.381	6.086	-0.364	0.015	More details
ENSG00000147316	MCPH1	84	0.344	3.397	-0.364	0.024	More details
ENSG00000166747	AP1G1	70	0.287	4.742	-0.364	0.047	More details
ENSG00000172663	TMEM134	97	0.398	7.964	-0.364	0.012	More details
ENSG00000173193	PARP14	136	0.557	5.808	-0.364	0.002	More details
ENSG00000174574	AKIRIN1	109	0.447	7.234	-0.364	0.007	More details
ENSG00000179115	FARSA	80	0.328	7.403	-0.364	0.029	More details
ENSG00000186001	LRCH3	118	0.484	4.917	-0.364	0.004	More details
ENSG00000213639	PPP1CB	118	0.484	5.843	-0.364	0.004	More details
ENSG00000078246	TULP3	97	0.398	5.026	-0.365	0.012	More details
ENSG00000090621	PABPC4	118	0.484	7.144	-0.365	0.004	More details
ENSG00000146457	WTAP	121	0.496	6.562	-0.365	0.004	More details
ENSG00000160877	NACC1	139	0.57	6.879	-0.365	0.002	More details
ENSG00000163939	PBRM1	107	0.439	4.295	-0.365	0.008	More details
ENSG00000164828	SUN1	120	0.492	4.796	-0.365	0.004	More details
ENSG00000166925	TSC22D4	72	0.295	6.865	-0.365	0.042	More details
ENSG00000168256	NKIRAS2	110	0.451	7.15	-0.365	0.007	More details
ENSG00000168615	ADAM9	81	0.332	4.361	-0.365	0.027	More details
ENSG00000169372	CRADD	106	0.434	3.581	-0.365	0.008	More details
ENSG00000175182	FAM131A	77	0.316	7.597	-0.365	0.033	More details
ENSG00000186660	ZFP91	71	0.291	5.792	-0.365	0.044	More details
ENSG00000198561	CTNND1	122	0.5	5.305	-0.365	0.004	More details
ENSG00000110841	PPFIBP1	155	0.635	4.498	-0.366	0.001	More details
ENSG00000114805	PLCH1	72	0.295	2.948	-0.366	0.043	More details
ENSG00000132388	UBE2G1	116	0.475	4.729	-0.366	0.005	More details
ENSG00000172421	EFCAB3	80	0.328	4.776	-0.366	0.028	More details
ENSG00000197321	SVIL	148	0.607	3.6	-0.366	0.001	More details
ENSG00000197694	SPTAN1	83	0.34	4.585	-0.366	0.024	More details
ENSG00000198380	GFPT1	94	0.385	5.236	-0.366	0.014	More details
ENSG00000063660	GPC1	75	0.307	6.074	-0.367	0.035	More details
ENSG00000100941	PNN	119	0.488	8.166	-0.367	0.004	More details
ENSG00000148719	DNAJB12	84	0.344	6.645	-0.367	0.022	More details
ENSG00000150672	DLG2	89	0.365	0.96	-0.367	0.017	More details
ENSG00000157637	SLC38A10	110	0.451	5.501	-0.367	0.006	More details
ENSG00000166986	MARS	101	0.414	5.603	-0.367	0.01	More details
ENSG00000188641	DPYD	141	0.578	2.266	-0.367	0.001	More details
ENSG00000105058	FAM32A	105	0.43	8.264	-0.368	0.008	More details
ENSG00000105197	TIMM50	91	0.373	7.415	-0.368	0.015	More details
ENSG00000107779	BMPR1A	92	0.377	3.821	-0.368	0.014	More details
ENSG00000117868	ESYT2	119	0.488	4.768	-0.368	0.004	More details
ENSG00000121988	ZRANB3	74	0.303	2.8	-0.368	0.036	More details
ENSG00000134146	DPH6	81	0.332	3.067	-0.368	0.026	More details
ENSG00000170293	CMTM8	76	0.311	4.106	-0.368	0.033	More details
ENSG00000196591	HDAC2	84	0.344	4.788	-0.368	0.022	More details
ENSG00000063978	RNF4	102	0.418	3.995	-0.369	0.008	More details
ENSG00000078747	ITCH	163	0.668	4.899	-0.369	0	More details
ENSG00000103507	BCKDK	74	0.303	8.086	-0.369	0.035	More details
ENSG00000116679	IVNS1ABP	68	0.279	6.521	-0.369	0.047	More details
ENSG00000132361	CLUH	79	0.324	6.321	-0.369	0.027	More details
ENSG00000138031	ADCY3	103	0.422	4.68	-0.369	0.008	More details
ENSG00000151746	BICD1	205	0.84	4.527	-0.369	0	More details
ENSG00000156110	ADK	128	0.525	2.698	-0.369	0.002	More details
ENSG00000163848	ZNF148	89	0.365	4.099	-0.369	0.017	More details
ENSG00000167110	GOLGA2	130	0.533	7.089	-0.369	0.002	More details
ENSG00000167306	MYO5B	101	0.414	2.969	-0.369	0.009	More details
ENSG00000185104	FAF1	132	0.541	2.797	-0.369	0.002	More details
ENSG00000186716	BCR	94	0.385	4.126	-0.369	0.013	More details
ENSG00000100266	PACSIN2	135	0.553	4.217	-0.37	0.002	More details
ENSG00000100796	PPP4R3A	98	0.402	5.644	-0.37	0.01	More details
ENSG00000111725	PRKAB1	67	0.275	7.264	-0.37	0.049	More details
ENSG00000122378	FAM213A	148	0.607	6.566	-0.37	0.001	More details
ENSG00000131100	ATP6V1E1	77	0.316	5.781	-0.37	0.03	More details
ENSG00000136146	MED4	74	0.303	5.433	-0.37	0.034	More details
ENSG00000138411	HECW2	69	0.283	2.716	-0.37	0.044	More details
ENSG00000169682	SPNS1	99	0.406	7.551	-0.37	0.01	More details
ENSG00000213445	SIPA1	115	0.471	7.399	-0.37	0.004	More details
ENSG00000067066	SP100	74	0.303	3.964	-0.371	0.034	More details
ENSG00000067596	DHX8	71	0.291	5.049	-0.371	0.039	More details
ENSG00000080845	DLGAP4	145	0.594	3.774	-0.371	0.001	More details
ENSG00000085117	CD82	93	0.381	5.44	-0.371	0.013	More details
ENSG00000088367	EPB41L1	113	0.463	4.362	-0.371	0.005	More details
ENSG00000101871	MID1	106	0.434	3.02	-0.371	0.007	More details
ENSG00000108559	NUP88	83	0.34	5.263	-0.371	0.021	More details
ENSG00000133612	AGAP3	89	0.365	5.006	-0.371	0.015	More details
ENSG00000143862	ARL8A	70	0.287	7.28	-0.371	0.041	More details
ENSG00000162434	JAK1	77	0.316	4.24	-0.371	0.029	More details
ENSG00000163938	GNL3	72	0.295	7.132	-0.371	0.038	More details
ENSG00000172262	ZNF131	90	0.369	4.181	-0.371	0.015	More details
ENSG00000175287	PHYHD1	87	0.357	6.618	-0.371	0.017	More details
ENSG00000256053	APOPT1	73	0.299	5.491	-0.371	0.035	More details
ENSG00000100697	DICER1	91	0.373	4.93	-0.372	0.014	More details
ENSG00000102699	PARP4	118	0.484	4.823	-0.372	0.003	More details
ENSG00000131023	LATS1	75	0.307	5.131	-0.372	0.031	More details
ENSG00000135749	PCNX2	110	0.451	3.145	-0.372	0.005	More details
ENSG00000139842	CUL4A	83	0.34	5.25	-0.372	0.021	More details
ENSG00000154447	SH3RF1	82	0.336	3.861	-0.372	0.022	More details
ENSG00000103426	CORO7-PAM16	78	0.32	4.476	-0.373	0.026	More details
ENSG00000108773	KAT2A	68	0.279	7.696	-0.373	0.044	More details
ENSG00000113522	RAD50	67	0.275	4.557	-0.373	0.047	More details
ENSG00000113712	CSNK1A1	154	0.631	5.723	-0.373	0.001	More details
ENSG00000119720	NRDE2	115	0.471	5.522	-0.373	0.004	More details
ENSG00000125733	TRIP10	85	0.348	7.046	-0.373	0.018	More details
ENSG00000137710	RDX	115	0.471	2.632	-0.373	0.004	More details
ENSG00000137714	FDX1	83	0.34	5.991	-0.373	0.02	More details
ENSG00000147202	DIAPH2	118	0.484	1.899	-0.373	0.003	More details
ENSG00000176014	TUBB6	80	0.328	5.753	-0.373	0.024	More details
ENSG00000188342	GTF2F2	75	0.307	3.668	-0.373	0.031	More details
ENSG00000196739	COL27A1	103	0.422	4.079	-0.373	0.007	More details
ENSG00000213625	LEPROT	106	0.434	7.197	-0.373	0.006	More details
ENSG00000064932	SBNO2	176	0.721	5.698	-0.374	0	More details
ENSG00000104660	LEPROTL1	86	0.352	4.739	-0.374	0.017	More details
ENSG00000117298	ECE1	189	0.775	5.146	-0.374	0	More details
ENSG00000125037	EMC3	94	0.385	5.323	-0.374	0.011	More details
ENSG00000131591	C1orf159	71	0.291	5.88	-0.374	0.037	More details
ENSG00000137216	TMEM63B	80	0.328	6.187	-0.374	0.023	More details
ENSG00000185129	PURA	76	0.311	6.76	-0.374	0.029	More details
ENSG00000196663	TECPR2	126	0.516	4.535	-0.374	0.002	More details
ENSG00000217930	PAM16	75	0.307	6.088	-0.374	0.03	More details
ENSG00000006756	ARSD	99	0.406	6.693	-0.375	0.008	More details
ENSG00000008710	PKD1	71	0.291	5.733	-0.375	0.036	More details
ENSG00000090924	PLEKHG2	89	0.365	7.239	-0.375	0.014	More details
ENSG00000103148	NPRL3	119	0.488	5.468	-0.375	0.003	More details
ENSG00000109458	GAB1	83	0.34	4.14	-0.375	0.019	More details
ENSG00000110880	CORO1C	87	0.357	4.635	-0.375	0.016	More details
ENSG00000114331	ACAP2	98	0.402	3.905	-0.375	0.009	More details
ENSG00000123159	GIPC1	163	0.668	7.273	-0.375	0	More details
ENSG00000153823	PID1	127	0.52	3.042	-0.375	0.002	More details
ENSG00000164880	INTS1	96	0.393	6.015	-0.375	0.01	More details
ENSG00000165219	GAPVD1	68	0.279	4.276	-0.375	0.042	More details
ENSG00000166734	CASC4	99	0.406	4.394	-0.375	0.008	More details
ENSG00000168246	UBTD2	81	0.332	4.979	-0.375	0.021	More details
ENSG00000169519	METTL15	73	0.299	2.694	-0.375	0.033	More details
ENSG00000172915	NBEA	116	0.475	2.458	-0.375	0.003	More details
ENSG00000179195	ZNF664	77	0.316	5.482	-0.375	0.027	More details
ENSG00000182240	BACE2	89	0.365	4.324	-0.375	0.014	More details
ENSG00000075711	DLG1	128	0.525	3.595	-0.376	0.002	More details
ENSG00000081052	COL4A4	73	0.299	3.954	-0.376	0.032	More details
ENSG00000107829	FBXW4	68	0.279	4.544	-0.376	0.041	More details
ENSG00000125482	TTF1	73	0.299	6.047	-0.376	0.032	More details
ENSG00000142655	PEX14	84	0.344	3.865	-0.376	0.018	More details
ENSG00000159176	CSRP1	69	0.283	6.128	-0.376	0.039	More details
ENSG00000164808	SPIDR	154	0.631	3.093	-0.376	0	More details
ENSG00000172725	CORO1B	121	0.496	8.477	-0.376	0.003	More details
ENSG00000174917	C19orf70	99	0.406	9.503	-0.376	0.008	More details
ENSG00000182901	RGS7	109	0.447	2.195	-0.376	0.005	More details
ENSG00000189283	FHIT	136	0.557	1.663	-0.376	0.001	More details
ENSG00000213024	NUP62	79	0.324	6.46	-0.376	0.023	More details
ENSG00000002822	MAD1L1	75	0.307	2.492	-0.377	0.028	More details
ENSG00000047578	KIAA0556	76	0.311	3.565	-0.377	0.027	More details
ENSG00000106049	HIBADH	67	0.275	3.931	-0.377	0.043	More details
ENSG00000121644	DESI2	77	0.316	5.122	-0.377	0.026	More details
ENSG00000124198	ARFGEF2	94	0.385	4.518	-0.377	0.01	More details
ENSG00000124380	SNRNP27	65	0.266	7.414	-0.377	0.047	More details
ENSG00000149289	ZC3H12C	73	0.299	4.985	-0.377	0.031	More details
ENSG00000155111	CDK19	132	0.541	3.954	-0.377	0.001	More details
ENSG00000160194	NDUFV3	109	0.447	6.014	-0.377	0.005	More details
ENSG00000163840	DTX3L	66	0.27	7.656	-0.377	0.045	More details
ENSG00000188517	COL25A1	95	0.389	2.97	-0.377	0.01	More details
ENSG00000196620	UGT2B15	66	0.27	6.537	-0.377	0.045	More details
ENSG00000254996	ANKHD1-EIF4EBP3	127	0.52	4.275	-0.377	0.002	More details
ENSG00000275832	ARHGAP23	97	0.398	4.529	-0.377	0.009	More details
ENSG00000048707	VPS13D	108	0.443	3.342	-0.378	0.005	More details
ENSG00000055917	PUM2	83	0.34	4.505	-0.378	0.018	More details
ENSG00000065717	TLE2	94	0.385	5.556	-0.378	0.01	More details
ENSG00000086061	DNAJA1	89	0.365	7.212	-0.378	0.013	More details
ENSG00000104695	PPP2CB	114	0.467	5.995	-0.378	0.003	More details
ENSG00000134215	VAV3	128	0.525	3.188	-0.378	0.002	More details
ENSG00000141258	SGSM2	106	0.434	5.699	-0.378	0.005	More details
ENSG00000143612	C1orf43	80	0.328	7.057	-0.378	0.021	More details
ENSG00000145439	CBR4	80	0.328	3.966	-0.378	0.021	More details
ENSG00000146872	TLK2	111	0.455	4.005	-0.378	0.004	More details
ENSG00000148120	C9orf3	118	0.484	3.123	-0.378	0.003	More details
ENSG00000153574	RPIA	64	0.262	5.159	-0.378	0.049	More details
ENSG00000162909	CAPN2	72	0.295	4.567	-0.378	0.032	More details
ENSG00000171735	CAMTA1	106	0.434	1.752	-0.378	0.005	More details
ENSG00000173120	KDM2A	187	0.766	4.871	-0.378	0	More details
ENSG00000175727	MLXIP	108	0.443	5.231	-0.378	0.005	More details
ENSG00000180776	ZDHHC20	65	0.266	4.668	-0.378	0.046	More details
ENSG00000181143	MUC16	92	0.377	4.792	-0.378	0.011	More details
ENSG00000030066	NUP160	87	0.357	5.192	-0.379	0.014	More details
ENSG00000046889	PREX2	157	0.643	3.917	-0.379	0	More details
ENSG00000076108	BAZ2A	97	0.398	5.866	-0.379	0.008	More details
ENSG00000089876	DHX32	93	0.381	5.131	-0.379	0.01	More details
ENSG00000102780	DGKH	64	0.262	3.395	-0.379	0.049	More details
ENSG00000104325	DECR1	82	0.336	5.393	-0.379	0.018	More details
ENSG00000116761	CTH	103	0.422	6.418	-0.379	0.006	More details
ENSG00000125656	CLPP	66	0.27	7.936	-0.379	0.044	More details
ENSG00000133216	EPHB2	147	0.602	3.998	-0.379	0.001	More details
ENSG00000136381	IREB2	64	0.262	4.905	-0.379	0.048	More details
ENSG00000138119	MYOF	205	0.84	4.806	-0.379	0	More details
ENSG00000140025	EFCAB11	64	0.262	3.846	-0.379	0.048	More details
ENSG00000156030	ELMSAN1	111	0.455	5.231	-0.379	0.004	More details
ENSG00000163491	NEK10	81	0.332	3.114	-0.379	0.02	More details
ENSG00000175315	CST6	78	0.32	10.67	-0.379	0.023	More details
ENSG00000183495	EP400	81	0.332	4.171	-0.379	0.019	More details
ENSG00000077150	NFKB2	130	0.533	8.359	-0.38	0.001	More details
ENSG00000115233	PSMD14	68	0.279	4.231	-0.38	0.039	More details
ENSG00000118690	ARMC2	82	0.336	4.056	-0.38	0.018	More details
ENSG00000128581	IFT22	68	0.279	7.761	-0.38	0.039	More details
ENSG00000130204	TOMM40	140	0.574	7.58	-0.38	0.001	More details
ENSG00000145012	LPP	187	0.766	2.82	-0.38	0	More details
ENSG00000180304	OAZ2	87	0.357	7.092	-0.38	0.014	More details
ENSG00000197702	PARVA	94	0.385	3.954	-0.38	0.009	More details
ENSG00000266472	MRPS21	95	0.389	6.978	-0.38	0.009	More details
ENSG00000004142	POLDIP2	71	0.291	7.315	-0.381	0.032	More details
ENSG00000006451	RALA	93	0.381	4.926	-0.381	0.01	More details
ENSG00000052344	PRSS8	176	0.721	9.722	-0.381	0	More details
ENSG00000055130	CUL1	90	0.369	4.674	-0.381	0.011	More details
ENSG00000108840	HDAC5	105	0.43	5.604	-0.381	0.005	More details
ENSG00000115977	AAK1	140	0.574	3.938	-0.381	0.001	More details
ENSG00000115998	C2orf42	104	0.426	4.54	-0.381	0.005	More details
ENSG00000126561	STAT5A	72	0.295	6.376	-0.381	0.03	More details
ENSG00000149743	TRPT1	68	0.279	9.446	-0.381	0.037	More details
ENSG00000157837	SPPL3	155	0.635	4.627	-0.381	0	More details
ENSG00000158352	SHROOM4	95	0.389	3.677	-0.381	0.009	More details
ENSG00000160216	AGPAT3	112	0.459	4.424	-0.381	0.003	More details
ENSG00000173692	PSMD1	124	0.508	4.624	-0.381	0.002	More details
ENSG00000049323	LTBP1	84	0.344	2.657	-0.382	0.015	More details
ENSG00000106069	CHN2	98	0.402	2.927	-0.382	0.007	More details
ENSG00000115808	STRN	110	0.451	4.41	-0.382	0.004	More details
ENSG00000117616	RSRP1	75	0.307	4.454	-0.382	0.025	More details
ENSG00000120690	ELF1	78	0.32	4.309	-0.382	0.021	More details
ENSG00000126870	WDR60	126	0.516	4.827	-0.382	0.002	More details
ENSG00000142230	SAE1	68	0.279	4.533	-0.382	0.037	More details
ENSG00000143793	C1orf35	137	0.561	9.287	-0.382	0.001	More details
ENSG00000177425	PAWR	136	0.557	4.627	-0.382	0.001	More details
ENSG00000185722	ANKFY1	96	0.393	4.649	-0.382	0.008	More details
ENSG00000188559	RALGAPA2	109	0.447	3.259	-0.382	0.004	More details
ENSG00000198105	ZNF248	83	0.34	5.093	-0.382	0.016	More details
ENSG00000198815	FOXJ3	134	0.549	4.284	-0.382	0.001	More details
ENSG00000239521	CASTOR3	98	0.402	5.347	-0.382	0.007	More details
ENSG00000002330	BAD	67	0.275	6.981	-0.383	0.038	More details
ENSG00000058673	ZC3H11A	89	0.365	5.276	-0.383	0.011	More details
ENSG00000069849	ATP1B3	71	0.291	5.267	-0.383	0.031	More details
ENSG00000074054	CLASP1	96	0.393	3.238	-0.383	0.008	More details
ENSG00000079819	EPB41L2	114	0.467	3.853	-0.383	0.003	More details
ENSG00000100813	ACIN1	157	0.643	6.429	-0.383	0	More details
ENSG00000108604	SMARCD2	70	0.287	7.36	-0.383	0.033	More details
ENSG00000118689	FOXO3	115	0.471	4.535	-0.383	0.003	More details
ENSG00000137343	ATAT1	121	0.496	6.767	-0.383	0.002	More details
ENSG00000145375	SPATA5	81	0.332	2.851	-0.383	0.017	More details
ENSG00000164944	VIRMA	71	0.291	4.995	-0.383	0.031	More details
ENSG00000167995	BEST1	85	0.348	7.057	-0.383	0.014	More details
ENSG00000170485	NPAS2	140	0.574	4.353	-0.383	0.001	More details
ENSG00000171456	ASXL1	94	0.385	4.959	-0.383	0.009	More details
ENSG00000171723	GPHN	146	0.598	2.539	-0.383	0.001	More details
ENSG00000175471	MCTP1	83	0.34	2.157	-0.383	0.016	More details
ENSG00000180817	PPA1	111	0.455	6.325	-0.383	0.003	More details
ENSG00000029725	RABEP1	84	0.344	4.454	-0.384	0.015	More details
ENSG00000036257	CUL3	106	0.434	4.379	-0.384	0.004	More details
ENSG00000100418	DESI1	112	0.459	6.655	-0.384	0.003	More details
ENSG00000100815	TRIP11	81	0.332	4.796	-0.384	0.017	More details
ENSG00000101558	VAPA	89	0.365	5.43	-0.384	0.011	More details
ENSG00000106591	MRPL32	66	0.27	6.62	-0.384	0.041	More details
ENSG00000121101	TEX14	84	0.344	4.448	-0.384	0.015	More details
ENSG00000136485	DCAF7	132	0.541	5.834	-0.384	0.001	More details
ENSG00000139793	MBNL2	72	0.295	3.864	-0.384	0.029	More details
ENSG00000155313	USP25	83	0.34	4.015	-0.384	0.015	More details
ENSG00000166483	WEE1	71	0.291	6.583	-0.384	0.03	More details
ENSG00000182606	TRAK1	89	0.365	3.692	-0.384	0.011	More details
ENSG00000196154	S100A4	101	0.414	9.175	-0.384	0.006	More details
ENSG00000071189	SNX13	81	0.332	3.813	-0.385	0.017	More details
ENSG00000073712	FERMT2	128	0.525	5.004	-0.385	0.001	More details
ENSG00000103042	SLC38A7	66	0.27	6.627	-0.385	0.038	More details
ENSG00000104490	NCALD	229	0.939	4.218	-0.385	0	More details
ENSG00000105662	CRTC1	93	0.381	4.49	-0.385	0.009	More details
ENSG00000112655	PTK7	118	0.484	5.098	-0.385	0.002	More details
ENSG00000115806	GORASP2	77	0.316	5.603	-0.385	0.021	More details
ENSG00000131503	ANKHD1	124	0.508	4.289	-0.385	0.002	More details
ENSG00000132170	PPARG	90	0.369	3.963	-0.385	0.01	More details
ENSG00000136271	DDX56	62	0.254	7.648	-0.385	0.048	More details
ENSG00000138674	SEC31A	123	0.504	5.059	-0.385	0.002	More details
ENSG00000167740	CYB5D2	63	0.258	5.595	-0.385	0.046	More details
ENSG00000175115	PACS1	122	0.5	4.155	-0.385	0.002	More details
ENSG00000175482	POLD4	78	0.32	8.517	-0.385	0.02	More details
ENSG00000182199	SHMT2	107	0.439	8.821	-0.385	0.004	More details
ENSG00000196141	SPATS2L	86	0.352	3.64	-0.385	0.013	More details
ENSG00000196363	WDR5	81	0.332	6.318	-0.385	0.017	More details
ENSG00000090905	TNRC6A	124	0.508	3.723	-0.386	0.002	More details
ENSG00000108591	DRG2	69	0.283	6.524	-0.386	0.032	More details
ENSG00000112078	KCTD20	100	0.41	5.526	-0.386	0.006	More details
ENSG00000116171	SCP2	70	0.287	4.052	-0.386	0.03	More details
ENSG00000116221	MRPL37	100	0.41	5.569	-0.386	0.006	More details
ENSG00000142634	EFHD2	102	0.418	6.913	-0.386	0.005	More details
ENSG00000145390	USP53	156	0.639	5.66	-0.386	0	More details
ENSG00000164292	RHOBTB3	62	0.254	4.262	-0.386	0.047	More details
ENSG00000168300	PCMTD1	95	0.389	5.068	-0.386	0.007	More details
ENSG00000188486	H2AFX	65	0.266	10.167	-0.386	0.04	More details
ENSG00000198959	TGM2	92	0.377	6.203	-0.386	0.009	More details
ENSG00000203950	RTL8A	71	0.291	10.646	-0.386	0.029	More details
ENSG00000213465	ARL2	70	0.287	7.677	-0.386	0.031	More details
ENSG00000213585	VDAC1	67	0.275	5.683	-0.386	0.036	More details
ENSG00000107929	LARP4B	116	0.475	4.311	-0.387	0.002	More details
ENSG00000111110	PPM1H	66	0.27	2.943	-0.387	0.037	More details
ENSG00000111679	PTPN6	67	0.275	7.217	-0.387	0.035	More details
ENSG00000063322	MED29	108	0.443	7.95	-0.388	0.003	More details
ENSG00000120162	MOB3B	67	0.275	3.448	-0.388	0.035	More details
ENSG00000128923	MINDY2	148	0.607	5.216	-0.388	0	More details
ENSG00000135241	PNPLA8	83	0.34	4.397	-0.388	0.014	More details
ENSG00000135365	PHF21A	66	0.27	3.663	-0.388	0.036	More details
ENSG00000136758	YME1L1	125	0.512	5.747	-0.388	0.001	More details
ENSG00000136950	ARPC5L	108	0.443	7.111	-0.388	0.003	More details
ENSG00000145216	FIP1L1	70	0.287	4.53	-0.388	0.029	More details
ENSG00000156453	PCDH1	78	0.32	6.34	-0.388	0.018	More details
ENSG00000166669	ATF7IP2	70	0.287	3.972	-0.388	0.03	More details
ENSG00000167861	HID1	70	0.287	6.308	-0.388	0.029	More details
ENSG00000173214	MFSD4B	78	0.32	7.533	-0.388	0.018	More details
ENSG00000178585	CTNNBIP1	101	0.414	5.095	-0.388	0.005	More details
ENSG00000183826	BTBD9	141	0.578	3.002	-0.388	0.001	More details
ENSG00000198369	SPRED2	83	0.34	4.212	-0.388	0.014	More details
ENSG00000205155	PSENEN	88	0.361	9.771	-0.388	0.01	More details
ENSG00000104331	IMPAD1	74	0.303	5.754	-0.389	0.023	More details
ENSG00000112715	VEGFA	136	0.557	7.621	-0.389	0.001	More details
ENSG00000115761	NOL10	70	0.287	4.226	-0.389	0.029	More details
ENSG00000125826	RBCK1	68	0.279	6.298	-0.389	0.032	More details
ENSG00000134278	SPIRE1	91	0.373	3.812	-0.389	0.009	More details
ENSG00000143190	POU2F1	67	0.275	3.371	-0.389	0.034	More details
ENSG00000174953	DHX36	79	0.324	5.296	-0.389	0.017	More details
ENSG00000205609	EIF3CL	88	0.361	6.408	-0.389	0.01	More details
ENSG00000213079	SCAF8	92	0.377	4.675	-0.389	0.008	More details
ENSG00000038382	TRIO	167	0.684	3.532	-0.39	0	More details
ENSG00000067057	PFKP	94	0.385	4.92	-0.39	0.007	More details
ENSG00000099956	SMARCB1	89	0.365	5.173	-0.39	0.009	More details
ENSG00000108848	LUC7L3	135	0.553	6.135	-0.39	0.001	More details
ENSG00000110422	HIPK3	110	0.451	4.704	-0.39	0.003	More details
ENSG00000117419	ERI3	93	0.381	4.062	-0.39	0.008	More details
ENSG00000133318	RTN3	98	0.402	4.842	-0.39	0.006	More details
ENSG00000248643	RBM14-RBM4	100	0.41	6.476	-0.39	0.005	More details
ENSG00000076201	PTPN23	123	0.504	6.157	-0.391	0.001	More details
ENSG00000084733	RAB10	117	0.48	4.82	-0.391	0.002	More details
ENSG00000099810	MTAP	62	0.254	4.135	-0.391	0.045	More details
ENSG00000100105	PATZ1	83	0.34	6.633	-0.391	0.013	More details
ENSG00000138768	USO1	87	0.357	4.644	-0.391	0.01	More details
ENSG00000157191	NECAP2	64	0.262	6.946	-0.391	0.038	More details
ENSG00000168259	DNAJC7	145	0.594	5.91	-0.391	0	More details
ENSG00000178307	TMEM11	72	0.295	6.786	-0.391	0.024	More details
ENSG00000178764	ZHX2	109	0.447	4.086	-0.391	0.003	More details
ENSG00000179364	PACS2	90	0.369	4.531	-0.391	0.009	More details
ENSG00000196365	LONP1	103	0.422	6.159	-0.391	0.004	More details
ENSG00000031003	FAM13B	94	0.385	4.508	-0.392	0.007	More details
ENSG00000056586	RC3H2	62	0.254	5.214	-0.392	0.042	More details
ENSG00000061987	MON2	72	0.295	4.086	-0.392	0.024	More details
ENSG00000074319	TSG101	75	0.307	5.087	-0.392	0.02	More details
ENSG00000075292	ZNF638	119	0.488	4.189	-0.392	0.002	More details
ENSG00000077235	GTF3C1	112	0.459	4.831	-0.392	0.002	More details
ENSG00000089123	TASP1	74	0.303	3.059	-0.392	0.021	More details
ENSG00000096433	ITPR3	140	0.574	5.013	-0.392	0.001	More details
ENSG00000105656	ELL	107	0.439	5.099	-0.392	0.003	More details
ENSG00000109680	TBC1D19	64	0.262	3.477	-0.392	0.037	More details
ENSG00000119231	SENP5	80	0.328	5.14	-0.392	0.015	More details
ENSG00000196535	MYO18A	79	0.324	4.318	-0.392	0.016	More details
ENSG00000243449	C4orf48	99	0.406	10.175	-0.392	0.005	More details
ENSG00000019995	ZRANB1	68	0.279	5.587	-0.393	0.029	More details
ENSG00000107651	SEC23IP	68	0.279	5.403	-0.393	0.029	More details
ENSG00000108854	SMURF2	142	0.582	4.691	-0.393	0	More details
ENSG00000116350	SRSF4	153	0.627	6.529	-0.393	0	More details
ENSG00000131374	TBC1D5	146	0.598	1.766	-0.393	0	More details
ENSG00000132612	VPS4A	87	0.357	6.924	-0.393	0.01	More details
ENSG00000139044	B4GALNT3	151	0.619	4.97	-0.393	0	More details
ENSG00000157259	GATAD1	102	0.418	7.488	-0.393	0.004	More details
ENSG00000160613	PCSK7	68	0.279	6.175	-0.393	0.03	More details
ENSG00000161682	FAM171A2	86	0.352	7.678	-0.393	0.01	More details
ENSG00000163807	KIAA1143	84	0.344	6.36	-0.393	0.011	More details
ENSG00000183576	SETD3	65	0.266	4.638	-0.393	0.035	More details
ENSG00000186111	PIP5K1C	128	0.525	5.385	-0.393	0.001	More details
ENSG00000196878	LAMB3	120	0.492	6.389	-0.393	0.001	More details
ENSG00000197548	ATG7	143	0.586	3.614	-0.393	0	More details
ENSG00000198363	ASPH	88	0.361	3.441	-0.393	0.009	More details
ENSG00000012048	BRCA1	95	0.389	4.245	-0.394	0.006	More details
ENSG00000054965	FAM168A	106	0.434	3.725	-0.394	0.003	More details
ENSG00000069956	MAPK6	77	0.316	4.415	-0.394	0.017	More details
ENSG00000077463	SIRT6	67	0.275	7.875	-0.394	0.03	More details
ENSG00000082068	WDR70	96	0.393	2.95	-0.394	0.006	More details
ENSG00000110660	SLC35F2	90	0.369	4.041	-0.394	0.008	More details
ENSG00000113312	TTC1	73	0.299	5.152	-0.394	0.021	More details
ENSG00000120265	PCMT1	77	0.316	5.014	-0.394	0.017	More details
ENSG00000124226	RNF114	63	0.258	6.524	-0.394	0.038	More details
ENSG00000134779	TPGS2	98	0.402	5.504	-0.394	0.005	More details
ENSG00000135124	P2RX4	79	0.324	6.781	-0.394	0.015	More details
ENSG00000141446	ESCO1	79	0.324	5.064	-0.394	0.015	More details
ENSG00000146776	ATXN7L1	76	0.311	3.279	-0.394	0.018	More details
ENSG00000148019	CEP78	79	0.324	5.657	-0.394	0.015	More details
ENSG00000148824	MTG1	98	0.402	6.524	-0.394	0.005	More details
ENSG00000158467	AHCYL2	97	0.398	3.686	-0.394	0.005	More details
ENSG00000162337	LRP5	64	0.262	3.908	-0.394	0.036	More details
ENSG00000166377	ATP9B	77	0.316	3.066	-0.394	0.017	More details
ENSG00000168137	SETD5	182	0.746	5.481	-0.394	0	More details
ENSG00000171617	ENC1	69	0.283	7.17	-0.394	0.027	More details
ENSG00000184110	EIF3C	93	0.381	5.385	-0.394	0.007	More details
ENSG00000197780	TAF13	82	0.336	7.407	-0.394	0.012	More details
ENSG00000239779	WBP1	65	0.266	9.43	-0.394	0.036	More details
ENSG00000060491	OGFR	114	0.467	7.86	-0.395	0.002	More details
ENSG00000064419	TNPO3	114	0.467	4.827	-0.395	0.002	More details
ENSG00000069702	TGFBR3	70	0.287	3.543	-0.395	0.025	More details
ENSG00000070423	RNF126	98	0.402	7.027	-0.395	0.005	More details
ENSG00000100288	CHKB	83	0.34	6.482	-0.395	0.011	More details
ENSG00000101577	LPIN2	102	0.418	4.777	-0.395	0.004	More details
ENSG00000105419	MEIS3	93	0.381	7.173	-0.395	0.007	More details
ENSG00000109756	RAPGEF2	81	0.332	3.399	-0.395	0.013	More details
ENSG00000114030	KPNA1	73	0.299	4.544	-0.395	0.021	More details
ENSG00000121390	PSPC1	92	0.377	4.508	-0.395	0.007	More details
ENSG00000126254	RBM42	62	0.254	7.641	-0.395	0.04	More details
ENSG00000130517	PGPEP1	125	0.512	6.514	-0.395	0.001	More details
ENSG00000132639	SNAP25	64	0.262	4.888	-0.395	0.036	More details
ENSG00000138029	HADHB	62	0.254	5.246	-0.395	0.04	More details
ENSG00000140632	GLYR1	113	0.463	5.86	-0.395	0.002	More details
ENSG00000144357	UBR3	102	0.418	3.456	-0.395	0.004	More details
ENSG00000144455	SUMF1	96	0.393	2.119	-0.395	0.005	More details
ENSG00000162961	DPY30	146	0.598	4.266	-0.395	0	More details
ENSG00000167632	TRAPPC9	163	0.668	2.551	-0.395	0	More details
ENSG00000177479	ARIH2	82	0.336	4.955	-0.395	0.012	More details
ENSG00000184640	2024-09-09	134	0.549	3.9	-0.395	0.001	More details
ENSG00000100522	GNPNAT1	86	0.352	6.935	-0.396	0.009	More details
ENSG00000117461	PIK3R3	82	0.336	4.758	-0.396	0.012	More details
ENSG00000127952	STYXL1	80	0.328	5.594	-0.396	0.014	More details
ENSG00000131462	TUBG1	93	0.381	8.563	-0.396	0.006	More details
ENSG00000140416	TPM1	105	0.43	6.366	-0.396	0.003	More details
ENSG00000166333	ILK	101	0.414	8.111	-0.396	0.004	More details
ENSG00000182149	IST1	81	0.332	4.688	-0.396	0.013	More details
ENSG00000184465	WDR27	91	0.373	3.322	-0.396	0.007	More details
ENSG00000198911	SREBF2	122	0.5	5.181	-0.396	0.001	More details
ENSG00000204463	BAG6	124	0.508	7.409	-0.396	0.001	More details
ENSG00000250151	ARPC4-TTLL3	122	0.5	5.945	-0.396	0.001	More details
ENSG00000105402	NAPA	102	0.418	6.334	-0.397	0.004	More details
ENSG00000108021	FAM208B	86	0.352	4.844	-0.397	0.009	More details
ENSG00000118620	ZNF430	63	0.258	5.684	-0.397	0.036	More details
ENSG00000124102	PI3	116	0.475	10.928	-0.397	0.002	More details
ENSG00000124209	RAB22A	58	0.238	5.032	-0.397	0.049	More details
ENSG00000129636	ITFG1	105	0.43	3.259	-0.397	0.003	More details
ENSG00000144909	OSBPL11	78	0.32	4.956	-0.397	0.015	More details
ENSG00000162521	RBBP4	127	0.52	6.176	-0.397	0.001	More details
ENSG00000196914	ARHGEF12	89	0.365	4.131	-0.397	0.008	More details
ENSG00000005700	IBTK	75	0.307	4.736	-0.398	0.017	More details
ENSG00000046604	DSG2	62	0.254	5.401	-0.398	0.037	More details
ENSG00000057935	MTA3	201	0.824	4.287	-0.398	0	More details
ENSG00000089234	BRAP	80	0.328	5.41	-0.398	0.013	More details
ENSG00000092148	HECTD1	138	0.566	4.798	-0.398	0	More details
ENSG00000095787	WAC	139	0.57	5.203	-0.398	0	More details
ENSG00000114520	SNX4	78	0.32	4.869	-0.398	0.015	More details
ENSG00000115685	PPP1R7	70	0.287	5.513	-0.398	0.024	More details
ENSG00000127314	RAP1B	116	0.475	5.471	-0.398	0.002	More details
ENSG00000130748	TMEM160	71	0.291	9.439	-0.398	0.022	More details
ENSG00000135336	ORC3	59	0.242	4.766	-0.398	0.044	More details
ENSG00000140153	WDR20	65	0.266	4.739	-0.398	0.032	More details
ENSG00000141564	RPTOR	101	0.414	2.709	-0.398	0.004	More details
ENSG00000142173	COL6A2	109	0.447	6.164	-0.398	0.002	More details
ENSG00000159079	C21orf59	83	0.34	6.609	-0.398	0.011	More details
ENSG00000159167	STC1	78	0.32	8.037	-0.398	0.014	More details
ENSG00000183762	KREMEN1	60	0.246	4.142	-0.398	0.042	More details
ENSG00000204406	MBD5	108	0.443	2.653	-0.398	0.002	More details
ENSG00000016391	CHDH	75	0.307	6.005	-0.399	0.017	More details
ENSG00000086232	EIF2AK1	116	0.475	5.901	-0.399	0.002	More details
ENSG00000090372	STRN4	68	0.279	6.09	-0.399	0.026	More details
ENSG00000090487	SPG21	88	0.361	6.175	-0.399	0.008	More details
ENSG00000116132	PRRX1	61	0.25	5.003	-0.399	0.039	More details
ENSG00000118515	SGK1	102	0.418	4.263	-0.399	0.003	More details
ENSG00000118640	VAMP8	122	0.5	6.753	-0.399	0.001	More details
ENSG00000119685	TTLL5	110	0.451	3.027	-0.399	0.002	More details
ENSG00000134318	ROCK2	94	0.385	3.847	-0.399	0.005	More details
ENSG00000144560	VGLL4	153	0.627	3.912	-0.399	0	More details
ENSG00000152102	FAM168B	72	0.295	5.309	-0.399	0.02	More details
ENSG00000168172	HOOK3	116	0.475	4.44	-0.399	0.001	More details
ENSG00000181610	MRPS23	61	0.25	6.805	-0.399	0.039	More details
ENSG00000185305	ARL15	97	0.398	3.069	-0.399	0.005	More details
ENSG00000241258	CRCP	74	0.303	5.738	-0.399	0.018	More details
ENSG00000042445	RETSAT	59	0.242	7.53	-0.4	0.043	More details
ENSG00000069399	BCL3	80	0.328	7.394	-0.4	0.012	More details
ENSG00000074416	MGLL	170	0.697	4.944	-0.4	0	More details
ENSG00000100599	RIN3	74	0.303	3.751	-0.4	0.017	More details
ENSG00000112379	ARFGEF3	90	0.369	3.816	-0.4	0.007	More details
ENSG00000126653	NSRP1	87	0.357	4.749	-0.4	0.008	More details
ENSG00000129245	FXR2	128	0.525	6.597	-0.4	0.001	More details
ENSG00000148180	GSN	125	0.512	4.295	-0.4	0.001	More details
ENSG00000149269	PAK1	64	0.262	3.766	-0.4	0.032	More details
ENSG00000169696	ASPSCR1	68	0.279	5.44	-0.4	0.026	More details
ENSG00000182973	CNOT10	81	0.332	4.607	-0.4	0.011	More details
ENSG00000197563	PIGN	57	0.234	2.892	-0.4	0.048	More details
ENSG00000213699	SLC35F6	79	0.324	6.897	-0.4	0.013	More details
ENSG00000089289	IGBP1	65	0.266	5.616	-0.401	0.03	More details
ENSG00000110801	PSMD9	84	0.344	6.145	-0.401	0.009	More details
ENSG00000120725	SIL1	107	0.439	2.993	-0.401	0.002	More details
ENSG00000122884	P4HA1	91	0.373	4.845	-0.401	0.006	More details
ENSG00000137842	TMEM62	67	0.275	4.886	-0.401	0.026	More details
ENSG00000138834	MAPK8IP3	106	0.434	5.291	-0.401	0.002	More details
ENSG00000157107	FCHO2	87	0.357	4.312	-0.401	0.008	More details
ENSG00000164142	FAM160A1	102	0.418	3.387	-0.401	0.003	More details
ENSG00000176463	SLCO3A1	138	0.566	3.296	-0.401	0	More details
ENSG00000179152	TCAIM	63	0.258	5.09	-0.401	0.034	More details
ENSG00000198218	QRICH1	78	0.32	5.014	-0.401	0.013	More details
ENSG00000254470	AP5B1	78	0.32	8.754	-0.401	0.013	More details
ENSG00000056097	ZFR	120	0.492	4.853	-0.402	0.001	More details
ENSG00000068383	INPP5A	59	0.242	3.301	-0.402	0.042	More details
ENSG00000109321	AREG	66	0.27	7.806	-0.402	0.028	More details
ENSG00000110107	PRPF19	114	0.467	7.092	-0.402	0.002	More details
ENSG00000128833	MYO5C	80	0.328	4.257	-0.402	0.011	More details
ENSG00000130779	CLIP1	156	0.639	4.582	-0.402	0	More details
ENSG00000132024	CC2D1A	78	0.32	6.331	-0.402	0.013	More details
ENSG00000139645	ANKRD52	69	0.283	6.439	-0.402	0.023	More details
ENSG00000143850	PLEKHA6	75	0.307	3.879	-0.402	0.016	More details
ENSG00000167965	MLST8	80	0.328	8.504	-0.402	0.012	More details
ENSG00000168434	COG7	78	0.32	4.865	-0.402	0.013	More details
ENSG00000169855	ROBO1	107	0.439	1.691	-0.402	0.002	More details
ENSG00000183323	CCDC125	78	0.32	5.388	-0.402	0.013	More details
ENSG00000263001	GTF2I	147	0.602	5.123	-0.402	0	More details
ENSG00000107864	CPEB3	68	0.279	3.138	-0.403	0.024	More details
ENSG00000118579	MED28	76	0.311	6.547	-0.403	0.014	More details
ENSG00000121060	TRIM25	123	0.504	6.568	-0.403	0.001	More details
ENSG00000125247	TMTC4	72	0.295	4.818	-0.403	0.018	More details
ENSG00000125386	FAM193A	116	0.475	3.913	-0.403	0.001	More details
ENSG00000137672	TRPC6	56	0.23	2.829	-0.403	0.049	More details
ENSG00000164889	SLC4A2	69	0.283	6.577	-0.403	0.022	More details
ENSG00000165264	NDUFB6	61	0.25	6.528	-0.403	0.036	More details
ENSG00000173273	TNKS	124	0.508	3.74	-0.403	0.001	More details
ENSG00000197857	ZNF44	62	0.254	4.907	-0.403	0.034	More details
ENSG00000198718	TOGARAM1	56	0.23	4.183	-0.403	0.049	More details
ENSG00000023287	RB1CC1	105	0.43	4.497	-0.404	0.002	More details
ENSG00000072506	HSD17B10	79	0.324	9.181	-0.404	0.012	More details
ENSG00000087152	ATXN7L3	72	0.295	7.645	-0.404	0.018	More details
ENSG00000109736	MFSD10	95	0.389	8.988	-0.404	0.004	More details
ENSG00000116237	ICMT	92	0.377	7.039	-0.404	0.005	More details
ENSG00000117899	MESD	94	0.385	5.813	-0.404	0.005	More details
ENSG00000131368	MRPS25	64	0.262	6.348	-0.404	0.03	More details
ENSG00000134851	TMEM165	87	0.357	5.407	-0.404	0.007	More details
ENSG00000136819	C9orf78	59	0.242	7.935	-0.404	0.04	More details
ENSG00000177565	TBL1XR1	124	0.508	3.831	-0.404	0.001	More details
ENSG00000178404	CEP295NL	60	0.246	6.143	-0.404	0.04	More details
ENSG00000196814	MVB12B	109	0.447	3.79	-0.404	0.002	More details
ENSG00000012061	ERCC1	105	0.43	5.064	-0.405	0.002	More details
ENSG00000065485	PDIA5	80	0.328	3.972	-0.405	0.011	More details
ENSG00000088888	MAVS	108	0.443	6.274	-0.405	0.002	More details
ENSG00000089737	DDX24	93	0.381	5.955	-0.405	0.005	More details
ENSG00000104969	SGTA	71	0.291	5.919	-0.405	0.019	More details
ENSG00000112237	CCNC	62	0.254	6.189	-0.405	0.033	More details
ENSG00000113763	UNC5A	134	0.549	5.627	-0.405	0	More details
ENSG00000122042	UBL3	58	0.238	4.523	-0.405	0.042	More details
ENSG00000137693	YAP1	175	0.717	4.983	-0.405	0	More details
ENSG00000156273	BACH1	89	0.365	2.655	-0.405	0.006	More details
ENSG00000160439	RDH13	85	0.348	6.074	-0.405	0.008	More details
ENSG00000164056	SPRY1	175	0.717	9.26	-0.405	0	More details
ENSG00000196312	MFSD14C	85	0.348	4.066	-0.405	0.008	More details
ENSG00000196504	PRPF40A	94	0.385	5.02	-0.405	0.004	More details
ENSG00000005007	UPF1	91	0.373	5.657	-0.406	0.005	More details
ENSG00000065029	ZNF76	69	0.283	5.873	-0.406	0.021	More details
ENSG00000079950	STX7	69	0.283	4.892	-0.406	0.021	More details
ENSG00000084093	REST	57	0.234	5.049	-0.406	0.046	More details
ENSG00000099968	BCL2L13	85	0.348	4.452	-0.406	0.008	More details
ENSG00000103528	SYT17	57	0.234	4.508	-0.406	0.044	More details
ENSG00000107263	RAPGEF1	78	0.32	3.912	-0.406	0.012	More details
ENSG00000109686	SH3D19	120	0.492	3.907	-0.406	0.001	More details
ENSG00000117410	ATP6V0B	100	0.41	9.163	-0.406	0.003	More details
ENSG00000143748	NVL	65	0.266	4.478	-0.406	0.027	More details
ENSG00000154380	ENAH	101	0.414	3.928	-0.406	0.003	More details
ENSG00000165629	ATP5F1C	61	0.25	6.473	-0.406	0.034	More details
ENSG00000170190	SLC16A5	56	0.23	6.742	-0.406	0.047	More details
ENSG00000173511	VEGFB	85	0.348	8.794	-0.406	0.008	More details
ENSG00000176058	TPRN	57	0.234	7.228	-0.406	0.044	More details
ENSG00000185658	BRWD1	106	0.434	4.101	-0.406	0.002	More details
ENSG00000198168	SVIP	146	0.598	7.102	-0.406	0	More details
ENSG00000198663	C6orf89	102	0.418	5.124	-0.406	0.003	More details
ENSG00000254505	CHMP4A	56	0.23	8.845	-0.406	0.046	More details
ENSG00000033030	ZCCHC8	57	0.234	5.9	-0.407	0.045	More details
ENSG00000100280	AP1B1	100	0.41	4.612	-0.407	0.003	More details
ENSG00000101057	MYBL2	68	0.279	5.375	-0.407	0.022	More details
ENSG00000108010	GLRX3	60	0.246	5.312	-0.407	0.036	More details
ENSG00000116198	CEP104	74	0.303	5.551	-0.407	0.015	More details
ENSG00000119688	ABCD4	58	0.238	6.738	-0.407	0.04	More details
ENSG00000126768	TIMM17B	98	0.402	8.705	-0.407	0.003	More details
ENSG00000135926	TMBIM1	133	0.545	7.201	-0.407	0	More details
ENSG00000178691	SUZ12	88	0.361	5.291	-0.407	0.006	More details
ENSG00000213859	KCTD11	59	0.242	9.471	-0.407	0.038	More details
ENSG00000107164	FUBP3	67	0.275	5.097	-0.408	0.022	More details
ENSG00000116574	RHOU	71	0.291	7.395	-0.408	0.017	More details
ENSG00000132405	TBC1D14	90	0.369	4.188	-0.408	0.005	More details
ENSG00000134884	ARGLU1	77	0.316	6.378	-0.408	0.012	More details
ENSG00000141068	KSR1	90	0.369	4.129	-0.408	0.005	More details
ENSG00000150787	PTS	55	0.225	5.303	-0.408	0.048	More details
ENSG00000159314	ARHGAP27	63	0.258	5.647	-0.408	0.029	More details
ENSG00000164190	NIPBL	124	0.508	3.856	-0.408	0.001	More details
ENSG00000171444	MCC	56	0.23	2.177	-0.408	0.045	More details
ENSG00000172890	NADSYN1	62	0.254	4.918	-0.408	0.031	More details
ENSG00000173156	RHOD	61	0.25	6.905	-0.408	0.033	More details
ENSG00000175203	DCTN2	111	0.455	6.87	-0.408	0.001	More details
ENSG00000178028	DMAP1	55	0.225	7.745	-0.408	0.048	More details
ENSG00000183354	KIAA2026	61	0.25	4.206	-0.408	0.033	More details
ENSG00000184903	IMMP2L	131	0.537	2.272	-0.408	0	More details
ENSG00000196792	STRN3	134	0.549	4.524	-0.408	0	More details
ENSG00000060237	WNK1	146	0.598	4.214	-0.409	0	More details
ENSG00000072518	MARK2	109	0.447	4.938	-0.409	0.002	More details
ENSG00000111300	NAA25	67	0.275	4.769	-0.409	0.022	More details
ENSG00000132478	UNK	72	0.295	5.712	-0.409	0.016	More details
ENSG00000136603	SKIL	109	0.447	6.164	-0.409	0.002	More details
ENSG00000146963	LUC7L2	136	0.557	5.003	-0.409	0	More details
ENSG00000153558	FBXL2	68	0.279	4.402	-0.409	0.021	More details
ENSG00000156804	FBXO32	103	0.422	6.554	-0.409	0.002	More details
ENSG00000169925	BRD3	97	0.398	5.699	-0.409	0.003	More details
ENSG00000174197	MGA	66	0.27	3.767	-0.409	0.025	More details
ENSG00000182087	TMEM259	100	0.41	7.528	-0.409	0.003	More details
ENSG00000214530	STARD10	96	0.393	5.677	-0.409	0.004	More details
ENSG00000243156	MICAL3	111	0.455	3.559	-0.409	0.001	More details
ENSG00000257923	CUX1	210	0.861	3.587	-0.409	0	More details
ENSG00000011243	AKAP8L	107	0.439	6.002	-0.41	0.002	More details
ENSG00000078124	ACER3	57	0.234	3.553	-0.41	0.041	More details
ENSG00000101236	RNF24	72	0.295	4.387	-0.41	0.016	More details
ENSG00000103319	EEF2K	109	0.447	4.937	-0.41	0.002	More details
ENSG00000108784	NAGLU	63	0.258	7.757	-0.41	0.028	More details
ENSG00000111581	NUP107	58	0.238	5.276	-0.41	0.04	More details
ENSG00000122741	DCAF10	92	0.377	4.857	-0.41	0.004	More details
ENSG00000124788	ATXN1	62	0.254	2.584	-0.41	0.03	More details
ENSG00000164916	FOXK1	69	0.283	4.397	-0.41	0.019	More details
ENSG00000166012	TAF1D	127	0.52	5.643	-0.41	0.001	More details
ENSG00000174243	DDX23	92	0.377	6.488	-0.41	0.004	More details
ENSG00000185507	IRF7	74	0.303	9.459	-0.41	0.014	More details
ENSG00000196323	ZBTB44	102	0.418	4.857	-0.41	0.002	More details
ENSG00000198964	SGMS1	79	0.324	3.098	-0.41	0.01	More details
ENSG00000095485	CWF19L1	57	0.234	5.778	-0.411	0.04	More details
ENSG00000102898	NUTF2	57	0.234	6.06	-0.411	0.04	More details
ENSG00000103550	KNOP1	65	0.266	6.914	-0.411	0.024	More details
ENSG00000109255	NMU	70	0.287	5.764	-0.411	0.017	More details
ENSG00000114554	PLXNA1	67	0.275	5.189	-0.411	0.021	More details
ENSG00000119777	TMEM214	59	0.242	7.754	-0.411	0.036	More details
ENSG00000120256	LRP11	84	0.344	5.699	-0.411	0.007	More details
ENSG00000130939	UBE4B	124	0.508	4.366	-0.411	0.001	More details
ENSG00000131018	SYNE1	56	0.23	2.364	-0.411	0.042	More details
ENSG00000141198	TOM1L1	59	0.242	5.013	-0.411	0.036	More details
ENSG00000151150	ANK3	84	0.344	2.085	-0.411	0.007	More details
ENSG00000154358	OBSCN	82	0.336	3.988	-0.411	0.008	More details
ENSG00000160445	ZER1	99	0.406	5.902	-0.411	0.003	More details
ENSG00000168310	IRF2	64	0.262	4.506	-0.411	0.026	More details
ENSG00000173542	MOB1B	106	0.434	4.591	-0.411	0.002	More details
ENSG00000184178	SCFD2	88	0.361	2.565	-0.411	0.005	More details
ENSG00000185565	LSAMP	124	0.508	1.456	-0.411	0.001	More details
ENSG00000240682	ISY1	65	0.266	5.658	-0.411	0.024	More details
ENSG00000005483	KMT2E	101	0.414	4.633	-0.412	0.002	More details
ENSG00000040341	STAU2	117	0.48	3.074	-0.412	0.001	More details
ENSG00000104812	GYS1	115	0.471	6.552	-0.412	0.001	More details
ENSG00000105738	SIPA1L3	112	0.459	3.563	-0.412	0.001	More details
ENSG00000120688	WBP4	64	0.262	6.432	-0.412	0.025	More details
ENSG00000124782	RREB1	83	0.34	3.971	-0.412	0.008	More details
ENSG00000132716	DCAF8	85	0.348	5.36	-0.412	0.007	More details
ENSG00000146535	GNA12	81	0.332	4.399	-0.412	0.008	More details
ENSG00000147889	CDKN2A	61	0.25	6.054	-0.412	0.031	More details
ENSG00000164494	PDSS2	100	0.41	3.307	-0.412	0.003	More details
ENSG00000184220	CMSS1	57	0.234	2.676	-0.412	0.039	More details
ENSG00000032444	PNPLA6	63	0.258	6.143	-0.413	0.027	More details
ENSG00000105486	LIG1	61	0.25	5.17	-0.413	0.03	More details
ENSG00000112699	GMDS	116	0.475	2.559	-0.413	0.001	More details
ENSG00000118507	AKAP7	71	0.291	3.905	-0.413	0.015	More details
ENSG00000146555	SDK1	113	0.463	2.153	-0.413	0.001	More details
ENSG00000148334	PTGES2	81	0.332	7.878	-0.413	0.008	More details
ENSG00000156931	VPS8	74	0.303	3.406	-0.413	0.013	More details
ENSG00000164080	RAD54L2	75	0.307	4.143	-0.413	0.012	More details
ENSG00000164181	ELOVL7	76	0.311	4.608	-0.413	0.012	More details
ENSG00000170615	SLC26A5	54	0.221	4.499	-0.413	0.046	More details
ENSG00000182827	ACBD3	106	0.434	5.946	-0.413	0.002	More details
ENSG00000197386	HTT	90	0.369	3.825	-0.413	0.005	More details
ENSG00000087302	RTRAF	58	0.238	6.315	-0.414	0.036	More details
ENSG00000100902	PSMA6	117	0.48	5.915	-0.414	0.001	More details
ENSG00000101346	POFUT1	67	0.275	5.781	-0.414	0.02	More details
ENSG00000105287	PRKD2	70	0.287	5.701	-0.414	0.016	More details
ENSG00000119682	AREL1	55	0.225	4.857	-0.414	0.043	More details
ENSG00000124243	BCAS4	68	0.279	4.558	-0.414	0.02	More details
ENSG00000136231	IGF2BP3	114	0.467	4.215	-0.414	0.001	More details
ENSG00000136802	LRRC8A	101	0.414	5.849	-0.414	0.002	More details
ENSG00000137497	NUMA1	130	0.533	4.972	-0.414	0	More details
ENSG00000140262	TCF12	132	0.541	3.18	-0.414	0	More details
ENSG00000163947	ARHGEF3	104	0.426	3.221	-0.414	0.002	More details
ENSG00000198373	WWP2	96	0.393	3.739	-0.414	0.003	More details
ENSG00000198793	MTOR	107	0.439	3.989	-0.414	0.001	More details
ENSG00000272886	DCP1A	79	0.324	5.24	-0.414	0.009	More details
ENSG00000100325	ASCC2	75	0.307	5.329	-0.415	0.011	More details
ENSG00000101187	SLCO4A1	118	0.484	6.723	-0.415	0.001	More details
ENSG00000120071	KANSL1	167	0.684	4.295	-0.415	0	More details
ENSG00000132792	CTNNBL1	74	0.303	3.386	-0.415	0.012	More details
ENSG00000138175	ARL3	60	0.246	5.351	-0.415	0.031	More details
ENSG00000141026	MED9	59	0.242	6.895	-0.415	0.033	More details
ENSG00000150527	CTAGE5	68	0.279	3.641	-0.415	0.018	More details
ENSG00000157933	SKI	143	0.586	5.101	-0.415	0	More details
ENSG00000159069	FBXW5	84	0.344	8.694	-0.415	0.006	More details
ENSG00000160111	CPAMD8	74	0.303	4.236	-0.415	0.012	More details
ENSG00000165671	NSD1	169	0.693	4.215	-0.415	0	More details
ENSG00000166762	CATSPER2	70	0.287	5.491	-0.415	0.016	More details
ENSG00000167258	CDK12	140	0.574	4.888	-0.415	0	More details
ENSG00000172197	MBOAT1	81	0.332	4.401	-0.415	0.008	More details
ENSG00000175826	CTDNEP1	87	0.357	7.633	-0.415	0.005	More details
ENSG00000176155	CCDC57	83	0.34	4.345	-0.415	0.007	More details
ENSG00000178425	NT5DC1	89	0.365	3.917	-0.415	0.005	More details
ENSG00000258289	CHURC1	53	0.217	5.995	-0.415	0.048	More details
ENSG00000025293	PHF20	105	0.43	3.841	-0.416	0.002	More details
ENSG00000049239	H6PD	86	0.352	5.77	-0.416	0.005	More details
ENSG00000074755	ZZEF1	87	0.357	4.055	-0.416	0.005	More details
ENSG00000100216	TOMM22	71	0.291	8.998	-0.416	0.015	More details
ENSG00000137802	MAPKBP1	134	0.549	5.973	-0.416	0	More details
ENSG00000150457	LATS2	101	0.414	4.981	-0.416	0.002	More details
ENSG00000158604	TMED4	86	0.352	8.708	-0.416	0.005	More details
ENSG00000162174	ASRGL1	72	0.295	5.295	-0.416	0.014	More details
ENSG00000165476	REEP3	89	0.365	4.509	-0.416	0.004	More details
ENSG00000174628	IQCK	101	0.414	4.232	-0.416	0.002	More details
ENSG00000088387	DOCK9	152	0.623	3.547	-0.417	0	More details
ENSG00000092201	SUPT16H	62	0.254	6.071	-0.417	0.026	More details
ENSG00000101191	DIDO1	118	0.484	5.31	-0.417	0.001	More details
ENSG00000104825	NFKBIB	53	0.217	7.567	-0.417	0.047	More details
ENSG00000110330	BIRC2	54	0.221	5.602	-0.417	0.043	More details
ENSG00000132740	IGHMBP2	53	0.217	5.78	-0.417	0.047	More details
ENSG00000147676	MAL2	59	0.242	4.398	-0.417	0.031	More details
ENSG00000165886	UBTD1	114	0.467	5.303	-0.417	0.001	More details
ENSG00000171914	TLN2	117	0.48	2.93	-0.417	0.001	More details
ENSG00000185467	KPNA7	151	0.619	6.248	-0.417	0	More details
ENSG00000198517	MAFK	68	0.279	7.505	-0.417	0.017	More details
ENSG00000198586	TLK1	82	0.336	3.37	-0.417	0.007	More details
ENSG00000070413	DGCR2	110	0.451	4.698	-0.418	0.001	More details
ENSG00000087299	L2HGDH	52	0.213	4.571	-0.418	0.048	More details
ENSG00000105778	AVL9	67	0.275	4.6	-0.418	0.018	More details
ENSG00000113658	SMAD5	54	0.221	5.07	-0.418	0.045	More details
ENSG00000115548	KDM3A	71	0.291	5.59	-0.418	0.014	More details
ENSG00000136193	SCRN1	84	0.344	5.012	-0.418	0.006	More details
ENSG00000189180	ZNF33A	69	0.283	5.338	-0.418	0.016	More details
ENSG00000204304	PBX2	55	0.225	8.327	-0.418	0.04	More details
ENSG00000079999	KEAP1	103	0.422	7.033	-0.419	0.002	More details
ENSG00000099364	FBXL19	76	0.311	6.15	-0.419	0.01	More details
ENSG00000134874	DZIP1	52	0.213	4.745	-0.419	0.048	More details
ENSG00000157992	KRTCAP3	61	0.25	8.631	-0.419	0.026	More details
ENSG00000168702	LRP1B	80	0.328	1.059	-0.419	0.008	More details
ENSG00000187535	IFT140	67	0.275	4.519	-0.419	0.018	More details
ENSG00000275835	TUBGCP5	63	0.258	5.258	-0.419	0.023	More details
ENSG00000011295	TTC19	81	0.332	5.632	-0.42	0.007	More details
ENSG00000102024	PLS3	103	0.422	4.906	-0.42	0.002	More details
ENSG00000125834	STK35	63	0.258	4.89	-0.42	0.023	More details
ENSG00000133943	DGLUCY	69	0.283	3.754	-0.42	0.015	More details
ENSG00000159256	MORC3	59	0.242	5.143	-0.42	0.029	More details
ENSG00000163362	INAVA	83	0.34	6.291	-0.42	0.006	More details
ENSG00000179832	MROH1	88	0.361	4.563	-0.42	0.004	More details
ENSG00000185359	HGS	126	0.516	6.955	-0.42	0	More details
ENSG00000065060	UHRF1BP1	57	0.234	4.296	-0.421	0.033	More details
ENSG00000088970	KIZ	65	0.266	4.625	-0.421	0.019	More details
ENSG00000108256	NUFIP2	95	0.389	5.85	-0.421	0.003	More details
ENSG00000112584	FAM120B	70	0.287	4.215	-0.421	0.014	More details
ENSG00000121766	ZCCHC17	63	0.258	4.899	-0.421	0.022	More details
ENSG00000132530	XAF1	85	0.348	7.002	-0.421	0.005	More details
ENSG00000160256	FAM207A	54	0.221	5.494	-0.421	0.043	More details
ENSG00000165417	GTF2A1	58	0.238	5.629	-0.421	0.031	More details
ENSG00000166888	STAT6	102	0.418	5.986	-0.421	0.002	More details
ENSG00000167323	STIM1	125	0.512	3.585	-0.421	0	More details
ENSG00000183735	TBK1	79	0.324	5.454	-0.421	0.008	More details
ENSG00000185187	SIGIRR	79	0.324	7.225	-0.421	0.008	More details
ENSG00000008083	JARID2	85	0.348	3.453	-0.422	0.005	More details
ENSG00000008405	CRY1	54	0.221	4.607	-0.422	0.04	More details
ENSG00000013364	MVP	74	0.303	6.215	-0.422	0.01	More details
ENSG00000078668	VDAC3	77	0.316	7.158	-0.422	0.008	More details
ENSG00000115109	EPB41L5	101	0.414	4.039	-0.422	0.002	More details
ENSG00000117118	SDHB	58	0.238	5.507	-0.422	0.031	More details
ENSG00000119771	KLHL29	70	0.287	2.978	-0.422	0.013	More details
ENSG00000122376	FAM35A	65	0.266	4.64	-0.422	0.019	More details
ENSG00000124767	GLO1	68	0.279	6.188	-0.422	0.015	More details
ENSG00000132199	ENOSF1	117	0.48	6.101	-0.422	0.001	More details
ENSG00000138600	SPPL2A	70	0.287	5.103	-0.422	0.013	More details
ENSG00000146143	PRIM2	67	0.275	2.906	-0.422	0.017	More details
ENSG00000153551	CMTM7	76	0.311	4.619	-0.422	0.009	More details
ENSG00000164124	TMEM144	60	0.246	5.244	-0.422	0.027	More details
ENSG00000184787	UBE2G2	109	0.447	6.182	-0.422	0.001	More details
ENSG00000188786	MTF1	72	0.295	5.358	-0.422	0.012	More details
ENSG00000214078	CPNE1	121	0.496	5.851	-0.422	0	More details
ENSG00000215421	ZNF407	80	0.328	2.625	-0.422	0.007	More details
ENSG00000058085	LAMC2	104	0.426	5.548	-0.423	0.001	More details
ENSG00000067208	EVI5	139	0.57	3.562	-0.423	0	More details
ENSG00000072786	STK10	65	0.266	3.9	-0.423	0.019	More details
ENSG00000101199	ARFGAP1	78	0.32	6.904	-0.423	0.008	More details
ENSG00000106683	LIMK1	69	0.283	5.674	-0.423	0.014	More details
ENSG00000116005	PCYOX1	53	0.217	6.347	-0.423	0.044	More details
ENSG00000123395	ATG101	66	0.27	7.978	-0.423	0.017	More details
ENSG00000129197	RPAIN	56	0.23	7.041	-0.423	0.036	More details
ENSG00000130856	ZNF236	74	0.303	4.041	-0.423	0.01	More details
ENSG00000139579	NABP2	87	0.357	8.052	-0.423	0.004	More details
ENSG00000141519	CCDC40	70	0.287	5.189	-0.423	0.013	More details
ENSG00000172379	ARNT2	90	0.369	3.68	-0.423	0.003	More details
ENSG00000196189	SEMA4A	56	0.23	5.988	-0.423	0.034	More details
ENSG00000230124	ACBD6	97	0.398	3.481	-0.423	0.002	More details
ENSG00000073417	PDE8A	128	0.525	4.339	-0.424	0	More details
ENSG00000074410	CA12	58	0.238	5.156	-0.424	0.029	More details
ENSG00000108684	ASIC2	60	0.246	1.469	-0.424	0.026	More details
ENSG00000114933	INO80D	77	0.316	4.456	-0.424	0.008	More details
ENSG00000130382	MLLT1	58	0.238	4.66	-0.424	0.029	More details
ENSG00000134744	ZCCHC11	133	0.545	4.362	-0.424	0	More details
ENSG00000135597	REPS1	77	0.316	5.007	-0.424	0.008	More details
ENSG00000137210	TMEM14B	82	0.336	4.257	-0.424	0.006	More details
ENSG00000139173	TMEM117	85	0.348	2.465	-0.424	0.005	More details
ENSG00000143207	COP1	122	0.5	3.59	-0.424	0	More details
ENSG00000151693	ASAP2	88	0.361	3.734	-0.424	0.004	More details
ENSG00000153317	ASAP1	135	0.553	3.118	-0.424	0	More details
ENSG00000159063	ALG8	51	0.209	5.974	-0.424	0.047	More details
ENSG00000163214	DHX57	61	0.25	4.676	-0.424	0.024	More details
ENSG00000175792	RUVBL1	84	0.344	4.497	-0.424	0.005	More details
ENSG00000177666	PNPLA2	74	0.303	8.062	-0.424	0.01	More details
ENSG00000181274	FRAT2	52	0.213	9.613	-0.424	0.044	More details
ENSG00000204351	SKIV2L	53	0.217	7.541	-0.424	0.041	More details
ENSG00000010626	LRRC23	127	0.52	5.919	-0.425	0	More details
ENSG00000067369	TP53BP1	58	0.238	4.406	-0.425	0.029	More details
ENSG00000099385	BCL7C	124	0.508	5.285	-0.425	0	More details
ENSG00000138101	DTNB	90	0.369	2.99	-0.425	0.003	More details
ENSG00000143624	INTS3	59	0.242	5.423	-0.425	0.027	More details
ENSG00000145495	2024-03-06	121	0.496	5.063	-0.425	0	More details
ENSG00000153774	CFDP1	118	0.484	4.21	-0.425	0.001	More details
ENSG00000169714	CNBP	75	0.307	6.903	-0.425	0.009	More details
ENSG00000169738	DCXR	67	0.275	9.459	-0.425	0.015	More details
ENSG00000171045	TSNARE1	55	0.225	3.533	-0.425	0.035	More details
ENSG00000185024	BRF1	65	0.266	4.064	-0.425	0.017	More details
ENSG00000198700	IPO9	89	0.365	5.193	-0.425	0.003	More details
ENSG00000278139	AL358075.4	78	0.32	4.264	-0.425	0.007	More details
ENSG00000054148	PHPT1	79	0.324	9.619	-0.426	0.007	More details
ENSG00000085832	EPS15	93	0.381	3.775	-0.426	0.003	More details
ENSG00000109689	STIM2	70	0.287	3.612	-0.426	0.012	More details
ENSG00000115009	CCL20	69	0.283	7.973	-0.426	0.013	More details
ENSG00000147050	KDM6A	121	0.496	3.546	-0.426	0	More details
ENSG00000162923	WDR26	79	0.324	5.372	-0.426	0.007	More details
ENSG00000184363	PKP3	105	0.43	7.502	-0.426	0.001	More details
ENSG00000184575	XPOT	60	0.246	5.373	-0.426	0.025	More details
ENSG00000188107	EYS	62	0.254	0.922	-0.426	0.021	More details
ENSG00000261609	GAN	62	0.254	4.816	-0.426	0.021	More details
ENSG00000091436	MAP3K20	59	0.242	3.525	-0.427	0.026	More details
ENSG00000097007	ABL1	114	0.467	3.905	-0.427	0.001	More details
ENSG00000100393	EP300	103	0.422	4.692	-0.427	0.001	More details
ENSG00000104375	STK3	169	0.693	3.023	-0.427	0	More details
ENSG00000120063	GNA13	99	0.406	5.642	-0.427	0.002	More details
ENSG00000121716	PILRB	56	0.23	7.084	-0.427	0.032	More details
ENSG00000126457	PRMT1	55	0.225	6.857	-0.427	0.034	More details
ENSG00000126461	SCAF1	53	0.217	6.439	-0.427	0.039	More details
ENSG00000128973	CLN6	53	0.217	5.121	-0.427	0.041	More details
ENSG00000143970	ASXL2	73	0.299	3.942	-0.427	0.01	More details
ENSG00000147364	FBXO25	74	0.303	4.782	-0.427	0.009	More details
ENSG00000166225	FRS2	67	0.275	4.353	-0.427	0.015	More details
ENSG00000186635	ARAP1	120	0.492	4.445	-0.427	0	More details
ENSG00000189190	ZNF600	53	0.217	6.483	-0.427	0.039	More details
ENSG00000257704	INAFM1	50	0.205	10.47	-0.427	0.048	More details
ENSG00000101266	CSNK2A1	112	0.459	5.071	-0.428	0.001	More details
ENSG00000104218	CSPP1	120	0.492	4.221	-0.428	0	More details
ENSG00000104951	IL4I1	119	0.488	6.098	-0.428	0	More details
ENSG00000122008	POLK	53	0.217	4.432	-0.428	0.039	More details
ENSG00000131941	RHPN2	113	0.463	5.032	-0.428	0.001	More details
ENSG00000146966	DENND2A	65	0.266	4.176	-0.428	0.017	More details
ENSG00000155903	RASA2	72	0.295	4.559	-0.428	0.01	More details
ENSG00000163558	PRKCI	97	0.398	4.903	-0.428	0.002	More details
ENSG00000163697	APBB2	116	0.475	3.244	-0.428	0.001	More details
ENSG00000169919	GUSB	53	0.217	6.242	-0.428	0.038	More details
ENSG00000196565	HBG2	52	0.213	3.525	-0.428	0.041	More details
ENSG00000197912	SPG7	62	0.254	5.02	-0.428	0.021	More details
ENSG00000078114	NEBL	60	0.246	2.705	-0.429	0.023	More details
ENSG00000100888	CHD8	99	0.406	5.076	-0.429	0.002	More details
ENSG00000105379	ETFB	68	0.279	6.295	-0.429	0.013	More details
ENSG00000127947	PTPN12	137	0.561	4.942	-0.429	0	More details
ENSG00000130826	DKC1	74	0.303	7.216	-0.429	0.009	More details
ENSG00000135148	TRAFD1	50	0.205	5.884	-0.429	0.046	More details
ENSG00000151532	VTI1A	105	0.43	3.155	-0.429	0.001	More details
ENSG00000151883	PARP8	65	0.266	3.511	-0.429	0.016	More details
ENSG00000163001	CFAP36	59	0.242	6.324	-0.429	0.025	More details
ENSG00000248167	TRIM39-RPP21	96	0.393	6.682	-0.429	0.002	More details
ENSG00000080608	PUM3	55	0.225	4.039	-0.43	0.032	More details
ENSG00000099204	ABLIM1	98	0.402	3.521	-0.43	0.002	More details
ENSG00000119977	TCTN3	64	0.262	5.978	-0.43	0.017	More details
ENSG00000126522	ASL	80	0.328	6.663	-0.43	0.005	More details
ENSG00000129493	HEATR5A	79	0.324	4.055	-0.43	0.006	More details
ENSG00000130227	XPO7	51	0.209	4.43	-0.43	0.043	More details
ENSG00000130396	AFDN	169	0.693	4.725	-0.43	0	More details
ENSG00000142627	EPHA2	49	0.201	6.047	-0.43	0.049	More details
ENSG00000154229	PRKCA	120	0.492	2.824	-0.43	0	More details
ENSG00000173960	UBXN2A	79	0.324	4.718	-0.43	0.006	More details
ENSG00000174485	DENND4A	76	0.311	4.016	-0.43	0.007	More details
ENSG00000269190	FBXO17	76	0.311	6.148	-0.43	0.007	More details
ENSG00000007168	PAFAH1B1	150	0.615	5.168	-0.431	0	More details
ENSG00000015133	CCDC88C	56	0.23	3.442	-0.431	0.03	More details
ENSG00000023228	NDUFS1	52	0.213	5.349	-0.431	0.041	More details
ENSG00000078269	SYNJ2	91	0.373	4.34	-0.431	0.002	More details
ENSG00000100376	FAM118A	53	0.217	5.807	-0.431	0.039	More details
ENSG00000100890	KIAA0391	106	0.434	4.07	-0.431	0.001	More details
ENSG00000103429	BFAR	120	0.492	5.999	-0.431	0	More details
ENSG00000103512	NOMO1	55	0.225	4.815	-0.431	0.031	More details
ENSG00000106105	GARS	77	0.316	5.669	-0.431	0.007	More details
ENSG00000107404	DVL1	73	0.299	7.114	-0.431	0.009	More details
ENSG00000113575	PPP2CA	92	0.377	5.887	-0.431	0.002	More details
ENSG00000116580	GON4L	117	0.48	4.456	-0.431	0	More details
ENSG00000137177	KIF13A	140	0.574	3.688	-0.431	0	More details
ENSG00000164904	ALDH7A1	67	0.275	5.121	-0.431	0.013	More details
ENSG00000167880	EVPL	91	0.373	6.685	-0.431	0.002	More details
ENSG00000170634	ACYP2	81	0.332	2.795	-0.431	0.005	More details
ENSG00000172071	EIF2AK3	111	0.455	5.469	-0.431	0.001	More details
ENSG00000215440	NPEPL1	64	0.262	5.74	-0.431	0.017	More details
ENSG00000261796	ISY1-RAB43	84	0.344	4.782	-0.431	0.004	More details
ENSG00000001629	ANKIB1	104	0.426	3.963	-0.432	0.001	More details
ENSG00000053254	FOXN3	115	0.471	2.728	-0.432	0	More details
ENSG00000064995	TAF11	64	0.262	7.477	-0.432	0.016	More details
ENSG00000092020	PPP2R3C	68	0.279	5.779	-0.432	0.012	More details
ENSG00000109762	SNX25	84	0.344	3.885	-0.432	0.004	More details
ENSG00000125450	NUP85	51	0.209	5.881	-0.432	0.041	More details
ENSG00000142409	ZNF787	79	0.324	5.73	-0.432	0.005	More details
ENSG00000160813	PPP1R35	90	0.369	10.548	-0.432	0.003	More details
ENSG00000165914	TTC7B	71	0.291	2.987	-0.432	0.01	More details
ENSG00000241973	PI4KA	104	0.426	3.958	-0.432	0.001	More details
ENSG00000050405	LIMA1	103	0.422	4.573	-0.433	0.001	More details
ENSG00000106723	SPIN1	76	0.311	4.611	-0.433	0.007	More details
ENSG00000117000	RLF	76	0.311	4.85	-0.433	0.007	More details
ENSG00000118363	SPCS2	51	0.209	5.891	-0.433	0.04	More details
ENSG00000141646	SMAD4	85	0.348	5.42	-0.433	0.004	More details
ENSG00000145734	BDP1	124	0.508	4.687	-0.433	0	More details
ENSG00000167157	PRRX2	121	0.496	5.673	-0.433	0	More details
ENSG00000169641	LUZP1	63	0.258	4.374	-0.433	0.017	More details
ENSG00000176095	IP6K1	68	0.279	5.118	-0.433	0.012	More details
ENSG00000182872	RBM10	68	0.279	5.501	-0.433	0.012	More details
ENSG00000185000	DGAT1	72	0.295	7.365	-0.433	0.009	More details
ENSG00000259399	TGIF2-C20orf24	78	0.32	5.7	-0.433	0.006	More details
ENSG00000278053	DDX52	111	0.455	6.059	-0.433	0.001	More details
ENSG00000006062	MAP3K14	97	0.398	5.688	-0.434	0.001	More details
ENSG00000047644	WWC3	55	0.225	4.141	-0.434	0.03	More details
ENSG00000100227	POLDIP3	67	0.275	5.753	-0.434	0.012	More details
ENSG00000101189	MRGBP	89	0.365	8.4	-0.434	0.003	More details
ENSG00000105011	ASF1B	53	0.217	6.787	-0.434	0.034	More details
ENSG00000107679	PLEKHA1	84	0.344	5.018	-0.434	0.004	More details
ENSG00000113719	ERGIC1	71	0.291	4.398	-0.434	0.009	More details
ENSG00000117394	SLC2A1	106	0.434	6.653	-0.434	0.001	More details
ENSG00000135535	CD164	56	0.23	6.618	-0.434	0.028	More details
ENSG00000135709	KIAA0513	64	0.262	4.961	-0.434	0.015	More details
ENSG00000169905	TOR1AIP2	54	0.221	5.651	-0.434	0.032	More details
ENSG00000275052	PPP4R3B	63	0.258	4.69	-0.434	0.017	More details
ENSG00000083307	GRHL2	141	0.578	4.169	-0.435	0	More details
ENSG00000099910	KLHL22	75	0.307	5.385	-0.435	0.007	More details
ENSG00000105993	DNAJB6	99	0.406	4.709	-0.435	0.001	More details
ENSG00000108819	PPP1R9B	67	0.275	6.794	-0.435	0.012	More details
ENSG00000125505	MBOAT7	81	0.332	6.924	-0.435	0.004	More details
ENSG00000153914	SREK1	112	0.459	5.834	-0.435	0.001	More details
ENSG00000163714	U2SURP	73	0.299	4.455	-0.435	0.008	More details
ENSG00000163814	CDCP1	132	0.541	5.528	-0.435	0	More details
ENSG00000163870	TPRA1	71	0.291	6.223	-0.435	0.009	More details
ENSG00000178105	DDX10	61	0.25	3.024	-0.435	0.02	More details
ENSG00000269955	C7orf55-LUC7L2	130	0.533	4.943	-0.435	0	More details
ENSG00000007520	TSR3	65	0.266	9.376	-0.436	0.014	More details
ENSG00000058056	USP13	108	0.443	4.303	-0.436	0.001	More details
ENSG00000100239	PPP6R2	144	0.59	4.921	-0.436	0	More details
ENSG00000100485	SOS2	89	0.365	4.494	-0.436	0.002	More details
ENSG00000123124	WWP1	73	0.299	4.049	-0.436	0.008	More details
ENSG00000138439	FAM117B	50	0.205	4.011	-0.436	0.043	More details
ENSG00000139734	DIAPH3	86	0.352	2.739	-0.436	0.003	More details
ENSG00000141504	SAT2	65	0.266	9.992	-0.436	0.014	More details
ENSG00000146350	TBC1D32	55	0.225	3.117	-0.436	0.029	More details
ENSG00000163811	WDR43	65	0.266	5.236	-0.436	0.014	More details
ENSG00000177103	DSCAML1	80	0.328	2.981	-0.436	0.005	More details
ENSG00000181396	OGFOD3	84	0.344	6.106	-0.436	0.003	More details
ENSG00000250021	C15orf38-AP3S2	89	0.365	4.797	-0.436	0.002	More details
ENSG00000018699	TTC27	52	0.213	3.278	-0.437	0.035	More details
ENSG00000042088	TDP1	52	0.213	4.272	-0.437	0.035	More details
ENSG00000079332	SAR1A	59	0.242	6.184	-0.437	0.021	More details
ENSG00000083642	PDS5B	48	0.197	3.539	-0.437	0.047	More details
ENSG00000100997	ABHD12	125	0.512	4.759	-0.437	0	More details
ENSG00000120029	C10orf76	76	0.311	3.379	-0.437	0.006	More details
ENSG00000123143	PKN1	138	0.566	6.128	-0.437	0	More details
ENSG00000125741	OPA3	85	0.348	4.974	-0.437	0.003	More details
ENSG00000133627	ACTR3B	70	0.287	4.226	-0.437	0.009	More details
ENSG00000134905	CARS2	71	0.291	4.848	-0.437	0.009	More details
ENSG00000135341	MAP3K7	56	0.23	4.711	-0.437	0.026	More details
ENSG00000135457	TFCP2	102	0.418	5.081	-0.437	0.001	More details
ENSG00000141002	TCF25	135	0.553	6.126	-0.437	0	More details
ENSG00000144635	DYNC1LI1	91	0.373	5.494	-0.437	0.002	More details
ENSG00000162783	IER5	68	0.279	8.764	-0.437	0.011	More details
ENSG00000033327	GAB2	51	0.209	3.515	-0.438	0.037	More details
ENSG00000064489	BORCS8-MEF2B	88	0.361	5.51	-0.438	0.002	More details
ENSG00000083097	DOPEY1	77	0.316	4.343	-0.438	0.005	More details
ENSG00000087111	PIGS	54	0.221	6.581	-0.438	0.03	More details
ENSG00000088882	CPXM1	110	0.451	8.526	-0.438	0.001	More details
ENSG00000095906	NUBP2	61	0.25	8.012	-0.438	0.018	More details
ENSG00000101276	SLC52A3	51	0.209	7.071	-0.438	0.037	More details
ENSG00000103544	VPS35L	69	0.283	3.79	-0.438	0.01	More details
ENSG00000106459	NRF1	80	0.328	4.095	-0.438	0.004	More details
ENSG00000109787	KLF3	104	0.426	6.089	-0.438	0.001	More details
ENSG00000130449	ZSWIM6	104	0.426	3.719	-0.438	0.001	More details
ENSG00000140374	ETFA	77	0.316	4.373	-0.438	0.005	More details
ENSG00000156026	MCU	176	0.721	4.645	-0.438	0	More details
ENSG00000160678	S100A1	48	0.197	8.861	-0.438	0.046	More details
ENSG00000064666	CNN2	129	0.529	7.84	-0.439	0	More details
ENSG00000086102	NFX1	61	0.25	4.569	-0.439	0.017	More details
ENSG00000095585	BLNK	55	0.225	4.568	-0.439	0.027	More details
ENSG00000103365	GGA2	63	0.258	5.094	-0.439	0.015	More details
ENSG00000116688	MFN2	60	0.246	5.661	-0.439	0.018	More details
ENSG00000124214	STAU1	134	0.549	5.11	-0.439	0	More details
ENSG00000161981	SNRNP25	65	0.266	8.544	-0.439	0.013	More details
ENSG00000172037	LAMB2	61	0.25	7.149	-0.439	0.017	More details
ENSG00000177200	CHD9	76	0.311	3.4	-0.439	0.006	More details
ENSG00000182768	NGRN	65	0.266	7.159	-0.439	0.013	More details
ENSG00000188735	TMEM120B	71	0.291	4.843	-0.439	0.008	More details
ENSG00000197077	KIAA1671	99	0.406	3.467	-0.439	0.001	More details
ENSG00000197147	LRRC8B	60	0.246	4.797	-0.439	0.019	More details
ENSG00000243147	MRPL33	54	0.221	3.207	-0.439	0.029	More details
ENSG00000009954	BAZ1B	105	0.43	4.859	-0.44	0.001	More details
ENSG00000077935	SMC1B	66	0.27	4.9	-0.44	0.011	More details
ENSG00000096717	SIRT1	54	0.221	6.164	-0.44	0.029	More details
ENSG00000101773	RBBP8	48	0.197	3.403	-0.44	0.044	More details
ENSG00000105186	ANKRD27	58	0.238	4.652	-0.44	0.021	More details
ENSG00000118707	TGIF2	48	0.197	6.548	-0.44	0.044	More details
ENSG00000124789	NUP153	104	0.426	4.75	-0.44	0.001	More details
ENSG00000129083	COPB1	57	0.234	5.028	-0.44	0.023	More details
ENSG00000138095	LRPPRC	80	0.328	4.393	-0.44	0.004	More details
ENSG00000155366	RHOC	129	0.529	8.528	-0.44	0	More details
ENSG00000172819	RARG	61	0.25	6.531	-0.44	0.017	More details
ENSG00000182732	RGS6	68	0.279	2.301	-0.44	0.01	More details
ENSG00000186566	GPATCH8	150	0.615	4.982	-0.44	0	More details
ENSG00000198626	RYR2	47	0.193	1.918	-0.44	0.047	More details
ENSG00000204264	PSMB8	83	0.34	9.135	-0.44	0.003	More details
ENSG00000066027	PPP2R5A	54	0.221	4.834	-0.441	0.028	More details
ENSG00000075568	TMEM131	54	0.221	3.347	-0.441	0.03	More details
ENSG00000100360	IFT27	47	0.193	6.425	-0.441	0.047	More details
ENSG00000114573	ATP6V1A	53	0.217	4.736	-0.441	0.03	More details
ENSG00000114786	ABHD14A-ACY1	65	0.266	6.881	-0.441	0.012	More details
ENSG00000138495	COX17	96	0.393	6.353	-0.441	0.001	More details
ENSG00000146574	CCZ1B	53	0.217	6.107	-0.441	0.03	More details
ENSG00000146648	EGFR	105	0.43	3.9	-0.441	0.001	More details
ENSG00000163872	YEATS2	80	0.328	4.32	-0.441	0.004	More details
ENSG00000168734	PKIG	93	0.381	4.593	-0.441	0.002	More details
ENSG00000182372	CLN8	50	0.205	5.365	-0.441	0.038	More details
ENSG00000183166	CALN1	58	0.238	1.907	-0.441	0.02	More details
ENSG00000266173	STRADA	106	0.434	5.347	-0.441	0.001	More details
ENSG00000033800	PIAS1	58	0.238	3.904	-0.442	0.02	More details
ENSG00000103978	TMEM87A	88	0.361	5.139	-0.442	0.002	More details
ENSG00000108474	PIGL	81	0.332	4.203	-0.442	0.004	More details
ENSG00000111785	RIC8B	47	0.193	3.922	-0.442	0.046	More details
ENSG00000115762	PLEKHB2	62	0.254	3.042	-0.442	0.015	More details
ENSG00000123144	TRIR	121	0.496	9.146	-0.442	0	More details
ENSG00000140479	PCSK6	62	0.254	3.873	-0.442	0.015	More details
ENSG00000141837	CACNA1A	59	0.242	2.545	-0.442	0.018	More details
ENSG00000175931	UBE2O	108	0.443	5.363	-0.442	0.001	More details
ENSG00000204590	GNL1	59	0.242	7.009	-0.442	0.019	More details
ENSG00000011405	PIK3C2A	115	0.471	4.276	-0.443	0	More details
ENSG00000083520	DIS3	56	0.23	5.906	-0.443	0.023	More details
ENSG00000100292	HMOX1	50	0.205	7.359	-0.443	0.036	More details
ENSG00000103257	SLC7A5	76	0.311	5.778	-0.443	0.005	More details
ENSG00000118900	UBN1	85	0.348	5.851	-0.443	0.003	More details
ENSG00000119402	FBXW2	76	0.311	5.548	-0.443	0.005	More details
ENSG00000119820	YIPF4	105	0.43	5.978	-0.443	0.001	More details
ENSG00000137731	FXYD2	71	0.291	6.526	-0.443	0.007	More details
ENSG00000144645	OSBPL10	127	0.52	3.209	-0.443	0	More details
ENSG00000151413	NUBPL	79	0.324	2.829	-0.443	0.004	More details
ENSG00000152520	PAN3	146	0.598	4.422	-0.443	0	More details
ENSG00000160712	IL6R	52	0.213	4.971	-0.443	0.031	More details
ENSG00000162069	BICDL2	49	0.201	8.033	-0.443	0.039	More details
ENSG00000179119	SPTY2D1	58	0.238	5.942	-0.443	0.02	More details
ENSG00000105176	URI1	53	0.217	4.511	-0.444	0.029	More details
ENSG00000106125	MINDY4	54	0.221	4.005	-0.444	0.026	More details
ENSG00000123415	SMUG1	65	0.266	4.805	-0.444	0.011	More details
ENSG00000143437	ARNT	59	0.242	4.837	-0.444	0.018	More details
ENSG00000160551	TAOK1	140	0.574	4.353	-0.444	0	More details
ENSG00000168575	SLC20A2	160	0.656	5.063	-0.444	0	More details
ENSG00000101004	NINL	65	0.266	3.978	-0.445	0.011	More details
ENSG00000105281	SLC1A5	47	0.193	6.911	-0.445	0.043	More details
ENSG00000115756	HPCAL1	49	0.201	3.95	-0.445	0.038	More details
ENSG00000117335	CD46	91	0.373	5.656	-0.445	0.002	More details
ENSG00000125863	MKKS	61	0.25	5.98	-0.445	0.015	More details
ENSG00000129675	ARHGEF6	50	0.205	4.106	-0.445	0.035	More details
ENSG00000131037	EPS8L1	104	0.426	7.104	-0.445	0.001	More details
ENSG00000151729	SLC25A4	53	0.217	7.829	-0.445	0.028	More details
ENSG00000153214	TMEM87B	51	0.209	4.853	-0.445	0.033	More details
ENSG00000213020	ZNF611	80	0.328	6.21	-0.445	0.004	More details
ENSG00000213066	FGFR1OP	50	0.205	4.544	-0.445	0.035	More details
ENSG00000253719	ATXN7L3B	66	0.27	8.163	-0.445	0.01	More details
ENSG00000029534	ANK1	81	0.332	3.294	-0.446	0.003	More details
ENSG00000075539	FRYL	107	0.439	3.372	-0.446	0	More details
ENSG00000079616	KIF22	46	0.189	6.849	-0.446	0.049	More details
ENSG00000108100	CCNY	107	0.439	3.235	-0.446	0	More details
ENSG00000123384	LRP1	48	0.197	4.479	-0.446	0.04	More details
ENSG00000131149	GSE1	50	0.205	2.275	-0.446	0.035	More details
ENSG00000131848	ZSCAN5A	46	0.189	3.845	-0.446	0.047	More details
ENSG00000144566	RAB5A	77	0.316	5.846	-0.446	0.004	More details
ENSG00000146729	NIPSNAP2	73	0.299	5.318	-0.446	0.006	More details
ENSG00000159685	CHCHD6	68	0.279	3.163	-0.446	0.009	More details
ENSG00000160746	ANO10	84	0.344	2.73	-0.446	0.003	More details
ENSG00000168209	DDIT4	143	0.586	10.836	-0.446	0	More details
ENSG00000171105	INSR	130	0.533	4.102	-0.446	0	More details
ENSG00000172927	MYEOV	59	0.242	5.03	-0.446	0.017	More details
ENSG00000005001	PRSS22	54	0.221	8.433	-0.447	0.025	More details
ENSG00000010404	IDS	71	0.291	5.484	-0.447	0.007	More details
ENSG00000028528	SNX1	89	0.365	5.412	-0.447	0.002	More details
ENSG00000117620	SLC35A3	88	0.361	5.132	-0.447	0.002	More details
ENSG00000148337	CIZ1	76	0.311	5.809	-0.447	0.004	More details
ENSG00000164463	CREBRF	74	0.303	4.766	-0.447	0.005	More details
ENSG00000173218	VANGL1	54	0.221	4.984	-0.447	0.025	More details
ENSG00000006576	PHTF2	49	0.201	3.638	-0.448	0.038	More details
ENSG00000068654	POLR1A	77	0.316	4.533	-0.448	0.004	More details
ENSG00000101464	PIGU	104	0.426	4.151	-0.448	0.001	More details
ENSG00000122550	KLHL7	46	0.189	4.818	-0.448	0.045	More details
ENSG00000131626	PPFIA1	117	0.48	4.644	-0.448	0	More details
ENSG00000138593	SECISBP2L	69	0.283	5.037	-0.448	0.008	More details
ENSG00000157796	WDR19	60	0.246	4.362	-0.448	0.015	More details
ENSG00000170832	USP32	94	0.385	3.433	-0.448	0.001	More details
ENSG00000181904	C5orf24	54	0.221	7.215	-0.448	0.024	More details
ENSG00000198805	PNP	65	0.266	7.782	-0.448	0.01	More details
ENSG00000065268	WDR18	68	0.279	7.241	-0.449	0.008	More details
ENSG00000100852	ARHGAP5	65	0.266	4.614	-0.449	0.01	More details
ENSG00000122674	CCZ1	53	0.217	5.987	-0.449	0.026	More details
ENSG00000140455	USP3	96	0.393	4.708	-0.449	0.001	More details
ENSG00000148344	PTGES	80	0.328	7.384	-0.449	0.003	More details
ENSG00000158315	RHBDL2	60	0.246	5.345	-0.449	0.015	More details
ENSG00000168397	ATG4B	79	0.324	5.75	-0.449	0.003	More details
ENSG00000179222	MAGED1	51	0.209	4.161	-0.449	0.03	More details
ENSG00000198089	SFI1	108	0.443	4.339	-0.449	0	More details
ENSG00000205517	RGL3	114	0.467	6.205	-0.449	0	More details
ENSG00000015153	YAF2	49	0.201	4.516	-0.45	0.037	More details
ENSG00000037474	NSUN2	67	0.275	5.894	-0.45	0.008	More details
ENSG00000131788	PIAS3	68	0.279	7.292	-0.45	0.008	More details
ENSG00000144036	EXOC6B	106	0.434	2.506	-0.45	0	More details
ENSG00000147649	MTDH	132	0.541	5.166	-0.45	0	More details
ENSG00000151422	FER	118	0.484	2.834	-0.45	0	More details
ENSG00000163110	PDLIM5	114	0.467	3.87	-0.45	0	More details
ENSG00000214050	FBXO16	122	0.5	4.203	-0.45	0	More details
ENSG00000275023	MLLT6	138	0.566	6.852	-0.45	0	More details
ENSG00000080823	MOK	57	0.234	4.65	-0.451	0.018	More details
ENSG00000101745	ANKRD12	103	0.422	3.956	-0.451	0.001	More details
ENSG00000102243	VGLL1	66	0.27	6.466	-0.451	0.009	More details
ENSG00000103591	AAGAB	62	0.254	5.325	-0.451	0.012	More details
ENSG00000114670	NEK11	60	0.246	3.092	-0.451	0.014	More details
ENSG00000116001	TIA1	87	0.357	5.699	-0.451	0.002	More details
ENSG00000126858	RHOT1	61	0.25	4.407	-0.451	0.013	More details
ENSG00000133422	MORC2	47	0.193	5.343	-0.451	0.039	More details
ENSG00000140718	FTO	78	0.32	2.476	-0.451	0.003	More details
ENSG00000144535	DIS3L2	75	0.307	2.714	-0.451	0.004	More details
ENSG00000160179	ABCG1	61	0.25	4.562	-0.451	0.013	More details
ENSG00000167113	COQ4	61	0.25	7.228	-0.451	0.013	More details
ENSG00000174306	ZHX3	113	0.463	4.51	-0.451	0	More details
ENSG00000242852	ZNF709	48	0.197	5.03	-0.451	0.039	More details
ENSG00000248405	PRR5-ARHGAP8	133	0.545	4.262	-0.451	0	More details
ENSG00000075275	CELSR1	173	0.709	4.37	-0.452	0	More details
ENSG00000101109	STK4	66	0.27	4.265	-0.452	0.009	More details
ENSG00000117360	PRPF3	45	0.184	5.625	-0.452	0.045	More details
ENSG00000124942	AHNAK	87	0.357	4.292	-0.452	0.002	More details
ENSG00000132294	EFR3A	107	0.439	4.604	-0.452	0	More details
ENSG00000138036	DYNC2LI1	47	0.193	5.521	-0.452	0.039	More details
ENSG00000139637	C12orf10	82	0.336	7.943	-0.452	0.002	More details
ENSG00000145743	FBXL17	108	0.443	2.484	-0.452	0	More details
ENSG00000148335	NTMT1	79	0.324	6.316	-0.452	0.003	More details
ENSG00000168792	ABHD15	63	0.258	7.989	-0.452	0.011	More details
ENSG00000173020	GRK2	83	0.34	6.491	-0.452	0.002	More details
ENSG00000174233	ADCY6	82	0.336	6.625	-0.452	0.002	More details
ENSG00000178685	PARP10	86	0.352	5.691	-0.452	0.002	More details
ENSG00000197785	ATAD3A	49	0.201	6.34	-0.452	0.033	More details
ENSG00000051382	PIK3CB	98	0.402	3.906	-0.453	0.001	More details
ENSG00000088808	PPP1R13B	124	0.508	4.843	-0.453	0	More details
ENSG00000100023	PPIL2	94	0.385	6.123	-0.453	0.001	More details
ENSG00000100234	TIMP3	65	0.266	5.329	-0.453	0.009	More details
ENSG00000150867	PIP4K2A	58	0.238	3.701	-0.453	0.016	More details
ENSG00000151148	UBE3B	50	0.205	5.133	-0.453	0.03	More details
ENSG00000162104	ADCY9	72	0.295	3.881	-0.453	0.005	More details
ENSG00000164548	TRA2A	138	0.566	6.644	-0.453	0	More details
ENSG00000182095	TNRC18	180	0.738	5.032	-0.453	0	More details
ENSG00000183579	ZNRF3	91	0.373	3.843	-0.453	0.001	More details
ENSG00000198646	NCOA6	95	0.389	4.255	-0.453	0.001	More details
ENSG00000100934	SEC23A	82	0.336	4.735	-0.454	0.002	More details
ENSG00000111684	LPCAT3	111	0.455	6.036	-0.454	0	More details
ENSG00000133606	MKRN1	56	0.23	6.164	-0.454	0.018	More details
ENSG00000160953	MUM1	91	0.373	6.673	-0.454	0.001	More details
ENSG00000181790	ADGRB1	64	0.262	4.832	-0.454	0.01	More details
ENSG00000065526	SPEN	73	0.299	4.467	-0.455	0.005	More details
ENSG00000085831	TTC39A	44	0.18	5.127	-0.455	0.046	More details
ENSG00000100116	GCAT	73	0.299	7.961	-0.455	0.005	More details
ENSG00000100554	ATP6V1D	54	0.221	4.824	-0.455	0.021	More details
ENSG00000102580	DNAJC3	52	0.213	4.056	-0.455	0.025	More details
ENSG00000107290	SETX	83	0.34	4.701	-0.455	0.002	More details
ENSG00000125449	ARMC7	61	0.25	6.608	-0.455	0.012	More details
ENSG00000130158	DOCK6	76	0.311	5.135	-0.455	0.004	More details
ENSG00000140577	CRTC3	58	0.238	4.03	-0.455	0.015	More details
ENSG00000168461	RAB31	61	0.25	4.038	-0.455	0.012	More details
ENSG00000168916	ZNF608	60	0.246	4.454	-0.455	0.013	More details
ENSG00000174808	BTC	44	0.18	5.205	-0.455	0.046	More details
ENSG00000176720	BOK	47	0.193	6.321	-0.455	0.037	More details
ENSG00000176986	SEC24C	79	0.324	6.13	-0.455	0.003	More details
ENSG00000197930	ERO1A	174	0.713	6.174	-0.455	0	More details
ENSG00000005156	LIG3	67	0.275	6.17	-0.456	0.007	More details
ENSG00000128274	A4GALT	99	0.406	6.227	-0.456	0.001	More details
ENSG00000128789	PSMG2	45	0.184	4.753	-0.456	0.043	More details
ENSG00000146373	RNF217	45	0.184	4.152	-0.456	0.042	More details
ENSG00000165029	ABCA1	60	0.246	4.024	-0.456	0.013	More details
ENSG00000176915	ANKLE2	65	0.266	5.571	-0.456	0.008	More details
ENSG00000185728	YTHDF3	67	0.275	5.358	-0.456	0.007	More details
ENSG00000198874	TYW1	85	0.348	3.486	-0.456	0.002	More details
ENSG00000001036	FUCA2	63	0.258	6.846	-0.457	0.01	More details
ENSG00000105705	SUGP1	80	0.328	5.579	-0.457	0.003	More details
ENSG00000158286	RNF207	59	0.242	7.032	-0.457	0.014	More details
ENSG00000163975	MELTF	51	0.209	5.463	-0.457	0.026	More details
ENSG00000170776	AKAP13	140	0.574	3.183	-0.457	0	More details
ENSG00000176407	KCMF1	106	0.434	5.018	-0.457	0	More details
ENSG00000182247	UBE2E2	81	0.332	2.806	-0.457	0.002	More details
ENSG00000188352	FOCAD	63	0.258	2.67	-0.457	0.01	More details
ENSG00000189108	IL1RAPL2	62	0.254	1.57	-0.457	0.011	More details
ENSG00000106344	RBM28	74	0.303	5.509	-0.458	0.004	More details
ENSG00000139116	KIF21A	45	0.184	3.781	-0.458	0.041	More details
ENSG00000139746	RBM26	75	0.307	4.545	-0.458	0.004	More details
ENSG00000140575	IQGAP1	128	0.525	4.415	-0.458	0	More details
ENSG00000143442	POGZ	86	0.352	5.449	-0.458	0.002	More details
ENSG00000164081	TEX264	93	0.381	5.684	-0.458	0.001	More details
ENSG00000167548	KMT2D	57	0.234	5.55	-0.458	0.017	More details
ENSG00000173889	PHC3	57	0.234	4.843	-0.458	0.015	More details
ENSG00000189091	SF3B3	76	0.311	5.334	-0.458	0.003	More details
ENSG00000198909	MAP3K3	55	0.225	4.768	-0.458	0.018	More details
ENSG00000275700	AATF	107	0.439	4.312	-0.458	0	More details
ENSG00000011376	LARS2	58	0.238	3.707	-0.459	0.014	More details
ENSG00000071859	FAM50A	67	0.275	8.224	-0.459	0.007	More details
ENSG00000075426	FOSL2	76	0.311	6.627	-0.459	0.003	More details
ENSG00000162852	CNST	68	0.279	4.339	-0.459	0.006	More details
ENSG00000167004	PDIA3	104	0.426	6.516	-0.459	0	More details
ENSG00000068001	HYAL2	59	0.242	8.508	-0.46	0.013	More details
ENSG00000093134	VNN3	59	0.242	7.658	-0.46	0.013	More details
ENSG00000103534	TMC5	106	0.434	5.23	-0.46	0	More details
ENSG00000111605	CPSF6	79	0.324	5.794	-0.46	0.002	More details
ENSG00000138794	CASP6	63	0.258	6.849	-0.46	0.01	More details
ENSG00000259024	TVP23C-CDRT4	124	0.508	4.57	-0.46	0	More details
ENSG00000266338	NBPF15	51	0.209	5.772	-0.46	0.024	More details
ENSG00000273749	CYFIP1	79	0.324	4.182	-0.46	0.002	More details
ENSG00000038532	CLEC16A	143	0.586	3.753	-0.461	0	More details
ENSG00000055163	CYFIP2	49	0.201	3.981	-0.461	0.028	More details
ENSG00000070882	OSBPL3	58	0.238	3.589	-0.461	0.013	More details
ENSG00000135373	EHF	49	0.201	5.88	-0.461	0.028	More details
ENSG00000166181	API5	43	0.176	5.556	-0.461	0.049	More details
ENSG00000187446	CHP1	46	0.189	5.138	-0.461	0.036	More details
ENSG00000196313	POM121	84	0.344	4.854	-0.461	0.002	More details
ENSG00000204764	RANBP17	108	0.443	2.838	-0.461	0	More details
ENSG00000116030	SUMO1	47	0.193	5.665	-0.462	0.033	More details
ENSG00000120733	KDM3B	87	0.357	4.715	-0.462	0.001	More details
ENSG00000130940	CASZ1	45	0.184	4.007	-0.462	0.039	More details
ENSG00000132842	AP3B1	93	0.381	3.132	-0.462	0.001	More details
ENSG00000157540	DYRK1A	76	0.311	3.96	-0.462	0.003	More details
ENSG00000160218	TRAPPC10	58	0.238	4.369	-0.462	0.013	More details
ENSG00000168143	FAM83B	59	0.242	4.429	-0.462	0.012	More details
ENSG00000180891	CUEDC1	105	0.43	4.794	-0.462	0	More details
ENSG00000065135	GNAI3	60	0.246	4.714	-0.463	0.011	More details
ENSG00000070759	TESK2	53	0.217	3.782	-0.463	0.019	More details
ENSG00000109519	GRPEL1	47	0.193	7.381	-0.463	0.032	More details
ENSG00000120925	RNF170	57	0.234	5.224	-0.463	0.014	More details
ENSG00000148429	USP6NL	50	0.205	3.653	-0.463	0.025	More details
ENSG00000173068	BNC2	56	0.23	2.541	-0.463	0.015	More details
ENSG00000176105	YES1	73	0.299	4.496	-0.463	0.004	More details
ENSG00000182158	CREB3L2	84	0.344	4.264	-0.463	0.002	More details
ENSG00000183230	CTNNA3	71	0.291	1.223	-0.463	0.004	More details
ENSG00000198752	CDC42BPB	199	0.816	5.116	-0.463	0	More details
ENSG00000234545	FAM133B	83	0.34	6.176	-0.463	0.002	More details
ENSG00000272391	POM121C	118	0.484	5.017	-0.463	0	More details
ENSG00000100284	TOM1	77	0.316	5.632	-0.464	0.003	More details
ENSG00000105750	ZNF85	44	0.18	6.274	-0.464	0.041	More details
ENSG00000107854	TNKS2	70	0.287	5.073	-0.464	0.005	More details
ENSG00000116984	MTR	47	0.193	4.262	-0.464	0.032	More details
ENSG00000163618	CADPS	44	0.18	2.346	-0.464	0.043	More details
ENSG00000174227	PIGG	52	0.213	5.582	-0.464	0.021	More details
ENSG00000071537	SEL1L	42	0.172	4.98	-0.465	0.047	More details
ENSG00000099821	POLRMT	75	0.307	6.919	-0.465	0.003	More details
ENSG00000100065	CARD10	43	0.176	5.626	-0.465	0.046	More details
ENSG00000105671	DDX49	66	0.27	7.547	-0.465	0.006	More details
ENSG00000113318	MSH3	83	0.34	3.428	-0.465	0.002	More details
ENSG00000124356	STAMBP	54	0.221	5.441	-0.465	0.017	More details
ENSG00000129933	MAU2	122	0.5	6.069	-0.465	0	More details
ENSG00000141378	PTRH2	50	0.205	5.79	-0.465	0.024	More details
ENSG00000162086	ZNF75A	46	0.189	7.25	-0.465	0.036	More details
ENSG00000102241	HTATSF1	47	0.193	6.602	-0.466	0.03	More details
ENSG00000120800	UTP20	58	0.238	4.386	-0.466	0.012	More details
ENSG00000122952	ZWINT	61	0.25	8.911	-0.466	0.009	More details
ENSG00000132824	SERINC3	75	0.307	6.347	-0.466	0.003	More details
ENSG00000141696	P3H4	60	0.246	7.587	-0.466	0.01	More details
ENSG00000157823	AP3S2	78	0.32	4.997	-0.466	0.002	More details
ENSG00000170266	GLB1	85	0.348	4.434	-0.466	0.001	More details
ENSG00000197170	PSMD12	61	0.25	6.238	-0.466	0.009	More details
ENSG00000204227	RING1	66	0.27	8.85	-0.466	0.006	More details
ENSG00000204389	HSPA1A	87	0.357	9.88	-0.466	0.001	More details
ENSG00000100416	TRMU	57	0.234	6.038	-0.467	0.013	More details
ENSG00000108587	GOSR1	96	0.393	5.504	-0.467	0	More details
ENSG00000109016	DHRS7B	97	0.398	5.075	-0.467	0	More details
ENSG00000156973	PDE6D	53	0.217	5.118	-0.467	0.018	More details
ENSG00000007516	BAIAP3	48	0.197	6.721	-0.468	0.029	More details
ENSG00000064313	TAF2	68	0.279	4.297	-0.468	0.005	More details
ENSG00000100196	KDELR3	64	0.262	6.932	-0.468	0.007	More details
ENSG00000100311	PDGFB	83	0.34	6.721	-0.468	0.001	More details
ENSG00000101150	TPD52L2	134	0.549	6.631	-0.468	0	More details
ENSG00000136536	2024-03-07	56	0.23	4.986	-0.468	0.013	More details
ENSG00000137776	SLTM	122	0.5	5.694	-0.468	0	More details
ENSG00000163125	RPRD2	83	0.34	4.462	-0.468	0.001	More details
ENSG00000164830	OXR1	60	0.246	2.565	-0.468	0.01	More details
ENSG00000174238	PITPNA	103	0.422	5.735	-0.468	0	More details
ENSG00000178605	GTPBP6	61	0.25	7.026	-0.468	0.009	More details
ENSG00000023902	PLEKHO1	51	0.209	7.121	-0.469	0.02	More details
ENSG00000058453	CROCC	55	0.225	3.127	-0.469	0.014	More details
ENSG00000071626	DAZAP1	87	0.357	6.104	-0.469	0.001	More details
ENSG00000105053	VRK3	43	0.176	5.393	-0.469	0.04	More details
ENSG00000123066	MED13L	127	0.52	3.307	-0.469	0	More details
ENSG00000132694	ARHGEF11	103	0.422	4.375	-0.469	0	More details
ENSG00000135525	MAP7	148	0.607	4.089	-0.469	0	More details
ENSG00000143013	LMO4	71	0.291	6.579	-0.469	0.004	More details
ENSG00000145819	ARHGAP26	70	0.287	2.691	-0.469	0.004	More details
ENSG00000157423	HYDIN	52	0.213	2.523	-0.469	0.018	More details
ENSG00000169592	INO80E	59	0.242	7.357	-0.469	0.01	More details
ENSG00000239713	APOBEC3G	48	0.197	7.359	-0.469	0.027	More details
ENSG00000050820	BCAR1	45	0.184	5.363	-0.47	0.033	More details
ENSG00000112739	PRPF4B	93	0.381	5.745	-0.47	0.001	More details
ENSG00000119242	CCDC92	99	0.406	5.519	-0.47	0	More details
ENSG00000122515	ZMIZ2	84	0.344	6.756	-0.47	0.001	More details
ENSG00000149532	CPSF7	66	0.27	6.208	-0.47	0.005	More details
ENSG00000165164	CFAP47	45	0.184	2.288	-0.47	0.036	More details
ENSG00000168309	FAM107A	63	0.258	5.381	-0.47	0.007	More details
ENSG00000171681	ATF7IP	109	0.447	4.334	-0.47	0	More details
ENSG00000263465	SRSF8	46	0.189	8.573	-0.47	0.031	More details
ENSG00000013374	NUB1	63	0.258	5.761	-0.471	0.007	More details
ENSG00000114125	RNF7	77	0.316	7.739	-0.471	0.002	More details
ENSG00000123268	ATF1	66	0.27	5.24	-0.471	0.005	More details
ENSG00000124762	CDKN1A	68	0.279	7.851	-0.471	0.004	More details
ENSG00000186577	SMIM29	42	0.172	8.855	-0.471	0.042	More details
ENSG00000241484	ARHGAP8	120	0.492	4.665	-0.471	0	More details
ENSG00000008513	ST3GAL1	56	0.23	4.213	-0.472	0.012	More details
ENSG00000101146	RAE1	43	0.176	5.909	-0.472	0.038	More details
ENSG00000104765	BNIP3L	79	0.324	4.553	-0.472	0.002	More details
ENSG00000145916	RMND5B	44	0.18	6.687	-0.472	0.035	More details
ENSG00000147099	HDAC8	82	0.336	3.486	-0.472	0.001	More details
ENSG00000164430	CGAS	57	0.234	5.641	-0.472	0.011	More details
ENSG00000174744	BRMS1	47	0.193	7.625	-0.472	0.027	More details
ENSG00000206052	DOK6	53	0.217	2.607	-0.472	0.016	More details
ENSG00000100307	CBX7	55	0.225	5.673	-0.473	0.013	More details
ENSG00000100714	MTHFD1	52	0.213	4.516	-0.473	0.017	More details
ENSG00000107742	SPOCK2	61	0.25	6.533	-0.473	0.008	More details
ENSG00000115274	INO80B	60	0.246	9.208	-0.473	0.009	More details
ENSG00000134759	ELP2	57	0.234	5.315	-0.473	0.011	More details
ENSG00000159596	TMEM69	47	0.193	7.732	-0.473	0.027	More details
ENSG00000170802	FOXN2	44	0.18	4.877	-0.473	0.035	More details
ENSG00000186834	HEXIM1	86	0.352	9.203	-0.473	0.001	More details
ENSG00000206560	ANKRD28	75	0.307	3.589	-0.473	0.002	More details
ENSG00000213638	ADAT3	41	0.168	7.465	-0.473	0.045	More details
ENSG00000005175	RPAP3	52	0.213	5.385	-0.474	0.017	More details
ENSG00000072609	CHFR	116	0.475	4.107	-0.474	0	More details
ENSG00000076321	KLHL20	41	0.168	4.912	-0.474	0.047	More details
ENSG00000138018	SELENOI	64	0.262	4.627	-0.474	0.006	More details
ENSG00000157827	FMNL2	103	0.422	3.197	-0.474	0	More details
[truncated: 877 more rows]
